# Supplementary material for: Multiscale Multiobjective Systems Analysis (MiMoSA): an advanced metabolic modeling framework for complex systems
Source: Sci Rep. 2019 Nov 18;9:16948. doi: 10.1038/s41598-019-53188-0 (PMC6861322; doi:10.1038/s41598-019-53188-0)
Supplement: Supplementary file 2 — Supplemental File 1 [file 41598_2019_53188_MOESM2_ESM.zip]

Archive with 1,221 entries (1,220 files):
- iTery101/#newConnect.sh#
- iTery101/.Rhistory
- iTery101/.classpath
- iTery101/.project
- iTery101/.pydevproject
- iTery101/.settings/org.eclipse.jdt.groovy.core.prefs
- iTery101/.temp/iTery101/.Rhistory
- iTery101/.temp/iTery101/.classpath
- iTery101/.temp/iTery101/.project
- iTery101/.temp/iTery101/.settings/org.eclipse.jdt.groovy.core.prefs
- iTery101/.temp/iTery101/Repast.settings
- iTery101/.temp/iTery101/batch/ReadMe.txt
- iTery101/.temp/iTery101/batch/batch_params.xml
- iTery101/.temp/iTery101/bin/iTery101/Attributes.class
- iTery101/.temp/iTery101/bin/iTery101/Calculator.class
- iTery101/.temp/iTery101/bin/iTery101/Cell.class
- iTery101/.temp/iTery101/bin/iTery101/CellContextBuilder.class
- iTery101/.temp/iTery101/bin/iTery101/CellStyle2D.class
- iTery101/.temp/iTery101/bin/iTery101/DataSources/AllGrowthRate.class
- iTery101/.temp/iTery101/bin/iTery101/DataSources/AverageCO2Flux.class
- iTery101/.temp/iTery101/bin/iTery101/DataSources/AverageCphDataSource.class
- iTery101/.temp/iTery101/bin/iTery101/DataSources/AverageCyPhyProducedDataSource.class
- iTery101/.temp/iTery101/bin/iTery101/DataSources/AverageGlyDataSource.class
- iTery101/.temp/iTery101/bin/iTery101/DataSources/AverageGlyProducedDataSource.class
- iTery101/.temp/iTery101/bin/iTery101/DataSources/AveragePhotoBiomassDataSource.class
- iTery101/.temp/iTery101/bin/iTery101/DataSources/BiomassDataSource.class
- iTery101/.temp/iTery101/bin/iTery101/DataSources/CNRatioAll.class
- iTery101/.temp/iTery101/bin/iTery101/DataSources/CNRatioDiazo.class
- iTery101/.temp/iTery101/bin/iTery101/DataSources/CNRatioPhoto.class
- iTery101/.temp/iTery101/bin/iTery101/DataSources/CoverageDataSource.class
- iTery101/.temp/iTery101/bin/iTery101/DataSources/DZBiomassPercent.class
- iTery101/.temp/iTery101/bin/iTery101/DataSources/DZBiomassTotal.class
- iTery101/.temp/iTery101/bin/iTery101/DataSources/DZCyanophycinWtPercent.class
- iTery101/.temp/iTery101/bin/iTery101/DataSources/DZGlycogenWtPercent.class
- iTery101/.temp/iTery101/bin/iTery101/DataSources/DZGrowthRate.class
- iTery101/.temp/iTery101/bin/iTery101/DataSources/DiazoBioFlux.class
- iTery101/.temp/iTery101/bin/iTery101/DataSources/DiazoExpFlux.class
- iTery101/.temp/iTery101/bin/iTery101/DataSources/DiazotrophBiomassDataSource.class
- iTery101/.temp/iTery101/bin/iTery101/DataSources/DiazotrophDataSource.class
- iTery101/.temp/iTery101/bin/iTery101/DataSources/EfficiencyAll.class
- iTery101/.temp/iTery101/bin/iTery101/DataSources/EfficiencyDiazo.class
- iTery101/.temp/iTery101/bin/iTery101/DataSources/EfficiencyPhoto.class
- iTery101/.temp/iTery101/bin/iTery101/DataSources/GlyInCellsDataSource.class
- iTery101/.temp/iTery101/bin/iTery101/DataSources/MaxFilamentLength.class
- iTery101/.temp/iTery101/bin/iTery101/DataSources/MeanFilamentLength.class
- iTery101/.temp/iTery101/bin/iTery101/DataSources/MedianFilamentLength.class
- iTery101/.temp/iTery101/bin/iTery101/DataSources/MinFilamentLength.class
- iTery101/.temp/iTery101/bin/iTery101/DataSources/NitrogenaseRate.class
- iTery101/.temp/iTery101/bin/iTery101/DataSources/PABiomassTotal.class
- iTery101/.temp/iTery101/bin/iTery101/DataSources/PABiomassWtPercent.class
- iTery101/.temp/iTery101/bin/iTery101/DataSources/PACyanophycinWt.class
- iTery101/.temp/iTery101/bin/iTery101/DataSources/PAGlycogenWt.class
- iTery101/.temp/iTery101/bin/iTery101/DataSources/PAGrowthRate.class
- iTery101/.temp/iTery101/bin/iTery101/DataSources/PONSpilledTotal.class
- iTery101/.temp/iTery101/bin/iTery101/DataSources/PhotoBioFlux.class
- iTery101/.temp/iTery101/bin/iTery101/DataSources/PhotoExpFlux.class
- iTery101/.temp/iTery101/bin/iTery101/DataSources/PhotoautotrophDataSource.class
- iTery101/.temp/iTery101/bin/iTery101/DataSources/SpilledNDataSource.class
- iTery101/.temp/iTery101/bin/iTery101/DataSources/TotalBiomassNonMetabolite.class
- iTery101/.temp/iTery101/bin/iTery101/Diazotroph.class
- iTery101/.temp/iTery101/bin/iTery101/Filament.class
- iTery101/.temp/iTery101/bin/iTery101/InfoDump.class
- iTery101/.temp/iTery101/bin/iTery101/JCobraModel$1.class
- iTery101/.temp/iTery101/bin/iTery101/JCobraModel$2.class
- iTery101/.temp/iTery101/bin/iTery101/JCobraModel$3.class
- iTery101/.temp/iTery101/bin/iTery101/JCobraModel$4.class
- iTery101/.temp/iTery101/bin/iTery101/JCobraModel$5.class
- iTery101/.temp/iTery101/bin/iTery101/JCobraModel$6.class
- iTery101/.temp/iTery101/bin/iTery101/JCobraModel.class
- iTery101/.temp/iTery101/bin/iTery101/Ocean.class
- iTery101/.temp/iTery101/bin/iTery101/ParameterStorage.class
- iTery101/.temp/iTery101/bin/iTery101/Photoautotroph.class
- iTery101/.temp/iTery101/bin/iTery101/Solutions.class
- iTery101/.temp/iTery101/bin/iTery101.zip
- iTery101/.temp/iTery101/data/bio10_0/Attributes_Cell_Diazotroph_10.csv
- iTery101/.temp/iTery101/data/bio10_0/Attributes_Cell_Diazotroph_11.csv
- iTery101/.temp/iTery101/data/bio10_0/Attributes_Cell_Diazotroph_12.csv
- iTery101/.temp/iTery101/data/bio10_0/Attributes_Cell_Diazotroph_13.csv
- iTery101/.temp/iTery101/data/bio10_0/Attributes_Cell_Diazotroph_14.csv
- iTery101/.temp/iTery101/data/bio10_0/Attributes_Cell_Diazotroph_15.csv
- iTery101/.temp/iTery101/data/bio10_0/Attributes_Cell_Diazotroph_16.csv
- iTery101/.temp/iTery101/data/bio10_0/Attributes_Cell_Diazotroph_17.csv
- iTery101/.temp/iTery101/data/bio10_0/Attributes_Cell_Diazotroph_18.csv
- iTery101/.temp/iTery101/data/bio10_0/Attributes_Cell_Diazotroph_19.csv
- iTery101/.temp/iTery101/data/bio10_0/Attributes_Cell_Diazotroph_20.csv
- iTery101/.temp/iTery101/data/bio10_0/Attributes_Cell_Diazotroph_21.csv
- iTery101/.temp/iTery101/data/bio10_0/Attributes_Cell_Diazotroph_22.csv
- iTery101/.temp/iTery101/data/bio10_0/Attributes_Cell_Diazotroph_23.csv
- iTery101/.temp/iTery101/data/bio10_0/Attributes_Cell_Diazotroph_24.csv
- iTery101/.temp/iTery101/data/bio10_0/Attributes_Cell_Diazotroph_25.csv
- iTery101/.temp/iTery101/data/bio10_0/Attributes_Cell_Diazotroph_26.csv
- iTery101/.temp/iTery101/data/bio10_0/Attributes_Cell_Diazotroph_27.csv
- iTery101/.temp/iTery101/data/bio10_0/Attributes_Cell_Diazotroph_28.csv
- iTery101/.temp/iTery101/data/bio10_0/Attributes_Cell_Diazotroph_29.csv
- iTery101/.temp/iTery101/data/bio10_0/Attributes_Cell_Diazotroph_30.csv
- iTery101/.temp/iTery101/data/bio10_0/Attributes_Cell_Diazotroph_31.csv
- iTery101/.temp/iTery101/data/bio10_0/Attributes_Cell_Diazotroph_32.csv
- iTery101/.temp/iTery101/data/bio10_0/Attributes_Cell_Diazotroph_33.csv
- iTery101/.temp/iTery101/data/bio10_0/Attributes_Cell_Diazotroph_34.csv
- iTery101/.temp/iTery101/data/bio10_0/Attributes_Cell_Diazotroph_35.csv
- iTery101/.temp/iTery101/data/bio10_0/Attributes_Cell_Diazotroph_36.csv
- iTery101/.temp/iTery101/data/bio10_0/Attributes_Cell_Diazotroph_37.csv
- iTery101/.temp/iTery101/data/bio10_0/Attributes_Cell_Diazotroph_38.csv
- iTery101/.temp/iTery101/data/bio10_0/Attributes_Cell_Diazotroph_39.csv
- iTery101/.temp/iTery101/data/bio10_0/Attributes_Cell_Diazotroph_40.csv
- iTery101/.temp/iTery101/data/bio10_0/Attributes_Cell_Diazotroph_41.csv
- iTery101/.temp/iTery101/data/bio10_0/Attributes_Cell_Diazotroph_42.csv
- iTery101/.temp/iTery101/data/bio10_0/Attributes_Cell_Diazotroph_43.csv
- iTery101/.temp/iTery101/data/bio10_0/Attributes_Cell_Diazotroph_44.csv
- iTery101/.temp/iTery101/data/bio10_0/Attributes_Cell_Diazotroph_45.csv
- iTery101/.temp/iTery101/data/bio10_0/Attributes_Cell_Diazotroph_46.csv
- iTery101/.temp/iTery101/data/bio10_0/Attributes_Cell_Diazotroph_47.csv
- iTery101/.temp/iTery101/data/bio10_0/Attributes_Cell_Diazotroph_48.csv
- iTery101/.temp/iTery101/data/bio10_0/Attributes_Cell_Diazotroph_49.csv
- iTery101/.temp/iTery101/data/bio10_0/Attributes_Cell_Diazotroph_50.csv
- iTery101/.temp/iTery101/data/bio10_0/Attributes_Cell_Diazotroph_51.csv
- iTery101/.temp/iTery101/data/bio10_0/Attributes_Cell_Diazotroph_52.csv
- iTery101/.temp/iTery101/data/bio10_0/Attributes_Cell_Diazotroph_53.csv
- iTery101/.temp/iTery101/data/bio10_0/Attributes_Cell_Diazotroph_54.csv
- iTery101/.temp/iTery101/data/bio10_0/Attributes_Cell_Diazotroph_55.csv
- iTery101/.temp/iTery101/data/bio10_0/Attributes_Cell_Diazotroph_6.csv
- iTery101/.temp/iTery101/data/bio10_0/Attributes_Cell_Diazotroph_7.csv
- iTery101/.temp/iTery101/data/bio10_0/Attributes_Cell_Diazotroph_8.csv
- iTery101/.temp/iTery101/data/bio10_0/Attributes_Cell_Diazotroph_9.csv
- iTery101/.temp/iTery101/data/bio10_0/Attributes_Cell_Photoautotroph_1.csv
- iTery101/.temp/iTery101/data/bio10_0/Attributes_Cell_Photoautotroph_2.csv
- iTery101/.temp/iTery101/data/bio10_0/Attributes_Cell_Photoautotroph_3.csv
- iTery101/.temp/iTery101/data/bio10_0/Attributes_Cell_Photoautotroph_4.csv
- iTery101/.temp/iTery101/data/bio10_0/Attributes_Cell_Photoautotroph_5.csv
- iTery101/.temp/iTery101/data/bio10_0/Attributes_Filament_1.csv
- iTery101/.temp/iTery101/data/bio10_0/Attributes_Filament_2.csv
- iTery101/.temp/iTery101/data/bio10_0/Attributes_Filament_3.csv
- iTery101/.temp/iTery101/data/bio10_0/Attributes_Filament_4.csv
- iTery101/.temp/iTery101/data/bio10_0/Attributes_Filament_5.csv
- iTery101/.temp/iTery101/data/bio10_0/Attributes_Ocean_0_0.csv
- iTery101/.temp/iTery101/data/bio10_0/Attributes_Ocean_100_10.csv
- iTery101/.temp/iTery101/data/bio10_0/Attributes_Ocean_100_100.csv
- iTery101/.temp/iTery101/data/bio10_0/Attributes_Ocean_100_110.csv
- iTery101/.temp/iTery101/data/bio10_0/Attributes_Ocean_100_120.csv
- iTery101/.temp/iTery101/data/bio10_0/Attributes_Ocean_100_130.csv
- iTery101/.temp/iTery101/data/bio10_0/Attributes_Ocean_100_140.csv
- iTery101/.temp/iTery101/data/bio10_0/Attributes_Ocean_100_150.csv
- iTery101/.temp/iTery101/data/bio10_0/Attributes_Ocean_100_20.csv
- iTery101/.temp/iTery101/data/bio10_0/Attributes_Ocean_100_30.csv
- iTery101/.temp/iTery101/data/bio10_0/Attributes_Ocean_100_40.csv
- iTery101/.temp/iTery101/data/bio10_0/Attributes_Ocean_100_50.csv
- iTery101/.temp/iTery101/data/bio10_0/Attributes_Ocean_100_60.csv
- iTery101/.temp/iTery101/data/bio10_0/Attributes_Ocean_100_70.csv
- iTery101/.temp/iTery101/data/bio10_0/Attributes_Ocean_100_80.csv
- iTery101/.temp/iTery101/data/bio10_0/Attributes_Ocean_100_90.csv
- iTery101/.temp/iTery101/data/bio10_0/Attributes_Ocean_10_10.csv
- iTery101/.temp/iTery101/data/bio10_0/Attributes_Ocean_10_100.csv
- iTery101/.temp/iTery101/data/bio10_0/Attributes_Ocean_10_110.csv
- iTery101/.temp/iTery101/data/bio10_0/Attributes_Ocean_10_120.csv
- iTery101/.temp/iTery101/data/bio10_0/Attributes_Ocean_10_130.csv
- iTery101/.temp/iTery101/data/bio10_0/Attributes_Ocean_10_140.csv
- iTery101/.temp/iTery101/data/bio10_0/Attributes_Ocean_10_150.csv
- iTery101/.temp/iTery101/data/bio10_0/Attributes_Ocean_10_20.csv
- iTery101/.temp/iTery101/data/bio10_0/Attributes_Ocean_10_30.csv
- iTery101/.temp/iTery101/data/bio10_0/Attributes_Ocean_10_40.csv
- iTery101/.temp/iTery101/data/bio10_0/Attributes_Ocean_10_50.csv
- iTery101/.temp/iTery101/data/bio10_0/Attributes_Ocean_10_60.csv
- iTery101/.temp/iTery101/data/bio10_0/Attributes_Ocean_10_70.csv
- iTery101/.temp/iTery101/data/bio10_0/Attributes_Ocean_10_80.csv
- iTery101/.temp/iTery101/data/bio10_0/Attributes_Ocean_10_90.csv
- iTery101/.temp/iTery101/data/bio10_0/Attributes_Ocean_110_10.csv
- iTery101/.temp/iTery101/data/bio10_0/Attributes_Ocean_110_100.csv
- iTery101/.temp/iTery101/data/bio10_0/Attributes_Ocean_110_110.csv
- iTery101/.temp/iTery101/data/bio10_0/Attributes_Ocean_110_120.csv
- iTery101/.temp/iTery101/data/bio10_0/Attributes_Ocean_110_130.csv
- iTery101/.temp/iTery101/data/bio10_0/Attributes_Ocean_110_140.csv
- iTery101/.temp/iTery101/data/bio10_0/Attributes_Ocean_110_150.csv
- iTery101/.temp/iTery101/data/bio10_0/Attributes_Ocean_110_20.csv
- iTery101/.temp/iTery101/data/bio10_0/Attributes_Ocean_110_30.csv
- iTery101/.temp/iTery101/data/bio10_0/Attributes_Ocean_110_40.csv
- iTery101/.temp/iTery101/data/bio10_0/Attributes_Ocean_110_50.csv
- iTery101/.temp/iTery101/data/bio10_0/Attributes_Ocean_110_60.csv
- iTery101/.temp/iTery101/data/bio10_0/Attributes_Ocean_110_70.csv
- iTery101/.temp/iTery101/data/bio10_0/Attributes_Ocean_110_80.csv
- iTery101/.temp/iTery101/data/bio10_0/Attributes_Ocean_110_90.csv
- iTery101/.temp/iTery101/data/bio10_0/Attributes_Ocean_120_10.csv
- iTery101/.temp/iTery101/data/bio10_0/Attributes_Ocean_120_100.csv
- iTery101/.temp/iTery101/data/bio10_0/Attributes_Ocean_120_110.csv
- iTery101/.temp/iTery101/data/bio10_0/Attributes_Ocean_120_120.csv
- iTery101/.temp/iTery101/data/bio10_0/Attributes_Ocean_120_130.csv
- iTery101/.temp/iTery101/data/bio10_0/Attributes_Ocean_120_140.csv
- iTery101/.temp/iTery101/data/bio10_0/Attributes_Ocean_120_150.csv
- iTery101/.temp/iTery101/data/bio10_0/Attributes_Ocean_120_20.csv
- iTery101/.temp/iTery101/data/bio10_0/Attributes_Ocean_120_30.csv
- iTery101/.temp/iTery101/data/bio10_0/Attributes_Ocean_120_40.csv
- iTery101/.temp/iTery101/data/bio10_0/Attributes_Ocean_120_50.csv
- iTery101/.temp/iTery101/data/bio10_0/Attributes_Ocean_120_60.csv
- iTery101/.temp/iTery101/data/bio10_0/Attributes_Ocean_120_70.csv
- iTery101/.temp/iTery101/data/bio10_0/Attributes_Ocean_120_80.csv
- iTery101/.temp/iTery101/data/bio10_0/Attributes_Ocean_120_90.csv
- iTery101/.temp/iTery101/data/bio10_0/Attributes_Ocean_130_10.csv
- iTery101/.temp/iTery101/data/bio10_0/Attributes_Ocean_130_100.csv
- iTery101/.temp/iTery101/data/bio10_0/Attributes_Ocean_130_110.csv
- iTery101/.temp/iTery101/data/bio10_0/Attributes_Ocean_130_120.csv
- iTery101/.temp/iTery101/data/bio10_0/Attributes_Ocean_130_130.csv
- iTery101/.temp/iTery101/data/bio10_0/Attributes_Ocean_130_140.csv
- iTery101/.temp/iTery101/data/bio10_0/Attributes_Ocean_130_150.csv
- iTery101/.temp/iTery101/data/bio10_0/Attributes_Ocean_130_20.csv
- iTery101/.temp/iTery101/data/bio10_0/Attributes_Ocean_130_30.csv
- iTery101/.temp/iTery101/data/bio10_0/Attributes_Ocean_130_40.csv
- iTery101/.temp/iTery101/data/bio10_0/Attributes_Ocean_130_50.csv
- iTery101/.temp/iTery101/data/bio10_0/Attributes_Ocean_130_60.csv
- iTery101/.temp/iTery101/data/bio10_0/Attributes_Ocean_130_70.csv
- iTery101/.temp/iTery101/data/bio10_0/Attributes_Ocean_130_80.csv
- iTery101/.temp/iTery101/data/bio10_0/Attributes_Ocean_130_90.csv
- iTery101/.temp/iTery101/data/bio10_0/Attributes_Ocean_140_10.csv
- iTery101/.temp/iTery101/data/bio10_0/Attributes_Ocean_140_100.csv
- iTery101/.temp/iTery101/data/bio10_0/Attributes_Ocean_140_110.csv
- iTery101/.temp/iTery101/data/bio10_0/Attributes_Ocean_140_120.csv
- iTery101/.temp/iTery101/data/bio10_0/Attributes_Ocean_140_130.csv
- iTery101/.temp/iTery101/data/bio10_0/Attributes_Ocean_140_140.csv
- iTery101/.temp/iTery101/data/bio10_0/Attributes_Ocean_140_150.csv
- iTery101/.temp/iTery101/data/bio10_0/Attributes_Ocean_140_20.csv
- iTery101/.temp/iTery101/data/bio10_0/Attributes_Ocean_140_30.csv
- iTery101/.temp/iTery101/data/bio10_0/Attributes_Ocean_140_40.csv
- iTery101/.temp/iTery101/data/bio10_0/Attributes_Ocean_140_50.csv
- iTery101/.temp/iTery101/data/bio10_0/Attributes_Ocean_140_60.csv
- iTery101/.temp/iTery101/data/bio10_0/Attributes_Ocean_140_70.csv
- iTery101/.temp/iTery101/data/bio10_0/Attributes_Ocean_140_80.csv
- iTery101/.temp/iTery101/data/bio10_0/Attributes_Ocean_140_90.csv
- iTery101/.temp/iTery101/data/bio10_0/Attributes_Ocean_150_10.csv
- iTery101/.temp/iTery101/data/bio10_0/Attributes_Ocean_150_100.csv
- iTery101/.temp/iTery101/data/bio10_0/Attributes_Ocean_150_110.csv
- iTery101/.temp/iTery101/data/bio10_0/Attributes_Ocean_150_120.csv
- iTery101/.temp/iTery101/data/bio10_0/Attributes_Ocean_150_130.csv
- iTery101/.temp/iTery101/data/bio10_0/Attributes_Ocean_150_140.csv
- iTery101/.temp/iTery101/data/bio10_0/Attributes_Ocean_150_20.csv
- iTery101/.temp/iTery101/data/bio10_0/Attributes_Ocean_150_30.csv
- iTery101/.temp/iTery101/data/bio10_0/Attributes_Ocean_150_40.csv
- iTery101/.temp/iTery101/data/bio10_0/Attributes_Ocean_150_50.csv
- iTery101/.temp/iTery101/data/bio10_0/Attributes_Ocean_150_60.csv
- iTery101/.temp/iTery101/data/bio10_0/Attributes_Ocean_150_70.csv
- iTery101/.temp/iTery101/data/bio10_0/Attributes_Ocean_150_80.csv
- iTery101/.temp/iTery101/data/bio10_0/Attributes_Ocean_150_90.csv
- iTery101/.temp/iTery101/data/bio10_0/Attributes_Ocean_20_10.csv
- iTery101/.temp/iTery101/data/bio10_0/Attributes_Ocean_20_100.csv
- iTery101/.temp/iTery101/data/bio10_0/Attributes_Ocean_20_110.csv
- iTery101/.temp/iTery101/data/bio10_0/Attributes_Ocean_20_120.csv
- iTery101/.temp/iTery101/data/bio10_0/Attributes_Ocean_20_130.csv
- iTery101/.temp/iTery101/data/bio10_0/Attributes_Ocean_20_140.csv
- iTery101/.temp/iTery101/data/bio10_0/Attributes_Ocean_20_150.csv
- iTery101/.temp/iTery101/data/bio10_0/Attributes_Ocean_20_20.csv
- iTery101/.temp/iTery101/data/bio10_0/Attributes_Ocean_20_30.csv
- iTery101/.temp/iTery101/data/bio10_0/Attributes_Ocean_20_40.csv
- iTery101/.temp/iTery101/data/bio10_0/Attributes_Ocean_20_50.csv
- iTery101/.temp/iTery101/data/bio10_0/Attributes_Ocean_20_60.csv
- iTery101/.temp/iTery101/data/bio10_0/Attributes_Ocean_20_70.csv
- iTery101/.temp/iTery101/data/bio10_0/Attributes_Ocean_20_80.csv
- iTery101/.temp/iTery101/data/bio10_0/Attributes_Ocean_20_90.csv
- iTery101/.temp/iTery101/data/bio10_0/Attributes_Ocean_30_10.csv
- iTery101/.temp/iTery101/data/bio10_0/Attributes_Ocean_30_100.csv
- iTery101/.temp/iTery101/data/bio10_0/Attributes_Ocean_30_110.csv
- iTery101/.temp/iTery101/data/bio10_0/Attributes_Ocean_30_120.csv
- iTery101/.temp/iTery101/data/bio10_0/Attributes_Ocean_30_130.csv
- iTery101/.temp/iTery101/data/bio10_0/Attributes_Ocean_30_140.csv
- iTery101/.temp/iTery101/data/bio10_0/Attributes_Ocean_30_150.csv
- iTery101/.temp/iTery101/data/bio10_0/Attributes_Ocean_30_20.csv
- iTery101/.temp/iTery101/data/bio10_0/Attributes_Ocean_30_30.csv
- iTery101/.temp/iTery101/data/bio10_0/Attributes_Ocean_30_40.csv
- iTery101/.temp/iTery101/data/bio10_0/Attributes_Ocean_30_50.csv
- iTery101/.temp/iTery101/data/bio10_0/Attributes_Ocean_30_60.csv
- iTery101/.temp/iTery101/data/bio10_0/Attributes_Ocean_30_70.csv
- iTery101/.temp/iTery101/data/bio10_0/Attributes_Ocean_30_80.csv
- iTery101/.temp/iTery101/data/bio10_0/Attributes_Ocean_30_90.csv
- iTery101/.temp/iTery101/data/bio10_0/Attributes_Ocean_40_10.csv
- iTery101/.temp/iTery101/data/bio10_0/Attributes_Ocean_40_100.csv
- iTery101/.temp/iTery101/data/bio10_0/Attributes_Ocean_40_110.csv
- iTery101/.temp/iTery101/data/bio10_0/Attributes_Ocean_40_120.csv
- iTery101/.temp/iTery101/data/bio10_0/Attributes_Ocean_40_130.csv
- iTery101/.temp/iTery101/data/bio10_0/Attributes_Ocean_40_140.csv
- iTery101/.temp/iTery101/data/bio10_0/Attributes_Ocean_40_150.csv
- iTery101/.temp/iTery101/data/bio10_0/Attributes_Ocean_40_20.csv
- iTery101/.temp/iTery101/data/bio10_0/Attributes_Ocean_40_30.csv
- iTery101/.temp/iTery101/data/bio10_0/Attributes_Ocean_40_40.csv
- iTery101/.temp/iTery101/data/bio10_0/Attributes_Ocean_40_50.csv
- iTery101/.temp/iTery101/data/bio10_0/Attributes_Ocean_40_60.csv
- iTery101/.temp/iTery101/data/bio10_0/Attributes_Ocean_40_70.csv
- iTery101/.temp/iTery101/data/bio10_0/Attributes_Ocean_40_80.csv
- iTery101/.temp/iTery101/data/bio10_0/Attributes_Ocean_40_90.csv
- iTery101/.temp/iTery101/data/bio10_0/Attributes_Ocean_50_10.csv
- iTery101/.temp/iTery101/data/bio10_0/Attributes_Ocean_50_100.csv
- iTery101/.temp/iTery101/data/bio10_0/Attributes_Ocean_50_110.csv
- iTery101/.temp/iTery101/data/bio10_0/Attributes_Ocean_50_120.csv
- iTery101/.temp/iTery101/data/bio10_0/Attributes_Ocean_50_130.csv
- iTery101/.temp/iTery101/data/bio10_0/Attributes_Ocean_50_140.csv
- iTery101/.temp/iTery101/data/bio10_0/Attributes_Ocean_50_150.csv
- iTery101/.temp/iTery101/data/bio10_0/Attributes_Ocean_50_20.csv
- iTery101/.temp/iTery101/data/bio10_0/Attributes_Ocean_50_30.csv
- iTery101/.temp/iTery101/data/bio10_0/Attributes_Ocean_50_40.csv
- iTery101/.temp/iTery101/data/bio10_0/Attributes_Ocean_50_50.csv
- iTery101/.temp/iTery101/data/bio10_0/Attributes_Ocean_50_60.csv
- iTery101/.temp/iTery101/data/bio10_0/Attributes_Ocean_50_70.csv
- iTery101/.temp/iTery101/data/bio10_0/Attributes_Ocean_50_80.csv
- iTery101/.temp/iTery101/data/bio10_0/Attributes_Ocean_50_90.csv
- iTery101/.temp/iTery101/data/bio10_0/Attributes_Ocean_60_10.csv
[truncated: 921 more entries]
