# Supplementary material for: Multiscale Multiobjective Systems Analysis (MiMoSA): an advanced metabolic modeling framework for complex systems
Source: Sci Rep. 2019 Nov 18;9:16948. doi: 10.1038/s41598-019-53188-0 (PMC6861322; doi:10.1038/s41598-019-53188-0)
Supplement: Supplementary file 2 — Supplemental File 1 [file 41598_2019_53188_MOESM2_ESM.zip › iTery101/.temp/iTery101/Repast.settings]

<simphony.settings.SettingsRegistry serialization="custom">
  <unserializable-parents/>
  <hashtable>
    <default>
      <loadFactor>0.75</loadFactor>
      <threshold>3</threshold>
    </default>
    <int>5</int>
    <int>3</int>
    <string>SettingsFileName</string>
    <string>Repast.settings</string>
    <string>SettingsRegistryId</string>
    <string>Repast.registry</string>
    <string>LastLoadedScenario</string>
    <string>/home/joey/workspace/iTery101/iTery101.rs</string>
  </hashtable>
</simphony.settings.SettingsRegistry>
