# Supplementary material for: Multiscale Multiobjective Systems Analysis (MiMoSA): an advanced metabolic modeling framework for complex systems
Source: Sci Rep. 2019 Nov 18;9:16948. doi: 10.1038/s41598-019-53188-0 (PMC6861322; doi:10.1038/s41598-019-53188-0)
Supplement: Supplementary file 2 — Supplemental File 1 [file 41598_2019_53188_MOESM2_ESM.zip › iTery101/.temp/iTery101/data/bio10_0/Attributes_Cell_Diazotroph_10.csv]

Time Step	x	y	Filament Name	Position in Filament	Filament length	Efficiency	Regime	biomass	glycogen	no3	photon	cyanophycin	o2	n2	hco3	co2	urea	nh4
2.0	126	87	1	5	11	0.0	non-ideal	5.030552438798241E-10	1.518442035628764E-9	0.0	0.0	2.4825933876675005E-10	2.3861073413806233E-10	5.179042904121917E-10	2.0392603331308363E-9	1.1144773849110986E-10	0.0	0.0
3.0	126	87	1	5	11	0.0	non-ideal	5.207653083200081E-10	1.4547372799267107E-9	0.0	99.99619217240206	3.160775971617402E-10	0.03230673010323754	7.876473283973528E-10	4.053884264820834E-9	5.722758741355535E-10	0.0	1.3785268999890884E-11
4.0	126	87	1	5	11	6.8734337967810015	non-ideal	5.385754493433758E-10	1.3709434050996362E-9	0.0	99.99619217240206	3.840629343376109E-10	0.05719511774360506	1.0498348740350866E-9	6.07924924575265E-9	1.073222641206085E-9	0.0	2.4232073754908467E-11
5.0	126	87	1	5	11	6.739054858214931	non-ideal	5.615357595224187E-10	1.253261417268381E-9	0.0	99.99619217240206	4.70089410906965E-10	0.07587672092167035	1.2655535351204484E-9	8.13968539790641E-9	1.7653184774920166E-9	0.0	3.5978663262055166E-11
6.0	126	87	1	5	11	8.483194864421751	non-ideal	5.821665605719316E-10	1.1602448484273928E-9	0.0	99.99619217240206	5.366779459255676E-10	0.08978072188446722	1.5285637850895003E-9	1.022155183690772E-8	2.3332441054120163E-9	1.4696254822316094E-12	4.5695129445456374E-11
7.0	126	87	1	5	11	7.409717802389664	non-ideal	6.003962842939031E-10	1.0770529330581555E-9	0.0	99.99619217240206	5.981759179172259E-10	0.10086379482918567	1.802800180699981E-9	1.2303370139961299E-8	2.8356845859022244E-9	1.258630641236932E-12	6.028798264350331E-11
8.0	126	87	1	5	11	6.397172586919112	non-ideal	6.168335958305285E-10	9.997726066118436E-10	0.0	99.99619217240206	6.568299306705215E-10	0.10926616368879494	2.0841852874368704E-9	1.4385188321960474E-8	3.297158304841109E-9	-4.1044927091077985E-13	7.566557296074758E-11
9.0	126	87	1	5	11	5.660767376718309	non-ideal	6.317112846649103E-10	9.290268108162773E-10	0.0	99.99619217240206	7.11757931144167E-10	0.11641262806651477	2.373033208610035E-9	1.6467006503778907E-8	3.717031790731264E-9	-1.082304528596666E-12	9.15732023496507E-11
10.0	126	87	1	5	11	5.044299505683685	non-ideal	6.452090687787465E-10	8.644971248724094E-10	0.0	99.99619217240206	7.630354967426205E-10	0.12084013576314355	2.668507197909528E-9	1.854882468559709E-8	4.0976371866574236E-9	2.589349589699478E-14	1.0758775326058953E-10
11.0	126	87	1	5	11	4.51708453327118	non-ideal	6.575655440552867E-10	8.055550487363345E-10	0.0	99.99619217240206	8.113308374977856E-10	0.12430875802209533	2.970475701977925E-9	2.0630642867415342E-8	4.441284771086244E-9	2.0562013290464338E-14	1.2356687505620346E-10
12.0	126	87	1	5	11	4.090003989082479	non-ideal	6.689375018127467E-10	7.517012834425637E-10	0.0	99.99619217240206	8.568530619438098E-10	0.12700172627287168	3.2782837287572975E-9	2.2712461049233476E-8	4.7516594948133815E-9	-1.0177870260738723E-14	1.3941719177380783E-10
13.0	126	87	1	5	11	3.7291621483075104	non-ideal	6.794514558142357E-10	7.025249080452501E-10	0.0	99.99619217240206	8.998207786762215E-10	0.1288395388935523	3.591420064616927E-9	2.479427923105166E-8	5.031469781877051E-9	-2.3447439690322198E-14	1.5496550689329942E-10
14.0	126	87	1	5	11	3.420356027478869	non-ideal	6.892139510494968E-10	6.576332797292362E-10	0.0	99.99619217240206	9.402772066434673E-10	0.13114599224105875	3.9098231210122485E-9	2.687609741286984E-8	5.284975673521173E-9	-5.447167627290659E-15	1.7013190874231741E-10
15.0	126	87	1	5	11	3.154106143730525	non-ideal	6.983164267066991E-10	6.166677433496156E-10	0.0	99.99619217240206	9.782004219861115E-10	0.1319792768565032	4.23362608888266E-9	2.8957915594688025E-8	5.516715152699443E-9	-2.537445777200541E-15	1.853711644195413E-10
16.0	126	87	1	5	11	2.923384614413565	non-ideal	7.068365058224541E-10	5.792976111170947E-10	0.0	99.99619217240206	1.0137984320064078E-9	0.13333421502431275	4.5623709051056074E-9	3.10397337765062E-8	5.728573683440346E-9	-2.6108154736905383E-15	1.9991493261002144E-10
17.0	102	21	1	5	11	2.722182476523929	non-ideal	7.148409529712979E-10	5.452121056585209E-10	0.0	99.99220317519703	1.0469860589191154E-9	0.12732021208398148	4.896325906760239E-9	3.312155195832439E-8	5.925129835033061E-9	-3.799941966578612E-15	2.187341533496017E-10
18.0	102	21	1	5	11	2.5458709094880576	non-ideal	7.223873397157672E-10	5.141360752172785E-10	0.0	99.99220317519703	1.0779224445164575E-9	0.0846047097238355	5.278950622322405E-9	3.5411508094034324E-8	6.1204523431354215E-9	-8.763983071050324E-15	2.2831479258119934E-10
19.0	102	21	1	5	11	2.3906581457180045	non-ideal	7.294873531077114E-10	4.858066478642842E-10	0.0	99.99220317519703	1.106335345765578E-9	0.05802231040134341	5.6671694218814946E-9	3.7701508082912016E-8	6.3080420067437615E-9	1.4433809460389862E-15	2.380684827517779E-10
20.0	102	21	1	5	11	2.2413943052813448	non-ideal	7.36033177257341E-10	4.547751777319363E-10	0.0	99.99220317519703	1.1365095647982857E-9	0.04343045284991532	6.050334960795526E-9	3.999150808290457E-8	6.510477801147024E-9	0.0	2.4817732911931353E-10
21.0	102	21	1	5	11	2.0601068241846705	non-ideal	7.420898490705188E-10	4.26382626912485E-10	0.0	99.99220317519703	1.164221657851216E-9	0.033404827799055715	6.438940482335552E-9	4.228150808290456E-8	6.705839315174739E-9	0.0	2.5844864444680284E-10
22.0	102	21	1	5	11	1.9011301177174973	non-ideal	7.47652743925251E-10	4.0134765845054997E-10	0.0	99.99220317519703	1.1887598305611012E-9	0.026987536735987472	6.834821091480048E-9	4.4571508082904414E-8	6.892644452987136E-9	0.0	2.687042721281555E-10
23.0	102	21	1	5	11	1.7421544503658732	non-ideal	7.527776376340401E-10	3.7887457721030375E-10	0.0	99.99220317519703	1.210938937205564E-9	0.02039909131507756	7.2360059288841275E-9	4.686150808290454E-8	7.07229987863299E-9	0.0	2.788253131378089E-10
24.0	102	21	1	5	11	1.60183782900694	non-ideal	7.575240660763772E-10	3.586083804239161E-10	0.0	99.99220317519703	1.231094659922577E-9	0.01755129144317695	7.641711858953974E-9	4.9151508082904545E-8	7.24570507120196E-9	0.0	2.894371785113203E-10
25.0	102	21	1	5	11	1.4810355471815162	non-ideal	7.619378120084015E-10	3.403726283924014E-10	0.0	99.99220317519703	1.2493825131042743E-9	0.016131807694749242	8.051600568090307E-9	5.144150808290458E-8	7.413421173719556E-9	0.0	2.9868857308804025E-10
26.0	102	21	1	5	11	1.3752055554501645	non-ideal	7.660572575552197E-10	3.239745116645594E-10	0.0	99.99220317519703	1.2659790982711838E-9	0.015402605986633471	8.465275841391898E-9	5.3731508082904584E-8	7.575995430551873E-9	0.0	3.085873201592813E-10
27.0	102	21	1	5	11	1.2818648120552891	non-ideal	7.699162024868185E-10	3.0922662745159763E-10	0.0	99.99220317519703	1.281057495938558E-9	0.015984020520743564	8.882346462045212E-9	5.6021508082904586E-8	7.733945984222495E-9	0.0	3.195303653891631E-10
28.0	102	21	1	5	11	1.1994556516888149	non-ideal	7.735441741425955E-10	2.959634917500922E-10	0.0	99.99220317519703	1.2947700441258307E-9	0.015952574581699134	9.302468509755848E-9	5.831150808290459E-8	7.887734896683097E-9	0.0	3.288929705387174E-10
29.0	102	21	1	5	11	1.1265497272066871	non-ideal	7.769668953375038E-10	2.8403746090190913E-10	0.0	99.99220317519703	1.307252418938549E-9	0.016628708829472587	9.725335082690695E-9	6.060150808290458E-8	8.037775868109433E-9	0.0	3.3896639149322744E-10
30.0	102	22	1	5	11	1.0618889726019478	non-ideal	7.802068880848259E-10	2.733153135838134E-10	0.0	99.99226361336136	1.3186272879568293E-9	0.01716202748420712	1.0150670239860596E-8	6.289150808290459E-8	8.184441407136609E-9	0.0	3.481894222084984E-10
31.0	102	22	1	5	11	1.0044213984813495	non-ideal	7.832839238860414E-10	2.636769964163727E-10	0.0	99.99226361336136	1.3290051386076919E-9	0.01761478973523467	1.0578224865563389E-8	6.518150808290459E-8	8.328067194795385E-9	0.0	3.5681827235299405E-10
32.0	102	22	1	5	11	0.9532486380749201	non-ideal	7.862153902592972E-10	2.550144349769114E-10	0.0	99.99226361336136	1.3384853367769806E-9	0.01755131452150767	1.1007774392634494E-8	6.747150808290459E-8	8.46895583587498E-9	0.0	3.652967724483581E-10
33.0	102	22	1	5	11	0.9075964906105864	non-ideal	7.890166106542193E-10	2.4723035344181187E-10	0.0	99.99226361336136	1.347157383657319E-9	0.018037928536348783	1.1439116948469128E-8	6.97615080829046E-8	8.607379472903064E-9	0.0	3.736745796280916E-10
34.0	102	22	1	5	11	0.8667979048568957	non-ideal	7.917011189558433E-10	2.4023717138092183E-10	0.0	99.99226361336136	1.3551018952050193E-9	0.01847969714241721	1.1872071037968427E-8	7.20515080829046E-8	8.743583117716318E-9	0.0	3.812206070186647E-10
35.0	102	22	1	5	11	0.8302769903419809	non-ideal	7.942808735612846E-10	2.339560384167898E-10	0.0	99.99226361336136	1.362391323901253E-9	0.019315029283407635	1.2306472580130306E-8	7.434150808290459E-8	8.877787639214395E-9	0.0	3.884686183092129E-10
36.0	102	22	1	5	11	0.7975288745735724	non-ideal	7.967664704138539E-10	2.2831596585810177E-10	0.0	99.99226361336136	1.3690910406035798E-9	0.020367987689765096	1.2742174681188512E-8	7.663150808290459E-8	9.010191645740776E-9	0.0	3.9517058407085486E-10
37.0	102	22	1	5	11	0.7681182904653738	non-ideal	7.991672977151695E-10	2.232530397063843E-10	0.0	99.99226361336136	1.375259780246189E-9	0.020750202181130908	1.3179044367765548E-8	7.892150808290459E-8	9.140974141987722E-9	0.0	4.026181780566882E-10
38.0	102	22	1	5	11	0.7416607070344698	non-ideal	8.014916906073591E-10	2.1870971819532E-10	0.0	99.99226361336136	1.3809504862554857E-9	0.021245658181964774	1.3616962334060168E-8	8.12115080829046E-8	9.270296212554117E-9	0.0	4.0782347280380494E-10
39.0	102	22	1	5	11	0.7178216856405878	non-ideal	8.037470577605386E-10	2.1463419400580318E-10	0.0	99.99226361336136	1.3862108228064808E-9	0.02167690834347901	1.40558212277685E-8	8.35015080829046E-8	9.398302975281578E-9	0.0	4.134720387206354E-10
40.0	102	22	1	5	11	0.6963077035667018	non-ideal	8.059399916418017E-10	2.109798238191849E-10	0.0	99.99226361336136	1.3910837134900534E-9	0.02204612202573175	1.4495524361901171E-8	8.57915080829046E-8	9.525124968805816E-9	0.0	4.1969857623787875E-10
41.0	102	22	1	5	11	0.676860731742389	non-ideal	8.080763498881092E-10	2.0770461301785395E-10	0.0	99.99226361336136	1.3956076757873306E-9	0.022227275771863536	1.4935984045812975E-8	8.80815080829046E-8	9.650880042131023E-9	0.0	4.256435658476403E-10
42.0	102	22	1	5	11	0.6592490168751488	non-ideal	8.101613648662718E-10	2.0477075332139363E-10	0.0	99.99226361336136	1.3998176133728117E-9	0.02191709803257134	1.5377122564152165E-8	9.037150808290459E-8	9.775673834772019E-9	0.0	4.3206782704294464E-10
43.0	102	22	1	5	11	0.6432755471625449	non-ideal	8.121996908923506E-10	2.0214420260197784E-10	0.0	99.99226361336136	1.4037447160417607E-9	0.022142520922893177	1.5818868697298144E-8	9.266150808290458E-8	9.899601995373152E-9	0.0	4.3614008753221324E-10
44.0	102	22	1	5	11	0.6287586261657734	non-ideal	8.141954859618767E-10	1.9979431396426444E-10	0.0	99.99226361336136	1.4074172072992039E-9	0.022250874556321815	1.6261159099160377E-8	9.495150808290458E-8	1.002275031855861E-8	0.0	4.4014115104766834E-10
45.0	102	22	1	5	11	0.6155423779282718	non-ideal	8.161524647452354E-10	1.976934929349603E-10	0.0	99.99226361336136	1.4108604723654851E-9	0.02243201040165952	1.6703936653119853E-8	9.724150808290459E-8	1.0145196177629541E-8	0.0	4.453054892911281E-10
46.0	102	22	1	5	11	0.6034877627730324	non-ideal	8.180739447019017E-10	1.9581689574749755E-10	0.0	99.99226361336136	1.4140973383751572E-9	0.02202317835471903	1.7147149709246183E-8	9.953150808290459E-8	1.0267009212161588E-8	0.0	4.495744092408915E-10
47.0	102	22	1	5	11	0.5924703628938832	non-ideal	8.199628914735852E-10	1.941421547251194E-10	0.0	99.99226361336136	1.4171483683221444E-9	0.021660325855938526	1.7590751900829405E-8	1.0182150808290459E-7	1.0388252173457415E-8	0.0	4.5399415147395105E-10
48.0	102	22	1	5	11	0.5823800854638543	non-ideal	8.218219587410097E-10	1.9264913113395264E-10	0.0	99.99226361336136	1.4200320698040471E-9	0.02212081671873596	1.8034701436615385E-8	1.0411150808290461E-7	1.050898156096477E-8	0.0	4.576757269337571E-10
49.0	102	23	1	5	11	0.5731193947470645	non-ideal	8.236535218430285E-10	1.9131969333330246E-10	0.0	99.99232405156224	1.4227651038929985E-9	0.022346267150120364	1.847896074069021E-8	1.0640150808290461E-7	1.0629248307244726E-8	0.0	4.6287310022789103E-10
50.0	102	23	1	5	11	0.564601339999639	non-ideal	8.254597123924811E-10	1.9013752897281798E-10	0.0	99.99232405156224	1.4253625114039306E-9	0.022529963718001658	1.8923496160294053E-8	1.0869150808290461E-7	1.0749097997585919E-8	0.0	4.679270390492569E-10
51.0	102	23	1	5	11	0.5567498230024817	non-ideal	8.272424327937451E-10	1.8908792747954957E-10	0.0	99.99232405156224	1.4278377206567831E-9	0.021997035611491456	1.936827677330415E-8	1.1098150808290462E-7	1.0868572187690972E-8	0.0	4.709971945059165E-10
52.0	102	23	1	5	11	0.5494933704028212	non-ideal	8.290033947476931E-10	1.8815765522987556E-10	0.0	99.99232405156224	1.4302029412625036E-9	0.02171435420945247	1.9813275460329828E-8	1.1327150808290462E-7	1.0987707984977426E-8	0.0	4.754711535125154E-10
53.0	102	23	1	5	11	0.5427725016538058	non-ideal	8.30744137214073E-10	1.873347974441626E-10	0.0	99.99232405156224	1.4324691495353572E-9	0.022167926616282623	2.0258467670147032E-8	1.1556150808290462E-7	1.1106538786644203E-8	0.0	4.791059726871654E-10
54.0	102	23	1	5	11	0.5365333749380972	non-ideal	8.324660355554956E-10	1.866086272372872E-10	0.0	99.99232405156224	1.434646129155098E-9	0.02094830843447032	2.070383077703068E-8	1.1785150808290462E-7	1.1225094873981004E-8	0.0	4.82577852015487E-10
55.0	102	23	1	5	11	0.5307250518489015	non-ideal	8.341703318507742E-10	1.8596948722074866E-10	0.0	99.99232405156224	1.436742806200266E-9	0.020571181627615377	2.114934514662623E-8	1.2014150808290452E-7	1.1343403359479023E-8	0.0	4.85931828118599E-10
56.0	102	23	1	5	11	0.5253060077320185	non-ideal	8.358581386333167E-10	1.8540868141749733E-10	0.0	99.99232405156224	1.4387671254382917E-9	0.02036029626494625	2.1594992490307304E-8	1.2243150808290452E-7	1.1461488741653058E-8	0.0	4.889313286004033E-10
57.0	102	23	1	5	11	0.5202359287654605	non-ideal	8.375304622125279E-10	1.849183813374668E-10	0.0	99.99232405156224	1.440726324589492E-9	0.02040195667247499	2.204075689577127E-8	1.2472150808290458E-7	1.1579372984454345E-8	0.0	4.928465500703099E-10
58.0	102	23	1	5	11	0.5154817380972117	non-ideal	8.391882043409509E-10	1.8449153794201864E-10	0.0	99.99232405156224	1.4426268221286386E-9	0.019916129814470593	2.24866234671074E-8	1.2701150808290458E-7	1.1697076035447741E-8	0.0	4.960871851892936E-10
59.0	102	23	1	5	11	0.5110109133441627	non-ideal	8.408321779421725E-10	1.8412180546837658E-10	0.0	99.99232405156224	1.4444744443619628E-9	0.019587877141586763	2.293257910387957E-8	1.2930150808290458E-7	1.1814615798291111E-8	0.0	4.989150719049484E-10
60.0	102	23	1	5	11	0.5067958137178945	non-ideal	8.424631173533367E-10	1.8380346999149723E-10	0.0	99.99232405156224	1.446274445384698E-9	0.019341367071765987	2.3378612050921976E-8	1.315915080829046E-7	1.1932008374377897E-8	0.0	5.010265176855693E-10
61.0	102	23	1	5	11	0.5028119838624922	non-ideal	8.440816901961892E-10	1.835313870684671E-10	0.0	99.99232405156224	1.4480315883731699E-9	0.019232227595977154	2.382471193159985E-8	1.3388150808290462E-7	1.2049268220422085E-8	0.0	5.044927455808068E-10
62.0	102	23	1	5	11	0.49903865161503547	non-ideal	8.456884938289495E-10	1.833009248938443E-10	0.0	99.99232405156224	1.4497500504914023E-9	0.019459777415469906	2.427086876269707E-8	1.3617150808290462E-7	1.2166408546841229E-8	0.0	5.046352270080294E-10
63.0	102	23	1	5	11	0.4954539704842691	non-ideal	8.472840699601975E-10	1.8310791392803342E-10	0.0	99.99232405156224	1.451433671268684E-9	0.01966253348629221	2.4717074030137617E-8	1.3846150808290462E-7	1.2283441118892605E-8	0.0	5.06966626536462E-10
64.0	102	23	1	5	11	0.4920406155668088	non-ideal	8.488689149193585E-10	1.8294859935925873E-10	0.0	99.99232405156224	1.4530859471971295E-9	0.01935981375346381	2.5163320285718743E-8	1.4075150808290462E-7	1.2400376461206102E-8	0.0	5.088770993645913E-10
65.0	102	23	1	5	11	0.48878444281831435	non-ideal	8.504434714012939E-10	1.8281960064522822E-10	0.0	99.99232405156224	1.454709895055678E-9	0.019684029362904545	2.5609600110010168E-8	1.4304150808290463E-7	1.2517224316910852E-8	0.0	5.12456072119091E-10
66.0	102	23	1	5	11	0.4856687737649649	non-ideal	8.520081442026207E-10	1.8271787501951576E-10	0.0	99.99232405156224	1.456308330473476E-9	0.019460223220662484	2.60559073944685E-8	1.4533150808290463E-7	1.2633993271436048E-8	0.0	5.148550156456022E-10
67.0	102	24	1	5	11	0.48268179201858014	non-ideal	8.535633051310178E-10	1.826406819996353E-10	0.0	99.99238448979962	1.4578838021402607E-9	0.020124000406659456	2.650223670364028E-8	1.4762150808290463E-7	1.2750691026215136E-8	0.0	5.187586434610851E-10
68.0	102	24	1	5	11	0.4798132039350026	non-ideal	8.551092871244894E-10	1.8258556699475494E-10	0.0	99.99238448979962	1.4594385022712945E-9	0.02046245716466954	2.6948582594224196E-8	1.4991150808290463E-7	1.286732457948845E-8	0.0	5.196724370107703E-10
69.0	102	24	1	5	11	0.47705090830699237	non-ideal	8.56646397123022E-10	1.8255029680037623E-10	0.0	99.99238448979962	1.460974498872945E-9	0.02139776318786613	2.739494071531279E-8	1.5220150808290464E-7	1.2983900351582715E-8	0.0	5.231681586273823E-10
70.0	102	24	1	5	11	0.47438678026718306	non-ideal	8.581749170586032E-10	1.825328701867272E-10	0.0	99.99238448979962	1.462493634635791E-9	0.02200202781059087	2.784130701300029E-8	1.5449150808290464E-7	1.3100424016394178E-8	0.0	5.240730120139392E-10
71.0	102	24	1	5	11	0.4718130056897768	non-ideal	8.596950988665542E-10	1.825314868876783E-10	0.0	99.99238448979962	1.463997485320294E-9	0.021728730879215757	2.8287677407142636E-8	1.5678150808290464E-7	1.321690085665596E-8	0.0	5.252088106942399E-10
72.0	102	24	1	5	11	0.46932023434760584	non-ideal	8.612071796466788E-10	1.8254452650332804E-10	0.0	99.99238448979962	1.4654876000521845E-9	0.021438694090635094	2.8734048976677735E-8	1.5907150808290465E-7	1.33333353957702E-8	0.0	5.264266205859553E-10
73.0	102	24	1	5	11	0.4669037988492979	non-ideal	8.627113754030238E-10	1.8257052913834884E-10	0.0	99.99238448979962	1.4669652896422364E-9	0.021247331585116134	2.918041861573909E-8	1.6136150808290465E-7	1.344973187034872E-8	0.0	5.284527990649807E-10
74.0	102	24	1	5	11	0.46455710274540113	non-ideal	8.642078844674434E-10	1.8260818132789014E-10	0.0	99.99238448979962	1.468431746457692E-9	0.021103245459011533	2.9626783618608932E-8	1.6365150808290465E-7	1.3566094081391597E-8	0.0	5.299426610216271E-10
75.0	102	24	1	5	11	0.4622746087704702	non-ideal	8.656968879707549E-10	1.8265630022295477E-10	0.0	99.99238448979962	1.4698880253195779E-9	0.020974899101593236	3.007314142701423E-8	1.6594150808290465E-7	1.3682425468660186E-8	0.0	5.311554117323625E-10
76.0	102	24	1	5	11	0.46005092695133265	non-ideal	8.671785579875833E-10	1.8271382098534413E-10	0.0	99.99238448979962	1.4713351483323231E-9	0.021001907824951826	3.051949017255666E-8	1.6823150808290466E-7	1.3798729020489991E-8	0.0	5.334792538694619E-10
77.0	102	24	1	5	11	0.4578831853609242	non-ideal	8.686530476117532E-10	1.8277978452886055E-10	0.0	99.99238448979962	1.4727739116620099E-9	0.02105655996804868	3.0965827488686026E-8	1.7052150808290466E-7	1.3915007673602114E-8	0.0	5.352175852505149E-10
78.0	102	24	1	5	11	0.455765447403469	non-ideal	8.70120504774101E-10	1.828533282383728E-10	0.0	99.99238448979962	1.4742051686118075E-9	0.021379640246274405	3.141215201927948E-8	1.7281150808290466E-7	1.4031263812243864E-8	0.0	5.359570093680072E-10
79.0	103	23	1	5	11	0.45369604757381216	non-ideal	8.71581062943077E-10	1.829336744291253E-10	0.0	99.99232405156224	1.4756295727066844E-9	0.021004967874578125	3.1858461894106576E-8	1.7510150808290466E-7	1.4147499804341115E-8	0.0	5.390847137566834E-10
80.0	103	23	1	5	11	0.45167044786147825	non-ideal	8.730348479789574E-10	1.8302011129173417E-10	0.0	99.99232405156224	1.4770477772716339E-9	0.020527849621536844	3.230475580384324E-8	1.7739150808290467E-7	1.4263717806755765E-8	0.0	5.415171384130992E-10
81.0	103	23	1	5	11	0.4496862298540232	non-ideal	8.74481978247747E-10	1.8311202149246978E-10	0.0	99.99232405156224	1.478460357802149E-9	0.020314046601032084	3.275103253121239E-8	1.7968150808290467E-7	1.4379919535084903E-8	0.0	5.456338349579538E-10
82.0	103	23	1	5	11	0.44774101189451887	non-ideal	8.759225642925066E-10	1.8320883913961117E-10	0.0	99.99232405156224	1.4798678184705951E-9	0.019721985659660175	3.3197290907227055E-8	1.8197150808290467E-7	1.4496106682867543E-8	0.0	5.479078885876344E-10
83.0	103	23	1	5	11	0.4458323118047096	non-ideal	8.773567098309152E-10	1.83310053712494E-10	0.0	99.99232405156224	1.4812706198656775E-9	0.01970449281628005	3.3643529899793953E-8	1.8426150808290467E-7	1.4612280757071739E-8	0.0	5.507175829536092E-10
84.0	103	23	1	5	11	0.44395795692473855	non-ideal	8.787845114407231E-10	1.8341520555304258E-10	0.0	99.99232405156224	1.482669160341575E-9	0.01985581283087919	3.4089748515572764E-8	1.8655150808290468E-7	1.4728443170333548E-8	0.0	5.525251896860001E-10
85.0	103	23	1	5	11	0.4421156779818259	non-ideal	8.80206061708458E-10	1.8352388092559243E-10	0.0	99.99232405156224	1.484063828161902E-9	0.020459763433697573	3.4535946032061264E-8	1.8884150808290468E-7	1.4844595141230303E-8	0.0	5.552599847626258E-10
86.0	103	23	1	5	11	0.4403041813098678	non-ideal	8.816214472906588E-10	1.8363570721715612E-10	0.0	99.99232405156224	1.4854549429263189E-9	0.02077634693631823	3.4982121628438014E-8	1.9113150808290468E-7	1.496073782049516E-8	0.0	5.580351981882152E-10
87.0	103	23	1	5	11	0.4385215740114334	non-ideal	8.830307518242117E-10	1.8375034920633596E-10	0.0	99.99232405156224	1.4868428226257785E-9	0.02138324200851269	3.5428274761128215E-8	1.9342150808290468E-7	1.5076872207622094E-8	0.0	5.604177370675207E-10
88.0	103	23	1	5	11	0.43676686550918087	non-ideal	8.844340527730465E-10	1.838675049178384E-10	0.0	99.99232405156224	1.4882277110825413E-9	0.021482398507693203	3.587440469234565E-8	1.957115080829047E-7	1.519299927256755E-8	0.0	5.627733362890372E-10
89.0	103	23	1	5	11	0.43503808914218445	non-ideal	8.858314244455624E-10	1.8398690279633141E-10	0.0	99.99232405156224	1.4896098542914123E-9	0.02142068133248999	3.6320510929688395E-8	1.980015080829047E-7	1.5309119855945408E-8	0.0	5.658073984519961E-10
90.0	103	23	1	5	11	0.4333342137762893	non-ideal	8.872229385082618E-10	1.8410829815244717E-10	0.0	99.99232405156224	1.4909894764636714E-9	0.021816858593367728	3.676659304295923E-8	2.002915080829047E-7	1.5425234707436907E-8	0.0	5.674274153021836E-10
91.0	103	23	1	5	11	0.43165436864579204	non-ideal	8.886086625518049E-10	1.8423147078790636E-10	0.0	99.99232405156224	1.4923667602773215E-9	0.021563678005276404	3.7212650549745246E-8	2.025815080829047E-7	1.55413445474229E-8	0.0	5.675523292001507E-10
92.0	103	23	1	5	11	0.4299972391713559	non-ideal	8.899886632842382E-10	1.8435622261932553E-10	0.0	99.99232405156224	1.4937419022298418E-9	0.021985680340538525	3.7658683200777925E-8	2.048715080829047E-7	1.5657449965141084E-8	0.0	5.703913056476779E-10
93.0	102	23	1	5	11	0.42836250225843336	non-ideal	8.913630024289236E-10	1.8448237514670648E-10	0.0	99.99232405156224	1.4951150262889606E-9	0.02184390724887448	3.810469048683057E-8	2.071615080829047E-7	1.577355160314345E-8	0.0	5.724934596142618E-10
94.0	102	23	1	5	11	0.4267485628537289	non-ideal	8.927317404338824E-10	1.8460976805121814E-10	0.0	99.99232405156224	1.4964862857018046E-9	0.022359338297547104	3.8550672185635834E-8	2.094515080829047E-7	1.5889649956920165E-8	0.0	5.722794023642538E-10
95.0	102	23	1	5	11	0.4251549776230189	non-ideal	8.940949357276579E-10	1.8473825668170092E-10	0.0	99.99232405156224	1.4978558075349232E-9	0.02276180200083863	3.899662804661E-8	2.117415080829047E-7	1.6005745505442184E-8	0.0	5.732079393037478E-10
96.0	102	23	1	5	11	0.4235810733617347	non-ideal	8.954526449575201E-10	1.8486771101988633E-10	0.0	99.99232405156224	1.4992237026738606E-9	0.022961403144118448	3.9442557829639025E-8	2.140315080829047E-7	1.6121838686990944E-8	0.0	5.731002454564093E-10
97.0	102	23	1	5	11	0.4220262517752081	non-ideal	8.968049222950819E-10	1.8499801408113033E-10	0.0	99.99232405156224	1.5005900648152793E-9	0.02373156487228777	3.988846128958366E-8	2.163215080829047E-7	1.62379299099938E-8	0.0	5.748980105425433E-10
98.0	102	23	1	5	11	0.42048969955700843	non-ideal	8.981518204914417E-10	1.8512906057886959E-10	0.0	99.99232405156224	1.501954983907384E-9	0.02361892312709046	4.0334338258171775E-8	2.1861150808290471E-7	1.6354019549996765E-8	0.0	5.746450081576533E-10
99.0	102	23	1	5	11	0.41897093204063973	non-ideal	8.994933911407105E-10	1.8526075572736777E-10	0.0	99.99232405156224	1.5033185455930624E-9	0.024261371369087147	4.07801885925434E-8	2.2090150808290472E-7	1.647010791636194E-8	0.0	5.753187872379873E-10
100.0	102	23	1	5	11	0.4174695474978971	non-ideal	9.008296833068262E-10	1.8539301424527305E-10	0.0	99.99232405156224	1.5046808053195384E-9	0.024602799900736765	4.122601206983209E-8	2.2319150808290472E-7	1.658619535284319E-8	0.0	5.759200968259895E-10
101.0	102	23	1	5	11	0.41598471774984336	non-ideal	9.021607454417654E-10	1.8552575952054193E-10	0.0	99.99232405156224	1.5060418356520937E-9	0.02425926221763669	4.167180861689408E-8	2.2548150808290472E-7	1.6702282122202886E-8	0.0	5.750824948963041E-10
102.0	102	23	1	5	11	0.4145162121149992	non-ideal	9.034866253685414E-10	1.8565892245132923E-10	0.0	99.99232405156224	1.507401699245253E-9	0.024039276490487396	4.211757816246201E-8	2.2777150808290472E-7	1.6818368474858923E-8	0.0	5.742157618019392E-10
103.0	102	23	1	5	11	0.4130637958186161	non-ideal	9.048073686049509E-10	1.85792440949357E-10	0.0	99.99232405156224	1.5087604317425694E-9	0.023864149947671068	4.256332052601883E-8	2.3006150808290473E-7	1.6934454672771936E-8	0.0	5.76135197271064E-10
104.0	102	23	1	5	11	0.4116267128090605	non-ideal	9.061230201141454E-10	1.8592625928343767E-10	0.0	99.99232405156224	1.5101180833795989E-9	0.023711138665500626	4.300903566167696E-8	2.3235150808290473E-7	1.705054092570999E-8	0.0	5.774898911923904E-10
105.0	102	23	1	5	11	0.4102047528968572	non-ideal	9.074336240126907E-10	1.860603271504078E-10	0.0	99.99232405156224	1.5114746953662688E-9	0.025206978210460026	4.345472351180241E-8	2.3464150808290473E-7	1.7166627437530095E-8	0.0	5.808421809092221E-10
106.0	102	23	1	5	11	0.40879761591303543	non-ideal	9.087392232020947E-10	1.8619459940131611E-10	0.0	99.99232405156224	1.5128302981734567E-9	0.026225926865073388	4.390038398791705E-8	2.3693150808290474E-7	1.728271439793445E-8	0.0	5.833571197169298E-10
107.0	102	23	1	5	11	0.40740488756380744	non-ideal	9.100398595598142E-10	1.8632903546222644E-10	0.0	99.99232405156224	1.514184922082404E-9	0.026943211120507973	4.434601703255527E-8	2.3922150808290474E-7	1.739880197845455E-8	0.0	5.859374106453723E-10
108.0	102	23	1	5	11	0.40602621375110926	non-ideal	9.113355746093362E-10	1.8646359882647282E-10	0.0	99.99232405156224	1.515538598406605E-9	0.027581521494018043	4.479162262798927E-8	2.4151150808290474E-7	1.7514890333210403E-8	0.0	5.892592157813228E-10
109.0	102	23	1	5	11	0.40466145028924627	non-ideal	9.126264087063944E-10	1.8659825665538583E-10	0.0	99.99232405156224	1.5168913453899274E-9	0.027870526640769017	4.5237200708634614E-8	2.4380150808290474E-7	1.7630979623045987E-8	0.0	5.903536073660273E-10
110.0	101	24	1	5	11	0.40331019977572896	non-ideal	9.139124016162311E-10	1.8673297950974184E-10	0.0	99.99238448979962	1.5182431860707677E-9	0.028152819223846933	4.5682751254815174E-8	2.4609150808290475E-7	1.7747069978548023E-8	0.0	5.910858393752146E-10
111.0	101	24	1	5	11	0.40197224570711665	non-ideal	9.151935924521539E-10	1.8686775377060418E-10	0.0	99.99238448979962	1.5195941375593713E-9	0.029078484573570065	4.612827424546738E-8	2.4838150808290475E-7	1.7863161385158283E-8	0.0	5.90815300323354E-10
112.0	101	24	1	5	11	0.400647353173651	non-ideal	9.164700199301386E-10	1.870025426724433E-10	0.0	99.99238448979962	1.5209442207437149E-9	0.02974901356517926	4.657376968141403E-8	2.5067150808290475E-7	1.7979254096711403E-8	0.0	5.925197702857188E-10
113.0	101	24	1	5	11	0.3993353676500837	non-ideal	9.177417211618574E-10	1.8713732368587E-10	0.0	99.99238448979962	1.5222934352195714E-9	0.030376885383640573	4.7019237460498275E-8	2.5296150808290475E-7	1.8095348256614838E-8	0.0	5.939973767728563E-10
114.0	101	24	1	5	11	0.39803575771054445	non-ideal	9.190087334931863E-10	1.872720778208285E-10	0.0	99.99238448979962	1.5236418051867464E-9	0.030921461246400425	4.746467765051394E-8	2.5525150808290476E-7	1.821144395046425E-8	0.0	5.938079812241556E-10
115.0	101	24	1	5	11	0.3967485676219036	non-ideal	9.202710927672696E-10	1.8740678785983307E-10	0.0	99.99238448979962	1.5249893276313078E-9	0.031118121215581305	4.791009017151334E-8	2.5754150808290476E-7	1.8327541299251357E-8	0.0	5.935712619106076E-10
116.0	101	24	1	5	11	0.39547329875754467	non-ideal	9.215288354226892E-10	1.8754143854456836E-10	0.0	99.99238448979962	1.5263360258317015E-9	0.02961510565970901	4.835547510857554E-8	2.5983150808290476E-7	1.8443640370333658E-8	0.0	5.921165216091211E-10
117.0	101	24	1	5	11	0.3942101100923219	non-ideal	9.227819969462139E-10	1.8767601599361258E-10	0.0	99.99238448979962	1.5276819021709819E-9	0.029061123542528215	4.8800832427340716E-8	2.6212150808290476E-7	1.8559741246534484E-8	0.0	5.918391004875398E-10
118.0	101	24	1	5	11	0.39295867689584457	non-ideal	9.240306120104268E-10	1.878105079259744E-10	0.0	99.99238448979962	1.5290269574386232E-9	0.028145118348506533	4.9246162110513846E-8	2.6441150808290477E-7	1.8675844026153788E-8	0.0	5.909797042640702E-10
119.0	101	24	1	5	11	0.39171871793298974	non-ideal	9.252747153519448E-10	1.879449032928498E-10	0.0	99.99238448979962	1.5303712041526956E-9	0.027976421160531367	4.969146420719417E-8	2.6670150808290477E-7	1.8791948769422905E-8	0.0	5.924696853922541E-10
120.0	101	24	1	5	11	0.3904902280023441	non-ideal	9.265143404929684E-10	1.8807919213075635E-10	0.0	99.99238448979962	1.5317146361633002E-9	0.02781370339759854	5.0136738665270036E-8	2.6899150808290477E-7	1.8908055563600914E-8	0.0	5.920561548493836E-10
