# Supplementary material for: Multiscale Multiobjective Systems Analysis (MiMoSA): an advanced metabolic modeling framework for complex systems
Source: Sci Rep. 2019 Nov 18;9:16948. doi: 10.1038/s41598-019-53188-0 (PMC6861322; doi:10.1038/s41598-019-53188-0)
Supplement: Supplementary file 2 — Supplemental File 1 [file 41598_2019_53188_MOESM2_ESM.zip › iTery101/.temp/iTery101/data/bio10_0/Attributes_Cell_Diazotroph_11.csv]

Time Step	x	y	Filament Name	Position in Filament	Filament length	Efficiency	Regime	biomass	glycogen	no3	photon	cyanophycin	o2	n2	hco3	co2	urea	nh4
2.0	93	24	1	6	11	0.0	non-ideal	9.484100126824724E-10	1.518425440385091E-9	0.0	0.0	2.486097906958788E-10	2.393348461852324E-10	5.186271772371036E-10	2.0416365619379394E-9	1.1169497808123173E-10	0.0	0.0
3.0	93	24	1	6	11	0.0	non-ideal	9.544260408373586E-10	1.4188149243599873E-9	0.0	99.99238448979962	3.4418560368503195E-10	0.0323392350384374	7.173871039021388E-10	4.053944746715744E-9	7.221418011727554E-10	0.0	1.3796104232923952E-11
4.0	93	24	1	6	11	1.9084509661702185	non-ideal	9.59997870074487E-10	1.3525701028869135E-9	0.0	99.99238448979962	4.0227943907271303E-10	0.057256797289664006	1.004304507857273E-9	6.079307031302182E-9	1.1114393234496193E-9	0.0	2.4250519434230494E-11
5.0	93	24	1	6	11	1.7728480502672501	non-ideal	9.662668694054237E-10	1.2578964596528589E-9	0.0	99.99238448979962	4.75538442319118E-10	0.07595983725251752	1.2519423264265475E-9	8.139733316183884E-9	1.655104512657682E-9	0.0	3.6005772228968766E-11
6.0	93	24	1	6	11	2.0004882010327165	non-ideal	9.72226721186163E-10	1.1633988213852271E-9	0.0	99.99238448979962	5.426916064090981E-10	0.08988055958902506	1.5135417290523496E-9	1.02215937279644E-8	2.2351570969579915E-9	1.4710564336964547E-12	4.5729393272440554E-11
7.0	93	24	1	6	11	1.9083664709200372	non-ideal	9.778133519325286E-10	1.078058889710912E-9	0.0	99.99238448979962	6.050800880462725E-10	0.1009766608242468	1.7855521738879402E-9	1.2303412046032432E-8	2.754467310882376E-9	1.259787666567421E-12	6.033329916379275E-11
8.0	93	24	1	6	11	1.794967508758293	non-ideal	9.830635907052933E-10	1.0006468999521274E-9	0.0	99.99238448979962	6.635547055488579E-10	0.10938874832575222	2.0673714076662893E-9	1.43852302280608E-8	3.219302302734263E-9	-3.9480764674798473E-13	7.572226486634354E-11
9.0	93	24	1	6	11	1.692509037635148	non-ideal	9.879929248902847E-10	9.298753315415388E-10	0.0	99.99238448979962	7.18283453415777E-10	0.11654279691642071	2.356721941060628E-9	1.646704840987927E-8	3.6414826472395247E-9	-1.071616261789223E-12	9.164155180310617E-11
10.0	93	24	1	6	11	1.5942243127455984	non-ideal	9.926203701121713E-10	8.651938912051144E-10	0.0	99.99238448979962	7.694560698512634E-10	0.120976278539772	2.652469115721428E-9	1.854886659169745E-8	4.024969642608854E-9	2.5908045984004215E-14	1.0766812981068839E-10
11.0	93	24	1	6	11	1.5013103934926337	non-ideal	9.96988112813341E-10	8.061238387870772E-10	0.0	99.99238448979962	8.17651445738482E-10	0.12444962571607696	2.954687581701062E-9	2.063068477351565E-8	4.371152903125158E-9	2.073370830804293E-14	1.2365937329440657E-10
12.0	93	24	1	6	11	1.4213798206135504	non-ideal	1.0011207698612076E-9	7.521831810360986E-10	0.0	99.99238448979962	8.630681472906794E-10	0.1271468028342887	3.2627594875911243E-9	2.2712502955333842E-8	4.683625832236628E-9	-9.840855824669128E-15	1.395210248229632E-10
13.0	93	24	1	6	11	1.3488613017256927	non-ideal	1.0050397792109395E-9	7.02936849111505E-10	0.0	99.99238448979962	9.059356088838157E-10	0.1289828836330513	3.576146919764957E-9	2.4794321137152018E-8	4.9652787007519945E-9	-2.3357476687250418E-14	1.5508146016649283E-10
14.0	93	24	1	6	11	1.2828073145520817	non-ideal	1.0087646447600885E-9	6.579867059870195E-10	0.0	99.99238448979962	9.462978673317546E-10	0.13129425944526074	3.894785596554072E-9	2.68761393189702E-8	5.220428699807108E-9	-5.336055908441688E-15	1.7025922425307827E-10
15.0	93	24	1	6	11	1.2226630356974433	non-ideal	1.0123133677170877E-9	6.16972339833241E-10	0.0	99.99238448979962	9.841324148767721E-10	0.13212506886687947	4.2188105153606046E-9	2.8957957500788384E-8	5.453641253783887E-9	-2.440460082263855E-15	1.8550984829456127E-10
16.0	93	24	1	6	11	1.1680055684423194	non-ideal	1.015628750029041E-9	5.795611542535617E-10	0.0	99.99238448979962	1.0182893517408062E-9	0.13349023649566044	4.551158295766214E-9	3.103977568260658E-8	5.6804035079847776E-9	-2.5458163444343196E-15	2.0006437591729822E-10
17.0	101	21	1	6	11	1.0940839004231027	non-ideal	1.0187084609955899E-9	5.454598158868455E-10	0.0	99.99220317519703	1.0496678753666992E-9	0.12744382355241318	4.889636228240437E-9	3.312159386442476E-8	5.895240787449853E-9	-3.713655483705941E-15	2.1895520414630585E-10
18.0	101	21	1	6	11	1.0188644138160476	non-ideal	1.0215764008928073E-9	5.143604169097585E-10	0.0	99.99220317519703	1.0789531990398804E-9	0.08463030623652942	5.276379229945611E-9	3.541150810794306E-8	6.107351711824389E-9	-8.707405474341903E-15	2.2851961136426782E-10
19.0	101	21	1	6	11	0.9510561990280288	non-ideal	1.0242535663749774E-9	4.860044191535306E-10	0.0	99.99220317519703	1.106132306669109E-9	0.05803885179213282	5.667683601377571E-9	3.770150808291774E-8	6.307599060559669E-9	0.0	2.3828592507206176E-10
20.0	101	21	1	6	11	0.8897860639719466	non-ideal	1.0267585114665034E-9	4.549454166143171E-10	0.0	99.99220317519703	1.1363317985026235E-9	0.04344978183806552	6.050785543586672E-9	3.999150808290457E-8	6.510091433238007E-9	0.0	2.4840897370415747E-10
21.0	101	21	1	6	11	0.8343175922372388	non-ideal	1.0291079000405808E-9	4.2651311539047074E-10	0.0	99.99220317519703	1.1640828190729046E-9	0.03337131743574597	6.439292753006232E-9	4.228150808290456E-8	6.705540482982426E-9	0.0	2.5864877408632556E-10
22.0	101	21	1	6	11	0.7840850621842834	non-ideal	1.0312920504467517E-9	4.014577384937967E-10	0.0	99.99220317519703	1.1886413172682995E-9	0.027008800459255994	6.835123166661944E-9	4.457150808290456E-8	6.892390542193327E-9	0.0	2.689640341751724E-10
23.0	101	21	1	6	11	0.730334703948477	non-ideal	1.0333265321219239E-9	3.789682646561345E-10	0.0	99.99220317519703	1.2108366987238213E-9	0.02036625664059254	7.2362681874684715E-9	4.686150808290454E-8	7.072081652414289E-9	0.0	2.790335361010026E-10
24.0	101	21	1	6	11	0.6815139062178182	non-ideal	1.0352299024863921E-9	3.586875599120981E-10	0.0	99.99220317519703	1.2310066692069999E-9	0.017526650286506653	7.641938087929685E-9	4.9151508082904545E-8	7.245518655951448E-9	0.0	2.8963788704019935E-10
25.0	101	21	1	6	11	0.6386750785822064	non-ideal	1.0370163775084956E-9	3.404399946356689E-10	0.0	99.99220317519703	1.2493062325201193E-9	0.01614471467047961	8.051797931413769E-9	5.144150808290458E-8	7.413260498951957E-9	0.0	2.989761168346358E-10
26.0	101	21	1	6	11	0.6004110689925897	non-ideal	1.0386980870266676E-9	3.240322175847677E-10	0.0	99.99220317519703	1.2659123382761617E-9	0.01540363702613315	8.465449225083432E-9	5.3731508082904584E-8	7.575855904601573E-9	0.0	3.0883113842086844E-10
27.0	101	21	1	6	11	0.566058163989432	non-ideal	1.0402860250269172E-9	3.0927627864537084E-10	0.0	99.99220317519703	1.2809986803090158E-9	0.01599558568084487	8.882499859356994E-9	5.6021508082904586E-8	7.733824070550814E-9	0.0	3.198246955516276E-10
28.0	101	21	1	6	11	0.5352647074611502	non-ideal	1.0417900126269753E-9	2.960063954858255E-10	0.0	99.99220317519703	1.2947178734379689E-9	0.015965599700743384	9.302605079984276E-9	5.831150808290459E-8	7.88762774915736E-9	0.0	3.292043945403989E-10
29.0	101	21	1	6	11	0.5076614108001674	non-ideal	1.0432187729369268E-9	2.8407469475439096E-10	0.0	99.99220317519703	1.3072059081529535E-9	0.016634798384248365	9.72545792097057E-9	6.060150808290458E-8	8.037680983813874E-9	0.0	3.392313359393916E-10
30.0	101	22	1	6	11	0.4828996106127098	non-ideal	1.0445800740750799E-9	2.7334775686771863E-10	0.0	99.99226361336136	1.3185855318420428E-9	0.017177097932607254	1.0150781302513328E-8	6.289150808290459E-8	8.184356929376115E-9	0.0	3.485280341785304E-10
31.0	101	22	1	6	11	0.4606750183394146	non-ideal	1.0458808484554302E-9	2.637053725902197E-10	0.0	99.99226361336136	1.3289674498346046E-9	0.017625237483996175	1.0578326091895794E-8	6.518150808290459E-8	8.327991490650406E-9	0.0	3.5712382850566483E-10
32.0	101	22	1	6	11	0.44072044677743377	non-ideal	1.047127279270198E-9	2.5503934149115936E-10	0.0	99.99226361336136	1.3384511078660862E-9	0.017559603869305582	1.1007867161458096E-8	6.747150808290459E-8	8.46888763006618E-9	0.0	3.655929517153543E-10
33.0	101	22	1	6	11	0.42279529666359206	non-ideal	1.048324887307665E-9	2.472522869823969E-10	0.0	99.99226361336136	1.3471260958775813E-9	0.018051675710151024	1.1439202331277566E-8	6.97615080829046E-8	8.607317730417763E-9	0.0	3.7402016757340575E-10
34.0	101	22	1	6	11	0.40668613528026765	non-ideal	1.0494786079303418E-9	2.402565464510477E-10	0.0	99.99226361336136	1.3550731159231924E-9	0.018493106142706443	1.187214993290296E-8	7.20515080829046E-8	8.743526974377146E-9	0.0	3.8156592822651564E-10
35.0	101	22	1	6	11	0.39220376079199937	non-ideal	1.0505928540112443E-9	2.339732024638051E-10	0.0	99.99226361336136	1.3623647841257412E-9	0.01933245841941211	1.2306546272806505E-8	7.434150808290459E-8	8.877736198994362E-9	0.0	3.8885392475087157E-10
36.0	101	22	1	6	11	0.37917876399954703	non-ideal	1.0516715668743877E-9	2.2833121066670508E-10	0.0	99.99226361336136	1.369066343875483E-9	0.02038377545910714	1.2742243286560602E-8	7.663150808290459E-8	9.010144468903823E-9	0.0	3.9553039602828893E-10
37.0	101	22	1	6	11	0.3674577143776374	non-ideal	1.0527182811952618E-9	2.2326661338586864E-10	0.0	99.99226361336136	1.375236812201334E-9	0.020765317521954266	1.3179109247176139E-8	7.892150808290459E-8	9.140930446268192E-9	0.0	4.0297366478646647E-10
38.0	101	22	1	6	11	0.3569081379408984	non-ideal	1.0537361509728626E-9	2.187218293200749E-10	0.0	99.99226361336136	1.3809289374822472E-9	0.021264110676372475	1.3617023424826266E-8	8.12115080829046E-8	9.270255731377952E-9	0.0	4.0821936271723316E-10
39.0	101	22	1	6	11	0.34740545179818716	non-ideal	1.0547280076074204E-9	2.1464502212970064E-10	0.0	99.99226361336136	1.3861905576167816E-9	0.021691535146600462	1.40558792172814E-8	8.35015080829046E-8	9.398265239617798E-9	0.0	4.138340063690468E-10
40.0	101	22	1	6	11	0.33884405652419525	non-ideal	1.0556963846921278E-9	2.109895211051231E-10	0.0	99.99226361336136	1.3910645421037944E-9	0.022059491028461078	1.4495579409882404E-8	8.57915080829046E-8	9.525089718314495E-9	0.0	4.2005496148485975E-10
41.0	101	22	1	6	11	0.3311261251036215	non-ideal	1.056643550341161E-9	2.0771331069778812E-10	0.0	99.99226361336136	1.3955895014527843E-9	0.022237741215222134	1.4936036669915814E-8	8.80815080829046E-8	9.65084692961212E-9	0.0	4.259805448849156E-10
42.0	101	22	1	6	11	0.32416427616580534	non-ideal	1.057571540176494E-9	2.0477856362462028E-10	0.0	99.99226361336136	1.3998002949807273E-9	0.021933392519334582	1.5377172877026167E-8	9.037150808290459E-8	9.775642670322951E-9	0.0	4.324635623420194E-10
43.0	101	22	1	6	11	0.317881897896913	non-ideal	1.0584821765878738E-9	2.0215122314068045E-10	0.0	99.99226361336136	1.4037281890863594E-9	0.022156370345659596	1.581891712729643E-8	9.266150808290458E-8	9.89957250709642E-9	0.0	4.365131623841724E-10
44.0	101	22	1	6	11	0.31220853254519937	non-ideal	1.059377095593975E-9	1.9980062854032722E-10	0.0	99.99226361336136	1.4074014181909809E-9	0.022260636247717246	1.6261206024689997E-8	9.495150808290458E-8	1.0022722269755826E-8	0.0	4.4048536066567717E-10
45.0	101	22	1	6	11	0.30708254392061207	non-ideal	1.0602577617431321E-9	1.9769917458604004E-10	0.0	99.99226361336136	1.410845304715243E-9	0.022447526856379324	1.6703982009440582E-8	9.724150808290459E-8	1.014516948977273E-8	0.0	4.4570273778066364E-10
46.0	101	22	1	6	11	0.3024470771533502	non-ideal	1.0611254909306636E-9	1.9582200839991075E-10	0.0	99.99226361336136	1.4140827563599938E-9	0.022039695477727023	1.714719381420357E-8	9.953150808290459E-8	1.0266983695432558E-8	0.0	4.499876866570561E-10
47.0	101	22	1	6	11	0.298252821730516	non-ideal	1.0619814604968032E-9	1.9414675356399408E-10	0.0	99.99226361336136	1.4171342808586448E-9	0.021669645627812234	1.759079468824416E-8	1.0182150808290459E-7	1.0388227774299095E-8	0.0	4.543431179821709E-10
48.0	101	22	1	6	11	0.2944536881559643	non-ideal	1.0628267278737935E-9	1.9265326488078895E-10	0.0	99.99226361336136	1.4200184162695277E-9	0.022138691549984574	1.8034742960351115E-8	1.0411150808290461E-7	1.050895819581378E-8	0.0	4.5810583199073207E-10
49.0	101	23	1	6	11	0.2910097787808384	non-ideal	1.0636622428662303E-9	1.9132340445650112E-10	0.0	99.99232405156224	1.422751853985136E-9	0.02236354094997511	1.847900117563546E-8	1.0640150808290461E-7	1.0629225861945766E-8	0.0	4.633041802191702E-10
50.0	101	23	1	6	11	0.2878852338271549	non-ideal	1.0644888604315846E-9	1.901408547032886E-10	0.0	99.99232405156224	1.4253496557248903E-9	0.022543151939184616	1.892353575726111E-8	1.0869150808290461E-7	1.0749076340584912E-8	0.0	4.683240334923978E-10
51.0	101	23	1	6	11	0.28504843097055277	non-ideal	1.0653073424219913E-9	1.8909090071157118E-10	0.0	99.99232405156224	1.427825212341958E-9	0.022014845962094066	1.9368315535329895E-8	1.1098150808290462E-7	1.0868551273473193E-8	0.0	4.714426825007787E-10
52.0	101	23	1	6	11	0.28246820218820967	non-ideal	1.0661183771809154E-9	1.881603050299046E-10	0.0	99.99232405156224	1.430190780212882E-9	0.021724825131010185	1.9813313624347973E-8	1.1327150808290462E-7	1.0987687697584729E-8	0.0	4.758502770259589E-10
53.0	101	23	1	6	11	0.28012000768689505	non-ideal	1.0669225804777834E-9	1.8733714932067665E-10	0.0	99.99232405156224	1.4324572583443625E-9	0.022186647042973195	2.0258505006038154E-8	1.1556150808290462E-7	1.1106519166065437E-8	0.0	4.795659299626306E-10
54.0	101	23	1	6	11	0.27797952073931786	non-ideal	1.06772050490162E-9	1.8661070422405291E-10	0.0	99.99232405156224	1.4346344974874575E-9	0.02095607537534643	2.070386741449432E-8	1.1785150808290462E-7	1.1225075847130494E-8	0.0	4.829725898715045E-10
55.0	101	23	1	6	11	0.2760255580392882	non-ideal	1.0685126484908564E-9	1.8597130915495851E-10	0.0	99.99232405156224	1.4367314015695253E-9	0.020581917016940777	2.1149381063858143E-8	1.2014150808290452E-7	1.1343384906667555E-8	0.0	4.863418227453758E-10
56.0	101	23	1	6	11	0.2742398326567217	non-ideal	1.0692994579437416E-9	1.8541026629289754E-10	0.0	99.99232405156224	1.4387559493405818E-9	0.020367461036447012	2.1595027842948076E-8	1.2243150808290452E-7	1.1461470788244424E-8	0.0	4.893077395071296E-10
57.0	101	23	1	6	11	0.27260509200319394	non-ideal	1.0700813351238659E-9	1.8491974493111953E-10	0.0	99.99232405156224	1.4407153384768173E-9	0.020412978469159987	2.204079159448313E-8	1.2472150808290458E-7	1.1579355538092747E-8	0.0	4.932551075131847E-10
58.0	101	23	1	6	11	0.2711062668402191	non-ideal	1.0708586414706567E-9	1.844926946298637E-10	0.0	99.99232405156224	1.4426160461629744E-9	0.019927776523677544	2.2486657743721945E-8	1.2701150808290458E-7	1.1697059001741762E-8	0.0	4.965090089827842E-10
59.0	101	23	1	6	11	0.26972975578649167	non-ideal	1.0716317011434584E-9	1.8412276766914851E-10	0.0	99.99232405156224	1.4444638816891794E-9	0.019595585121192905	2.2932613077892326E-8	1.2930150808290458E-7	1.1814599121864776E-8	0.0	4.99291291378445E-10
60.0	101	23	1	6	11	0.2684629933975831	non-ideal	1.0724008040656893E-9	1.838042490505791E-10	0.0	99.99232405156224	1.446264056849352E-9	0.019352393298219472	2.3378645593278218E-8	1.315915080829046E-7	1.1931992081699969E-8	0.0	5.014417319583738E-10
61.0	101	23	1	6	11	0.26729442109169027	non-ideal	1.0731662126172214E-9	1.835319933061386E-10	0.0	99.99232405156224	1.4480213293633446E-9	0.01924783562933687	2.3824744873914115E-8	1.3388150808290462E-7	1.2049252352058017E-8	0.0	5.049684221539849E-10
62.0	101	23	1	6	11	0.26621476137659084	non-ideal	1.0739281643662939E-9	1.8330136749753024E-10	0.0	99.99232405156224	1.449739981691352E-9	0.01947073533874183	2.4270901524001793E-8	1.3617150808290462E-7	1.216639295483989E-8	0.0	5.050434421840898E-10
63.0	101	23	1	6	11	0.26521565037861355	non-ideal	1.0746868688678293E-9	1.8310820061793457E-10	0.0	99.99232405156224	1.4514237429417265E-9	0.019680425469201603	2.471710639182244E-8	1.3846150808290462E-7	1.228342586360881E-8	0.0	5.074692565395146E-10
64.0	101	23	1	6	11	0.26428757555775534	non-ideal	1.075442517994997E-9	1.8294873786995165E-10	0.0	99.99232405156224	1.4530761290561677E-9	0.01937608373025701	2.5163352139354358E-8	1.4075150808290462E-7	1.240036156727441E-8	0.0	5.093648282337808E-10
65.0	101	23	1	6	11	0.26342458857146633	non-ideal	1.0761952838341026E-9	1.8281959766644085E-10	0.0	99.99232405156224	1.454700226386986E-9	0.019691886185830208	2.5609631732909095E-8	1.4304150808290463E-7	1.2517209685591129E-8	0.0	5.128272438098176E-10
66.0	101	23	1	6	11	0.2626199831025026	non-ideal	1.076945320627837E-9	1.8271773619037797E-10	0.0	99.99232405156224	1.4562988023546077E-9	0.019473823655200593	2.605593878222324E-8	1.4533150808290463E-7	1.2633978896574394E-8	0.0	5.153117347702169E-10
67.0	101	24	1	6	11	0.26186770503653234	non-ideal	1.0776927676783157E-9	1.8264041291209492E-10	0.0	99.99238448979962	1.457874374906173E-9	0.020137844146042496	2.6502267677145558E-8	1.4762150808290463E-7	1.2750676958199937E-8	0.0	5.191802671708104E-10
68.0	101	24	1	6	11	0.261162690990802	non-ideal	1.0784377504236674E-9	1.8258517275227286E-10	0.0	99.99238448979962	1.4594292000724515E-9	0.02047538946273863	2.6948613332064402E-8	1.4991150808290463E-7	1.2867310753656366E-8	0.0	5.200897453976591E-10
69.0	101	24	1	6	11	0.260500234335752	non-ideal	1.0791803820914408E-9	1.8254978159425506E-10	0.0	99.99238448979962	1.4609653121676561E-9	0.021408382757695063	2.7394971197597804E-8	1.5220150808290464E-7	1.2983886768708068E-8	0.0	5.235513947599626E-10
70.0	101	24	1	6	11	0.2598761887912013	non-ideal	1.0799207650938942E-9	1.8253223819805333E-10	0.0	99.99238448979962	1.462484544653271E-9	0.022022663251968826	2.7841337167453152E-8	1.5449150808290464E-7	1.3100410694196544E-8	0.0	5.246046939631714E-10
71.0	101	24	1	6	11	0.2592868806861053	non-ideal	1.0806589913821823E-9	1.8253074191067583E-10	0.0	99.99238448979962	1.4639885321254942E-9	0.021737270130436723	2.8287707491720093E-8	1.5678150808290464E-7	1.3216887706538721E-8	0.0	5.255962191231754E-10
72.0	101	24	1	6	11	0.2587287463129775	non-ideal	1.0813951432012186E-9	1.8254367163907853E-10	0.0	99.99238448979962	1.4654787348372138E-9	0.021451816576122825	2.8734078740109513E-8	1.5907150808290465E-7	1.3333322494842373E-8	0.0	5.268689654957604E-10
73.0	101	24	1	6	11	0.25819847301942184	non-ideal	1.0821292961798808E-9	1.8256956784938998E-10	0.0	99.99238448979962	1.4669565180351184E-9	0.02126258445543122	2.9180448118058348E-8	1.6136150808290465E-7	1.3449719194469685E-8	0.0	5.289258542042117E-10
74.0	101	24	1	6	11	0.2576938201270892	non-ideal	1.0828615179385431E-9	1.826071163033689E-10	0.0	99.99238448979962	1.4684230616853137E-9	0.021119668866644386	2.9626812843328592E-8	1.6365150808290465E-7	1.3566081632250257E-8	0.0	5.304330655711202E-10
75.0	101	24	1	6	11	0.2572120492185024	non-ideal	1.0835918701783474E-9	1.8265513409366144E-10	0.0	99.99238448979962	1.469879453904576E-9	0.020993020226256758	3.0073170545805904E-8	1.6594150808290465E-7	1.3682413187135061E-8	0.0	5.316696122511709E-10
76.0	101	24	1	6	11	0.2567511458668727	non-ideal	1.0843204078726908E-9	1.8271255604113002E-10	0.0	99.99238448979962	1.4713266407441206E-9	0.02101912355390545	3.051951892335502E-8	1.6823150808290466E-7	1.3798716988252782E-8	0.0	5.339818268253467E-10
77.0	101	24	1	6	11	0.25630880349789836	non-ideal	1.085047181327712E-9	1.8277842332516425E-10	0.0	99.99238448979962	1.4727655054998595E-9	0.021070734566789356	3.0965856105243143E-8	1.7052150808290466E-7	1.3914995811525871E-8	0.0	5.3568156374096E-10
78.0	101	24	1	6	11	0.2558834321868374	non-ideal	1.0857722364989834E-9	1.8285187249816698E-10	0.0	99.99238448979962	1.4741968400349444E-9	0.021393595682002112	3.141218038049539E-8	1.7281150808290466E-7	1.4031252157167992E-8	0.0	5.364194824800116E-10
79.0	102	23	1	6	11	0.2554735475309346	non-ideal	1.086495614432322E-9	1.8293212631696396E-10	0.0	99.99232405156224	1.475621331438153E-9	0.021021232467420978	3.1858490072567904E-8	1.7510150808290466E-7	1.414748832980628E-8	0.0	5.395611744592602E-10
80.0	102	23	1	6	11	0.25507746228926176	non-ideal	1.0872173529522406E-9	1.8301847249386095E-10	0.0	99.99232405156224	1.477039629013512E-9	0.020545757960460518	3.23047838454243E-8	1.7739150808290467E-7	1.4263706495593657E-8	0.0	5.420187959454229E-10
81.0	102	23	1	6	11	0.25469407862655746	non-ideal	1.0879374862583654E-9	1.8311029366889118E-10	0.0	99.99232405156224	1.4784522943372867E-9	0.020324344238941628	3.275106040282795E-8	1.7968150808290467E-7	1.4379908395735921E-8	0.0	5.460558856592509E-10
82.0	102	23	1	6	11	0.25432215200442837	non-ideal	1.088656045165646E-9	1.8320702393480363E-10	0.0	99.99232405156224	1.4798598282248815E-9	0.019737153975940048	3.319731855654568E-8	1.8197150808290467E-7	1.449609572999579E-8	0.0	5.483903806953957E-10
83.0	102	23	1	6	11	0.2539605180456793	non-ideal	1.0893730583927913E-9	1.8330815261849205E-10	0.0	99.99232405156224	1.4812627079332551E-9	0.0197207136012741	3.36435573676987E-8	1.8426150808290467E-7	1.4612269975388854E-8	0.0	5.512149130597255E-10
84.0	102	23	1	6	11	0.25360846366473905	non-ideal	1.0900885511865026E-9	1.834132198981735E-10	0.0	99.99232405156224	1.482661320730324E-9	0.019868503779397036	3.408977577878571E-8	1.8655150808290468E-7	1.4728432565538688E-8	0.0	5.529693998123884E-10
85.0	102	23	1	6	11	0.2532647860913267	non-ideal	1.090802547577774E-9	1.8352181204412821E-10	0.0	99.99232405156224	1.4840560607950037E-9	0.020477866831915284	3.4535973100868886E-8	1.8884150808290468E-7	1.4844584708143499E-8	0.0	5.557803279582874E-10
86.0	102	23	1	6	11	0.25292907725573593	non-ideal	1.0915150693043987E-9	1.8363355634932752E-10	0.0	99.99232405156224	1.485447251994754E-9	0.02079079318996862	3.4982148536529154E-8	1.9113150808290468E-7	1.496072754649766E-8	0.0	5.584339343581985E-10
87.0	102	23	1	6	11	0.2526005455669199	non-ideal	1.0922261364219228E-9	1.8374811750185237E-10	0.0	99.99232405156224	1.4868351968913876E-9	0.021401823746821997	3.542830145403567E-8	1.9342150808290468E-7	1.5076862108737228E-8	0.0	5.609342179509077E-10
88.0	102	23	1	6	11	0.25227861318667594	non-ideal	1.0929357669218963E-9	1.838651935677473E-10	0.0	99.99232405156224	1.4882201534104877E-9	0.021498405092704054	3.587443119583013E-8	1.957115080829047E-7	1.519298933879886E-8	0.0	5.632263204741643E-10
89.0	102	23	1	6	11	0.2519625645452328	non-ideal	1.0936439778418644E-9	1.8398451280370242E-10	0.0	99.99232405156224	1.4896023727025218E-9	0.021440045946530484	3.632053729721585E-8	1.980015080829047E-7	1.5309110068596676E-8	0.0	5.6634654438008E-10
90.0	102	23	1	6	11	0.2516520757722679	non-ideal	1.094350784849398E-9	1.8410583050921475E-10	0.0	99.99232405156224	1.4909820682378884E-9	0.021836871216606386	3.676661926702813E-8	2.002915080829047E-7	1.542522506754595E-8	0.0	5.679755062458497E-10
91.0	102	23	1	6	11	0.2513466738624173	non-ideal	1.0950562020908115E-9	1.8422892651710687E-10	0.0	99.99232405156224	1.4923594262917635E-9	0.021584054862973736	3.721267664347804E-8	2.025815080829047E-7	1.5541335049311523E-8	0.0	5.681099204417981E-10
92.0	102	23	1	6	11	0.25104583018256976	non-ideal	1.095760242815345E-9	1.8435360263677117E-10	0.0	99.99232405156224	1.4937346231418533E-9	0.022004351283968236	3.765870906185612E-8	2.048715080829047E-7	1.5657440640625167E-8	0.0	5.709088579009219E-10
93.0	101	23	1	6	11	0.25074923640136776	non-ideal	1.0964629195317253E-9	1.8447968044072223E-10	0.0	99.99232405156224	1.4951078175380593E-9	0.021860704563736538	3.810471621060371E-8	2.071615080829047E-7	1.5773542419985857E-8	0.0	5.730046039882264E-10
94.0	101	23	1	6	11	0.2504566388334658	non-ideal	1.0971642437700366E-9	1.8460699934759544E-10	0.0	99.99232405156224	1.4964791464156772E-9	0.022378629068792122	3.855069777291456E-8	2.094515080829047E-7	1.588964091383709E-8	0.0	5.728254946605615E-10
95.0	101	23	1	6	11	0.25016769790383353	non-ideal	1.097864226340099E-9	1.84735414867194E-10	0.0	99.99232405156224	1.4978487361234012E-9	0.022780248438920403	3.89966534954185E-8	2.117415080829047E-7	1.6005736601820535E-8	0.0	5.737261120422904E-10
96.0	101	23	1	6	11	0.24988216499368265	non-ideal	1.0985628776374785E-9	1.848647969191131E-10	0.0	99.99232405156224	1.499216701729973E-9	0.022978419246661285	3.9442583161204135E-8	2.140315080829047E-7	1.6121829914799327E-8	0.0	5.735885306265731E-10
97.0	101	23	1	6	11	0.2495998998786313	non-ideal	1.099260206239266E-9	1.8499502845794203E-10	0.0	99.99232405156224	1.5005831156301496E-9	0.023751083851834883	3.9888486403929435E-8	2.163215080829047E-7	1.6237921300496847E-8	0.0	5.754316850242183E-10
98.0	101	23	1	6	11	0.24932025976283956	non-ideal	1.099956221845298E-9	1.8512600426044144E-10	0.0	99.99232405156224	1.501948105868965E-9	0.02363490144725297	4.0334363271711E-8	2.1861150808290471E-7	1.6354011064360712E-8	0.0	5.751218990390306E-10
99.0	101	23	1	6	11	0.24904365179815197	non-ideal	1.1006509323289505E-9	1.8525762931979863E-10	0.0	99.99232405156224	1.503311720445047E-9	0.02428030648141985	4.07802134065947E-8	2.2090150808290472E-7	1.647009958565123E-8	0.0	5.758349100172227E-10
100.0	101	23	1	6	11	0.2487694286618611	non-ideal	1.1013443456019996E-9	1.8538981859106762E-10	0.0	99.99232405156224	1.5046740408471226E-9	0.024618704735419366	4.122603673517414E-8	2.2319150808290472E-7	1.6586187159433862E-8	0.0	5.763941605451439E-10
101.0	101	23	1	6	11	0.24849760885647537	non-ideal	1.102036469356309E-9	1.8552249522761273E-10	0.0	99.99232405156224	1.506035135243743E-9	0.024275069424209827	4.167183315750869E-8	2.2548150808290472E-7	1.6702274057472196E-8	0.0	5.755593776713526E-10
102.0	101	23	1	6	11	0.2482281183429249	non-ideal	1.1027273110354576E-9	1.8565559020304597E-10	0.0	99.99232405156224	1.5073950613680878E-9	0.0240569937337742	4.21176025750142E-8	2.2777150808290472E-7	1.681836053891987E-8	0.0	5.747185379880724E-10
103.0	101	23	1	6	11	0.24796087263910627	non-ideal	1.1034168769601552E-9	1.8578904143845522E-10	0.0	99.99232405156224	1.508753850039503E-9	0.02388296646986355	4.256334477998967E-8	2.3006150808290473E-7	1.6934446874499858E-8	0.0	5.766619727603561E-10
104.0	101	23	1	6	11	0.2476954728079528	non-ideal	1.1041051739271545E-9	1.859227931628993E-10	0.0	99.99232405156224	1.510111564143442E-9	0.023725843513977583	4.300905979782284E-8	2.3235150808290473E-7	1.705053325099814E-8	0.0	5.779524863248274E-10
105.0	101	23	1	6	11	0.24743209317212392	non-ideal	1.1047922079003172E-9	1.8605679500787318E-10	0.0	99.99232405156224	1.511468228707205E-9	0.025228968500149992	4.3454747478726534E-8	2.3464150808290473E-7	1.7166619902152453E-8	0.0	5.813824435159456E-10
106.0	101	23	1	6	11	0.24717043785231763	non-ideal	1.1054779854436073E-9	1.8619100191159766E-10	0.0	99.99232405156224	1.512823899018509E-9	0.026248716478438676	4.3900407875497824E-8	2.3693150808290474E-7	1.7282706971865396E-8	0.0	5.839149137345396E-10
107.0	101	23	1	6	11	0.24691072578581075	non-ideal	1.1061625115562601E-9	1.8632537314495069E-10	0.0	99.99232405156224	1.5141785733824833E-9	0.02696484642559908	4.434604074824119E-8	2.3922150808290474E-7	1.7398794690887707E-8	0.0	5.864460642015251E-10
108.0	101	23	1	6	11	0.24665239674592748	non-ideal	1.1068457922034133E-9	1.8645987237679152E-10	0.0	99.99232405156224	1.5155323060711284E-9	0.027600904525752253	4.4791646210739436E-8	2.4151150808290474E-7	1.751488317055237E-8	0.0	5.897023405439867E-10
109.0	101	23	1	6	11	0.24639580090925167	non-ideal	1.1075278328219013E-9	1.8659446658887505E-10	0.0	99.99232405156224	1.5168851117184554E-9	0.02789448997873039	4.523722417549888E-8	2.4380150808290474E-7	1.7630972579029756E-8	0.0	5.909191781102109E-10
110.0	100	24	1	6	11	0.2461407506048843	non-ideal	1.1082086384181157E-9	1.8672912639405091E-10	0.0	99.99238448979962	1.518237004506898E-9	0.028171391090509097	4.568277457308682E-8	2.4609150808290475E-7	1.7747063062948094E-8	0.0	5.915752317659252E-10
111.0	100	24	1	6	11	0.24588709279810372	non-ideal	1.108888214178355E-9	1.8686383819351365E-10	0.0	99.99238448979962	1.5195880091462383E-9	0.029102108437944196	4.6128297425729824E-8	2.4838150808290475E-7	1.7863154593738348E-8	0.0	5.91268800938347E-10
112.0	100	24	1	6	11	0.2456348944945304	non-ideal	1.109566565028495E-9	1.869985651747235E-10	0.0	99.99238448979962	1.5209381396046682E-9	0.029773430898875623	4.6573792694547373E-8	2.5067150808290475E-7	1.7979247438080783E-8	0.0	5.930577421182941E-10
113.0	100	24	1	6	11	0.2453840637040708	non-ideal	1.1102436958166414E-9	1.8713328482813992E-10	0.0	99.99238448979962	1.5222874097817438E-9	0.030400383352114386	4.701926035862363E-8	2.5296150808290475E-7	1.8095341713118845E-8	0.0	5.944841971453475E-10
114.0	100	24	1	6	11	0.24513457422518453	non-ideal	1.1109196112935217E-9	1.8726797807420358E-10	0.0	99.99238448979962	1.5236358328399465E-9	0.03094625571750308	4.746470042249427E-8	2.5525150808290476E-7	1.8211437525027662E-8	0.0	5.94337640886678E-10
115.0	100	24	1	6	11	0.2448863926743922	non-ideal	1.1115943160609261E-9	1.8740262778809816E-10	0.0	99.99238448979962	1.5249834172021259E-9	0.031143092121756952	4.791011287181124E-8	2.5754150808290476E-7	1.832753497344359E-8	0.0	5.941268285309888E-10
116.0	100	24	1	6	11	0.24463946686682966	non-ideal	1.1122678145152527E-9	1.8753721861605823E-10	0.0	99.99238448979962	1.5263301674144896E-9	0.029639163394868738	4.835549768468611E-8	2.5983150808290476E-7	1.8443634160466797E-8	0.0	5.927037677381895E-10
117.0	100	24	1	6	11	0.2443937239515897	non-ideal	1.112940111083925E-9	1.876717367839888E-10	0.0	99.99238448979962	1.52767609448971E-9	0.029083189453941102	4.8800854876538593E-8	2.6212150808290476E-7	1.8559735152661572E-8	0.0	5.92394808876534E-10
118.0	100	24	1	6	11	0.24414917667187602	non-ideal	1.1136112099891404E-9	1.878061699080917E-10	0.0	99.99238448979962	1.529021200119899E-9	0.02816646658605765	4.924618443437164E-8	2.6441150808290477E-7	1.8675838047098287E-8	0.0	5.915295605044323E-10
119.0	100	24	1	6	11	0.24390575198112768	non-ideal	1.1142811154844604E-9	1.8794050694415964E-10	0.0	99.99238448979962	1.530365491665712E-9	0.0279946578542386	4.9691486378084016E-8	2.6670150808290477E-7	1.8791942913427782E-8	0.0	5.929584859741755E-10
120.0	100	24	1	6	11	0.24366346262344094	non-ideal	1.1149498318956252E-9	1.880747379608648E-10	0.0	99.99238448979962	1.5317089769059552E-9	0.027835540837069083	5.013676073475184E-8	2.6899150808290477E-7	1.8908049813248468E-8	0.0	5.926118634348689E-10
