# Supplementary material for: Multiscale Multiobjective Systems Analysis (MiMoSA): an advanced metabolic modeling framework for complex systems
Source: Sci Rep. 2019 Nov 18;9:16948. doi: 10.1038/s41598-019-53188-0 (PMC6861322; doi:10.1038/s41598-019-53188-0)
Supplement: Supplementary file 2 — Supplemental File 1 [file 41598_2019_53188_MOESM2_ESM.zip › iTery101/.temp/iTery101/data/bio10_0/Attributes_Cell_Diazotroph_12.csv]

Time Step	x	y	Filament Name	Position in Filament	Filament length	Efficiency	Regime	biomass	glycogen	no3	photon	cyanophycin	o2	n2	hco3	co2	urea	nh4
2.0	3	51	1	7	11	0.0		1.3352185080555577E-9	1.5226134537994486E-9	0.0	-100.0	2.4993202386460875E-10	2.411865651001792E-10	5.141019033932955E-10	2.0153856352480554E-9	1.1036998618242897E-10	0.0	0.0
3.0	3	51	1	7	11	0.0		1.3352185080555577E-9	1.5409036136396428E-9	0.0	-100.0	2.486075678450069E-10	0.03237456198541735	9.562816589639014E-10	4.053687414808405E-9	2.1264472074510577E-10	0.0	1.3821267440705746E-11
4.0	3	51	1	7	11	0.0		1.3352185080555577E-9	1.464367527459826E-9	0.0	-100.0	3.123075215949135E-10	0.057320989186952866	1.2291831450191093E-9	6.079047783969983E-9	6.694398410640001E-10	0.0	2.4293798998846393E-11
5.0	3	51	1	7	11	0.0		1.3352185080555577E-9	1.3929834954630475E-9	0.0	-100.0	3.728076914738439E-10	0.07604496998881718	1.5087193840820775E-9	8.139452338517681E-9	1.0612147433649043E-9	0.0	3.6069576693256064E-11
6.0	3	51	1	7	11	0.0		1.3352185080555577E-9	1.2918218473917338E-9	0.0	-100.0	4.436696301500689E-10	0.08998090070414867	1.7610480570665827E-9	1.0221299468715699E-8	1.6841465288107346E-9	1.4741525379568755E-12	4.5809910051792235E-11
7.0	3	51	1	7	11	0.0		1.3352185080555577E-9	1.1973315917813273E-9	0.0	-100.0	5.111664425746053E-10	0.10108927493391212	2.0202885550626686E-9	1.2303117814289891E-8	2.262175837046956E-9	1.2623839062450027E-12	6.043959553716185E-11
8.0	3	51	1	7	11	0.0		1.3352185080555577E-9	1.1110472375661699E-9	0.0	-100.0	5.742683287876935E-10	0.10950941284943848	2.2890622164432664E-9	1.4384935996387377E-8	2.785731325656821E-9	1.085672430262209E-12	7.585503059491821E-11
9.0	3	51	1	7	11	0.0		1.3352185080555577E-9	1.032251029480399E-9	0.0	-100.0	6.334875884228489E-10	0.11667447724089988	2.567392303639015E-9	1.6466754178205944E-8	3.259508316908242E-9	2.0209028625647752E-13	9.180285227381621E-11
10.0	3	51	1	7	11	0.0		1.3352185080555577E-9	9.602645463992507E-10	0.0	-100.0	6.889597294881112E-10	0.12111136676424178	2.853645838300819E-9	1.854857236002413E-8	3.6889156288610462E-9	4.4843812465518694E-14	1.0785682158510088E-10
11.0	3	51	1	7	11	0.0		1.3352185080555577E-9	8.945074733815561E-10	0.0	-100.0	7.408448132190767E-10	0.12459221635290645	3.1466418337027945E-9	2.063039054184233E-8	4.078447842211579E-9	3.866937151144667E-14	1.2387721239203794E-10
12.0	3	51	1	7	11	0.0		1.3352185080555577E-9	8.344562947654614E-10	0.0	-100.0	7.896169898531852E-10	0.12729188232493616	3.4463006671137016E-9	2.2712208723660516E-8	4.430667786856576E-9	3.3163719583226615E-14	1.3976549641962762E-10
13.0	3	51	1	7	11	0.0		1.3352185080555577E-9	7.796238647263043E-10	0.0	-100.0	8.35547546836967E-10	0.12913625419047153	3.752037499960522E-9	2.47940269054787E-8	4.7487298060500444E-9	1.3119227630613955E-14	1.553538939896415E-10
14.0	3	51	1	7	11	0.0		1.3352185080555577E-9	7.295686276175858E-10	0.0	-100.0	8.787020836811951E-10	0.13144670238524622	4.063718173821777E-9	2.6875845087296882E-8	5.0372405948179646E-9	9.061339894589488E-15	1.7055690109541184E-10
15.0	3	51	1	7	11	0.0		1.3352185080555577E-9	6.838878753726628E-10	0.0	-100.0	9.190756681174925E-10	0.13228501050899863	4.3813975408111515E-9	2.8957663269115065E-8	5.301061451295664E-9	1.060273429641187E-14	1.8583396708278296E-10
16.0	3	51	1	7	11	0.0		1.3352185080555577E-9	6.422120612695211E-10	0.0	-100.0	9.569018281885369E-10	0.13364844250862498	4.704572823013492E-9	3.1039481450933245E-8	5.542307470943909E-9	1.0573557217137575E-14	2.0041401005200488E-10
17.0	100	21	1	7	11	0.0		1.3352185080555577E-9	6.041993638859859E-10	0.0	-100.0	9.921122833536297E-10	0.12745252688363246	5.033472679139109E-9	3.3121299632751434E-8	5.765763365008701E-9	8.231386277297725E-15	2.1917342880379197E-10
18.0	100	21	1	7	11	0.0	non-ideal	1.3352185080555577E-9	5.695383713849529E-10	0.0	0.0	1.0248868195746932E-9	0.08438469072976013	5.4115445808610345E-9	3.541150809166869E-8	5.9857366554958345E-9	2.5839527566065066E-15	2.2870737145828646E-10
19.0	100	21	1	7	11	0.0	non-ideal	1.3362337061001017E-9	4.804995817848477E-10	0.0	99.99220317519703	1.111512719219132E-9	0.058047370829779954	5.654251150213401E-9	3.77015080829288E-8	6.3197285134429696E-9	-6.842603597578064E-15	2.3855708604355756E-10
20.0	100	21	1	7	11	0.5317745534546694	non-ideal	1.3371886233095737E-9	4.4980048502653634E-10	0.0	99.99220317519703	1.1413572825549423E-9	0.04340032228562913	6.0382373949664575E-9	3.999150808290458E-8	6.5214220953914325E-9	-1.2973026065437926E-15	2.486614816639223E-10
21.0	100	21	1	7	11	0.5012803570749158	non-ideal	1.3379931724955782E-9	4.2705910605422976E-10	0.0	99.99220317519703	1.16353340967559E-9	0.03336214887590972	6.44067978891039E-9	4.228150808290456E-8	6.704327879817392E-9	0.0	2.5893436226259916E-10
22.0	100	21	1	7	11	0.42320602294147897	non-ideal	1.3387446280193454E-9	4.019621162504145E-10	0.0	99.99220317519703	1.1881331499177163E-9	0.02695371446480293	6.836408397838726E-9	4.457150808290456E-8	6.891269450145408E-9	0.0	2.6919832415058404E-10
23.0	100	21	1	7	11	0.3959577982506257	non-ideal	1.3394565166745239E-9	3.789318916262737E-10	0.0	99.99220317519703	1.2108583607904075E-9	0.020369896885805497	7.236228663585088E-9	4.686150808290454E-8	7.072152096076365E-9	0.0	2.7935994584859696E-10
24.0	100	21	1	7	11	0.3757127481779891	non-ideal	1.34012521466162E-9	3.586511362911763E-10	0.0	99.99220317519703	1.2310285500790445E-9	0.017535843867910784	7.641898527671305E-9	4.9151508082904545E-8	7.245588724091036E-9	0.0	2.899797471347744E-10
25.0	100	21	1	7	11	0.35345680203588764	non-ideal	1.3407543778099366E-9	3.4045108403288883E-10	0.0	99.99220317519703	1.2492816833113722E-9	0.016120225589645862	8.051874484867587E-9	5.144150808290458E-8	7.41322553901688E-9	0.0	2.992178782959579E-10
26.0	100	21	1	7	11	0.33303721179509804	non-ideal	1.341348746418042E-9	3.2404037777984257E-10	0.0	99.99220317519703	1.2658907623714027E-9	0.01540231606156254	8.465518394924916E-9	5.3731508082904584E-8	7.57582712463734E-9	0.0	3.0913572376007246E-10
27.0	100	21	1	7	11	0.3150448921449881	non-ideal	1.3419119271757613E-9	3.0927747789569536E-10	0.0	99.99220317519703	1.280984084122332E-9	0.016003684683799545	8.882552195064578E-9	5.6021508082904586E-8	7.733810250975416E-9	0.0	3.2017239408296246E-10
28.0	100	21	1	7	11	0.29889572708520307	non-ideal	1.3424470150591741E-9	2.9600576477287724E-10	0.0	99.99220317519703	1.294705155110134E-9	0.01597513873478613	9.302652799603991E-9	5.831150808290459E-8	7.887617723699077E-9	0.0	3.2956491693339977E-10
29.0	100	21	1	7	11	0.28433074228416766	non-ideal	1.342956847766992E-9	2.8407292253240374E-10	0.0	99.99220317519703	1.307194329195861E-9	0.01664023908170684	9.725502417945636E-9	6.060150808290458E-8	8.0376733575654E-9	0.0	3.3956609572033356E-10
30.0	100	22	1	7	11	0.2712236033798805	non-ideal	1.3434439876688574E-9	2.733446155346473E-10	0.0	99.99226361336136	1.3185754254317316E-9	0.017174284138236386	1.015082270837462E-8	6.289150808290459E-8	8.184352005944377E-9	0.0	3.4880272120755553E-10
31.0	100	22	1	7	11	0.25943671468505886	non-ideal	1.343910726062497E-9	2.6370101194713527E-10	0.0	99.99226361336136	1.3289585332066225E-9	0.01763846689229405	1.057836406082586E-8	6.518150808290459E-8	8.327989192806146E-9	0.0	3.575294563513461E-10
32.0	100	22	1	7	11	0.2488332393060218	non-ideal	1.3443591205145271E-9	2.5503396567111394E-10	0.0	99.99226361336136	1.338443230516526E-9	0.01756600570963742	1.1007902525647061E-8	6.747150808290459E-8	8.468887420455439E-9	0.0	3.659528992838402E-10
33.0	100	22	1	7	11	0.23929493756755038	non-ideal	1.3447910188292622E-9	2.47246034025367E-10	0.0	99.99226361336136	1.3471191592682508E-9	0.018054364357746457	1.1439235683467541E-8	6.97615080829046E-8	8.607319240503075E-9	0.0	3.7434865975501E-10
34.0	100	22	1	7	11	0.230715283798722	non-ideal	1.3452080803718602E-9	2.4024952677227885E-10	0.0	99.99226361336136	1.3550669800746429E-9	0.018494679602449954	1.187218140528588E-8	7.20515080829046E-8	8.743530021811354E-9	0.0	3.8188194792447437E-10
35.0	100	22	1	7	11	0.2229982373700095	non-ideal	1.345611795870419E-9	2.3396551353489377E-10	0.0	99.99226361336136	1.3623593274058972E-9	0.01934314157781036	1.230657599376307E-8	7.434150808290459E-8	8.877740619311063E-9	0.0	3.891937666743731E-10
36.0	100	22	1	7	11	0.2160575826127617	non-ideal	1.3460035047381515E-9	2.2832293599963432E-10	0.0	99.99226361336136	1.3690615910842937E-9	0.020393447518579917	1.2742272098773409E-8	7.663150808290459E-8	9.01014988477553E-9	0.0	3.958957666258105E-10
37.0	100	22	1	7	11	0.20981573071653173	non-ideal	1.3463844077277624E-9	2.232578234907562E-10	0.0	99.99226361336136	1.375232473455816E-9	0.020775904494120295	1.3179136102663716E-8	7.892150808290459E-8	9.140937109086568E-9	0.0	4.033578931299375E-10
38.0	100	22	1	7	11	0.2042013248993887	non-ideal	1.3467555867745045E-9	2.187125865975417E-10	0.0	99.99226361336136	1.3809251359250374E-9	0.021270076682857634	1.3617049548133906E-8	8.12115080829046E-8	9.270263167560166E-9	0.0	4.0858290807948823E-10
39.0	100	22	1	7	11	0.19915317985137534	non-ideal	1.3471180127921494E-9	2.146353775686629E-10	0.0	99.99226361336136	1.386187183536296E-9	0.02169461648040269	1.4055904419378529E-8	8.35015080829046E-8	9.39827344796162E-9	0.0	4.1417767546596986E-10
40.0	100	22	1	7	11	0.19461390408377754	non-ideal	1.3474725576284322E-9	2.1097952095301025E-10	0.0	99.99226361336136	1.3910615126456165E-9	0.022073198458464185	1.449560361349592E-8	8.57915080829046E-8	9.525098667179238E-9	0.0	4.2050828351458374E-10
41.0	100	22	1	7	11	0.1905321864262351	non-ideal	1.3478200056755583E-9	2.0770299429717498E-10	0.0	99.99226361336136	1.3955868333367203E-9	0.02224335342431455	1.4936060304550254E-8	8.80815080829046E-8	9.650856432282633E-9	0.0	4.263698096723401E-10
42.0	100	22	1	7	11	0.1868626662198527	non-ideal	1.34816106167551E-9	2.0476796466480273E-10	0.0	99.99226361336136	1.3997979295109125E-9	0.02194029834301268	1.5377195897582764E-8	9.037150808290455E-8	9.775652700822748E-9	0.0	4.3287261491907774E-10
43.0	100	22	1	7	11	0.18356393451010428	non-ideal	1.348496358117081E-9	2.0214037162978394E-10	0.0	99.99226361336136	1.4037260706520641E-9	0.02216471283032658	1.58189394748805E-8	9.266150808290458E-8	9.899583048419425E-9	0.0	4.3693234673436067E-10
44.0	100	22	1	7	11	0.18059834960229948	non-ideal	1.3488264645550422E-9	1.9978955038013307E-10	0.0	99.99226361336136	1.4073995148779139E-9	0.02227171781880613	1.6261227740208605E-8	9.495150808290458E-8	1.0022733277756974E-8	0.0	4.409402537993313E-10
45.0	100	22	1	7	11	0.17793310422325087	non-ideal	1.3491518918378046E-9	1.9768789236072482E-10	0.0	99.99226361336136	1.4108435805544675E-9	0.022452310437681398	1.6704003082809663E-8	9.724150808290459E-8	1.0145180940923458E-8	0.0	4.4610111995202695E-10
46.0	100	22	1	7	11	0.17553751189793917	non-ideal	1.3494731008385372E-9	1.9581054192117523E-10	0.0	99.99226361336136	1.4140812285208646E-9	0.022041749684423184	1.7147214512956863E-8	9.953150808290459E-8	1.0266995479779203E-8	0.0	4.503636187100817E-10
47.0	100	22	1	7	11	0.17338545636804012	non-ideal	1.3497905036961469E-9	1.941351201329667E-10	0.0	99.99226361336136	1.4171329092799105E-9	0.02168379869255046	1.7590814934316048E-8	1.0182150808290459E-7	1.0388239896785906E-8	0.0	4.5484022452713783E-10
48.0	100	22	1	7	11	0.17145137272720878	non-ideal	1.350104472059887E-9	1.9264147994141237E-10	0.0	99.99226361336136	1.42001721063618E-9	0.022147298892365098	1.8034762941657303E-8	1.0411150808290461E-7	1.0508970577533841E-8	0.0	4.585380954413598E-10
49.0	100	23	1	7	11	0.16971404165707044	non-ideal	1.3504153398997406E-9	1.9131148136847231E-10	0.0	99.99232405156224	1.4227507982266645E-9	0.02237682845219136	1.8479020916505504E-8	1.0640150808290461E-7	1.0629238479490772E-8	0.0	4.6379994452908E-10
50.0	100	23	1	7	11	0.16815367311486507	non-ideal	1.3507234078002368E-9	1.9012880543921708E-10	0.0	99.99232405156224	1.4253487032699927E-9	0.02254742200046705	1.8923555097326E-8	1.0869150808290461E-7	1.0749089231962184E-8	0.0	4.687389204818374E-10
51.0	100	23	1	7	11	0.16675271918940912	non-ideal	1.351028944656747E-9	1.8907873597576612E-10	0.0	99.99232405156224	1.4278243669473232E-9	0.022019711808442984	1.9368334588244634E-8	1.1098150808290462E-7	1.086856438942776E-8	0.0	4.718690809774059E-10
52.0	100	23	1	7	11	0.16549447959704838	non-ideal	1.3513321935923283E-9	1.8814803388511013E-10	0.0	99.99232405156224	1.4301900329155614E-9	0.021740713258923162	1.9813332417999497E-8	1.1327150808290462E-7	1.0987701018705414E-8	0.0	4.763857234070932E-10
53.0	100	23	1	7	11	0.16436539539723644	non-ideal	1.3516333723722617E-9	1.873247801058181E-10	0.0	99.99232405156224	1.4324566058382366E-9	0.022187698394696292	2.025852359391128E-8	1.1556150808290462E-7	1.11065326654288E-8	0.0	4.799399448528065E-10
54.0	100	23	1	7	11	0.16335207948640365	non-ideal	1.351932676772842E-9	1.8659824423618018E-10	0.0	99.99232405156224	1.4346339474233697E-9	0.02096973025074489	2.0703885903271436E-8	1.1785150808290462E-7	1.1225089481855148E-8	0.0	4.835215948743349E-10
55.0	100	23	1	7	11	0.16244292239553165	non-ideal	1.3522302834549965E-9	1.8595876484896858E-10	0.0	99.99232405156224	1.4367309632125763E-9	0.02058545707306256	2.1149399562121677E-8	1.2014150808290452E-7	1.1343398634249647E-8	0.0	4.868022260694473E-10
56.0	100	23	1	7	11	0.16162783187295715	non-ideal	1.3525263499471288E-9	1.853976434740882E-10	0.0	99.99232405156224	1.4387555720290288E-9	0.020374969114264594	2.1595046114024883E-8	1.2243150808290452E-7	1.1461484678610173E-8	0.0	4.897963494771107E-10
57.0	100	23	1	7	11	0.16089666904137678	non-ideal	1.3528210188823943E-9	1.8490704892718069E-10	0.0	99.99232405156224	1.440715025816007E-9	0.02042401089236602	2.2040809704996345E-8	1.2472150808290458E-7	1.157936956355934E-8	0.0	4.937749372910218E-10
58.0	100	23	1	7	11	0.1602415627332366	non-ideal	1.3531144181467514E-9	1.8447992988404966E-10	0.0	99.99232405156224	1.4426157757012747E-9	0.019935921014959158	2.2486675605168463E-8	1.2701150808290458E-7	1.1697073185917739E-8	0.0	4.970009413540729E-10
59.0	100	23	1	7	11	0.15965469396624837	non-ideal	1.3534066629890537E-9	1.8410993834501463E-10	0.0	99.99232405156224	1.4444636663444116E-9	0.019606459823217234	2.293263079962977E-8	1.2930150808290458E-7	1.181461342460931E-8	0.0	4.998163688863252E-10
60.0	100	23	1	7	11	0.15912936510479267	non-ideal	1.3536978567705938E-9	1.837913587079794E-10	0.0	99.99232405156224	1.4462639283152877E-9	0.01935516164946288	2.3378663385936466E-8	1.315915080829046E-7	1.1932006430841192E-8	0.0	5.018645693414474E-10
61.0	100	23	1	7	11	0.15865926341984815	non-ideal	1.3539880919084566E-9	1.835190451208698E-10	0.0	99.99232405156224	1.4480212500076623E-9	0.019254022423272406	2.382476255190951E-8	1.3388150808290462E-7	1.2049266804048716E-8	0.0	5.054319575782746E-10
62.0	100	23	1	7	11	0.15823856865965163	non-ideal	1.3542774519204408E-9	1.8328836461951592E-10	0.0	99.99232405156224	1.4497399084730705E-9	0.019484596852866475	2.4270918870669233E-8	1.3617150808290462E-7	1.2166407576127689E-8	0.0	5.056050707499193E-10
63.0	100	23	1	7	11	0.15786255626367207	non-ideal	1.354566012342155E-9	1.8309514572181476E-10	0.0	99.99232405156224	1.4514237586757764E-9	0.01968988045581181	2.4717123899648753E-8	1.3846150808290462E-7	1.2283440491795218E-8	0.0	5.079752173841774E-10
64.0	100	23	1	7	11	0.15752698616981411	non-ideal	1.3548538400762306E-9	1.8293563284968135E-10	0.0	99.99232405156224	1.4530761760883372E-9	0.019378903711777917	2.5163369498390673E-8	1.4075150808290462E-7	1.2400376300596928E-8	0.0	5.097877622225391E-10
65.0	100	23	1	7	11	0.15722724842861763	non-ideal	1.3551409962917132E-9	1.8280644505868536E-10	0.0	99.99232405156224	1.4547003282419723E-9	0.01970489192877934	2.5609649098184383E-8	1.4304150808290463E-7	1.2517224470879147E-8	0.0	5.13383788403039E-10
66.0	100	23	1	7	11	0.15696030251254695	non-ideal	1.3554275349178517E-9	1.827045376876672E-10	0.0	99.99232405156224	1.4562989344671461E-9	0.019476111138978826	2.605595602933972E-8	1.4533150808290463E-7	1.2633993772186438E-8	0.0	5.157272096694732E-10
67.0	100	24	1	7	11	0.1567222738228588	non-ideal	1.3557135047850888E-9	1.8262717028837408E-10	0.0	99.99238448979962	1.4578745284623721E-9	0.020153274001783156	2.6502284771478316E-8	1.4762150808290463E-7	1.2750691933278658E-8	0.0	5.197340929173878E-10
68.0	100	24	1	7	11	0.1565104467338234	non-ideal	1.3559989505941125E-9	1.825718874916261E-10	0.0	99.99238448979962	1.4594294180977525E-9	0.020486891558855316	2.694863053040031E-8	1.4991150808290463E-7	1.2867325743474815E-8	0.0	5.205855677470366E-10
69.0	100	24	1	7	11	0.15632262730969335	non-ideal	1.3562839112765136E-9	1.8253645492685942E-10	0.0	99.99238448979962	1.460965556420892E-9	0.021424154518555484	2.7394988293831714E-8	1.5220150808290464E-7	1.2983901838513072E-8	0.0	5.24125624487609E-10
70.0	100	24	1	7	11	0.1561557159928136	non-ideal	1.3565684224480003E-9	1.8251887158104176E-10	0.0	99.99238448979962	1.4624848115828316E-9	0.022027994191659152	2.7841354153884328E-8	1.5449150808290464E-7	1.3100425844730235E-8	0.0	5.25037364790543E-10
71.0	100	24	1	7	11	0.1560079483324403	non-ideal	1.356852515757713E-9	1.8251733637363078E-10	0.0	99.99238448979962	1.4639888081064145E-9	0.021750091216049334	2.828772430006239E-8	1.5678150808290464E-7	1.3216902958715487E-8	0.0	5.261495734172775E-10
72.0	100	24	1	7	11	0.155877197056686	non-ideal	1.3571362202321681E-9	1.8253022818358932E-10	0.0	99.99238448979962	1.4654790609436528E-9	0.021466063310045143	2.8734095611714765E-8	1.5907150808290465E-7	1.3333337769401761E-8	0.0	5.274424252235383E-10
73.0	100	24	1	7	11	0.15576206585078298	non-ideal	1.357419561438816E-9	1.8255608721204275E-10	0.0	99.99238448979962	1.4669568702954575E-9	0.021273739186279852	2.918046492349119E-8	1.6136150808290465E-7	1.3449734532460226E-8	0.0	5.29464486987036E-10
74.0	100	24	1	7	11	0.15566069431554846	non-ideal	1.3577025626235425E-9	1.8259359950063114E-10	0.0	99.99238448979962	1.4684234522682405E-9	0.02113135220189912	2.9626829660115973E-8	1.6365150808290465E-7	1.3566097007339327E-8	0.0	5.309788230711757E-10
75.0	100	24	1	7	11	0.15557184136127009	non-ideal	1.3579852443618233E-9	1.8264158176536807E-10	0.0	99.99238448979962	1.469879863266044E-9	0.02099790834220962	3.007318726869979E-8	1.6594150808290465E-7	1.3682428632628168E-8	0.0	5.321305896549065E-10
76.0	100	24	1	7	11	0.15549406998754195	non-ideal	1.3582676251985394E-9	1.826989689330382E-10	0.0	99.99238448979962	1.471327075728988E-9	0.021033196958117083	3.051953559743521E-8	1.6823150808290466E-7	1.379873248865124E-8	0.0	5.34556683090825E-10
77.0	100	24	1	7	11	0.1554262907375731	non-ideal	1.3585497217476738E-9	1.8276480196192476E-10	0.0	99.99238448979962	1.4727659585270381E-9	0.021085414719419483	3.0965872692022635E-8	1.7052150808290466E-7	1.391501137866227E-8	0.0	5.362672294841172E-10
78.0	100	24	1	7	11	0.15536746555540312	non-ideal	1.3588315491319885E-9	1.8283821746760188E-10	0.0	99.99238448979962	1.4741973088026209E-9	0.021399192616085957	3.1412196871862474E-8	1.7281150808290466E-7	1.4031267792937765E-8	0.0	5.368997132172886E-10
79.0	101	23	1	7	11	0.15531679536073467	non-ideal	1.3591131212220548E-9	1.8291843811730782E-10	0.0	99.99232405156224	1.4756218474073129E-9	0.02102794317225876	3.185850665097931E-8	1.7510150808290466E-7	1.4147503974562857E-8	0.0	5.400110963891482E-10
80.0	101	23	1	7	11	0.15527361031654044	non-ideal	1.3593944496849792E-9	1.830047514826896E-10	0.0	99.99232405156224	1.4770401609556955E-9	0.020558197266291555	3.230480033680835E-8	1.7739150808290467E-7	1.4263722205172225E-8	0.0	5.425565089774194E-10
81.0	101	23	1	7	11	0.1552367135184092	non-ideal	1.3596755452350908E-9	1.83096540423725E-10	0.0	99.99232405156224	1.4784528336918349E-9	0.020335378093161445	3.2751076763537446E-8	1.7968150808290467E-7	1.4379924183553096E-8	0.0	5.465773382048593E-10
82.0	101	23	1	7	11	0.15520559481995033	non-ideal	1.3599564179267784E-9	1.8319323878409904E-10	0.0	99.99232405156224	1.479860402162737E-9	0.019756815227225135	3.31973349432693E-8	1.8197150808290467E-7	1.4496111544944525E-8	0.0	5.490220606010192E-10
83.0	101	23	1	7	11	0.15517990422704292	non-ideal	1.3602370761994815E-9	1.8329433578469765E-10	0.0	99.99232405156224	1.4812632913909541E-9	0.019728485351237224	3.364357364024857E-8	1.8426150808290467E-7	1.461228586254693E-8	0.0	5.516863072570903E-10
84.0	101	23	1	7	11	0.15515876264901565	non-ideal	1.3605175280010437E-9	1.833993718604022E-10	0.0	99.99232405156224	1.4826619374819535E-9	0.019876360629607983	3.4089792075761025E-8	1.8655150808290468E-7	1.4728448479420061E-8	0.0	5.534302295859745E-10
85.0	101	23	1	7	11	0.1551419096310985	non-ideal	1.360797780187223E-9	1.8350793295027436E-10	0.0	99.99232405156224	1.4840566939586346E-9	0.020495319162649257	3.4535989327806765E-8	1.8884150808290468E-7	1.4844600679124014E-8	0.0	5.562966295473938E-10
86.0	101	23	1	7	11	0.1551287514871103	non-ideal	1.3610778391835753E-9	1.836196465800015E-10	0.0	99.99232405156224	1.485447910024287E-9	0.020810084478875546	3.498216474438003E-8	1.9113150808290468E-7	1.4960743557569544E-8	0.0	5.590412330509783E-10
87.0	101	23	1	7	11	0.1551190592516321	non-ideal	1.3613577104948158E-9	1.8373417724247646E-10	0.0	99.99232405156224	1.4868358695985523E-9	0.02141593820289611	3.542831758653473E-8	1.9342150808290468E-7	1.5076878177851304E-8	0.0	5.61393705737456E-10
88.0	101	23	1	7	11	0.15511233129776447	non-ideal	1.3616373992869503E-9	1.838512230920171E-10	0.0	99.99232405156224	1.4882208568616079E-9	0.02151514391108463	3.5874447346176954E-8	1.957115080829047E-7	1.5193005435418915E-8	0.0	5.637643752383083E-10
89.0	101	23	1	7	11	0.15510838724494494	non-ideal	1.3619169099491115E-9	1.8397051224772986E-10	0.0	99.99232405156224	1.4896030961248878E-9	0.02145481028206085	3.6320553405408085E-8	1.980015080829047E-7	1.5309126211941377E-8	0.0	5.668592750995358E-10
90.0	101	23	1	7	11	0.15510680298633353	non-ideal	1.3621962464468072E-9	1.840918001472545E-10	0.0	99.99232405156224	1.4909828056383245E-9	0.021849263161945496	3.676663530124195E-8	2.002915080829047E-7	1.5425241267518712E-8	0.0	5.68420509690042E-10
91.0	101	23	1	7	11	0.15510734922184075	non-ideal	1.3624754123912061E-9	1.8421486652694508E-10	0.0	99.99232405156224	1.4923601847510254E-9	0.021598938643681103	3.7212692645190374E-8	2.025815080829047E-7	1.5541351292230896E-8	0.0	5.686346804073466E-10
92.0	101	23	1	7	11	0.15510983441812431	non-ideal	1.3627544110874E-9	1.8433951314079279E-10	0.0	99.99232405156224	1.4937354109078831E-9	0.022020759553565743	3.765872507871009E-8	2.048715080829047E-7	1.5657456910890853E-8	0.0	5.714525986095696E-10
93.0	100	23	1	7	11	0.15511409326498593	non-ideal	1.3630332453246497E-9	1.8446556159651918E-10	0.0	99.99232405156224	1.4951086274025097E-9	0.021872175592306052	3.8104732202918326E-8	2.071615080829047E-7	1.5773558730197353E-8	0.0	5.735227687599308E-10
94.0	100	23	1	7	11	0.1551198432367023	non-ideal	1.363311917587122E-9	1.8459285135642068E-10	0.0	99.99232405156224	1.496479974529182E-9	0.02239300356656786	3.855071372039749E-8	2.094515080829047E-7	1.5889657270253517E-8	0.0	5.733143894215441E-10
95.0	100	23	1	7	11	0.1551269182238187	non-ideal	1.3635904301104754E-9	1.8472123786173582E-10	0.0	99.99232405156224	1.497849579380855E-9	0.022792882467619548	3.899666938143326E-8	2.117415080829047E-7	1.6005753009615278E-8	0.0	5.741920756281262E-10
96.0	100	23	1	7	11	0.15513518310964539	non-ideal	1.3638687850519168E-9	1.848505910286978E-10	0.0	99.99232405156224	1.4992175608632575E-9	0.02299594239784891	3.9442598990826434E-8	2.140315080829047E-7	1.6121846372124104E-8	0.0	5.741903145071908E-10
97.0	100	23	1	7	11	0.15514459713202317	non-ideal	1.3641469840678655E-9	1.8498079380412973E-10	0.0	99.99232405156224	1.500584003855927E-9	0.023767916783160235	3.9888502252911664E-8	2.163215080829047E-7	1.623793778264361E-8	0.0	5.760220645486444E-10
98.0	100	23	1	7	11	0.15515488385457352	non-ideal	1.3644250288530893E-9	1.8511174090963513E-10	0.0	99.99232405156224	1.5019490098521405E-9	0.02365186691596117	4.033437906490116E-8	2.1861150808290471E-7	1.6354027595521698E-8	0.0	5.75726357958302E-10
99.0	100	23	1	7	11	0.15516606684110518	non-ideal	1.3647029205736858E-9	1.852433374865752E-10	0.0	99.99232405156224	1.5033126378871874E-9	0.02429746634420538	4.078022913256047E-8	2.2090150808290472E-7	1.6470116169192375E-8	0.0	5.764294944243981E-10
100.0	100	23	1	7	11	0.15517785309662996	non-ideal	1.3649806607151229E-9	1.853754983421755E-10	0.0	99.99232405156224	1.504674987248127E-9	0.02463231022146945	4.1226052482158965E-8	2.2319150808290472E-7	1.6586203766680258E-8	0.0	5.769499182246565E-10
101.0	100	23	1	7	11	0.15519042255626117	non-ideal	1.3652582502856664E-9	1.8550814661325996E-10	0.0	99.99232405156224	1.506036100886314E-9	0.024286420594284718	4.167184887071501E-8	2.2548150808290472E-7	1.670229070605214E-8	0.0	5.760835690423016E-10
102.0	100	23	1	7	11	0.15520351034440555	non-ideal	1.3655356902261506E-9	1.8564121340287523E-10	0.0	99.99232405156224	1.5073960373272993E-9	0.02407168086379693	4.211761820520446E-8	2.2777150808290472E-7	1.6818377244466662E-8	0.0	5.752853858766424E-10
103.0	100	23	1	7	11	0.15521708000370746	non-ideal	1.3658129814559031E-9	1.8577463655695116E-10	0.0	99.99232405156224	1.5087548531213308E-9	0.023900457040630024	4.256336042305002E-8	2.3006150808290473E-7	1.6934463605823464E-8	0.0	5.772842243847466E-10
104.0	100	23	1	7	11	0.15523112066974604	non-ideal	1.3660901246911184E-9	1.8590836020165525E-10	0.0	99.99232405156224	1.5101125857227095E-9	0.023739152397874243	4.3009075404788905E-8	2.3235150808290473E-7	1.7050550023893457E-8	0.0	5.785049606863666E-10
105.0	100	23	1	7	11	0.15524551970187678	non-ideal	1.36636712040688E-9	1.860423341393466E-10	0.0	99.99232405156224	1.5114692649866326E-9	0.02525281953581052	4.3454763029284233E-8	2.3464150808290473E-7	1.7166636722929555E-8	0.0	5.819483107761151E-10
106.0	100	23	1	7	11	0.1552601428178656	non-ideal	1.3666439694071403E-9	1.8617651321131434E-10	0.0	99.99232405156224	1.512824950742033E-9	0.026269392313923185	4.3900423374340456E-8	2.3693150808290474E-7	1.7282723838846302E-8	0.0	5.844123198138848E-10
107.0	100	23	1	7	11	0.15527517499578997	non-ideal	1.3669206720425914E-9	1.8631085669222915E-10	0.0	99.99232405156224	1.514179651604349E-9	0.026987658160493137	4.434605625850368E-8	2.3922150808290474E-7	1.7398811583504677E-8	0.0	5.870724984554598E-10
108.0	100	23	1	7	11	0.1552903628479757	non-ideal	1.3671972288408655E-9	1.8644532820631738E-10	0.0	99.99232405156224	1.5155334077452201E-9	0.027623985177388507	4.4791661715289303E-8	2.4151150808290474E-7	1.751490009425849E-8	0.0	5.903351615453662E-10
109.0	100	23	1	7	11	0.15530580609258032	non-ideal	1.367473640066707E-9	1.8657989483745995E-10	0.0	99.99232405156224	1.5168862297973297E-9	0.02790914283065547	4.523723963535781E-8	2.4380150808290474E-7	1.76309895462201E-8	0.0	5.913929154970091E-10
110.0	99	24	1	7	11	0.15532135761146443	non-ideal	1.3677499059585374E-9	1.867145271540823E-10	0.0	99.99238448979962	1.5182381404366921E-9	0.028206010606946302	4.5682789997038884E-8	2.4609150808290475E-7	1.7747080070605158E-8	0.0	5.921545248223014E-10
111.0	99	24	1	7	11	0.15533700283812069	non-ideal	1.3680260268866605E-9	1.868492114944596E-10	0.0	99.99238448979962	1.5195891673593398E-9	0.029131640091497824	4.612831283911951E-8	2.4838150808290475E-7	1.7863171633622736E-8	0.0	5.918027294588544E-10
112.0	99	24	1	7	11	0.1553528161715556	non-ideal	1.3683020029516335E-9	1.8698391110897482E-10	0.0	99.99238448979962	1.5209393134478602E-9	0.02980469407522879	4.657380806010395E-8	2.5067150808290475E-7	1.797926452205321E-8	0.0	5.936235764051482E-10
113.0	99	24	1	7	11	0.15536864613434084	non-ideal	1.368577834488234E-9	1.8711860349983955E-10	0.0	99.99238448979962	1.5222886086058606E-9	0.03043294825882472	4.701927573004202E-8	2.5296150808290475E-7	1.8095358823612366E-8	0.0	5.950032709506688E-10
114.0	99	24	1	7	11	0.15538462467486555	non-ideal	1.3688535214649673E-9	1.872532695099622E-10	0.0	99.99238448979962	1.5236370447026272E-9	0.030979373369612095	4.7464715732179283E-8	2.5525150808290476E-7	1.8211454683837296E-8	0.0	5.948410917248021E-10
115.0	99	24	1	7	11	0.15540054566696268	non-ideal	1.3691290640393502E-9	1.873878921196716E-10	0.0	99.99238448979962	1.52498464515013E-9	0.03117812478706495	4.791012813790062E-8	2.5754150808290476E-7	1.8327552174481045E-8	0.0	5.946494294902857E-10
116.0	99	24	1	7	11	0.15541651553851885	non-ideal	1.3694044624072081E-9	1.8752245587697553E-10	0.0	99.99238448979962	1.5263314216123762E-9	0.029677795879522035	4.8355512964917794E-8	2.5983150808290476E-7	1.8443651384969067E-8	0.0	5.932547921599392E-10
117.0	99	24	1	7	11	0.15543255599657943	non-ideal	1.3696797163290737E-9	1.8765694701611035E-10	0.0	99.99238448979962	1.5276773560597215E-9	0.0291190084326636	4.880087006412292E-8	2.6212150808290476E-7	1.8559752435084885E-8	0.0	5.929268391378403E-10
118.0	99	24	1	7	11	0.15544842135161363	non-ideal	1.3699548260318908E-9	1.877913532696767E-10	0.0	99.99238448979962	1.5290224843351027E-9	0.028201349454739382	4.924619961696489E-8	2.6441150808290477E-7	1.8675855358812148E-8	0.0	5.920914279564923E-10
119.0	99	24	1	7	11	0.1554643746968208	non-ideal	1.3702297916046117E-9	1.8792566340752656E-10	0.0	99.99238448979962	1.5303668037205686E-9	0.02802868982856787	4.969150158475819E-8	2.6670150808290477E-7	1.8791960245038655E-8	0.0	5.93469761884116E-10
120.0	99	24	1	7	11	0.15548033818898183	non-ideal	1.3705046129076685E-9	1.8805986761462725E-10	0.0	99.99238448979962	1.5317103048858086E-9	0.027868442643327176	5.013677589855249E-8	2.6899150808290477E-7	1.8908067186260776E-8	0.0	5.931522803466059E-10
