# Supplementary material for: Multiscale Multiobjective Systems Analysis (MiMoSA): an advanced metabolic modeling framework for complex systems
Source: Sci Rep. 2019 Nov 18;9:16948. doi: 10.1038/s41598-019-53188-0 (PMC6861322; doi:10.1038/s41598-019-53188-0)
Supplement: Supplementary file 2 — Supplemental File 1 [file 41598_2019_53188_MOESM2_ESM.zip › iTery101/.temp/iTery101/data/bio10_0/Attributes_Cell_Diazotroph_13.csv]

Time Step	x	y	Filament Name	Position in Filament	Filament length	Efficiency	Regime	biomass	glycogen	no3	photon	cyanophycin	o2	n2	hco3	co2	urea	nh4
2.0	21	47	1	8	11	0.0	non-ideal	1.3149159272593855E-9	1.5292363958911417E-9	0.0	0.0	2.5202225221895797E-10	2.4380835444521924E-10	5.17746848187316E-10	2.029855350277368E-9	1.1125287683383283E-10	0.0	0.0
3.0	21	47	1	8	11	0.0	non-ideal	1.3171170056959564E-9	1.3888412723050997E-9	0.0	99.99377457934217	3.676106425391721E-10	0.03239696521052745	6.587643310968061E-10	4.053702872813966E-9	8.470013835844048E-10	0.0	1.3823655313823741E-11
4.0	21	47	1	8	11	1.1052536401195912	non-ideal	1.3190705102814963E-9	1.336158831544024E-9	0.0	99.99377457934217	4.1808205894990077E-10	0.057353983774295514	9.647454808415824E-10	6.079055487686229E-9	1.15000436317932E-9	0.0	2.4297359777830025E-11
5.0	21	47	1	8	11	0.9853542701203781	non-ideal	1.3210526472317885E-9	1.2608186325592293E-9	0.0	99.99377457934217	4.807338338105644E-10	0.07608474702411717	1.2389044565928591E-9	8.139408848987099E-9	1.5677314768771003E-9	0.0	3.607448949123813E-11
6.0	21	47	1	8	11	1.0038096473100449	non-ideal	1.3229732336940713E-9	1.1649266525428862E-9	0.0	99.99377457934217	5.486282199518054E-10	0.09002161555018286	1.4986548210968505E-9	1.0221224661625869E-8	2.1570766767446128E-9	1.4747402430104056E-12	4.5815016906170915E-11
7.0	21	47	1	8	11	0.9766168772647503	non-ideal	1.3248142512091333E-9	1.077925147324378E-9	0.0	99.99377457934217	6.118451967703047E-10	0.10113232005004108	1.7685967103252804E-9	1.2303043053064091E-8	2.6880402347989207E-9	1.2630046844320362E-12	6.04461926095655E-11
8.0	21	47	1	8	11	0.9398813205785395	non-ideal	1.3265659316622713E-9	1.0006357563030011E-9	0.0	99.99377457934217	6.701773324425619E-10	0.10954996837857006	2.050776265899744E-9	1.4384861235371846E-8	3.152841817443357E-9	-3.936948040324488E-13	7.58618230063817E-11
9.0	21	47	1	8	11	0.8976971585244489	non-ideal	1.328230075137493E-9	9.299933481907374E-10	0.0	99.99377457934217	7.247696961459077E-10	0.11673129221352795	2.3404699705867043E-9	1.64666794171908E-8	3.5748403102444984E-9	-1.0724299398048492E-12	9.181506494973323E-11
10.0	21	47	1	8	11	0.8559552177931338	non-ideal	1.329811662285274E-9	8.652865340452109E-10	0.0	99.99377457934217	7.758946435587755E-10	0.12116075635003602	2.636337222079234E-9	1.854849759900898E-8	3.959110261565066E-9	2.5967564751281574E-14	1.0786794087960724E-10
11.0	21	47	1	8	11	0.8163283935896862	non-ideal	1.331321849737605E-9	8.061924629219114E-10	0.0	99.99377457934217	8.240455307936016E-10	0.12465419276696302	2.9386689151446813E-9	2.063031578082718E-8	4.306029756397638E-9	2.085674763975652E-14	1.2389399992993385E-10
12.0	21	47	1	8	11	0.7820671332485234	non-ideal	1.3327665231080118E-9	7.522441273775948E-10	0.0	99.99377457934217	8.694123835826789E-10	0.12734471381458431	3.246867436311719E-9	2.2712133962645365E-8	4.619096160359446E-9	-9.742204197987299E-15	1.39781546999498E-10
13.0	21	47	1	8	11	0.750522337840924	non-ideal	1.33412155105987E-9	7.029906899201247E-10	0.0	99.99377457934217	9.106016597518701E-10	0.1291893905508112	3.564452296784348E-9	2.479395214446355E-8	4.917618580134806E-9	-2.340419698712643E-14	1.553727389044222E-10
14.0	21	47	1	8	11	0.7061015319342537	non-ideal	1.3353826808592923E-9	6.580524785672843E-10	0.0	99.99377457934217	9.487409164822026E-10	0.13150316547631852	3.88865003099019E-9	2.687577032628173E-8	5.1948569242524445E-9	-5.266398413294502E-15	1.7057210432404122E-10
15.0	21	47	1	8	11	0.6590601169864544	non-ideal	1.3365584624842764E-9	6.170365046158174E-10	0.0	99.99377457934217	9.845447956307326E-10	0.13232977224091255	4.217753426655033E-9	2.8957588508099915E-8	5.448397662438355E-9	-2.3788879626782615E-15	1.8585050094080154E-10
16.0	21	47	1	8	11	0.616105426071211	non-ideal	1.337656522913318E-9	5.796143140855188E-10	0.0	99.99377457934217	1.0182041811658857E-9	0.13368861169942692	4.551346734527298E-9	3.10394066899181E-8	5.680269253535744E-9	-2.45072854905434E-15	2.0043250802979693E-10
17.0	99	21	1	8	11	0.576821904107941	non-ideal	1.3386836978603988E-9	5.45485992682262E-10	0.0	99.99220317519703	1.0496095814668365E-9	0.12766704295387477	4.8897590580672E-9	3.312122487173628E-8	5.895163126834713E-9	-3.654414409263036E-15	2.192944035467818E-10
18.0	99	21	1	8	11	0.5408509266588709	non-ideal	1.3396462459594246E-9	5.143732042188477E-10	0.0	99.99220317519703	1.078908390672406E-9	0.08478433378883163	5.276532948279609E-9	3.541150798543943E-8	6.107319049274248E-9	-8.687092224681495E-15	2.2885351202967032E-10
19.0	99	21	1	8	11	0.5079367600968849	non-ideal	1.3405499195140566E-9	4.860122538932276E-10	0.0	99.99220317519703	1.1060927960933779E-9	0.05824993724601425	5.667827708415443E-9	3.77015080829129E-8	6.30757604876649E-9	-1.7581282096926601E-15	2.3866015704885384E-10
20.0	99	21	1	8	11	0.4778533360683156	non-ideal	1.3414000032704957E-9	4.5493482183165076E-10	0.0	99.99220317519703	1.1363060889031274E-9	0.04358089292810542	6.050897713172473E-9	3.9991508082904614E-8	6.510096653341502E-9	0.0	2.4881943880003216E-10
21.0	99	21	1	8	11	0.4503886386241905	non-ideal	1.3422013229134774E-9	4.264964776964976E-10	0.0	99.99220317519703	1.1640635807146347E-9	0.03348555818521383	6.439390846637059E-9	4.228150808290456E-8	6.705557612777932E-9	-1.9389558605337695E-15	2.590731865423247E-10
22.0	99	21	1	8	11	0.4253296009204236	non-ideal	1.3429497695416522E-9	4.0143876562471605E-10	0.0	99.99220317519703	1.1886252189948112E-9	0.027056657506579686	6.83521467195169E-9	4.457150808290456E-8	6.89241274630472E-9	-1.834840244206673E-15	2.6937629985000994E-10
23.0	99	21	1	8	11	0.39795180273962794	non-ideal	1.3436499749361609E-9	3.7894520301547916E-10	0.0	99.99220317519703	1.2108248176242305E-9	0.020433305872421932	7.236348547741442E-9	4.686150808290454E-8	7.072112423306863E-9	0.0	2.794634210441019E-10
24.0	99	21	1	8	11	0.3729035735487677	non-ideal	1.3443077290775663E-9	3.5866071472691476E-10	0.0	99.99220317519703	1.230998873921849E-9	0.017580944196487	7.642009535088523E-9	4.9151508082904545E-8	7.245556868530451E-9	0.0	2.900960536528325E-10
25.0	99	21	1	8	11	0.3508260978548623	non-ideal	1.344927437063404E-9	3.404102989797462E-10	0.0	99.99220317519703	1.2493014944137667E-9	0.01616835690170022	8.051862054020486E-9	5.144150808290458E-8	7.413304445508758E-9	0.0	2.993873809252023E-10
26.0	99	21	1	8	11	0.33100428165132867	non-ideal	1.345512885765413E-9	3.2400017191925206E-10	0.0	99.99220317519703	1.2659101580954161E-9	0.015429484795185577	8.465507384790815E-9	5.3731508082904584E-8	7.57590450766791E-9	0.0	3.092706013601756E-10
27.0	99	21	1	8	11	0.3131256034339962	non-ideal	1.3460675484629617E-9	3.0924220428676394E-10	0.0	99.99220317519703	1.2809987371735977E-9	0.01602564776648414	8.882553024118865E-9	5.6021508082904586E-8	7.73387661687586E-9	0.0	3.2030336819826615E-10
28.0	99	21	1	8	11	0.29703685502858007	non-ideal	1.3465945548092936E-9	2.959705935535855E-10	0.0	99.99220317519703	1.294719831412136E-9	0.01599578819208648	9.302653927467013E-9	5.831150808290459E-8	7.887683646555615E-9	0.0	3.2974657686615303E-10
29.0	99	21	1	8	11	0.28256636515337363	non-ideal	1.3470967089078042E-9	2.8403742559267614E-10	0.0	99.99220317519703	1.3072096583125E-9	0.016664984970358065	9.72550406710414E-9	6.060150808290458E-8	8.037739389777191E-9	-1.5121016190797322E-15	3.3978567723181465E-10
30.0	99	22	1	8	11	0.2695499948271763	non-ideal	1.3475765188212178E-9	2.73309231636506E-10	0.0	99.99226361336136	1.3185905962310046E-9	0.017202940627166614	1.015082386525666E-8	6.289150808290459E-8	8.18441787386242E-9	0.0	3.490562439859454E-10
31.0	99	22	1	8	11	0.25783760160590524	non-ideal	1.348036241361954E-9	2.6366576887869625E-10	0.0	99.99226361336136	1.3289736174583643E-9	0.017657210296968765	1.0578365420293799E-8	6.518150808290459E-8	8.328054648535189E-9	0.0	3.577089801023306E-10
32.0	99	22	1	8	11	0.24730157414071857	non-ideal	1.3484779035438482E-9	2.5499880609375363E-10	0.0	99.99226361336136	1.3384583131094344E-9	0.017590587274073526	1.1007904168624152E-8	6.747150808290459E-8	8.468952533072677E-9	0.0	3.661383089065708E-10
33.0	99	22	1	8	11	0.2378245844504131	non-ideal	1.3489033271603323E-9	2.4721094323134877E-10	0.0	99.99226361336136	1.3471343942953858E-9	0.018079908397391223	1.143923841831284E-8	6.97615080829046E-8	8.60738378223981E-9	-1.4728068599076267E-15	3.7455350361022424E-10
34.0	99	22	1	8	11	0.2293014769904246	non-ideal	1.3493141431456971E-9	2.402144985356106E-10	0.0	99.99226361336136	1.3550822097610267E-9	0.01851982214942787	1.1872184335558936E-8	7.205150808290457E-8	8.743594303156455E-9	-1.4016786425762572E-15	3.8208644393402326E-10
35.0	99	22	1	8	11	0.22163394279783297	non-ideal	1.3497118174335182E-9	2.3393054034635925E-10	0.0	99.99226361336136	1.3623744478390644E-9	0.019363226661750648	1.2306578513222635E-8	7.434150808290459E-8	8.877804857492662E-9	0.0	3.8941557784460896E-10
36.0	99	22	1	8	11	0.2147368602481624	non-ideal	1.3500976697869E-9	2.282880091253415E-10	0.0	99.99226361336136	1.3690766582247093E-9	0.02041774686078809	1.2742274493006356E-8	7.663150808290459E-8	9.010214009153958E-9	0.0	3.961685107452754E-10
37.0	99	22	1	8	11	0.2085346442975024	non-ideal	1.3504728844423427E-9	2.2322293482254169E-10	0.0	99.99226361336136	1.3752476000328213E-9	0.020800899912503137	1.3179138980034523E-8	7.892150808290459E-8	9.141000942766532E-9	0.0	4.0363334222373293E-10
38.0	99	22	1	8	11	0.2029569291312632	non-ideal	1.350838526721911E-9	2.1867772933318356E-10	0.0	99.99226361336136	1.3809403214140472E-9	0.021299165502191842	1.3617052882174743E-8	8.12115080829046E-8	9.270326736322748E-9	-1.170252638762308E-15	4.0887335907844364E-10
39.0	99	22	1	8	11	0.19794187511799538	non-ideal	1.351195551397734E-9	2.1460054618936202E-10	0.0	99.99226361336136	1.3862023536016635E-9	0.021724015510611136	1.4055907772493982E-8	8.35015080829046E-8	9.398336907992068E-9	-1.1321325732632843E-15	4.1446522913799546E-10
40.0	99	22	1	8	11	0.1934317827436326	non-ideal	1.3515448176266352E-9	2.1094471033201454E-10	0.0	99.99226361336136	1.3910767037756695E-9	0.022098637045851518	1.449560717643597E-8	8.57915080829046E-8	9.525161970151045E-9	-1.133515730945551E-15	4.2072091357299853E-10
41.0	99	22	1	8	11	0.18937670761529102	non-ideal	1.3518870961658883E-9	2.0766819915181049E-10	0.0	99.99226361336136	1.3956019480695176E-9	0.02227696575757595	1.49360635052051E-8	8.80815080829046E-8	9.650919776250512E-9	0.0	4.266253410037195E-10
42.0	99	22	1	8	11	0.1857303349812696	non-ideal	1.3522230821042403E-9	2.0473318104284237E-10	0.0	99.99226361336136	1.399813030362326E-9	0.021968559199521273	1.537719907876896E-8	9.03715080829045E-8	9.775715985404525E-9	0.0	4.331352584278383E-10
43.0	99	22	1	8	11	0.1824530127821353	non-ideal	1.3525533989426567E-9	2.0210559510139359E-10	0.0	99.99226361336136	1.4037411947119792E-9	0.0221918773722173	1.581894282942931E-8	9.266150808290457E-8	9.89964622189996E-9	0.0	4.372024171025817E-10
44.0	99	22	1	8	11	0.17950709811174978	non-ideal	1.3528786082985883E-9	1.9975477743561088E-10	0.0	99.99226361336136	1.40741470403648E-9	0.022303134931213005	1.626123149366443E-8	9.495150808290457E-8	1.002279627609655E-8	-1.05622832526363E-15	4.4118055297984236E-10
45.0	99	22	1	8	11	0.17686003833062136	non-ideal	1.3531992116366892E-9	1.9765311983184385E-10	0.0	99.99226361336136	1.4108587389234809E-9	0.02248419487227229	1.6704006681031867E-8	9.724150808290457E-8	1.0145243951420579E-8	0.0	4.4640571644318936E-10
46.0	99	22	1	8	11	0.17448006528499352	non-ideal	1.3535156621316058E-9	1.9577576736491E-10	0.0	99.99226361336136	1.4140963132141155E-9	0.022074149859630934	1.71472177065178E-8	9.953150808290458E-8	1.0267058589776839E-8	0.0	4.5065629711640153E-10
47.0	99	22	1	8	11	0.17234172598141625	non-ideal	1.3538283693281524E-9	1.9410034080395436E-10	0.0	99.99226361336136	1.417148134408895E-9	0.02170714388950945	1.759081892628511E-8	1.0182150808290459E-7	1.0388302723777347E-8	-1.0053376198190764E-15	4.550817655100516E-10
48.0	99	22	1	8	11	0.17042199155900564	non-ideal	1.354137697101488E-9	1.926066926758241E-10	0.0	99.99226361336136	1.4200324499011691E-9	0.022173065936134207	1.8034767001549045E-8	1.0411150808290461E-7	1.050903336486707E-8	0.0	4.587914913762763E-10
49.0	99	23	1	8	11	0.16869661937492708	non-ideal	1.3544439743030782E-9	1.9127668512345053E-10	0.0	99.99232405156224	1.422766046533302E-9	0.022404993282212515	1.847902501658159E-8	1.0640150808290461E-7	1.0629301239878384E-8	0.0	4.6408418028892806E-10
50.0	99	23	1	8	11	0.16714707605712686	non-ideal	1.354747494885336E-9	1.9009399802512314E-10	0.0	99.99232405156224	1.4253638362375174E-9	0.0225797237614833	1.8923558523935766E-8	1.0869150808290461E-7	1.0749152201541325E-8	0.0	4.690038954047558E-10
51.0	99	23	1	8	11	0.16575481923572807	non-ideal	1.3550485268821326E-9	1.890439160011118E-10	0.0	99.99232405156224	1.4278395726161552E-9	0.022052917160528908	1.936833840320476E-8	1.1098150808290462E-7	1.0868627228329356E-8	0.0	4.722097593622925E-10
52.0	99	23	1	8	11	0.1645061402124435	non-ideal	1.35534730942449E-9	1.8811319892990436E-10	0.0	99.99232405156224	1.4302052922189696E-9	0.021766969542795965	1.981333650069294E-8	1.1327150808290462E-7	1.0987763770978528E-8	0.0	4.766627118814052E-10
53.0	99	23	1	8	11	0.16338564320499754	non-ideal	1.3556440547499194E-9	1.872899293839577E-10	0.0	99.99232405156224	1.4324717849373809E-9	0.02221857219253062	2.025852718570635E-8	1.1556150808290462E-7	1.1106595579070737E-8	0.0	4.802888575269165E-10
54.0	99	23	1	8	11	0.16237897319571168	non-ideal	1.3559389588291654E-9	1.8656337695278304E-10	0.0	99.99232405156224	1.4346492320060448E-9	0.021000900424417258	2.0703890055511117E-8	1.1785150808290462E-7	1.1225152219125021E-8	0.0	4.837481643933089E-10
55.0	99	23	1	8	11	0.16147754043597984	non-ideal	1.3562321927984385E-9	1.8592387891949763E-10	0.0	99.99232405156224	1.4367461830159993E-9	0.020619977436963307	2.114940329813122E-8	1.2014150808290455E-7	1.1343461515195408E-8	0.0	4.87145003299867E-10
56.0	99	23	1	8	11	0.16066802756665746	non-ideal	1.3565239129079388E-9	1.8536273891030992E-10	0.0	99.99232405156224	1.438770790899245E-9	0.020402139379421032	2.1595049800071556E-8	1.2243150808290455E-7	1.1461547585736051E-8	0.0	4.90030549502444E-10
57.0	99	23	1	8	11	0.15994252418159682	non-ideal	1.356814259905443E-9	1.84872124267117E-10	0.0	99.99232405156224	1.4407302589107716E-9	0.020447513036725453	2.204081341916001E-8	1.2472150808290458E-7	1.1579432474556458E-8	0.0	4.940558155213368E-10
58.0	99	23	1	8	11	0.15929275269679777	non-ideal	1.3571033610431724E-9	1.844449843837262E-10	0.0	99.99232405156224	1.4426310997026595E-9	0.01996104194011212	2.2486679779470163E-8	1.2701150808290458E-7	1.1697135962850917E-8	0.0	4.972714514137157E-10
59.0	99	23	1	8	11	0.15871150777048512	non-ideal	1.3573913282907143E-9	1.8407497116828359E-10	0.0	99.99232405156224	1.4444789887020116E-9	0.019632017318917554	2.293263490599573E-8	1.2930150808290458E-7	1.1814676240195032E-8	0.0	5.001381203464435E-10
60.0	99	23	1	8	11	0.15819057691159044	non-ideal	1.3576782634943713E-9	1.8375636970400723E-10	0.0	99.99232405156224	1.4462792505539257E-9	0.019384576845511904	2.3378667434549664E-8	1.315915080829046E-7	1.1932069282605716E-8	0.0	5.022193961718951E-10
61.0	99	23	1	8	11	0.15772455547742217	non-ideal	1.3579642580721434E-9	1.8348403347391746E-10	0.0	99.99232405156224	1.4480365950795979E-9	0.01927836157738074	2.382476666873895E-8	1.3388150808290462E-7	1.2049329652917884E-8	0.0	5.057294593188632E-10
62.0	99	23	1	8	11	0.1573078522840322	non-ideal	1.3582493935936563E-9	1.8325332971862765E-10	0.0	99.99232405156224	1.4497552344160218E-9	0.01950596384461566	2.4270922815198568E-8	1.3617150808290462E-7	1.216647050124365E-8	0.0	5.058973857906747E-10
63.0	99	23	1	8	11	0.15693517627493894	non-ideal	1.3585337446658082E-9	1.8306008732619386E-10	0.0	99.99232405156224	1.4514390772705692E-9	0.01971217132409597	2.4717127738621243E-8	1.3846150808290462E-7	1.228350347230917E-8	0.0	5.08208285943899E-10
64.0	99	23	1	8	11	0.15660280779247454	non-ideal	1.3588173772938104E-9	1.8290055041790925E-10	0.0	99.99232405156224	1.453091493485358E-9	0.019405657895882597	2.5163373264010106E-8	1.4075150808290462E-7	1.2400439327204589E-8	0.0	5.101116308462914E-10
65.0	99	23	1	8	11	0.15630611133859407	non-ideal	1.3591003520221928E-9	1.8277133822913895E-10	0.0	99.99232405156224	1.454715661841665E-9	0.019728843458391574	2.5609652887643615E-8	1.4304150808290463E-7	1.251728751294168E-8	0.0	5.136746231365313E-10
66.0	99	23	1	8	11	0.15604216810895818	non-ideal	1.3593827216622118E-9	1.826694061232222E-10	0.0	99.99232405156224	1.4563142655111653E-9	0.019503578946642185	2.605595973493715E-8	1.4533150808290463E-7	1.2634056865280807E-8	0.0	5.160324667901953E-10
67.0	99	24	1	8	11	0.1558067955302228	non-ideal	1.3596645348524594E-9	1.8259201380956335E-10	0.0	99.99238448979962	1.457889889357819E-9	0.02017184951303001	2.6502288576579073E-8	1.4762150808290463E-7	1.2750755018552734E-8	0.0	5.200101089664164E-10
68.0	99	24	1	8	11	0.15559776328440322	non-ideal	1.3599458352631539E-9	1.8253670567819874E-10	0.0	99.99238448979962	1.4594447870466396E-9	0.020509871706418045	2.6948634309323966E-8	1.4991150808290463E-7	1.2867388862483523E-8	0.0	5.209088026984636E-10
69.0	99	24	1	8	11	0.15541239402988585	non-ideal	1.3602266614171035E-9	1.8250124772956047E-10	0.0	99.99238448979962	1.4609809438996957E-9	0.021445569363917182	2.7394992106187014E-8	1.5220150808290464E-7	1.2983964972066987E-8	0.0	5.244071115564214E-10
70.0	99	24	1	8	11	0.15524790270059075	non-ideal	1.3605070488401418E-9	1.8248363873046667E-10	0.0	99.99238448979962	1.462500244531381E-9	0.0220530739170459	2.7841358150930153E-8	1.5449150808290464E-7	1.310048894439733E-8	0.0	5.253015348312638E-10
71.0	99	24	1	8	11	0.1551026847722937	non-ideal	1.3607870275425463E-9	1.8248207763469569E-10	0.0	99.99238448979962	1.4640042159337915E-9	0.021776396026629743	2.828772808053669E-8	1.5678150808290464E-7	1.3216966154741298E-8	0.0	5.264080232103339E-10
72.0	99	24	1	8	11	0.1549737363766579	non-ideal	1.3610666269294756E-9	1.8249494369056633E-10	0.0	99.99238448979962	1.465494492808461E-9	0.021494838151511722	2.8734099455818237E-8	1.590715080829047E-7	1.3333400971015576E-8	0.0	5.278061724133215E-10
73.0	99	24	1	8	11	0.15486076376556757	non-ideal	1.3613458720146144E-9	1.825207765057694E-10	0.0	99.99238448979962	1.4669723160548966E-9	0.021300110164244768	2.918046877051607E-8	1.6136150808290467E-7	1.3449797760001268E-8	0.0	5.29773723039054E-10
74.0	99	24	1	8	11	0.15476137366800746	non-ideal	1.3616247855305348E-9	1.8255826260544723E-10	0.0	99.99238448979962	1.468438901892827E-9	0.021158489767289207	2.9626833453812438E-8	1.6365150808290468E-7	1.3566160279004644E-8	0.0	5.313376034703125E-10
75.0	99	24	1	8	11	0.15467433550722315	non-ideal	1.3619033883503455E-9	1.8260621861452582E-10	0.0	99.99238448979962	1.4698953538258208E-9	0.021028783293539063	3.007319121891512E-8	1.6594150808290468E-7	1.36824918806429E-8	0.0	5.325080753084628E-10
76.0	99	24	1	8	11	0.1545986487219905	non-ideal	1.3621816983388624E-9	1.826635792954855E-10	0.0	99.99238448979962	1.4713425829624685E-9	0.021057214411063632	3.051953956508435E-8	1.6823150808290468E-7	1.3798795758342474E-8	0.0	5.348859277499501E-10
77.0	99	24	1	8	11	0.15453267163675416	non-ideal	1.3624597319973512E-9	1.82729385934349E-10	0.0	99.99238448979962	1.4727814908744126E-9	0.02110957591457606	3.096587672590266E-8	1.7052150808290469E-7	1.3915074654093914E-8	0.0	5.365248735167867E-10
78.0	99	24	1	8	11	0.15447567118540098	non-ideal	1.3627375033932428E-9	1.8280277491220353E-10	0.0	99.99238448979962	1.474212815677312E-9	0.021430127707785948	3.141220068436539E-8	1.728115080829047E-7	1.403133116733367E-8	0.0	5.372670001519108E-10
79.0	100	23	1	8	11	0.1544263169232859	non-ideal	1.3630150265145123E-9	1.8288296913701135E-10	0.0	99.99232405156224	1.4756373486777674E-9	0.02102961850931605	3.1858510355616754E-8	1.751015080829047E-7	1.4147567411024054E-8	0.0	5.404891667162689E-10
80.0	100	23	1	8	11	0.15438458392360943	non-ideal	1.36329231350021E-9	1.8296925587615183E-10	0.0	99.99232405156224	1.4770556966322604E-9	0.02055090619734966	3.23048041585318E-8	1.773915080829047E-7	1.4263785631045997E-8	0.0	5.429565838864526E-10
81.0	100	23	1	8	11	0.15434946217300102	non-ideal	1.3635693741576064E-9	1.8306101805465947E-10	0.0	99.99232405156224	1.4784683582634184E-9	0.02034036905815331	3.275108044360144E-8	1.796815080829047E-7	1.437998768281317E-8	0.0	5.471048360974876E-10
82.0	100	23	1	8	11	0.15431966951819112	non-ideal	1.3638462187024375E-9	1.8315768988176533E-10	0.0	99.99232405156224	1.4798759348736488E-9	0.01974170128449029	3.3197338592559644E-8	1.819715080829047E-7	1.4496175081337149E-8	0.0	5.492828647060686E-10
83.0	100	23	1	8	11	0.15429544700840542	non-ideal	1.3641228555272814E-9	1.8325876015984188E-10	0.0	99.99232405156224	1.4812788375077074E-9	0.01973280317426238	3.364357728705747E-8	1.842615080829047E-7	1.4612349427131558E-8	0.0	5.521942150178507E-10
84.0	100	23	1	8	11	0.1542757918752282	non-ideal	1.3643992924603126E-9	1.8336376951361606E-10	0.0	99.99232405156224	1.4826774972766554E-9	0.019885428932772228	3.4089795721560746E-8	1.865515080829047E-7	1.4728512071646693E-8	0.0	5.540008433779174E-10
85.0	100	23	1	8	11	0.15426040061971458	non-ideal	1.3646755365113665E-9	1.8347230390295375E-10	0.0	99.99232405156224	1.484072283647668E-9	0.020506894809028706	3.4535993064588784E-8	1.888415080829047E-7	1.4844664269133283E-8	0.0	5.567938825992035E-10
86.0	100	23	1	8	11	0.15424882698202735	non-ideal	1.3649515937773699E-9	1.8358399078154363E-10	0.0	99.99232405156224	1.485463515646121E-9	0.020816912427102627	3.4982168492514026E-8	1.911315080829047E-7	1.4960807171120066E-8	0.0	5.594369366114561E-10
87.0	100	23	1	8	11	0.15424057045268305	non-ideal	1.3652274695891482E-9	1.8369849477589267E-10	0.0	99.99232405156224	1.4868514858111984E-9	0.021426269483165988	3.542832131628855E-8	1.934215080829047E-7	1.507694182436585E-8	0.0	5.619214947921035E-10
88.0	100	23	1	8	11	0.15423521102080043	non-ideal	1.3655031689287905E-9	1.8381551394359057E-10	0.0	99.99232405156224	1.4882364773803677E-9	0.02152216560240148	3.587445102168842E-8	1.9571150808290471E-7	1.5193069126439236E-8	0.0	5.642131985627586E-10
89.0	100	23	1	8	11	0.15423256083603465	non-ideal	1.36577869631918E-9	1.839347764220206E-10	0.0	99.99232405156224	1.4896187336890311E-9	0.02145671433674521	3.632055709874498E-8	1.9800150808290472E-7	1.530918992405952E-8	0.0	5.672272785851941E-10
90.0	100	23	1	8	11	0.15423236961208098	non-ideal	1.3660540557895811E-9	1.8405603760358277E-10	0.0	99.99232405156224	1.4909984683553157E-9	0.021857814107785836	3.676663905785501E-8	2.0029150808290472E-7	1.542530498600142E-8	0.0	5.689274256445579E-10
91.0	100	23	1	8	11	0.1542343669958675	non-ideal	1.3663292506967201E-9	1.8417907729156843E-10	0.0	99.99232405156224	1.4923758605993336E-9	0.02159865946759766	3.721269639698111E-8	2.0258150808290472E-7	1.554141503898522E-8	0.0	5.6897717107075E-10
92.0	100	23	1	8	11	0.15423818150363597	non-ideal	1.3666042841013656E-9	1.8430369729204982E-10	0.0	99.99232405156224	1.4937510880956322E-9	0.022027309962949822	3.765872875930069E-8	2.0487150808290472E-7	1.565752070719144E-8	0.0	5.719217469494621E-10
93.0	99	23	1	8	11	0.15424365167850168	non-ideal	1.3668791589274176E-9	1.8442971915342345E-10	0.0	99.99232405156224	1.4951243173067658E-9	0.021897543571299184	3.810473587672854E-8	2.0716150808290473E-7	1.5773622555082966E-8	0.0	5.738908022404702E-10
94.0	99	23	1	8	11	0.15425070482894748	non-ideal	1.367153877710725E-9	1.8455698226927956E-10	0.0	99.99232405156224	1.4964956831745622E-9	0.02241462313784208	3.855071742096184E-8	2.0945150808290473E-7	1.5889721112853762E-8	0.0	5.736617374296498E-10
95.0	99	23	1	8	11	0.15425912698787925	non-ideal	1.367428442841588E-9	1.8468534216736133E-10	0.0	99.99232405156224	1.4978653190258808E-9	0.02281529650698045	3.8996673178297464E-8	2.1174150808290473E-7	1.6005816847285904E-8	0.0	5.745960119977991E-10
96.0	99	23	1	8	11	0.1542688397688335	non-ideal	1.3677028562424174E-9	1.8481466873917497E-10	0.0	99.99232405156224	1.4992333193496413E-9	0.02301733072776745	3.944260281496495E-8	2.1403150808290474E-7	1.6121910227083562E-8	0.0	5.744965014969997E-10
97.0	99	23	1	8	11	0.15427958331138505	non-ideal	1.3679771193344416E-9	1.8494484501272479E-10	0.0	99.99232405156224	1.5005997684167244E-9	0.023789591860998875	3.988850603249739E-8	2.1632150808290474E-7	1.623800167790747E-8	0.0	5.762862289044972E-10
98.0	99	23	1	8	11	0.15429107821191101	non-ideal	1.368251233835423E-9	1.8507576564798227E-10	0.0	99.99232405156224	1.5019647839130272E-9	0.02367634237014119	4.033438281937123E-8	2.1861150808290474E-7	1.6354091524660457E-8	0.0	5.760873724294691E-10
99.0	99	23	1	8	11	0.1543034932402571	non-ideal	1.3685252012670975E-9	1.8520733573214893E-10	0.0	99.99232405156224	1.5033284454199493E-9	0.02432359472655203	4.078023299733961E-8	2.2090150808290474E-7	1.6470180088331116E-8	0.0	5.768006272569812E-10
100.0	99	23	1	8	11	0.15431672024579296	non-ideal	1.3687990226894812E-9	1.85339470064081E-10	0.0	99.99232405156224	1.5046908034313821E-9	0.024661383663815796	4.12260563161E-8	2.2319150808290475E-7	1.6586267721432612E-8	0.0	5.773212297893333E-10
101.0	99	23	1	8	11	0.15433050098910153	non-ideal	1.3690726990322325E-9	1.8547209198410185E-10	0.0	99.99232405156224	1.5060519221079363E-9	0.024317704784855322	4.1671852654495056E-8	2.2548150808290475E-7	1.6702354702331748E-8	0.0	5.764577297076702E-10
102.0	99	23	1	8	11	0.15434476330113994	non-ideal	1.3693462317233702E-9	1.856051324012326E-10	0.0	99.99232405156224	1.507411895702816E-9	0.024097050281902427	4.2117622120395105E-8	2.2777150808290475E-7	1.6818441223466734E-8	0.0	5.75570751001871E-10
103.0	99	23	1	8	11	0.15435978958420524	non-ideal	1.369619620908008E-9	1.8573852909909313E-10	0.0	99.99232405156224	1.508770701204379E-9	0.023925305530091923	4.256336419986038E-8	2.3006150808290475E-7	1.6934527654852422E-8	0.0	5.775938656559388E-10
104.0	99	23	1	8	11	0.15437485728962885	non-ideal	1.369892867640237E-9	1.8587222655020524E-10	0.0	99.99232405156224	1.5101284458599325E-9	0.02376490000740803	4.300907917171482E-8	2.3235150808290476E-7	1.7050614100914626E-8	0.0	5.788067308143002E-10
105.0	99	23	1	8	11	0.15439048007914843	non-ideal	1.3701659726697973E-9	1.8600617414276288E-10	0.0	99.99232405156224	1.5114851556226219E-9	0.02526883014668873	4.345476688937222E-8	2.3464150808290476E-7	1.7166700794723135E-8	0.0	5.822994152171082E-10
106.0	99	23	1	8	11	0.154406487229195	non-ideal	1.37043893659649E-9	1.8614032689024353E-10	0.0	99.99232405156224	1.5128408602686141E-9	0.026290304290231672	4.390042726172596E-8	2.3693150808290476E-7	1.728278792660402E-8	0.0	5.847830647192197E-10
107.0	99	23	1	8	11	0.154422794837729	non-ideal	1.3707117594169672E-9	1.862746441820038E-10	0.0	99.99232405156224	1.514195558345963E-9	0.02700929149502326	4.4346060051187516E-8	2.3922150808290474E-7	1.739887572641274E-8	0.0	5.874132090616326E-10
108.0	99	23	1	8	11	0.1544390621878442	non-ideal	1.3709844419345646E-9	1.8640908957281292E-10	0.0	99.99232405156224	1.5155493301255697E-9	0.02764734236425578	4.4791665517948885E-8	2.4151150808290474E-7	1.7514964258265626E-8	0.0	5.90702539322136E-10
109.0	99	23	1	8	11	0.15445574607372106	non-ideal	1.3712569845383722E-9	1.865436299932995E-10	0.0	99.99232405156224	1.516902176576882E-9	0.027937242475363926	4.52372434966751E-8	2.4380150808290474E-7	1.7631053715609484E-8	0.0	5.918036413709079E-10
110.0	98	24	1	8	11	0.15447261270934104	non-ideal	1.3715293870931882E-9	1.8667823615676358E-10	0.0	99.99238448979962	1.5182540885771197E-9	0.028226622870910482	4.5682793786670127E-8	2.4609150808290475E-7	1.774714428737624E-8	0.0	5.925749397685964E-10
111.0	98	24	1	8	11	0.154489365168262	non-ideal	1.3718016503516104E-9	1.8681289445248667E-10	0.0	99.99238448979962	1.5196051420301628E-9	0.029151231746744433	4.612831670053302E-8	2.4838150808290475E-7	1.7863235851240624E-8	0.0	5.921912480610057E-10
112.0	98	24	1	8	11	0.15450650694639917	non-ideal	1.3720737741402185E-9	1.86947567948158E-10	0.0	99.99238448979962	1.5209552978678438E-9	0.029825355455624886	4.6573811897127065E-8	2.5067150808290475E-7	1.797932877152573E-8	0.0	5.939684186712136E-10
113.0	98	24	1	8	11	0.15452351314415136	non-ideal	1.3723457586091806E-9	1.870822343668574E-10	0.0	99.99238448979962	1.5223045917080382E-9	0.030453764700072276	4.701927948088121E-8	2.5296150808290475E-7	1.809542312463635E-8	0.0	5.954162104415425E-10
114.0	98	24	1	8	11	0.1545405672486759	non-ideal	1.3726176040803186E-9	1.8721687443622488E-10	0.0	99.99238448979962	1.5236530495649108E-9	0.03100013362008036	4.746471952760782E-8	2.5525150808290476E-7	1.821151899397284E-8	0.0	5.951898944840483E-10
115.0	98	24	1	8	11	0.15455776693652118	non-ideal	1.3728893104882967E-9	1.8735147103342733E-10	0.0	99.99238448979962	1.5250006582250276E-9	0.03120035684972069	4.791013190031372E-8	2.5754150808290476E-7	1.8327616518851306E-8	0.0	5.949889333630895E-10
116.0	98	24	1	8	11	0.15457489227812635	non-ideal	1.3731608779932462E-9	1.874860089177909E-10	0.0	99.99238448979962	1.5263474412459581E-9	0.029702271297600478	4.835551668580798E-8	2.5983150808290476E-7	1.844371576604294E-8	0.0	5.936331442093339E-10
117.0	98	24	1	8	11	0.15459207140064712	non-ideal	1.3734323066739045E-9	1.8762047419731522E-10	0.0	99.99238448979962	1.5276934030260574E-9	0.029140341004288972	4.880087386106772E-8	2.6212150808290476E-7	1.8559816814720787E-8	0.0	5.933621876351973E-10
118.0	98	24	1	8	11	0.15460925803899458	non-ideal	1.3737035966230035E-9	1.877548545529973E-10	0.0	99.99238448979962	1.5290385508145724E-9	0.028222832855985258	4.9246203445085895E-8	2.6441150808290477E-7	1.867591975150087E-8	0.0	5.924703018552593E-10
119.0	98	24	1	8	11	0.15462646015195913	non-ideal	1.3739747476567016E-9	1.8788913891161837E-10	0.0	99.99238448979962	1.5303828727179565E-9	0.02804892889184221	4.9691505348444384E-8	2.6670150808290477E-7	1.8792024681461738E-8	0.0	5.93875449805208E-10
120.0	98	24	1	8	11	0.15464352000578127	non-ideal	1.3742457597308263E-9	1.880233174101309E-10	0.0	99.99238448979962	1.5317263828792048E-9	0.02788902462418715	5.0136779634825326E-8	2.6899150808290477E-7	1.89081316542607E-8	0.0	5.93501897889048E-10
