# Supplementary material for: Multiscale Multiobjective Systems Analysis (MiMoSA): an advanced metabolic modeling framework for complex systems
Source: Sci Rep. 2019 Nov 18;9:16948. doi: 10.1038/s41598-019-53188-0 (PMC6861322; doi:10.1038/s41598-019-53188-0)
Supplement: Supplementary file 2 — Supplemental File 1 [file 41598_2019_53188_MOESM2_ESM.zip › iTery101/.temp/iTery101/data/bio10_0/Attributes_Cell_Diazotroph_14.csv]

Time Step	x	y	Filament Name	Position in Filament	Filament length	Efficiency	Regime	biomass	glycogen	no3	photon	cyanophycin	o2	n2	hco3	co2	urea	nh4
2.0	100	126	1	9	11	0.0	non-ideal	5.220905513454286E-10	1.512041907947438E-9	0.0	0.0	2.4927094879088937E-10	2.404239191883203E-10	5.175387715494656E-10	2.033662445268557E-9	1.1144816088056665E-10	0.0	0.0
3.0	100	126	1	9	11	0.0	non-ideal	5.390488866174505E-10	1.4531845671728921E-9	0.0	99.99854938191298	3.171729976720458E-10	0.032351740473089675	7.848216846455637E-10	4.053674372111468E-9	5.781539397689568E-10	0.0	1.380658780820298E-11
4.0	100	126	1	9	11	6.405008113859295	non-ideal	5.560755911526852E-10	1.3696583081605372E-9	0.0	99.99854938191298	3.850753024793537E-10	0.05724827585973755	1.047255177017379E-9	6.079012482375792E-9	1.0775508865009965E-9	0.0	2.4270695562655912E-11
5.0	100	126	1	9	11	6.28705090137178	non-ideal	5.778195615672811E-10	1.2533884975374135E-9	0.0	99.99854938191298	4.703123852166688E-10	0.07593176113074948	1.2649560242062105E-9	8.139250205203068E-9	1.7606267304181287E-9	0.0	3.603558059292605E-11
6.0	100	126	1	9	11	7.860386952115733	non-ideal	5.974242849810041E-10	1.1603468528882494E-9	0.0	99.99854938191298	5.369012952033522E-10	0.08981833742825322	1.5279783843791365E-9	1.0220995076181006E-8	2.3288419346088846E-9	1.472943592677625E-12	4.5764015252882926E-11
7.0	100	126	1	9	11	6.912214832903286	non-ideal	6.148168905637849E-10	1.0770111567537884E-9	0.0	99.99854938191298	5.984594216886163E-10	0.1008945267373645	1.8020710388840101E-9	1.2302813442973788E-8	2.8324014398353266E-9	1.2622891600305262E-12	6.037771908262623E-11
8.0	100	126	1	9	11	6.007494679597794	non-ideal	6.305431721110778E-10	9.997083140105678E-10	0.0	99.99854938191298	6.571119805529966E-10	0.10927370231150037	2.0834676058250593E-9	1.438463162601591E-8	3.2941851239646092E-9	-4.092204833712936E-13	7.577269271192113E-11
9.0	100	126	1	9	11	5.34187702683961	non-ideal	6.448102227960255E-10	9.289554827442265E-10	0.0	99.99854938191298	7.120323709551191E-10	0.11648041093561767	2.3723416594146643E-9	1.646644980783749E-8	3.7142326234155003E-9	-1.0845013705005414E-12	9.172079432706899E-11
10.0	100	126	1	9	11	4.779244448696967	non-ideal	6.577806168776855E-10	8.644136289383036E-10	0.0	99.99854938191298	7.633059656104561E-10	0.12086848942582154	2.667828240380235E-9	1.854826798965568E-8	4.095029916320722E-9	2.6033331096302767E-14	1.0774783446555711E-10
11.0	100	126	1	9	11	4.294553820896136	non-ideal	6.696756283918403E-10	8.054617086459755E-10	0.0	99.99854938191298	8.11598042382211E-10	0.1243851461353044	2.9698097978326115E-9	2.063008617147388E-8	4.43883664970791E-9	2.0681529253281315E-14	1.2376825407059014E-10
12.0	100	126	1	9	11	3.90007498031491	non-ideal	6.806401572477138E-10	7.516012970358321E-10	0.0	99.99854938191298	8.571165338596266E-10	0.12705545053587125	3.277632159684751E-9	2.2711904353292067E-8	4.7493363449055374E-9	-1.021418951437795E-14	1.3963322453571209E-10
13.0	100	126	1	9	11	3.5651554467690527	non-ideal	6.907916365255789E-10	7.024198155575592E-10	0.0	99.99854938191298	9.000805732895168E-10	0.12891381021183732	3.590782263629468E-9	2.479372253511025E-8	5.029251162803142E-9	-2.3513677097595126E-14	1.5520970383041767E-10
14.0	100	126	1	9	11	3.277328325087823	non-ideal	7.002294100812512E-10	6.575240976322905E-10	0.0	99.99854938191298	9.405331918772089E-10	0.1311685910080367	3.909198968780254E-9	2.6875540716928433E-8	5.282849203042828E-9	-5.415498356658631E-15	1.7037696394473308E-10
15.0	100	126	1	9	11	3.028268631517843	non-ideal	7.09039090345079E-10	6.165552784604525E-10	0.0	99.99854938191298	9.78452840110029E-10	0.13198837147087758	4.233015128315249E-9	2.8957358898746616E-8	5.5146691654668296E-9	-2.5057512808017824E-15	1.856382980193871E-10
16.0	100	126	1	9	11	2.8117712656843	non-ideal	7.172935790202932E-10	5.791824471215741E-10	0.0	99.99854938191298	1.0140475588383168E-9	0.13333536191866732	4.561772193760043E-9	3.1039177080564795E-8	5.726597479696837E-9	-2.5759093774640976E-15	2.0020662982339798E-10
17.0	98	21	1	9	11	2.622456287907908	non-ideal	7.250557658009521E-10	5.450947518068068E-10	0.0	99.99220317519703	1.0472333753106636E-9	0.12760023812420937	4.8957356144311085E-9	3.3120995262382985E-8	5.9232024566354124E-9	-3.7790518828104394E-15	2.190823819549738E-10
18.0	98	21	1	9	11	2.456163029981984	non-ideal	7.323800212629686E-10	5.140168689585748E-10	0.0	99.99220317519703	1.0781679647412992E-9	0.08486936842751834	5.278454016159828E-9	3.5411507042850634E-8	6.1185931500498925E-9	-8.752777185389942E-15	2.2862698695855646E-10
19.0	98	21	1	9	11	2.3094600928941293	non-ideal	7.392492866501786E-10	4.856859185713933E-10	0.0	99.99220317519703	1.1063758866983443E-9	0.05833695184779222	5.667189905043513E-9	3.770150808137667E-8	6.308254937100484E-9	0.0	2.384529332994812E-10
20.0	98	21	1	9	11	2.159329303741484	non-ideal	7.455870916666498E-10	4.546331383668118E-10	0.0	99.99220317519703	1.1365610718803725E-9	0.043652364390494934	6.050335621842208E-9	3.999150808290244E-8	6.510700756136739E-9	0.0	2.485868584370604E-10
21.0	98	21	1	9	11	1.9869254495719126	non-ideal	7.514556532120282E-10	4.262377583182497E-10	0.0	99.99220317519703	1.1642767038653393E-9	0.033546931560168386	6.438934530060455E-9	4.2281508082904544E-8	6.706068005986445E-9	0.0	2.5884352046940496E-10
22.0	98	21	1	9	11	1.8355878568047128	non-ideal	7.568489128217823E-10	4.012064968215363E-10	0.0	99.99220317519703	1.188813135881466E-9	0.027069159665864307	6.834822497899756E-9	4.4571508082904546E-8	6.8928669421179215E-9	0.0	2.69099178764731E-10
23.0	98	21	1	9	11	1.6835845382057213	non-ideal	7.618202561626483E-10	3.787336879951975E-10	0.0	99.99220317519703	1.2109926515255903E-9	0.020424155823440152	7.2360080279564865E-9	4.686150808290454E-8	7.072522318129302E-9	0.0	2.791752211081747E-10
24.0	98	21	1	9	11	1.5492529742050212	non-ideal	7.66426821379159E-10	3.58467106783212E-10	0.0	99.99220317519703	1.231149314574801E-9	0.017583194840297692	7.641713563309815E-9	4.9151508082904545E-8	7.24592858910601E-9	0.0	2.898726975134456E-10
25.0	98	21	1	9	11	1.4334912826694282	non-ideal	7.707124756165078E-10	3.402315263456697E-10	0.0	99.99220317519703	1.2494377512076929E-9	0.016167944844337603	8.051603968994049E-9	5.144150808290458E-8	7.413644340640104E-9	-1.8068558973005782E-15	2.9912871726476576E-10
26.0	98	21	1	9	11	1.3319578445586067	non-ideal	7.747140205045056E-10	3.2383369129228706E-10	0.0	99.99220317519703	1.2660345891191689E-9	0.015416801485434091	8.46528024816771E-9	5.3731508082904584E-8	7.576218277148741E-9	-1.6461294076756416E-15	3.089663719687547E-10
27.0	98	21	1	9	11	1.2423071269448798	non-ideal	7.784639368758851E-10	3.090860392462411E-10	0.0	99.99220317519703	1.2811131893092923E-9	0.016018665956205932	8.882351589771524E-9	5.6021508082904586E-8	7.734168621956379E-9	-1.673708321421334E-15	3.200232813334034E-10
28.0	98	21	1	9	11	1.1630866285266266	non-ideal	7.819906164526159E-10	2.9582312475902076E-10	0.0	99.99220317519703	1.2948257643816711E-9	0.015985892019133134	9.302473574864014E-9	5.831150808290459E-8	7.887957555814583E-9	0.0	3.294100614244485E-10
29.0	98	21	1	9	11	1.0929435982063869	non-ideal	7.853188511388147E-10	2.838973147977633E-10	0.0	99.99220317519703	1.3073083109106446E-9	0.016659622473441688	9.725341160816293E-9	6.060150808290458E-8	8.037998167852716E-9	0.0	3.394885236873618E-10
30.0	98	22	1	9	11	1.0306980485310933	non-ideal	7.884703572736609E-10	2.7317537315878013E-10	0.0	99.99226361336136	1.3186834075688528E-9	0.01719811793620574	1.0150677762579951E-8	6.289150808290457E-8	8.184663198766557E-9	-1.5171710147391233E-15	3.487506028231628E-10
31.0	98	22	1	9	11	0.9753481564835372	non-ideal	7.914641805965091E-10	2.635372445525022E-10	0.0	99.99226361336136	1.3290612420399861E-9	0.01764125844494006	1.0578232528620243E-8	6.518150808290458E-8	8.328288897066031E-9	0.0	3.5736764056730033E-10
32.0	98	22	1	9	11	0.9260292705179922	non-ideal	7.943171282523446E-10	2.5487485586726257E-10	0.0	99.99226361336136	1.338541612246563E-9	0.01757997613170821	1.1007783326641428E-8	6.747150808290458E-8	8.46917707987201E-9	-1.4836105778733745E-15	3.65818874521109E-10
33.0	98	22	1	9	11	0.8820193066564872	non-ideal	7.970439816638252E-10	2.470909247724324E-10	0.0	99.99226361336136	1.3472136468512804E-9	0.01807157671793857	1.1439126102143688E-8	6.97615080829046E-8	8.60760060777464E-9	0.0	3.7430780534104715E-10
34.0	98	22	1	9	11	0.8426687644049484	non-ideal	7.996578265451839E-10	2.400978760627308E-10	0.0	99.99226361336136	1.3551581845727835E-9	0.01850553894890067	1.1872080646851197E-8	7.20515080829046E-8	8.74380407102099E-9	0.0	3.8172950471302044E-10
35.0	98	22	1	9	11	0.8074353506727897	non-ideal	8.021702245182696E-10	2.3381685624958905E-10	0.0	99.99226361336136	1.3624476143591284E-9	0.019350779946754628	1.2306482479167044E-8	7.434150808290459E-8	8.878008474429987E-9	0.0	3.8911640802279016E-10
36.0	98	22	1	9	11	0.775833784174929	non-ideal	8.045914300238036E-10	2.2817687858216044E-10	0.0	99.99226361336136	1.369147356799885E-9	0.02040502614391614	1.2742184988669843E-8	7.663150808290459E-8	9.010412333710044E-9	0.0	3.9587196145124717E-10
37.0	98	22	1	9	11	0.7474488843920184	non-ideal	8.069305469507573E-10	2.231140295320625E-10	0.0	99.99226361336136	1.3753162800369582E-9	0.020789548864722722	1.3179055947813785E-8	7.892150808290459E-8	9.141194413270076E-9	-1.2116286976436592E-15	4.032713362957247E-10
38.0	98	22	1	9	11	0.7219162458316541	non-ideal	8.091956182118876E-10	2.1857076757079573E-10	0.0	99.99226361336136	1.3810069110512711E-9	0.021289606613971536	1.3616973681414068E-8	8.12115080829046E-8	9.270516565323957E-9	0.0	4.085821893983918E-10
39.0	98	22	1	9	11	0.6989010137731531	non-ideal	8.113938382911872E-10	2.1449528993339435E-10	0.0	99.99226361336136	1.3862673408128606E-9	0.021708466857854703	1.4055833282049365E-8	8.35015080829046E-8	9.398523111474662E-9	0.0	4.1405841982469645E-10
40.0	98	22	1	9	11	0.6781354254150347	non-ideal	8.135315856388796E-10	2.1084094953925966E-10	0.0	99.99226361336136	1.3911402381130545E-9	0.022083522054739072	1.4495536579477476E-8	8.57915080829046E-8	9.525345076905094E-9	0.0	4.203220710830746E-10
41.0	98	22	1	9	11	0.6593628884259787	non-ideal	8.156145523330527E-10	2.075657562794964E-10	0.0	99.99226361336136	1.395664347950305E-9	0.022269992336119475	1.493599720014636E-8	8.80815080829046E-8	9.651099879055446E-9	-1.1592848982394838E-15	4.2637147826197196E-10
42.0	98	22	1	9	11	0.6423677537878799	non-ideal	8.17647783900502E-10	2.0463190068823516E-10	0.0	99.99226361336136	1.3998741730589859E-9	0.021951387782924	1.5377135139828493E-8	9.037150808290459E-8	9.77589390068376E-9	0.0	4.327266653841842E-10
43.0	98	22	1	9	11	0.626947406571556	non-ideal	8.19635811294891E-10	2.0200534485705244E-10	0.0	99.99226361336136	1.40380133145003E-9	0.022171192179752296	1.5818881632520503E-8	9.266150808290457E-8	9.899821991361039E-9	0.0	4.367221787254317E-10
44.0	98	22	1	9	11	0.612940535736485	non-ideal	8.215826674058726E-10	1.9965543860069825E-10	0.0	99.99226361336136	1.40747388036702E-9	0.022295677603280228	1.6261172357528704E-8	9.495150808290457E-8	1.0022970266551936E-8	0.0	4.4091031923407595E-10
45.0	98	22	1	9	11	0.6001914027603865	non-ideal	8.234919539718498E-10	1.9755459100292183E-10	0.0	99.99226361336136	1.4109171860642947E-9	0.022470918737112593	1.6703950113767125E-8	9.724150808290457E-8	1.0145416122445987E-8	0.0	4.459974777409824E-10
46.0	98	22	1	9	11	0.5885652924319191	non-ideal	8.253669007098412E-10	1.9567795887493888E-10	0.0	99.99226361336136	1.414154202282408E-9	0.02206110132293676	1.714716396873616E-8	9.953150808290458E-8	1.0267228966464264E-8	-1.0191307632070573E-15	4.5023486168640413E-10
47.0	98	22	1	9	11	0.5779460352270418	non-ideal	8.272103680905268E-10	1.9400317427787774E-10	0.0	99.99226361336136	1.4172052126130765E-9	0.021686421401098586	1.7590765965681004E-8	1.0182150808290458E-7	1.0388472065157225E-8	0.0	4.546376755168205E-10
48.0	98	22	1	9	11	0.5682185751240836	non-ideal	8.290249378296498E-10	1.9251010134072796E-10	0.0	99.99226361336136	1.4200889572698115E-9	0.022154778629148924	1.8034715650660717E-8	1.0411150808290461E-7	1.0509201481818818E-8	0.0	4.5832037378534296E-10
49.0	98	23	1	9	11	0.5592959598678522	non-ideal	8.308129120367986E-10	1.9118060669000187E-10	0.0	99.99232405156224	1.4228220018358292E-9	0.022394937292665743	1.847897488916589E-8	1.0640150808290461E-7	1.0629468332550498E-8	0.0	4.6367820862194857E-10
50.0	98	23	1	9	11	0.5510911449433047	non-ideal	8.325763642670765E-10	1.8999837979818472E-10	0.0	99.99232405156224	1.4254194658041554E-9	0.022566790793507926	1.8923510486601602E-8	1.0869150808290461E-7	1.074931805278348E-8	0.0	4.686983646661596E-10
51.0	98	23	1	9	11	0.543532961025815	non-ideal	8.343171478437254E-10	1.889487102658107E-10	0.0	99.99232405156224	1.4278948017809929E-9	0.02204543248994627	1.9368291655169988E-8	1.1098150808290462E-7	1.0868792154020634E-8	0.0	4.718103016416296E-10
52.0	98	23	1	9	11	0.5365529182462861	non-ideal	8.360369089475225E-10	1.880183649552772E-10	0.0	99.99232405156224	1.4302599932229415E-9	0.021754438113517748	1.981328999607401E-8	1.1327150808290462E-7	1.0987928157619195E-8	0.0	4.762715456252872E-10
53.0	98	23	1	9	11	0.5300866546179719	non-ideal	8.377371508867591E-10	1.8719543090178873E-10	0.0	99.99232405156224	1.4325262688471401E-9	0.022202692690939684	2.0258482400724716E-8	1.1556150808290462E-7	1.1106758991875716E-8	0.0	4.79833698391599E-10
54.0	98	23	1	9	11	0.5240896943364144	non-ideal	8.394192084329874E-10	1.8646917939586887E-10	0.0	99.99232405156224	1.4347033151046756E-9	0.02099408790109848	2.0703845675648504E-8	1.1785150808290462E-7	1.1225315124567172E-8	0.0	4.833526533300634E-10
55.0	98	23	1	9	11	0.5185097142734991	non-ideal	8.410842812994735E-10	1.8582995484776705E-10	0.0	99.99232405156224	1.436799998317969E-9	0.02061705572647069	2.1149359860248043E-8	1.2014150808290452E-7	1.1343623771349858E-8	0.0	4.868351749029834E-10
56.0	98	23	1	9	11	0.5133047618081646	non-ideal	8.427334622889526E-10	1.8526906176386466E-10	0.0	99.99232405156224	1.4388244613681778E-9	0.02038644344421496	2.159500779098832E-8	1.2243150808290481E-7	1.1461709066444765E-8	0.0	4.896603577410537E-10
57.0	98	23	1	9	11	0.5084416038219692	non-ideal	8.443677167519728E-10	1.8477867058447344E-10	0.0	99.99232405156224	1.4407836883003343E-9	0.020428543978276117	2.2040772107782324E-8	1.247215080829046E-7	1.157959344381371E-8	0.0	4.935226655332326E-10
58.0	98	23	1	9	11	0.5038807093749365	non-ideal	8.459879140300261E-10	1.8435173464772504E-10	0.0	99.99232405156224	1.4426841536649001E-9	0.019946450086421104	2.2486638250202195E-8	1.270115080829046E-7	1.1697296739345909E-8	0.0	4.967807181087169E-10
59.0	98	23	1	9	11	0.4995922683988622	non-ideal	8.475948547111204E-10	1.8398190728804894E-10	0.0	99.99232405156224	1.4445318713391087E-9	0.019622650881581518	2.2932594172248455E-8	1.293015080829046E-7	1.1814836516951314E-8	0.0	4.997545641048324E-10
60.0	98	23	1	9	11	0.49555489838510436	non-ideal	8.491892462265928E-10	1.8366347390401618E-10	0.0	99.99232405156224	1.446331917835925E-9	0.01937690838930907	2.3378627105898356E-8	1.3159150808290461E-7	1.1932229206846269E-8	0.0	5.019232729282598E-10
61.0	98	23	1	9	11	0.49173971155158563	non-ideal	8.507717373088513E-10	1.8339129200986493E-10	0.0	99.99232405156224	1.448089120819009E-9	0.019266168452053662	2.38247270546557E-8	1.3388150808290462E-7	1.2049489140109265E-8	0.0	5.05387501949076E-10
62.0	98	23	1	9	11	0.4881284609274757	non-ideal	8.523429107864916E-10	1.8316072906625581E-10	0.0	99.99232405156224	1.4498076848209478E-9	0.019489778313469937	2.427088418359217E-8	1.3617150808290462E-7	1.2166629480377607E-8	0.0	5.054034486321184E-10
63.0	98	23	1	9	11	0.48470069075206057	non-ideal	8.539032887747184E-10	1.829676156648849E-10	0.0	99.99232405156224	1.4514913776237085E-9	0.019695816904804257	2.4717089572315685E-8	1.3846150808290462E-7	1.228366212426753E-8	0.0	5.077630295258763E-10
64.0	98	23	1	9	11	0.4814375555700921	non-ideal	8.554533479328939E-10	1.8280819770760287E-10	0.0	99.99232405156224	1.453143679657635E-9	0.019391332422790522	2.5163335686619835E-8	1.4075150808290462E-7	1.2400597623342933E-8	0.0	5.09589096329071E-10
65.0	98	23	1	9	11	0.47832492464273413	non-ideal	8.569935146758916E-10	1.8267909460844634E-10	0.0	99.99232405156224	1.4547676283636826E-9	0.019720788995717435	2.560961522311926E-8	1.4304150808290463E-7	1.2517445683307247E-8	0.0	5.132605444743265E-10
66.0	98	23	1	9	11	0.47534719628772426	non-ideal	8.585241893615298E-10	1.8257726351300166E-10	0.0	99.99232405156224	1.4563661590626123E-9	0.019492457872042998	2.605592275024777E-8	1.4533150808290463E-7	1.2634214670792517E-8	0.0	5.156168240128208E-10
67.0	98	24	1	9	11	0.47249623844024213	non-ideal	8.60045726558794E-10	1.8249996356856358E-10	0.0	99.99238448979962	1.4579416689998605E-9	0.020156398582828285	2.650225197087688E-8	1.4762150808290463E-7	1.2750912566634464E-8	0.0	5.195414196094247E-10
68.0	98	24	1	9	11	0.46975783442988317	non-ideal	8.615584537485966E-10	1.8244474140402824E-10	0.0	99.99238448979962	1.459496469670557E-9	0.020496533314640405	2.6948598127774744E-8	1.4991150808290463E-7	1.2867546145847404E-8	0.0	5.204691296227354E-10
69.0	98	24	1	9	11	0.46712354258655664	non-ideal	8.630626637130315E-10	1.8240936301384788E-10	0.0	99.99238448979962	1.4610325239544334E-9	0.021429483212895433	2.739495626566501E-8	1.5220150808290464E-7	1.298412202462634E-8	0.0	5.239309953099866E-10
70.0	98	24	1	9	11	0.4645825743068738	non-ideal	8.645586241243717E-10	1.8239182801464438E-10	0.0	99.99238448979962	1.462551663939745E-9	0.022031248797535603	2.7841322277957727E-8	1.5449150808290464E-7	1.3100645893235543E-8	0.0	5.248654651478279E-10
71.0	98	24	1	9	11	0.46212710314324296	non-ideal	8.660465877863854E-10	1.8239033595298757E-10	0.0	99.99238448979962	1.4640556284889352E-9	0.021761039927186577	2.8287693006836224E-8	1.5678150808290464E-7	1.3217122736293879E-8	0.0	5.259395625900659E-10
72.0	98	24	1	9	11	0.4597524684654699	non-ideal	8.675267737690332E-10	1.8240326559595303E-10	0.0	99.99238448979962	1.4655457468949396E-9	0.021489305450840733	2.8734064278562963E-8	1.5907150808290465E-7	1.3333557483700133E-8	0.0	5.275005180695768E-10
73.0	98	24	1	9	11	0.45744818305190166	non-ideal	8.689993988150091E-10	1.8242915882505326E-10	0.0	99.99238448979962	1.4670235372676159E-9	0.02128592892044727	2.9180434175906978E-8	1.6136150808290465E-7	1.3449953985045405E-8	0.0	5.294151654781915E-10
74.0	98	24	1	9	11	0.45521346434314947	non-ideal	8.70464649509851E-10	1.8246670047939555E-10	0.0	99.99238448979962	1.4684900440866132E-9	0.021150883363957835	2.962679914121006E-8	1.6365150808290465E-7	1.3566316319383688E-8	0.0	5.309925724772762E-10
75.0	98	24	1	9	11	0.4530389313186239	non-ideal	8.719226994555509E-10	1.8251470910283605E-10	0.0	99.99238448979962	1.4699463641763613E-9	0.02102214331060565	3.007315686527907E-8	1.6594150808290465E-7	1.3682647844002822E-8	0.0	5.320969257074799E-10
76.0	98	24	1	9	11	0.45092050975079656	non-ideal	8.73373712208729E-10	1.8257211930367295E-10	0.0	99.99238448979962	1.4713935046137154E-9	0.021044911475729827	3.051950538987698E-8	1.6823150808290466E-7	1.3798951577087E-8	0.0	5.344829850926985E-10
77.0	98	24	1	9	11	0.4488550352885088	non-ideal	8.748178413458483E-10	1.8263797214931189E-10	0.0	99.99238448979962	1.472832361514501E-9	0.02109970881890483	3.096584291586173E-8	1.7052150808290466E-7	1.3915230271581528E-8	0.0	5.361944988628626E-10
78.0	98	24	1	9	11	0.44683936530979024	non-ideal	8.762552247242607E-10	1.8271140457756624E-10	0.0	99.99238448979962	1.4742636625704288E-9	0.021421541114525072	3.1412167371578664E-8	1.7281150808290466E-7	1.4031486543909182E-8	0.0	5.369823179168569E-10
79.0	99	23	1	9	11	0.4448685820962896	non-ideal	8.776859942173577E-10	1.8279163990793122E-10	0.0	99.99232405156224	1.4756881562754077E-9	0.02104573781365843	3.185847743287849E-8	1.7510150808290466E-7	1.4147722583929674E-8	0.0	5.400775048781767E-10
80.0	99	23	1	9	11	0.4429407800102245	non-ideal	8.79110264946376E-10	1.8287796559099465E-10	0.0	99.99232405156224	1.4771063850170867E-9	0.020560765413388547	3.2304771154793584E-8	1.7739150808290467E-7	1.4263940754808588E-8	0.0	5.424675583564852E-10
81.0	99	23	1	9	11	0.4410507206407081	non-ideal	8.8052815915222E-10	1.8296976489235165E-10	0.0	99.99232405156224	1.4785190955673338E-9	0.020352576195834117	3.2751048297124264E-8	1.7968150808290467E-7	1.4380142456016533E-8	0.0	5.466118745559646E-10
82.0	99	23	1	9	11	0.4392005567658563	non-ideal	8.819397719492677E-10	1.83066470901292E-10	0.0	99.99232405156224	1.479926558722269E-9	0.019758499786802802	3.31973063592129E-8	1.8197150808290467E-7	1.449632981298021E-8	0.0	5.488548800329078E-10
83.0	99	23	1	9	11	0.4373818370157635	non-ideal	8.833452106194951E-10	1.831675748129541E-10	0.0	99.99232405156224	1.4813294598671746E-9	0.019729694000278946	3.3643545596554344E-8	1.8426150808290467E-7	1.4612503913719471E-8	0.0	5.515561804591221E-10
84.0	99	23	1	9	11	0.43559827997717404	non-ideal	8.847445603617763E-10	1.8327261514883512E-10	0.0	99.99232405156224	1.4827280153167292E-9	0.019889678489269036	3.408976396945363E-8	1.8655150808290468E-7	1.4728666511948254E-8	0.0	5.53539853235101E-10
85.0	99	23	1	9	11	0.4338429942645141	non-ideal	8.861379167577348E-10	1.8338117973420598E-10	0.0	99.99232405156224	1.4841227853949168E-9	0.02049604103996714	3.4535961742987976E-8	1.8884150808290468E-7	1.4844818504553803E-8	0.0	5.56310969296415E-10
86.0	99	23	1	9	11	0.43211914969409354	non-ideal	8.875253551304802E-10	1.8349289465178938E-10	0.0	99.99232405156224	1.4855139134459195E-9	0.020806619654892913	3.498213708691673E-8	1.9113150808290468E-7	1.496096137071586E-8	0.0	5.588412054160248E-10
87.0	99	23	1	9	11	0.43042041822205773	non-ideal	8.889069579265403E-10	1.836074260222054E-10	0.0	99.99232405156224	1.4869018390771545E-9	0.02142179496735237	3.54282901576185E-8	1.9342150808290468E-7	1.507709588156854E-8	0.0	5.614749494118161E-10
88.0	99	23	1	9	11	0.4287489618813582	non-ideal	8.902827998058501E-10	1.8372447077801555E-10	0.0	99.99232405156224	1.48828678513603E-9	0.021518728511456874	3.587442008958416E-8	1.957115080829047E-7	1.519322304996787E-8	0.0	5.636577848240208E-10
89.0	99	23	1	9	11	0.42710232029882983	non-ideal	8.916529518334137E-10	1.8384375780309898E-10	0.0	99.99232405156224	1.4896689907808158E-9	0.02145580242616271	3.6320526355152483E-8	1.980015080829047E-7	1.5309343727308614E-8	0.0	5.667952853579181E-10
90.0	99	23	1	9	11	0.4254793332214833	non-ideal	8.930174849709443E-10	1.8396504247367304E-10	0.0	99.99232405156224	1.4910487109196226E-9	0.021854016037261316	3.6766608698573014E-8	2.002915080829047E-7	1.5425458606766326E-8	0.0	5.684809396726983E-10
91.0	99	23	1	9	11	0.4238799254634653	non-ideal	8.94376460710838E-10	1.8408810439328072E-10	0.0	99.99232405156224	1.4924260593719507E-9	0.021599740500575365	3.7212666245567117E-8	2.025815080829047E-7	1.5541568535784125E-8	0.0	5.684836435183437E-10
92.0	99	23	1	9	11	0.42230111351878385	non-ideal	8.957299410774891E-10	1.8421274591589364E-10	0.0	99.99232405156224	1.4938012487617348E-9	0.022020997164389516	3.76586988418004E-8	2.048715080829047E-7	1.565767407228644E-8	0.0	5.713433319898731E-10
93.0	98	23	1	9	11	0.4207430198322902	non-ideal	8.970779826197922E-10	1.843387882391011E-10	0.0	99.99232405156224	1.4951743948507164E-9	0.021885824971555844	3.810470592902645E-8	2.071615080829047E-7	1.577377587510724E-8	0.0	5.735863910173952E-10
94.0	98	23	1	9	11	0.4192039009395685	non-ideal	8.984206487384805E-10	1.8446607110715812E-10	0.0	99.99232405156224	1.4965457535484649E-9	0.022398933419865055	3.8550687867275766E-8	2.094515080829047E-7	1.5889874251281663E-8	0.0	5.732298054576539E-10
95.0	98	23	1	9	11	0.4176858470478457	non-ideal	8.997579883247635E-10	1.845944493973742E-10	0.0	99.99232405156224	1.497915292152974E-9	0.022797172697521618	3.8996643496724264E-8	2.117415080829047E-7	1.600596997461111E-8	0.0	5.74136243281671E-10
96.0	98	23	1	9	11	0.4161843064235163	non-ideal	9.010900591665112E-10	1.847237942100777E-10	0.0	99.99232405156224	1.4992832563284015E-9	0.022998162889235316	3.9442573350022824E-8	2.140315080829047E-7	1.6122063231798203E-8	0.0	5.739298360992817E-10
97.0	98	23	1	9	11	0.4147020074876032	non-ideal	9.024169115857145E-10	1.8485398739500022E-10	0.0	99.99232405156224	1.5006496754720007E-9	0.023769389533763625	3.98884768082537E-8	2.163215080829047E-7	1.6238154553856354E-8	0.0	5.758638722778634E-10
98.0	98	23	1	9	11	0.413236589623713	non-ideal	9.037385954819411E-10	1.8498492436264062E-10	0.0	99.99232405156224	1.502014651132768E-9	0.023658871181731024	4.03343537744944E-8	2.1861150808290471E-7	1.6354244292248417E-8	0.0	5.756297371895964E-10
99.0	98	23	1	9	11	0.4117878838691038	non-ideal	9.050551592644815E-10	1.8511651014650598E-10	0.0	99.99232405156224	1.503378263927417E-9	0.024310715286478973	4.0780204075937E-8	2.2090150808290472E-7	1.647033276632962E-8	0.0	5.763533396578033E-10
100.0	98	23	1	9	11	0.41035538972351115	non-ideal	9.063666482904448E-10	1.852486594709433E-10	0.0	99.99232405156224	1.5047405612246623E-9	0.02464866606295585	4.122602744395206E-8	2.2319150808290472E-7	1.6586420334620914E-8	0.0	5.770080573880283E-10
101.0	98	23	1	9	11	0.4089381202566123	non-ideal	9.076731117662273E-10	1.853812957614705E-10	0.0	99.99232405156224	1.5061016736656474E-9	0.02430649908411197	4.1671824134813474E-8	2.2548150808290472E-7	1.670250715327933E-8	0.0	5.761451966899123E-10
102.0	98	23	1	9	11	0.40753724090739524	non-ideal	9.089745916836716E-10	1.855143496224456E-10	0.0	99.99232405156224	1.5074615769069178E-9	0.02407897682416855	4.211759358186228E-8	2.2777150808290472E-7	1.6818593633408018E-8	0.0	5.750938728739417E-10
103.0	98	23	1	9	11	0.40615046832169677	non-ideal	9.102711333882513E-10	1.8564775957677257E-10	0.0	99.99232405156224	1.5088203799778793E-9	0.023910563757180602	4.2563336025353704E-8	2.3006150808290473E-7	1.6934679899990446E-8	0.0	5.770729691687392E-10
104.0	98	23	1	9	11	0.40477881524106957	non-ideal	9.11562777490122E-10	1.8578146926513736E-10	0.0	99.99232405156224	1.5101780773227044E-9	0.023745944973381547	4.300905109821339E-8	2.3235150808290473E-7	1.705076626759163E-8	0.0	5.783824527270219E-10
105.0	98	23	1	9	11	0.4034207714889882	non-ideal	9.128495672688806E-10	1.859154288561129E-10	0.0	99.99232405156224	1.5115347562281019E-9	0.025246515054017822	4.345473900766799E-8	2.3464150808290473E-7	1.716685285371453E-8	0.0	5.819186674492638E-10
106.0	98	23	1	9	11	0.40207713876881196	non-ideal	9.14131541668022E-10	1.8604959284332505E-10	0.0	99.99232405156224	1.5128904048340977E-9	0.026268566876600587	4.3900399422498903E-8	2.3693150808290474E-7	1.7282939927120283E-8	0.0	5.842457052354725E-10
107.0	98	23	1	9	11	0.4007465318833394	non-ideal	9.154087420389273E-10	1.861839209731842E-10	0.0	99.99232405156224	1.5142450988099306E-9	0.02698613619959223	4.4346032545022406E-8	2.3922150808290474E-7	1.73990275748429E-8	0.0	5.868320127596184E-10
108.0	98	23	1	9	11	0.399429673008439	non-ideal	9.166812065393721E-10	1.8631837641034E-10	0.0	99.99232405156224	1.515598830841299E-9	0.02762560176827777	4.479163813597692E-8	2.4151150808290474E-7	1.751511602313626E-8	0.0	5.90156573772504E-10
109.0	98	23	1	9	11	0.39812553457380506	non-ideal	9.17948972649251E-10	1.8645292663006612E-10	0.0	99.99232405156224	1.516951624843105E-9	0.0279147173210747	4.5237216164409134E-8	2.4380150808290474E-7	1.763120542120314E-8	0.0	5.912777868720769E-10
110.0	97	24	1	9	11	0.3968338754083426	non-ideal	9.192120786307193E-10	1.865875420556499E-10	0.0	99.99238448979962	1.5183035220721745E-9	0.028206382082824787	4.568276671280471E-8	2.4609150808290475E-7	1.7747295866785026E-8	0.0	5.921472950225454E-10
111.0	97	24	1	9	11	0.39555491222667233	non-ideal	9.204705608703644E-10	1.8672220886380544E-10	0.0	99.99238448979962	1.5196545224122569E-9	0.02912789758336905	4.612828966175091E-8	2.4838150808290475E-7	1.7863387377855495E-8	0.0	5.917873346714078E-10
112.0	97	24	1	9	11	0.39428803067876267	non-ideal	9.21724456259262E-10	1.8685689067645103E-10	0.0	99.99238448979962	1.521004658658519E-9	0.029802702581283015	4.657378508081169E-8	2.5067150808290475E-7	1.7979480184621835E-8	0.0	5.935758333734008E-10
113.0	97	24	1	9	11	0.3930333621543941	non-ideal	9.229738005883606E-10	1.8699156474984534E-10	0.0	99.99238448979962	1.5223539367809861E-9	0.03042939888717238	4.7019252903161354E-8	2.5296150808290475E-7	1.8095574419785656E-8	0.0	5.950065740293511E-10
114.0	97	24	1	9	11	0.39179053624323923	non-ideal	9.242186277037214E-10	1.8712621207287127E-10	0.0	99.99238448979962	1.5237023503519295E-9	0.030973798386331318	4.7464693022862756E-8	2.5525150808290476E-7	1.8211670225179257E-8	0.0	5.94668696283288E-10
115.0	97	24	1	9	11	0.3905589177000718	non-ideal	9.254589733255587E-10	1.8726081561042206E-10	0.0	99.99238448979962	1.5250499426929251E-9	0.031175942823029285	4.7910105624010245E-8	2.5754150808290476E-7	1.832776763612512E-8	0.0	5.946102575230009E-10
116.0	97	24	1	9	11	0.3893390695891753	non-ideal	9.266948706872537E-10	1.8739535978477505E-10	0.0	99.99238448979962	1.5263966939732286E-9	0.029685861377546034	4.835549054482392E-8	2.5983150808290476E-7	1.8443866800295092E-8	0.0	5.931392218988501E-10
117.0	97	24	1	9	11	0.3881301877866751	non-ideal	9.279263537051912E-10	1.8752983106168804E-10	0.0	99.99238448979962	1.5277426287514698E-9	0.029118538205865928	4.8800847879406145E-8	2.6212150808290476E-7	1.8559967758490113E-8	0.0	5.928720900278927E-10
118.0	97	24	1	9	11	0.3869324631867097	non-ideal	9.291534546769373E-10	1.876642169312618E-10	0.0	99.99238448979962	1.529087735983835E-9	0.02820415494872391	4.9246177541557566E-8	2.6441150808290477E-7	1.867607063159822E-8	0.0	5.920922643722514E-10
119.0	97	24	1	9	11	0.3857453645303903	non-ideal	9.303762064968225E-10	1.8779850644688054E-10	0.0	99.99238448979962	1.5304320353587957E-9	0.028027541299969018	4.969147962184181E-8	2.6670150808290477E-7	1.8792175466310256E-8	0.0	5.934922970475985E-10
120.0	97	24	1	9	11	0.3845690570248017	non-ideal	9.315946415548306E-10	1.879326895904509E-10	0.0	99.99238448979962	1.5317755303561414E-9	0.02786913139297122	5.0136754122283045E-8	2.6899150808290477E-7	1.8908282332456074E-8	0.0	5.930499688119295E-10
