# Supplementary material for: Multiscale Multiobjective Systems Analysis (MiMoSA): an advanced metabolic modeling framework for complex systems
Source: Sci Rep. 2019 Nov 18;9:16948. doi: 10.1038/s41598-019-53188-0 (PMC6861322; doi:10.1038/s41598-019-53188-0)
Supplement: Supplementary file 2 — Supplemental File 1 [file 41598_2019_53188_MOESM2_ESM.zip › iTery101/.temp/iTery101/data/bio10_0/Attributes_Cell_Diazotroph_15.csv]

Time Step	x	y	Filament Name	Position in Filament	Filament length	Efficiency	Regime	biomass	glycogen	no3	photon	cyanophycin	o2	n2	hco3	co2	urea	nh4
2.0	33	81	1	10	11	0.0	non-ideal	9.819834912033559E-10	1.5721120087407413E-9	0.0	0.0	2.5764475248960175E-10	2.4591176124119905E-10	5.235506541705554E-10	2.0540336067856207E-9	1.1189211741093882E-10	0.0	0.0
3.0	33	81	1	10	11	0.0	non-ideal	9.875054904963117E-10	1.414386806192915E-9	0.0	99.99582952971684	3.476132701493552E-10	0.032039948402737425	7.090239671057285E-10	4.05521037824814E-9	7.403687268251439E-10	0.0	1.3687622988497748E-11
4.0	33	81	1	10	11	1.784693194809443	non-ideal	9.926147075825422E-10	1.3499831572126498E-9	0.0	99.99582952971684	4.042934286818117E-10	0.05665596833174764	9.99552623265668E-10	6.080450631855235E-9	1.1197992795440623E-9	0.0	2.409580751767101E-11
5.0	33	81	1	10	11	1.6570909392646191	non-ideal	9.982808656347168E-10	1.2578863866341458E-9	0.0	99.99582952971684	4.761401606149634E-10	0.07512627754628388	1.250711999337008E-9	8.140591258705386E-9	1.6469389076739987E-9	0.0	3.57853986235993E-11
6.0	33	81	1	10	11	1.8439117844391122	non-ideal	1.0036817537878357E-9	1.163330181676082E-9	0.0	99.99582952971684	5.433776299348188E-10	0.08880597466355485	1.5120993308621003E-9	1.022227518711978E-8	2.2273633089062428E-9	1.4579635562219074E-12	4.545073030049671E-11
7.0	33	81	1	10	11	1.764371192804114	non-ideal	1.0087596090860689E-9	1.0777629566024631E-9	0.0	99.99582952971684	6.058758304003868E-10	0.09973324948398037	1.7838435220336408E-9	1.2304092440856806E-8	2.748264860063585E-9	1.2535071137380556E-12	5.995778306083469E-11
8.0	33	81	1	10	11	1.6651513782601026	non-ideal	1.0135394411038165E-9	1.0003558943539898E-9	0.0	99.99582952971684	6.64333194572548E-10	0.1079649180372491	2.065699292455679E-9	1.4385910620148887E-8	3.213217007678665E-9	-3.8673574778473923E-13	7.524189286458282E-11
9.0	33	81	1	10	11	1.573199659625077	non-ideal	1.0180338524624232E-9	9.296094377462831E-10	0.0	99.99582952971684	7.190412652013589E-10	0.11521940474252908	2.3551141611496504E-9	1.6467728801961793E-8	3.635350879292379E-9	-1.0666764519529864E-12	9.112413730986073E-11
10.0	33	81	1	10	11	1.4845348939044785	non-ideal	1.022259527576818E-9	8.649321592381601E-10	0.0	99.99582952971684	7.70204647900791E-10	0.11946644643013232	2.650895309725617E-9	1.8549546983779966E-8	4.0189186952127576E-9	2.5598215322688803E-14	1.0702362963906015E-10
11.0	33	81	1	10	11	1.4005713026392337	non-ideal	1.026253754224759E-9	8.058637379934748E-10	0.0	99.99582952971684	8.183909861028777E-10	0.12303375358233154	2.9531396922292584E-9	2.0631365165598166E-8	4.365198114092603E-9	2.0543168122002007E-14	1.2297539324465707E-10
12.0	33	81	1	10	11	1.3282423755261612	non-ideal	1.0300380550865957E-9	7.519264613030348E-10	0.0	99.99582952971684	8.637986048138137E-10	0.12561917795521407	3.2612381934610066E-9	2.2713183347416355E-8	4.677745227328654E-9	-9.710275559577308E-15	1.3872608072123225E-10
13.0	33	81	1	10	11	1.262457395730157	non-ideal	1.0336312658737745E-9	7.026833719037359E-10	0.0	99.99582952971684	9.066576737774325E-10	0.1274507358499783	3.5746507938650914E-9	2.4795001529234538E-8	4.959464678330683E-9	-2.3277992530623184E-14	1.5420772493684776E-10
14.0	33	81	1	10	11	1.2024135785595877	non-ideal	1.0370505843205746E-9	6.577360005160865E-10	0.0	99.99582952971684	9.470119978800284E-10	0.12955884604185783	3.893313148519592E-9	2.687681971105272E-8	5.214678846389769E-9	-5.418960700765899E-15	1.6923262872889502E-10
15.0	33	81	1	10	11	1.1476436546311675	non-ideal	1.0403093157884043E-9	6.167240823101066E-10	0.0	99.99582952971684	9.847809136913558E-10	0.13040526184365794	4.217502410482926E-9	2.8958637892870904E-8	5.448521206732671E-9	-2.511481804248262E-15	1.8439540057033856E-10
16.0	33	81	1	10	11	1.0969107995902398	non-ideal	1.0433327475665879E-9	5.793159272839656E-10	0.0	99.99582952971684	1.0184224536842453E-9	0.13173963840730246	4.551139013373304E-9	3.104045607468909E-8	5.680403002015882E-9	-2.5869186520729175E-15	1.9887856421640998E-10
17.0	97	21	1	10	11	1.0205606722821101	non-ideal	1.0461437156251858E-9	5.45221840602384E-10	0.0	99.99220317519703	1.0497889292013134E-9	0.12691946620819902	4.889647451550727E-9	3.3122274256507264E-8	5.895274314864031E-9	-3.785147101627332E-15	2.1753965526613057E-10
18.0	97	21	1	10	11	0.9513489383083131	non-ideal	1.0487637619137192E-9	5.141179632378512E-10	0.0	99.99220317519703	1.0790742555372051E-9	0.0847101439337577	5.276275754222879E-9	3.5411509157542886E-8	6.107406801635973E-9	-8.72651383929245E-15	2.2721142210179028E-10
19.0	97	21	1	10	11	0.8889401025198826	non-ideal	1.0512113716422915E-9	4.857627305609502E-10	0.0	99.99220317519703	1.1062497970070063E-9	0.05826112870605064	5.667591002478568E-9	3.770150808436752E-8	6.307683465901591E-9	0.0	2.36961422839148E-10
20.0	97	21	1	10	11	0.832386153021679	non-ideal	1.0535030841124794E-9	4.5470812571142216E-10	0.0	99.99220317519703	1.1364297770977392E-9	0.04365498912730887	6.050737555387563E-9	3.9991508082906546E-8	6.510163141071678E-9	-1.6978609899101891E-15	2.4701998504578866E-10
21.0	97	21	1	10	11	0.7810990097483025	non-ideal	1.055653838920244E-9	4.262764593287394E-10	0.0	99.99220317519703	1.1641796830060616E-9	0.03360819718080501	6.439248335391247E-9	4.2281508082904564E-8	6.7056243846750035E-9	0.0	2.5732202511599566E-10
22.0	97	21	1	10	11	0.7345960934530207	non-ideal	1.0576545155585902E-9	4.012208942446783E-10	0.0	99.99220317519703	1.1887394578390724E-9	0.026997533000540516	6.835079247421467E-9	4.457150808290456E-8	6.892489095037537E-9	0.0	2.6736209613147293E-10
23.0	97	21	1	10	11	0.6846977998054401	non-ideal	1.0595191026331814E-9	3.7873259519803565E-10	0.0	99.99220317519703	1.2109335172860895E-9	0.020304469441907665	7.236230557677575E-9	4.686150808290455E-8	7.07219213745241E-9	-1.951363781022574E-15	2.772989204784221E-10
24.0	97	21	1	10	11	0.6393169619322995	non-ideal	1.0612643897322435E-9	3.5845316853710363E-10	0.0	99.99220317519703	1.2311018793204406E-9	0.01752363929167249	7.641906440163347E-9	4.915150808290455E-8	7.245639618294519E-9	-1.6626464776350658E-15	2.8793738810695177E-10
25.0	97	21	1	10	11	0.5994642484968931	non-ideal	1.0629032330315671E-9	3.4020654746503847E-10	0.0	99.99220317519703	1.2494000099701058E-9	0.016111145847474004	8.051769460625719E-9	5.1441508082904574E-8	7.413391703820759E-9	0.0	2.9725031471951726E-10
26.0	97	21	1	10	11	0.5638370211717418	non-ideal	1.06444663422751E-9	3.237996013687519E-10	0.0	99.99220317519703	1.26600517177542E-9	0.015332423410369169	8.46542547290392E-9	5.373150808290458E-8	7.57599573563514E-9	0.0	3.069409880021034E-10
27.0	97	21	1	10	11	0.5318337183101889	non-ideal	1.0659045573368553E-9	3.0904444164809314E-10	0.0	99.99220317519703	1.2810905067424728E-9	0.015944427363005477	8.882479892758665E-9	5.602150808290458E-8	7.733971776665666E-9	0.0	3.1803134579682425E-10
28.0	97	21	1	10	11	0.5031266617316253	non-ideal	1.0672859234132993E-9	2.957752661053007E-10	0.0	99.99220317519703	1.2948088628316004E-9	0.015899736814573493	9.302589083320186E-9	5.831150808290458E-8	7.887782344757915E-9	-1.6833553924297553E-15	3.272290415669403E-10
29.0	97	21	1	10	11	0.47738127755507864	non-ideal	1.0685986484099153E-9	2.838441931352741E-10	0.0	99.99220317519703	1.3072958809874436E-9	0.01659014486445842	9.725444040173426E-9	6.060150808290458E-8	8.037842254672205E-9	0.0	3.3740673037006193E-10
30.0	97	22	1	10	11	0.45427156772090604	non-ideal	1.0698498078000496E-9	2.731178143044294E-10	0.0	99.99226361336136	1.3186747572487818E-9	0.017128868462409977	1.0150770339701652E-8	6.289150808290457E-8	8.18452387988074E-9	0.0	3.466587131191753E-10
31.0	97	22	1	10	11	0.4335246272876193	non-ideal	1.0710457184298295E-9	2.6347592146363574E-10	0.0	99.99226361336136	1.3290561136886463E-9	0.017533909828439984	1.057831840464262E-8	6.518150808290458E-8	8.328163350661083E-9	-1.4722428021892333E-15	3.548491976586556E-10
32.0	97	22	1	10	11	0.4148927740569176	non-ideal	1.0721920038827145E-9	2.5481032151975816E-10	0.0	99.99226361336136	1.338539048456167E-9	0.017487428175600755	1.100786120812631E-8	6.747150808290458E-8	8.469064307102105E-9	0.0	3.6348148845685956E-10
33.0	97	22	1	10	11	0.39814835277411387	non-ideal	1.0732937015742145E-9	2.470236440143744E-10	0.0	99.99226361336136	1.3472134491465924E-9	0.017988686263279444	1.14391983213052E-8	6.976150808290458E-8	8.607498625068553E-9	0.0	3.719450066563017E-10
34.0	97	22	1	10	11	0.383098671248153	non-ideal	1.0743553165649415E-9	2.400282272030338E-10	0.0	99.99226361336136	1.3551599813962534E-9	0.01840294789743628	1.187214788884155E-8	7.205150808290458E-8	8.743711606647774E-9	0.0	3.792903867177337E-10
35.0	97	22	1	10	11	0.3695679195066799	non-ideal	1.0753808823717696E-9	2.3374515941868946E-10	0.0	99.99226361336136	1.3624513190707067E-9	0.019249903832294253	1.2306546601292458E-8	7.434150808290457E-8	8.877924010792916E-9	-1.3197745646340696E-15	3.868161856641527E-10
36.0	97	22	1	10	11	0.3573999019345617	non-ideal	1.0763739961333512E-9	2.2810340016128405E-10	0.0	99.99226361336136	1.3691525268939404E-9	0.02029768528487083	1.2742245422190734E-8	7.663150808290459E-8	9.010335260278359E-9	-1.3347410287873012E-15	3.932744378405657E-10
37.0	97	22	1	10	11	0.34644936433636087	non-ideal	1.0773378778268894E-9	2.2303899647603588E-10	0.0	99.99226361336136	1.3753224475347875E-9	0.020684396763352653	1.3179111684206746E-8	7.892150808290459E-8	9.141124359495418E-9	0.0	4.007653609644555E-10
38.0	97	22	1	10	11	0.33659058122848795	non-ideal	1.0782754246902704E-9	2.1849437063261456E-10	0.0	99.99226361336136	1.3810143638840784E-9	0.02119166333566477	1.3617027723089932E-8	8.12115080829046E-8	9.270451951433804E-9	0.0	4.059885283297405E-10
39.0	97	22	1	10	11	0.32771589585227173	non-ideal	1.0791892200304644E-9	2.1441768620989356E-10	0.0	99.99226361336136	1.3862756583069197E-9	0.021593881610735798	1.405588436113576E-8	8.35015080829046E-8	9.398463820111895E-9	0.0	4.1138470616924363E-10
40.0	97	22	1	10	11	0.3197199445711838	non-ideal	1.0800815846926652E-9	2.1076227981155293E-10	0.0	99.99226361336136	1.3911493993871722E-9	0.02196643307402447	1.449558557802816E-8	8.57915080829046E-8	9.525290349421791E-9	0.0	4.176776928876344E-10
41.0	97	22	1	10	11	0.31251467325150706	non-ideal	1.0809545966399745E-9	2.0748613619140323E-10	0.0	99.99226361336136	1.395674180382023E-9	0.02217849792338871	1.493604395109416E-8	8.80815080829046E-8	9.651049358582976E-9	0.0	4.2384341517132577E-10
42.0	97	22	1	10	11	0.3060183081094724	non-ideal	1.0818101238984548E-9	2.045514310844754E-10	0.0	99.99226361336136	1.3998849096310914E-9	0.021822960392265483	1.5377181667760453E-8	9.03715080829046E-8	9.77584656730158E-9	-1.1324299585063394E-15	4.2974844933264434E-10
43.0	97	22	1	10	11	0.3001601206465687	non-ideal	1.0826498310186138E-9	2.019241100260283E-10	0.0	99.99226361336136	1.4038126516510022E-9	0.022033406179279624	1.5818926702422163E-8	9.26615080829046E-8	9.899777924694406E-9	-1.0764056988218229E-15	4.3373320402830273E-10
44.0	97	22	1	10	11	0.29487122088712	non-ideal	1.0834752130051886E-9	1.9957351540724119E-10	0.0	99.99226361336136	1.4074856526995084E-9	0.02219826071371408	1.6261215756387774E-8	9.49515080829046E-8	1.0022929246536323E-8	0.0	4.3823389234195367E-10
45.0	97	22	1	10	11	0.29009424853517796	non-ideal	1.0842876193928415E-9	1.9747204313353628E-10	0.0	99.99226361336136	1.4109294946948249E-9	0.022356392493307137	1.6703992752772116E-8	9.72415080829046E-8	1.0145377601478137E-8	-1.0628657098704127E-15	4.4316479591734517E-10
46.0	97	22	1	10	11	0.2857799892883357	non-ideal	1.0850882497353594E-9	1.9559484098271486E-10	0.0	99.99226361336136	1.4141667601862165E-9	0.02194509289410286	1.7147204590825585E-8	9.95315080829046E-8	1.0267193128015327E-8	0.0	4.474026373783417E-10
47.0	97	22	1	10	11	0.28187736983242195	non-ideal	1.085878186453971E-9	1.939195364763823E-10	0.0	99.99226361336136	1.417218177358933E-9	0.021550086104460877	1.7590805803822434E-8	1.018215080829046E-7	1.0388438307663052E-8	0.0	4.5138318493010765E-10
48.0	97	22	1	10	11	0.2783466266800667	non-ideal	1.086658401829393E-9	1.9242598391860844E-10	0.0	99.99226361336136	1.4201022755966375E-9	0.02202722379105538	1.8034754670198137E-8	1.0411150808290462E-7	1.0509169641013068E-8	0.0	4.553819172722516E-10
49.0	97	23	1	10	11	0.2751502565865418	non-ideal	1.0874297686082226E-9	1.9109604735337354E-10	0.0	99.99232405156224	1.422835722623871E-9	0.022288299934171973	1.8479013618587493E-8	1.0640150808290462E-7	1.0629438077115348E-8	0.0	4.608298071512568E-10
50.0	97	23	1	10	11	0.2722543126389359	non-ideal	1.088193069324932E-9	1.899134104543908E-10	0.0	99.99232405156224	1.4254335002947451E-9	0.022453231666201598	1.892354863422672E-8	1.0869150808290463E-7	1.0749289336120064E-8	0.0	4.656821295702052E-10
51.0	97	23	1	10	11	0.269627975691342	non-ideal	1.0889489993986702E-9	1.8886335993659853E-10	0.0	99.99232405156224	1.4279089564347976E-9	0.02194534739305219	1.9368328315517308E-8	1.1098150808290463E-7	1.086876514155707E-8	0.0	4.68940627818736E-10
52.0	97	23	1	10	11	0.26724137506719825	non-ideal	1.089698194749264E-9	1.8793265902063654E-10	0.0	99.99232405156224	1.4302745310923559E-9	0.021639228762089867	1.9813326826059897E-8	1.1327150808290463E-7	1.0987902199376998E-8	0.0	4.731296659033191E-10
53.0	97	23	1	10	11	0.2650742734071507	non-ideal	1.090441222073347E-9	1.8710938938258803E-10	0.0	99.99232405156224	1.4325410611549663E-9	0.022081631749028864	2.0258518797987915E-8	1.1556150808290463E-7	1.1106734184557348E-8	0.0	4.767215626853987E-10
54.0	97	23	1	10	11	0.2631028953714605	non-ideal	1.0911785834405097E-9	1.8638282334821803E-10	0.0	99.99232405156224	1.434718238121445E-9	0.020896038702612377	2.070388107777681E-8	1.1785150808290464E-7	1.1225291557318852E-8	0.0	4.803753009022835E-10
55.0	97	23	1	10	11	0.26130498837023186	non-ideal	1.0919107427979661E-9	1.8574330153446154E-10	0.0	99.99232405156224	1.4368152472378253E-9	0.02053868560667022	2.1149395484538454E-8	1.201415080829045E-7	1.1343600968802776E-8	0.0	4.838466822736847E-10
56.0	97	23	1	10	11	0.25966760266992944	non-ideal	1.0926381045145029E-9	1.8518212511774485E-10	0.0	99.99232405156224	1.438839772033672E-9	0.020271667259662517	2.159504222773457E-8	1.224315080829045E-7	1.1461687414213244E-8	0.0	4.863846334993502E-10
57.0	97	23	1	10	11	0.25817011458988565	non-ideal	1.0933610391918134E-9	1.8469146597888577E-10	0.0	99.99232405156224	1.4407991840351133E-9	0.020300845497970132	2.2040806156768722E-8	1.2472150808290455E-7	1.157957261534283E-8	0.0	4.901616724316298E-10
58.0	97	23	1	10	11	0.25680098203378054	non-ideal	1.094079877908706E-9	1.8426427274584914E-10	0.0	99.99232405156224	1.44269990303367E-9	0.019836389039223946	2.248667236564926E-8	1.2701150808290456E-7	1.1697276531277556E-8	0.0	4.936104491441389E-10
59.0	97	23	1	10	11	0.25554656680043725	non-ideal	1.0947949170999773E-9	1.8389419879031928E-10	0.0	99.99232405156224	1.444547728107308E-9	0.019527028736527823	2.293262759295499E-8	1.2930150808290456E-7	1.1814817123074124E-8	0.0	4.965218138279526E-10
60.0	97	23	1	10	11	0.2543949093103993	non-ideal	1.0955064268046068E-9	1.8357552953248025E-10	0.0	99.99232405156224	1.4463479927200211E-9	0.019287963251718557	2.337866052878646E-8	1.3159150808290456E-7	1.1932210353014205E-8	0.0	4.987102611722559E-10
61.0	97	23	1	10	11	0.253336937073625	non-ideal	1.0962146449684122E-9	1.8330311936219856E-10	0.0	99.99232405156224	1.4481052909535498E-9	0.019164250462979232	2.3824759829557128E-8	1.338815080829046E-7	1.204947099570013E-8	0.0	5.019820748219904E-10
62.0	97	23	1	10	11	0.25236150967453663	non-ideal	1.0969197890835243E-9	1.8307233670356444E-10	0.0	99.99232405156224	1.4498239605375437E-9	0.019372883720411797	2.427091642424763E-8	1.361715080829046E-7	1.2166611969431733E-8	0.0	5.019911360653422E-10
63.0	97	23	1	10	11	0.2514615921578661	non-ideal	1.0976220536173415E-9	1.8287901018719832E-10	0.0	99.99232405156224	1.4515077975413216E-9	0.01957986781622668	2.4717121538283344E-8	1.384615080829046E-7	1.2283645129067872E-8	0.0	5.044497707907817E-10
64.0	97	23	1	10	11	0.25062920312941706	non-ideal	1.0983216146045308E-9	1.8271938513926523E-10	0.0	99.99232405156224	1.4531602647564549E-9	0.01927955801953306	2.5163367534011326E-8	1.407515080829046E-7	1.2400581062967114E-8	0.0	5.06327149524657E-10
65.0	97	23	1	10	11	0.2498579690816279	non-ideal	1.0990186298697777E-9	1.825900807199252E-10	0.0	99.99232405156224	1.4547844479211212E-9	0.019633136764350634	2.5609647380650425E-8	1.430415080829046E-7	1.2517429391071778E-8	0.0	5.103678949007137E-10
66.0	97	23	1	10	11	0.24914157043717045	non-ideal	1.0997132394742129E-9	1.824880531884199E-10	0.0	99.99232405156224	1.4563830812004243E-9	0.01939375727693385	2.605595450068545E-8	1.453315080829046E-7	1.2634198854078671E-8	0.0	5.12506481628507E-10
67.0	97	24	1	10	11	0.24847382205361684	non-ideal	1.1004055710959668E-9	1.8241056230210535E-10	0.0	99.99238448979962	1.4579587154677268E-9	0.020042487124568693	2.650228347318449E-8	1.476215080829046E-7	1.2750897150386947E-8	0.0	5.162675589785595E-10
68.0	97	24	1	10	11	0.24785044043983379	non-ideal	1.1010957372087486E-9	1.823551527819142E-10	0.0	99.99238448979962	1.4595135462084406E-9	0.020388232209340322	2.6948628869747554E-8	1.499115080829046E-7	1.286753127639215E-8	0.0	5.17297024596364E-10
69.0	97	24	1	10	11	0.24726611421847472	non-ideal	1.101783843684798E-9	1.8231959136650132E-10	0.0	99.99238448979962	1.4610497213840039E-9	0.021312500155031004	2.7394986789256552E-8	1.522015080829046E-7	1.2984107507496187E-8	0.0	5.206694925616997E-10
70.0	97	24	1	10	11	0.24671859565996795	non-ideal	1.1024699838575497E-9	1.8230187621970228E-10	0.0	99.99238448979962	1.4625690113417736E-9	0.021894265610140535	2.784135276472957E-8	1.5449150808290461E-7	1.3100631654139131E-8	0.0	5.212243452347896E-10
71.0	97	24	1	10	11	0.24620349758360727	non-ideal	1.1031542426293629E-9	1.8230020735727353E-10	0.0	99.99238448979962	1.4640730800179099E-9	0.02163979591441756	2.828772321812387E-8	1.5678150808290462E-7	1.3217108837269893E-8	0.0	5.22622067313046E-10
72.0	97	24	1	10	11	0.24571789070714267	non-ideal	1.103836696122473E-9	1.8231296357431067E-10	0.0	99.99238448979962	1.4655633920088026E-9	0.02139629059895245	2.8734094743002228E-8	1.5907150808290462E-7	1.333354373956799E-8	0.0	5.24226576569999E-10
73.0	97	24	1	10	11	0.24525870880481013	non-ideal	1.10451740956379E-9	1.8233868547972383E-10	0.0	99.99238448979962	1.4670411924133028E-9	0.021166728808437882	2.9180463865398173E-8	1.6136150808290462E-7	1.3449940717041748E-8	0.0	5.257711572198128E-10
74.0	97	24	1	10	11	0.24482211292056294	non-ideal	1.1051964467152205E-9	1.8237605941020073E-10	0.0	99.99238448979962	1.4685078077769084E-9	0.021055405163012568	2.9626828638613618E-8	1.6365150808290462E-7	1.3566303326262E-8	0.0	5.276557366289056E-10
75.0	97	24	1	10	11	0.2444076434476239	non-ideal	1.1058738633622142E-9	1.8242390163493313E-10	0.0	99.99238448979962	1.469964263895973E-9	0.020928387874223013	3.007318633292729E-8	1.6594150808290463E-7	1.3682635064736525E-8	0.0	5.290212845550446E-10
76.0	97	24	1	10	11	0.24401249342423642	non-ideal	1.106549710622611E-9	1.8248114770736016E-10	0.0	99.99238448979962	1.4714115450153948E-9	0.02093339266035328	3.051953486862524E-8	1.6823150808290463E-7	1.3798938989185416E-8	0.0	5.309415689142864E-10
77.0	97	24	1	10	11	0.24363503778371431	non-ideal	1.1072240327461184E-9	1.8254683862753866E-10	0.0	99.99238448979962	1.4728504698422543E-9	0.020999503416847646	3.096587200761132E-8	1.7052150808290463E-7	1.3915217995218237E-8	0.0	5.329214992192366E-10
78.0	97	24	1	10	11	0.24327285125964732	non-ideal	1.1078968733219761E-9	1.8262011131148688E-10	0.0	99.99238448979962	1.474281914213872E-9	0.021327318070496183	3.14121965178986E-8	1.7281150808290463E-7	1.4031474428298609E-8	0.0	5.336496640800305E-10
79.0	98	23	1	10	11	0.24292574043068893	non-ideal	1.108568267176349E-9	1.8270018809349757E-10	0.0	99.99232405156224	1.4757064585347559E-9	0.02097642159113881	3.1858506115180535E-8	1.7510150808290464E-7	1.4147710790826919E-8	0.0	5.368201493327865E-10
80.0	98	23	1	10	11	0.242590583437358	non-ideal	1.109238250080751E-9	1.827863575443772E-10	0.0	99.99232405156224	1.4771248504534226E-9	0.02046134551663545	3.230480002626019E-8	1.7739150808290464E-7	1.4263929065735463E-8	0.0	5.387284791461271E-10
81.0	98	23	1	10	11	0.2422677569365157	non-ideal	1.1099068511367682E-9	1.8287800134093952E-10	0.0	99.99232405156224	1.4785375674555189E-9	0.020281999305279404	3.275107647349926E-8	1.7968150808290464E-7	1.4380131152492381E-8	0.0	5.432781753068349E-10
82.0	98	23	1	10	11	0.2419548831975326	non-ideal	1.1105741009581215E-9	1.8297455434328967E-10	0.0	99.99232405156224	1.479945227928787E-9	0.019678842260077017	3.3197334939799774E-8	1.8197150808290465E-7	1.44963185326986E-8	0.0	5.454164571044264E-10
83.0	98	23	1	10	11	0.24165253852555793	non-ideal	1.111240021060626E-9	1.8307550532353447E-10	0.0	99.99232405156224	1.481348126559092E-9	0.019619166024892862	3.364357344741351E-8	1.8426150808290465E-7	1.4612493020764702E-8	0.0	5.477169515504498E-10
84.0	98	23	1	10	11	0.24135745592905095	non-ideal	1.1119046384276786E-9	1.831803954558008E-10	0.0	99.99232405156224	1.4827468714753103E-9	0.019806313091807717	3.4089792198457486E-8	1.8655150808290465E-7	1.4728655641521537E-8	0.0	5.499961375396964E-10
85.0	98	23	1	10	11	0.24107163901055528	non-ideal	1.112567970487147E-9	1.8328880972491364E-10	0.0	99.99232405156224	1.484141641553408E-9	0.02038429499730959	3.4535989273512245E-8	1.8884150808290465E-7	1.4844808002925849E-8	0.0	5.528301227836165E-10
86.0	98	23	1	10	11	0.24079164569734185	non-ideal	1.1132300400451604E-9	1.834003768380092E-10	0.0	99.99232405156224	1.4855329519905184E-9	0.020687520656123635	3.4982164971039604E-8	1.9113150808290466E-7	1.4960950892053044E-8	0.0	5.550042994122063E-10
87.0	98	23	1	10	11	0.24051944580737344	non-ideal	1.113890862999788E-9	1.835147602617337E-10	0.0	99.99232405156224	1.4869209684095336E-9	0.02131793065595404	3.542831787329898E-8	1.9342150808290466E-7	1.5077085593180522E-8	0.0	5.581191462147636E-10
88.0	98	23	1	10	11	0.24025254991618944	non-ideal	1.1145504554936189E-9	1.8363165905491567E-10	0.0	99.99232405156224	1.4883060033347987E-9	0.021412108077344956	3.5874447640354805E-8	1.9571150808290466E-7	1.5193212946427817E-8	0.0	5.603037067677591E-10
89.0	98	23	1	10	11	0.23999106140967447	non-ideal	1.1152088323924506E-9	1.8375080097902904E-10	0.0	99.99232405156224	1.489688297688767E-9	0.02134451662440953	3.6320553745538744E-8	1.9800150808290466E-7	1.5309333804546508E-8	0.0	5.629611340017599E-10
90.0	98	23	1	10	11	0.23973453013367313	non-ideal	1.115866005793145E-9	1.8387194147492907E-10	0.0	99.99232405156224	1.4910680255690549E-9	0.02174307525144583	3.6766635475784005E-8	2.0029150808290467E-7	1.542544900880478E-8	0.0	5.647691672581242E-10
91.0	98	23	1	10	11	0.23948196044632392	non-ideal	1.1165219898193104E-9	1.8399486054668464E-10	0.0	99.99232405156224	1.492445462196241E-9	0.021491020994398705	3.72126928748069E-8	2.0258150808290467E-7	1.554155910918751E-8	0.0	5.648218194841148E-10
92.0	98	23	1	10	11	0.23923410181742746	non-ideal	1.1171767960551226E-9	1.841193595651759E-10	0.0	99.99232405156224	1.4938207398377974E-9	0.021901306306878643	3.7658725324852364E-8	2.0487150808290467E-7	1.5657664815105932E-8	0.0	5.675110304928838E-10
93.0	97	23	1	10	11	0.2389900400867067	non-ideal	1.1178304366243342E-9	1.842452605411512E-10	0.0	99.99232405156224	1.4951940488667362E-9	0.021774560035393593	3.810473269725347E-8	2.0716150808290467E-7	1.577376664531762E-8	0.0	5.699432449267099E-10
94.0	97	23	1	10	11	0.2387499822016716	non-ideal	1.1184829186305037E-9	1.8437240269539503E-10	0.0	99.99232405156224	1.4965654183425093E-9	0.022275323463186936	3.8550714062266054E-8	2.0945150808290468E-7	1.5889865325062385E-8	0.0	5.698109606380563E-10
95.0	97	23	1	10	11	0.23851210357848573	non-ideal	1.1191342531310668E-9	1.8450064199322772E-10	0.0	99.99232405156224	1.497935095140037E-9	0.022666215451816244	3.899666985323714E-8	2.1174150808290468E-7	1.600596111121221E-8	0.0	5.702531564654883E-10
96.0	97	23	1	10	11	0.23827785553863773	non-ideal	1.1197844472832874E-9	1.8462984761267033E-10	0.0	99.99232405156224	1.499303102024318E-9	0.022859584954357293	3.94425993243038E-8	2.1403150808290468E-7	1.6122054606936146E-8	0.0	5.7015291543597E-10
97.0	97	23	1	10	11	0.23804581958465332	non-ideal	1.1204335105079652E-9	1.847599031877775E-10	0.0	99.99232405156224	1.5006696152822214E-9	0.02362845143987436	3.988850270332158E-8	2.1632150808290468E-7	1.6238146066860813E-8	0.0	5.719717870554211E-10
98.0	97	23	1	10	11	0.23781683009389792	non-ideal	1.1210814499201259E-9	1.8489070290585978E-10	0.0	99.99232405156224	1.5020346745763293E-9	0.023521962581232174	4.0334379532754786E-8	2.186115080829047E-7	1.6354235960821124E-8	0.0	5.716598737907862E-10
99.0	97	23	1	10	11	0.23759004921202787	non-ideal	1.1217282722039032E-9	1.850221523546098E-10	0.0	99.99232405156224	1.503398360901466E-9	0.02418898944032219	4.0780229646615875E-8	2.209015080829047E-7	1.6470324605426724E-8	0.0	5.730828405291666E-10
100.0	97	23	1	10	11	0.23736532386220568	non-ideal	1.122373985211732E-9	1.851541661472519E-10	0.0	99.99232405156224	1.5047607859201414E-9	0.02452857164634594	4.122605313960156E-8	2.231915080829047E-7	1.6586412241709152E-8	0.0	5.733876229869735E-10
101.0	97	23	1	10	11	0.23714308770382148	non-ideal	1.1230185938297152E-9	1.8528666738903215E-10	0.0	99.99232405156224	1.5061219440973287E-9	0.024187862495828213	4.167184949378871E-8	2.254815080829047E-7	1.6702499276872124E-8	0.0	5.725921808637563E-10
102.0	97	23	1	10	11	0.236922256444014	non-ideal	1.1236621041924457E-9	1.8541958744754293E-10	0.0	99.99232405156224	1.5074819319607369E-9	0.023942306864465676	4.211761883365587E-8	2.277715080829047E-7	1.6818585897357014E-8	0.0	5.714347127397075E-10
103.0	97	23	1	10	11	0.2367032919160158	non-ideal	1.1243045225372851E-9	1.8555286388159064E-10	0.0	99.99232405156224	1.5088408112120893E-9	0.023782359516605723	4.2563361123562474E-8	2.300615080829047E-7	1.6934672318847528E-8	0.0	5.735678607194982E-10
104.0	97	23	1	10	11	0.23648623601325777	non-ideal	1.1249458543217003E-9	1.8568644090005698E-10	0.0	99.99232405156224	1.5101986119272415E-9	0.02360692870635587	4.3009076202837785E-8	2.323515080829047E-7	1.705075878833974E-8	0.0	5.744523258462975E-10
105.0	97	23	1	10	11	0.23627080563003816	non-ideal	1.1255861034937196E-9	1.8582026838806295E-10	0.0	99.99232405156224	1.5115553389315831E-9	0.025095819176502127	4.3454763809272094E-8	2.346415080829047E-7	1.7166845575628246E-8	0.0	5.780628104583543E-10
106.0	97	23	1	10	11	0.23605644759098185	non-ideal	1.1262252756637687E-9	1.859543012545825E-10	0.0	99.99232405156224	1.5129110769182391E-9	0.02611455872852641	4.3900424162117724E-8	2.369315080829047E-7	1.728293277088978E-8	0.0	5.805555648006341E-10
107.0	97	23	1	10	11	0.23584377692644906	non-ideal	1.1268633757592538E-9	1.8608849858410116E-10	0.0	99.99232405156224	1.5142658453191662E-9	0.026824085081432945	4.4346057139676217E-8	2.392215080829047E-7	1.739902056693685E-8	0.0	5.828315029801138E-10
108.0	97	23	1	10	11	0.2356325449948132	non-ideal	1.127500407745388E-9	1.8622282406508697E-10	0.0	99.99232405156224	1.515619647739031E-9	0.027466250144262228	4.4791662568799604E-8	2.415115080829047E-7	1.75151091678931E-8	0.0	5.863304774192416E-10
109.0	97	23	1	10	11	0.23542239902436957	non-ideal	1.1281363762112136E-9	1.863572449494913E-10	0.0	99.99232405156224	1.5169725287237727E-9	0.027751410146887222	4.52372405337046E-8	2.438015080829047E-7	1.7631198686018973E-8	0.0	5.872816360111531E-10
110.0	96	24	1	10	11	0.23521357146879063	non-ideal	1.1287712859287564E-9	1.8649173158096138E-10	0.0	99.99238448979962	1.5183245184701115E-9	0.028045142224628252	4.56827910535262E-8	2.460915080829047E-7	1.774728923974943E-8	0.0	5.883709614798239E-10
111.0	96	24	1	10	11	0.23500613253471542	non-ideal	1.1294051399812792E-9	1.8662627018890932E-10	0.0	99.99238448979962	1.5196755908353725E-9	0.028957606969235886	4.612831386242246E-8	2.483815080829047E-7	1.7863380894345807E-8	0.0	5.882762594113079E-10
112.0	96	24	1	10	11	0.23479945936607982	non-ideal	1.1300379423890917E-9	1.8676082459305815E-10	0.0	99.99238448979962	1.5210257915920257E-9	0.02963078950079262	4.6573809103903374E-8	2.506715080829047E-7	1.7979473855836257E-8	0.0	5.900093363783465E-10
113.0	96	24	1	10	11	0.23459390012353054	non-ideal	1.130669697160829E-9	1.8689537183812002E-10	0.0	99.99238448979962	1.5223751363373724E-9	0.030249619456054543	4.701927676460023E-8	2.529615080829047E-7	1.8095568239915336E-8	0.0	5.91151221337042E-10
114.0	96	24	1	10	11	0.23438945236347652	non-ideal	1.1313004085187397E-9	1.8702989288169602E-10	0.0	99.99238448979962	1.5237236465031756E-9	0.03078582419712856	4.7464716896157355E-8	2.552515080829047E-7	1.8211664137488194E-8	0.0	5.908788240714657E-10
115.0	96	24	1	10	11	0.23418619729821633	non-ideal	1.1319300796532889E-9	1.8716437061826108E-10	0.0	99.99238448979962	1.5250713058060138E-9	0.03098971928371563	4.7910129344398496E-8	2.575415080829047E-7	1.8327761693445436E-8	0.0	5.90828483095951E-10
116.0	96	24	1	10	11	0.23398375368956786	non-ideal	1.1325587139270878E-9	1.8729878980493618E-10	0.0	99.99238448979962	1.5264181285212917E-9	0.029521130051356773	4.8355514143513815E-8	2.598315080829047E-7	1.844386099158168E-8	0.0	5.89618387029136E-10
117.0	96	24	1	10	11	0.23378218654324812	non-ideal	1.133186315133259E-9	1.8743313655340758E-10	0.0	99.99238448979962	1.5277641366933008E-9	0.028945591988986007	4.88008713705425E-8	2.621215080829047E-7	1.855996207882946E-8	0.0	5.889704076781404E-10
118.0	96	24	1	10	11	0.23358165729500968	non-ideal	1.1338128863376604E-9	1.8756739846234874E-10	0.0	99.99238448979962	1.5291093170316766E-9	0.028042252695568006	4.924620092740064E-8	2.644115080829047E-7	1.867606507965537E-8	0.0	5.882363895262961E-10
119.0	96	24	1	10	11	0.23338189678966298	non-ideal	1.134438430917808E-9	1.8770156458586453E-10	0.0	99.99238448979962	1.5304536845513238E-9	0.027860946006131	4.969150287816907E-8	2.667015080829047E-7	1.8792170049378075E-8	0.0	5.896322374918754E-10
120.0	96	24	1	10	11	0.2331830221033082	non-ideal	1.1350629522459802E-9	1.8783562491989407E-10	0.0	99.99238448979962	1.5317972448776044E-9	0.027707543807419393	5.01367772372218E-8	2.689915080829047E-7	1.890827705383713E-8	0.0	5.894896511887384E-10
