# Supplementary material for: Multiscale Multiobjective Systems Analysis (MiMoSA): an advanced metabolic modeling framework for complex systems
Source: Sci Rep. 2019 Nov 18;9:16948. doi: 10.1038/s41598-019-53188-0 (PMC6861322; doi:10.1038/s41598-019-53188-0)
Supplement: Supplementary file 2 — Supplemental File 1 [file 41598_2019_53188_MOESM2_ESM.zip › iTery101/.temp/iTery101/data/bio10_0/Attributes_Cell_Diazotroph_16.csv]

Time Step	x	y	Filament Name	Position in Filament	Filament length	Efficiency	Regime	biomass	glycogen	no3	photon	cyanophycin	o2	n2	hco3	co2	urea	nh4
2.0	109	148	2	2	11	0.0	non-ideal	1.2389009439624668E-9	2.019074297110102E-9	0.0	0.0	3.318969699273515E-10	3.3719903748469037E-10	5.067003411520798E-10	1.8376603565470952E-9	9.884860655527401E-11	0.0	0.0
3.0	109	148	2	2	11	0.0	non-ideal	1.2416560177173387E-9	1.8618658954433766E-9	0.0	99.99987911435568	4.550495306547917E-10	0.032361329062884685	5.865484386091325E-10	3.6456188545786437E-9	8.592346626130728E-10	0.0	1.8014872918214714E-11
4.0	109	148	2	2	11	1.2000091837084719	non-ideal	1.2442768579114966E-9	1.7737621999179877E-9	0.0	99.99987911435568	5.29082663400544E-10	0.058627238603941735	7.878345179986152E-10	5.46341122951324E-9	1.3361532165667017E-9	0.0	3.2048519764976475E-11
5.0	109	148	2	2	11	1.1469405253642138	non-ideal	1.2471982203930952E-9	1.6567059086059675E-9	0.0	99.99987911435568	6.18409106360577E-10	0.08053483127421975	9.491639389403744E-10	7.322988098659446E-9	1.9660624346115873E-9	0.0	4.75758371357517E-11
6.0	109	148	2	2	11	1.2842459067988208	non-ideal	1.2500008814888823E-9	1.5475594657668436E-9	0.0	99.99987911435568	6.955551171481162E-10	0.09752359563650001	1.139332699095646E-9	9.196660158135119E-9	2.6089162768303015E-9	0.0	6.403432164570336E-11
7.0	109	148	2	2	11	1.2383286196982888	non-ideal	1.2526591592746156E-9	1.4482088645828591E-9	0.0	99.99987911435568	7.676078195470604E-10	0.11145589339700647	1.3405006594381927E-9	1.1070296590504775E-8	3.1853907941763753E-9	6.990097796933366E-15	8.180372198153275E-11
8.0	109	148	2	2	11	1.1803038408608513	non-ideal	1.2551849043624045E-9	1.3564330225040606E-9	0.0	99.99987911435568	8.357087810761564E-10	0.12241226888089247	1.549870006533497E-9	1.2943932954241748E-8	3.7105485533389093E-9	4.618758300446908E-15	1.0039754087833738E-10
9.0	109	148	2	2	11	1.1267176486972073	non-ideal	1.2575893236692432E-9	1.2714415474274027E-9	0.0	99.99987911435568	9.000937526141843E-10	0.1317723940551482	1.7669445160088965E-9	1.4817569317878252E-8	4.191510190519957E-9	-3.4745165177066087E-15	1.1954966756157849E-10
10.0	109	148	2	2	11	1.0774047526105024	non-ideal	1.259881355786107E-9	1.192820169077195E-9	0.0	99.99987911435568	9.610399287275267E-10	0.13909806805850752	1.9911120231254218E-9	1.669120568151461E-8	4.630457152117734E-9	-6.618424331421028E-15	1.3883910201660474E-10
11.0	109	148	2	2	11	1.0314549787160963	non-ideal	1.262069145586677E-9	1.1201092761521389E-9	0.0	99.99987911435568	1.0188452286215654E-9	0.14485563857746822	2.2217074462047115E-9	1.8564842045150966E-8	5.029911654608028E-9	-3.3055294863662945E-15	1.581185717059232E-10
12.0	109	148	2	2	11	0.988596804410175	non-ideal	1.2641603792773692E-9	1.0528720652456163E-9	0.0	99.99987911435568	1.073798560583479E-9	0.1501145615313957	2.458088489468127E-9	2.0438478408787326E-8	5.392219728604561E-9	-3.6570533887622495E-15	1.7732361002677505E-10
13.0	109	148	2	2	11	0.9486986518916972	non-ideal	1.2661621750724939E-9	9.907084957011173E-10	0.0	99.99987911435568	1.1261847533956494E-9	0.15401605972164029	2.6996076856565067E-9	2.2312114772423683E-8	5.719317273475718E-9	-2.5844848565228925E-15	1.9631774623852485E-10
14.0	109	148	2	2	11	0.9115708959335951	non-ideal	1.2680811334746192E-9	9.332468073898453E-10	0.0	99.99987911435568	1.176299563064635E-9	0.15715213937271746	2.945587753213438E-9	2.4185751136060043E-8	6.012694015295709E-9	-2.3166206956583786E-15	2.150083174528554E-10
15.0	109	148	2	2	11	0.8770382975209097	non-ideal	1.2699233732709958E-9	8.801411758097918E-10	0.0	99.99987911435568	1.224462127788193E-9	0.15967565953719332	3.1952851737666346E-9	2.60593874996964E-8	6.273291281380999E-9	-2.05907435509927E-15	2.3385633590832146E-10
16.0	109	148	2	2	11	0.8449345709801419	non-ideal	1.2716945656492517E-9	8.310704558439036E-10	0.0	99.99987911435568	1.270886815058999E-9	0.16205068227265534	3.4482098480502435E-9	2.793302386333276E-8	6.50279730086532E-9	-3.0718856970315364E-15	2.5245028766554803E-10
17.0	109	148	2	2	11	0.8151024087091159	non-ideal	1.2733980594363273E-9	7.857390948292712E-10	0.0	99.99987911435568	1.3157598193335942E-9	0.16344891564713773	3.7039339640038444E-9	2.980666022696912E-8	6.702866996970024E-9	-1.8067775376196755E-15	2.7131314251084636E-10
18.0	109	148	2	2	11	0.786512941107546	non-ideal	1.274999174919939E-9	7.438705943400781E-10	0.0	99.99987911435568	1.3573711838224933E-9	0.16476706061969537	3.967114622921987E-9	3.168029659060549E-8	6.896956783447657E-9	-1.4380935342710892E-15	2.904344911196893E-10
19.0	109	148	2	2	11	0.7415803237526291	non-ideal	1.276505883989501E-9	7.05236092127536E-10	0.0	99.99987911435568	1.3970001321989364E-9	0.1661447204332992	4.234650672643347E-9	3.3553932954241856E-8	7.075571314518596E-9	-2.102113161272024E-15	3.1008025820831976E-10
20.0	109	148	2	2	11	0.6999351493143202	non-ideal	1.277925971794723E-9	6.696037832963237E-10	0.0	99.99987911435568	1.4338655379550022E-9	0.1668972190693032	4.508146961284233E-9	3.542756931787823E-8	7.245794441006028E-9	-2.120896672531801E-15	3.2983770578161545E-10
21.0	109	148	2	2	11	0.6615530000647853	non-ideal	1.2792663921973971E-9	6.368036642370974E-10	0.0	99.99987911435568	1.4680048913510585E-9	0.16829258929631705	4.787575843771492E-9	3.7301205681514597E-8	7.409290100523727E-9	-1.4401006206772802E-15	3.5005836194344266E-10
22.0	108	148	2	2	11	0.6261022157894766	non-ideal	1.2805337320854724E-9	6.065924686740548E-10	0.0	99.99987911435568	1.4996426471718517E-9	0.16965859168945308	5.072442302570939E-9	3.917484204515096E-8	7.56673439355113E-9	0.0	3.7457843874419765E-10
23.0	108	148	2	2	11	0.5934590935385056	non-ideal	1.2817341433989572E-9	5.787566971149322E-10	0.0	99.99987911435568	1.5289832586658949E-9	0.10432926303288104	5.449912797207039E-9	4.1464799645361814E-8	7.743373860734862E-9	-5.544950726920735E-15	3.8255759637885963E-10
24.0	108	148	2	2	11	0.5634621397909542	non-ideal	1.2828731811445558E-9	5.53111674991267E-10	0.0	99.99987911435568	1.5562047104407799E-9	0.06885697992449838	5.831974829336816E-9	4.375479963945141E-8	7.914908602332485E-9	1.3524235522154409E-15	3.912103510517086E-10
25.0	108	148	2	2	11	0.5358679523286861	non-ideal	1.2839559318325879E-9	5.179062184109614E-10	0.0	99.99987911435568	1.59282799531959E-9	0.050082062940492854	6.189885383564297E-9	4.604479963944823E-8	8.107273811055605E-9	2.329054417350011E-15	4.0096696188752484E-10
26.0	108	148	2	2	11	0.510487721222818	non-ideal	1.2849870335415597E-9	4.851536356563982E-10	0.0	99.99987911435568	1.627013724658871E-9	0.03925924716646339	6.553043230828879E-9	4.833479963944823E-8	8.294456563368172E-9	0.0	4.1129489680034167E-10
27.0	108	148	2	2	11	0.4871373871849941	non-ideal	1.2859494493163281E-9	4.5684646179511777E-10	0.0	99.99987911435568	1.6568203880305563E-9	0.03290803695339129	6.926357701285935E-9	5.062479963944823E-8	8.472073981051195E-9	0.0	4.2151899780742787E-10
28.0	108	148	2	2	11	0.4555806472194912	non-ideal	1.286848301942341E-9	4.315121729058458E-10	0.0	99.99987911435568	1.6836882457331915E-9	0.02970645608489689	7.30630065422459E-9	5.2914799639448233E-8	8.643411339353325E-9	1.2485153881982496E-15	4.330611987249253E-10
29.0	108	148	2	2	11	0.42627378301058966	non-ideal	1.2876922887797024E-9	4.086333519577291E-10	0.0	99.99987911435568	1.7080354866470577E-9	0.027926088854841664	7.691899502676746E-9	5.5204799639448236E-8	8.810491898288582E-9	1.5684964662567154E-15	4.441754310925614E-10
30.0	108	148	2	2	11	0.4009426950890817	non-ideal	1.2884873015881807E-9	3.880607310666057E-10	0.0	99.99987911435568	1.7300205215990278E-9	0.026790108224196644	8.082821224122801E-9	5.749479963944824E-8	8.973520525543429E-9	0.0	4.558131920714099E-10
31.0	108	148	2	2	11	0.3782884498692645	non-ideal	1.2892382134886395E-9	3.6958159377734966E-10	0.0	99.99987911435568	1.7498627985482015E-9	0.02608700276575025	8.478573215782155E-9	5.978479963944824E-8	9.132855059296943E-9	0.0	4.669205017341448E-10
32.0	108	148	2	2	11	0.3578497716391557	non-ideal	1.2899495551847918E-9	3.5297593053168845E-10	0.0	99.99987911435568	1.767787635719149E-9	0.025737506310047068	8.878641720004688E-9	6.207479963944824E-8	9.288880800595757E-9	1.2825358577648499E-15	4.785017021872311E-10
33.0	108	148	2	2	11	0.33948231529996814	non-ideal	1.2906254222546127E-9	3.3805343464740515E-10	0.0	99.99987911435568	1.7839907706906996E-9	0.025532432480428937	9.282586261999152E-9	6.436479963944825E-8	9.44192670961176E-9	1.6798683229910402E-15	4.88867900603217E-10
34.0	108	149	2	2	11	0.32299458691289407	non-ideal	1.2912694625150932E-9	3.246457287900307E-10	0.0	99.99993955715958	1.7986452831623649E-9	0.025728722729489027	9.690016179305888E-9	6.665479963944825E-8	9.59228305703994E-9	0.0	5.005931763475941E-10
35.0	108	149	2	2	11	0.308186245722594	non-ideal	1.2918849322821143E-9	3.1260072566206364E-10	0.0	99.99993955715958	1.81190718519402E-9	0.02556270078642143	1.0100576828010185E-8	6.894479963944796E-8	9.740212869639618E-9	0.0	5.117498021801583E-10
36.0	108	149	2	2	11	0.29488139722079076	non-ideal	1.2924747449006404E-9	3.0178138185235617E-10	0.0	99.99993955715958	1.8239169995662463E-9	0.025490004891885572	1.0513948615297039E-8	7.123479963944823E-8	9.88595362766713E-9	0.0	5.225942998527975E-10
37.0	108	149	2	2	11	0.28292536591180023	non-ideal	1.2930415193979553E-9	2.920645269933249E-10	0.0	99.99993955715958	1.8348016382705533E-9	0.025470775077182737	1.0929847748141586E-8	7.352479963944828E-8	1.0029717599316212E-8	1.2684610948579675E-15	5.329923984496353E-10
38.0	108	149	2	2	11	0.2721851425539641	non-ideal	1.293587599676133E-9	2.8333940682490096E-10	0.0	99.99993955715958	1.8446747183819958E-9	0.02544098581982923	1.1348016258480525E-8	7.581479963944822E-8	1.0171696638956044E-8	1.1638075413846096E-15	5.429288487782258E-10
39.0	108	149	2	2	11	0.26253555636451514	non-ideal	1.2941150872205666E-9	2.7550640458297733E-10	0.0	99.99993955715958	1.8536386299490985E-9	0.025378490216033417	1.176822330679727E-8	7.810479963944829E-8	1.0312063020603099E-8	0.0	5.520697128566533E-10
40.0	108	149	2	2	11	0.25386598222843165	non-ideal	1.2946258623768814E-9	2.6847591377863736E-10	0.0	99.99993955715958	1.8617851705836585E-9	0.025363206672475023	1.2190259593444078E-8	8.039479963944829E-8	1.0450972341419476E-8	0.0	5.606787153075742E-10
41.0	108	149	2	2	11	0.24607504888381004	non-ideal	1.2951216114012559E-9	2.6216733662177497E-10	0.0	99.99993955715958	1.8691970651759076E-9	0.02534592124292171	1.2613937807550173E-8	8.26847996394483E-8	1.0588564342235784E-8	0.0	5.692422441898185E-10
42.0	108	149	2	2	11	0.2390735791815593	non-ideal	1.295603849103064E-9	2.565081720826648E-10	0.0	99.99993955715958	1.8759488790619924E-9	0.025336771906979073	1.3039090370981842E-8	8.497479963944828E-8	1.0724964522812864E-8	1.1921084595070592E-15	5.776143503037867E-10
43.0	108	149	2	2	11	0.23278261529857094	non-ideal	1.2960739348036959E-9	2.514332017713473E-10	0.0	99.99993955715958	1.8821076088286694E-9	0.02546780007314492	1.3465566152197296E-8	8.726479963944829E-8	1.0860285994637321E-8	0.0	5.862274055335244E-10
44.0	108	149	2	2	11	0.22713031254862442	non-ideal	1.2965330881749583E-9	2.4688375891780667E-10	0.0	99.99993955715958	1.887733454685964E-9	0.02537533057999494	1.389322888584071E-8	8.955479963944829E-8	1.0994630700580444E-8	0.0	5.935351917694512E-10
45.0	108	149	2	2	11	0.2220519728992238	non-ideal	1.2969823974787388E-9	2.4280706846693555E-10	0.0	99.99993955715958	1.892880248507674E-9	0.025371669169530993	1.4321954221003669E-8	9.184479963944829E-8	1.1128091008686261E-8	1.1625557263091524E-15	6.010326640428996E-10
46.0	108	149	2	2	11	0.21748644811291362	non-ideal	1.2974228470934893E-9	2.3915565507519895E-10	0.0	99.99993955715958	1.897597105679598E-9	0.02538264853416631	1.475163425757518E-8	9.41347996394483E-8	1.1260748818301872E-8	0.0	6.083912587931371E-10
47.0	107	149	2	2	11	0.21338553706411212	non-ideal	1.297855318631545E-9	2.358868061092517E-10	0.0	99.99993955715958	1.9019277355499115E-9	0.02539949066977548	1.5182169263336013E-8	9.64247996394483E-8	1.1392678761363811E-8	0.0	6.156817119897532E-10
48.0	107	149	2	2	11	0.20970127587334284	non-ideal	1.2982805967245217E-9	2.3296210107839545E-10	0.0	99.99993955715958	1.9059111707813917E-9	0.025204701432856916	1.5613467971448166E-8	9.871479963944833E-8	1.152394855918669E-8	0.0	6.215557537539304E-10
49.0	107	149	2	2	11	0.20638822620919267	non-ideal	1.298699394294928E-9	2.3034697579472158E-10	0.0	99.99993955715958	1.909583348936191E-9	0.02503630926614248	1.604545299189831E-8	1.0100479963944833E-7	1.1654617695553583E-8	0.0	6.264764111787835E-10
50.0	107	149	2	2	11	0.2034129710915552	non-ideal	1.2991123467602226E-9	2.280103310341885E-10	0.0	99.99993955715958	1.912975875396192E-9	0.0249258364780164	1.6478050612854678E-8	1.0329479963944833E-7	1.1784741097972295E-8	0.0	6.314452223761767E-10
51.0	107	149	2	2	11	0.20073908742109997	non-ideal	1.2995200267424269E-9	2.2592419449994288E-10	0.0	99.99993955715958	1.9161174891519364E-9	0.02489361448957725	1.6911196351402743E-8	1.0558479963944833E-7	1.1914367663984832E-8	0.0	6.37316126930823E-10
52.0	107	149	2	2	11	0.19833711852903463	non-ideal	1.299922946476428E-9	2.240633981438737E-10	0.0	99.99993955715958	1.9190339164646448E-9	0.024822908644419616	1.7344831495334865E-8	1.0787479963944835E-7	1.2043541695859033E-8	0.0	6.416733229530131E-10
53.0	107	149	2	2	11	0.19617862835823607	non-ideal	1.3003215662637061E-9	2.2240530064035015E-10	0.0	99.99993955715958	1.921748368123466E-9	0.024946533741373636	1.777890365962854E-8	1.1016479963944834E-7	1.2172302989899867E-8	0.0	6.47020460009013E-10
54.0	107	149	2	2	11	0.19423915981691708	non-ideal	1.3007163000185575E-9	2.2092953271836427E-10	0.0	99.99993955715958	1.924281730581027E-9	0.025086745135651106	1.8213365794344973E-8	1.1245479963944836E-7	1.2300687403467445E-8	0.0	6.513838888085026E-10
55.0	107	149	2	2	11	0.19249684213073298	non-ideal	1.301107519284678E-9	2.196177694556463E-10	0.0	99.99993955715958	1.9266527454603052E-9	0.024955595128930884	1.8648175346327048E-8	1.1474479963944836E-7	1.2428727346724682E-8	0.0	6.555909106626693E-10
56.0	107	149	2	2	11	0.19093166151073346	non-ideal	1.3014955572543813E-9	2.1845352516126824E-10	0.0	99.99993955715958	1.9288782514577726E-9	0.024930365582254952	1.9083293958633648E-8	1.1703479963944836E-7	1.2556452078579096E-8	0.0	6.605227406892605E-10
57.0	107	149	2	2	11	0.1895254751847178	non-ideal	1.3018807132075212E-9	2.1742196842204555E-10	0.0	99.99993955715958	1.9309734159331503E-9	0.024952526185454245	1.9518687275929248E-8	1.1932479963944834E-7	1.2683887949172471E-8	0.0	6.638972869575344E-10
58.0	107	149	2	2	11	0.1882622285461445	non-ideal	1.3022632559950602E-9	2.16509756089926E-10	0.0	99.99993955715958	1.932951878454976E-9	0.0249411198758017	1.9954324405163743E-8	1.2161479963944834E-7	1.2811058735254168E-8	0.0	6.684339816313324E-10
59.0	107	149	2	2	11	0.18712750013532856	non-ideal	1.3026434269253508E-9	2.1570488412569076E-10	0.0	99.99993955715958	1.934825889898924E-9	0.024933326748174015	2.0390177488511197E-8	1.2390479963944834E-7	1.2937985922893474E-8	0.0	6.733144268006384E-10
60.0	107	149	2	2	11	0.1861082188864705	non-ideal	1.3030214431246952E-9	2.1499655324739127E-10	0.0	99.99993955715958	1.936606495744608E-9	0.02488723021473276	2.082622164732603E-8	1.2619479963944834E-7	1.3064688855872002E-8	0.0	6.771926360276442E-10
61.0	107	149	2	2	11	0.18519290438901148	non-ideal	1.3033974987255183E-9	2.1437504777675822E-10	0.0	99.99993955715958	1.9383035579687157E-9	0.02490474180425874	2.1262434119113603E-8	1.2848479963944835E-7	1.3191185132568958E-8	0.0	6.80882734508892E-10
62.0	107	149	2	2	11	0.18437061044931138	non-ideal	1.3037717684803205E-9	2.1383162740518816E-10	0.0	99.99993955715958	1.939926005882867E-9	0.02487664611953161	2.1698794797041693E-8	1.3077479963944835E-7	1.3317490536193445E-8	0.0	6.835931085380929E-10
63.0	107	149	2	2	11	0.18363211885335912	non-ideal	1.3041444091881857E-9	2.1335842862202901E-10	0.0	99.99993955715958	1.9414818392078134E-9	0.024853006111007044	2.213528544436692E-8	1.3306479963944835E-7	1.3443619384818669E-8	0.0	6.870768142920574E-10
64.0	107	149	2	2	11	0.18296887402239062	non-ideal	1.3045155619933312E-9	2.1294837735863937E-10	0.0	99.99993955715958	1.9429782717587822E-9	0.024880787551635822	2.2571889796796564E-8	1.3535479963944835E-7	1.3569584582815632E-8	0.0	6.905516913616901E-10
65.0	107	149	2	2	11	0.18237341523426623	non-ideal	1.3048853535590139E-9	2.1259510941664913E-10	0.0	99.99993955715958	1.9444217653083966E-9	0.024913158320408173	2.3008593106154484E-8	1.3764479963944836E-7	1.3695397845873222E-8	0.0	6.930637966647183E-10
66.0	107	149	2	2	11	0.18183882909865232	non-ideal	1.3052538969996968E-9	2.1229289950079336E-10	0.0	99.99993955715958	1.9458180959369645E-9	0.024950659123345438	2.344538193819497E-8	1.3993479963944836E-7	1.3821069835234535E-8	0.0	6.96666258765845E-10
67.0	107	149	2	2	11	0.18135863353620343	non-ideal	1.3056212942495617E-9	2.1203659703659E-10	0.0	99.99993955715958	1.9471725068210773E-9	0.024915386642652807	2.3882244515522625E-8	1.4222479963944836E-7	1.3946610109092034E-8	0.0	6.994857054422621E-10
68.0	107	148	2	2	11	0.18092748745091713	non-ideal	1.3059876372501646E-9	2.1182156816914688E-10	0.0	99.99987911435568	1.948489712898635E-9	0.02486682479950667	2.4319170271507652E-8	1.4451479963944837E-7	1.4072027323423886E-8	0.0	7.015347516460322E-10
69.0	107	148	2	2	11	0.1805406141628948	non-ideal	1.3063530077306622E-9	2.1164363158753288E-10	0.0	99.99987911435568	1.949773880170671E-9	0.024843352161113903	2.475614931422537E-8	1.4680479963944837E-7	1.4197329608084745E-8	0.0	7.028776680798136E-10
70.0	107	148	2	2	11	0.18019311005055053	non-ideal	1.3067174798740257E-9	2.114990503233365E-10	0.0	99.99987911435568	1.9510288388008365E-9	0.024976763492352432	2.5193173254956578E-8	1.4909479963944837E-7	1.4322523885401117E-8	0.0	7.048438350637197E-10
71.0	107	148	2	2	11	0.17988136857386855	non-ideal	1.3070811198488483E-9	2.1138445165577366E-10	0.0	99.99987911435568	1.952257962422722E-9	0.024875257368224307	2.563023418450223E-8	1.5138479963944837E-7	1.444761670041653E-8	0.0	7.06445981657228E-10
72.0	107	148	2	2	11	0.17960153807016255	non-ideal	1.3074439867884758E-9	2.112968008243281E-10	0.0	99.99987911435568	1.953464286757507E-9	0.02490694517029116	2.6067325026463545E-8	1.5367479963944838E-7	1.457261399207194E-8	0.0	7.083758013707624E-10
73.0	107	148	2	2	11	0.17935023618600043	non-ideal	1.3078061343014862E-9	2.1123336762639093E-10	0.0	99.99987911435568	1.9546505798289053E-9	0.024875414123853266	2.6504439663332523E-8	1.5596479963944838E-7	1.469752108481067E-8	0.0	7.095390170517922E-10
74.0	107	148	2	2	11	0.17912481487423643	non-ideal	1.3081676101946945E-9	2.1119169585757402E-10	0.0	99.99987911435568	1.9558192817925766E-9	0.024825523144784086	2.6941572346646457E-8	1.5825479963944838E-7	1.482234290918392E-8	0.0	7.109998221434351E-10
75.0	107	148	2	2	11	0.17892247894444877	non-ideal	1.30852845755717E-9	2.111695762918983E-10	0.0	99.99987911435568	1.956972607379911E-9	0.024801740942448608	2.7378718057349983E-8	1.6054479963944838E-7	1.4947083911413547E-8	0.0	7.126349800317068E-10
76.0	107	148	2	2	11	0.1787409596655561	non-ideal	1.3088887151674362E-9	2.1116502138795088E-10	0.0	99.99987911435568	1.9581125391888416E-9	0.024803616051345845	2.781587226186971E-8	1.6283479963944839E-7	1.5071748157173673E-8	0.0	7.141670246308195E-10
77.0	107	148	2	2	11	0.17857818163633904	non-ideal	1.3092484173165039E-9	2.1117624331441548E-10	0.0	99.99987911435568	1.9592408215315066E-9	0.02477510208107903	2.8253030698200713E-8	1.651247996394484E-7	1.519633942210614E-8	0.0	7.159593199781558E-10
78.0	107	148	2	2	11	0.17843197390634416	non-ideal	1.3096075949765653E-9	2.112016339633883E-10	0.0	99.99987911435568	1.9603590576331563E-9	0.024855476636142723	2.8690189764000102E-8	1.674147996394484E-7	1.532086108575805E-8	0.0	7.186006402782787E-10
79.0	107	148	2	2	11	0.17830073761620363	non-ideal	1.3099662760910326E-9	2.1123974657834073E-10	0.0	99.99987911435568	1.9614686797537187E-9	0.0249554418394465	2.9127346197655702E-8	1.697047996394484E-7	1.5445316252882744E-8	0.0	7.206291088669386E-10
80.0	107	148	2	2	11	0.17818301203354067	non-ideal	1.31032448573214E-9	2.1128927990566413E-10	0.0	99.99987911435568	1.962570964566598E-9	0.024900757839233595	2.9564497036354977E-8	1.719947996394484E-7	1.5569707782297636E-8	0.0	7.219914400338389E-10
81.0	107	148	2	2	11	0.17807740934769042	non-ideal	1.3106822464809294E-9	2.1134906351589066E-10	0.0	99.99987911435568	1.963667057388796E-9	0.025035473140779432	3.000163963388108E-8	1.7428479963944848E-7	1.5694038295573342E-8	0.0	7.247147599087786E-10
82.0	107	148	2	2	11	0.17798272564792827	non-ideal	1.3110395779938069E-9	2.1141804458563512E-10	0.0	99.99987911435568	1.9647579458706097E-9	0.024933401303402845	3.0438771403923115E-8	1.765747996394486E-7	1.5818310273005514E-8	0.0	7.258671612285201E-10
83.0	107	148	2	2	11	0.17789753677919456	non-ideal	1.3113964986155105E-9	2.114952762759814E-10	0.0	99.99987911435568	1.965844586084501E-9	0.02487383689094925	3.0875890439943363E-8	1.788647996394486E-7	1.5942525864395276E-8	0.0	7.2759164900351E-10
84.0	107	148	2	2	11	0.17782121695084044	non-ideal	1.3117530244021278E-9	2.1157990661657528E-10	0.0	99.99987911435568	1.9669277712222476E-9	0.02482269769826142	3.1312994680673825E-8	1.811547996394486E-7	1.6066687170180212E-8	0.0	7.29742591401751E-10
85.0	107	148	2	2	11	0.17775265094473397	non-ideal	1.3121091698900027E-9	2.1167116974225925E-10	0.0	99.99987911435568	1.9680082390457567E-9	0.024813908295499804	3.175008244762937E-8	1.834447996394486E-7	1.619079607576858E-8	0.0	7.322255407521317E-10
86.0	108	147	2	2	11	0.17769110308245878	non-ideal	1.3124649480264926E-9	2.1176837659467335E-10	0.0	99.99981867158833	1.969086635344124E-9	0.0248347093559548	3.2187152162379754E-8	1.8573479963944865E-7	1.631485435248138E-8	0.0	7.350813289358691E-10
87.0	108	147	2	2	11	0.17763580040355145	non-ideal	1.3128203704440446E-9	2.1187089456222458E-10	0.0	99.99981867158833	1.970163541490438E-9	0.024832863517332618	3.2624202442663944E-8	1.880247996394487E-7	1.6438863788994883E-8	0.0	7.37624435305133E-10
88.0	108	147	2	2	11	0.1775861040534247	non-ideal	1.3131754474806856E-9	2.1197817940672578E-10	0.0	99.99981867158833	1.9712394698225005E-9	0.024829930186193762	3.3061232018903124E-8	1.903147996394487E-7	1.6562825759092337E-8	0.0	7.394224746743287E-10
89.0	108	147	2	2	11	0.17754138307804346	non-ideal	1.3135301885289496E-9	2.1208973112098446E-10	0.0	99.99981867158833	1.9723148877772568E-9	0.024835921137085815	3.349823982935338E-8	1.926047996394487E-7	1.668674166183509E-8	0.0	7.417554502727539E-10
90.0	108	147	2	2	11	0.1775011788049754	non-ideal	1.3138846019438877E-9	2.1220509887701112E-10	0.0	99.99981867158833	1.9733901995301006E-9	0.02489434633284468	3.393522484984279E-8	1.9489479963944871E-7	1.681061282989032E-8	0.0	7.444307389104044E-10
91.0	108	147	2	2	11	0.177464984816059	non-ideal	1.3142386953696005E-9	2.123238773124876E-10	0.0	99.99981867158833	1.9744657768570623E-9	0.024908208690996685	3.4372186238950024E-8	1.9718479963944882E-7	1.6934440485833557E-8	0.0	7.462112932664303E-10
92.0	108	147	2	2	11	0.17743245646257752	non-ideal	1.3145924751699503E-9	2.1244570188247766E-10	0.0	99.99981867158833	1.9755419134019995E-9	0.02487072984373019	3.4809123040862954E-8	1.9947479963944883E-7	1.7058225842989257E-8	0.0	7.485448918292455E-10
93.0	108	147	2	2	11	0.17740296236136224	non-ideal	1.3149459476892433E-9	2.1257024495312145E-10	0.0	99.99981867158833	1.9766189312315037E-9	0.024841707213935645	3.524603475750235E-8	2.0176479963944883E-7	1.718196992413119E-8	0.0	7.503269525527623E-10
94.0	108	147	2	2	11	0.17737650145899003	non-ideal	1.3152991179135442E-9	2.1269721163821226E-10	0.0	99.99981867158833	1.9776970404044578E-9	0.02492379904340061	3.568292051891055E-8	2.0405479963944883E-7	1.730567383423141E-8	0.0	7.518139813636508E-10
95.0	108	147	2	2	11	0.17735240042935807	non-ideal	1.3156519908571135E-9	2.1282633723555462E-10	0.0	99.99981867158833	1.9787764955171217E-9	0.024905618892745698	3.611977994944775E-8	2.0634479963944883E-7	1.7429338482468007E-8	0.0	7.540029532186536E-10
96.0	108	147	2	2	11	0.17733068023767196	non-ideal	1.3160045706899754E-9	2.129573833496704E-10	0.0	99.99981867158833	1.97985747082987E-9	0.024876918634406657	3.655661242874585E-8	2.0863479963944884E-7	1.7552964825609317E-8	0.0	7.55131220271262E-10
97.0	109	147	2	2	11	0.17731092316956523	non-ideal	1.3163568614475668E-9	2.1309013601779019E-10	0.0	99.99981867158833	1.9809401542965403E-9	0.027533874269331064	3.699341760924482E-8	2.1092479963944884E-7	1.767655370208591E-8	0.0	7.560475216545035E-10
98.0	109	147	2	2	11	0.17729306713009887	non-ideal	1.3167088662890376E-9	2.1322440267674878E-10	0.0	99.99981867158833	1.9820246678313E-9	0.04236746157374734	3.743019493979128E-8	2.1321479963944884E-7	1.7800105989453184E-8	0.0	7.532266879043266E-10
99.0	109	147	2	2	11	0.17727667625644664	non-ideal	1.317060588326907E-9	2.133600104673883E-10	0.0	99.99981867158833	1.9831111579431157E-9	0.050482487113974316	3.786694416541154E-8	2.1550479963944884E-7	1.792362244423269E-8	0.0	7.508555965646818E-10
100.0	109	147	2	2	11	0.17726173123907152	non-ideal	1.3174120303449457E-9	2.134968037943478E-10	0.0	99.99981867158833	1.9841997287121543E-9	0.05500520088368719	3.830366492773962E-8	2.1779479963944885E-7	1.8047103833840534E-8	0.0	7.488775997434028E-10
101.0	109	147	2	2	11	0.17724807040720408	non-ideal	1.3177631948156656E-9	2.1363464298774908E-10	0.0	99.99981867158833	1.9852904821957132E-9	0.05774761985717434	3.8740356983158966E-8	2.2008479963944885E-7	1.8170550867051168E-8	0.0	7.475159721011952E-10
102.0	109	147	2	2	11	0.1772355403281081	non-ideal	1.3181140836130138E-9	2.1377340245971117E-10	0.0	99.99981867158833	1.986383480985304E-9	0.05921360228904857	3.917701997557611E-8	2.2237479963944885E-7	1.8293964269851138E-8	0.0	7.463029247711345E-10
103.0	109	147	2	2	11	0.1772238419012985	non-ideal	1.3184646987999597E-9	2.1391296949717367E-10	0.0	99.99981867158833	1.9874788184359954E-9	0.059880834170162024	3.961365382467182E-8	2.2466479963944885E-7	1.8417344660814662E-8	0.0	7.45416699885097E-10
104.0	109	147	2	2	11	0.17721307301783504	non-ideal	1.318815042178645E-9	2.1405324264548767E-10	0.0	99.99981867158833	1.9885765494201426E-9	0.060336415299418515	4.005025832039643E-8	2.2695479963944886E-7	1.854069268409843E-8	0.0	7.448711057799139E-10
105.0	109	147	2	2	11	0.17720310438421952	non-ideal	1.3191651152459648E-9	2.1419413096672146E-10	0.0	99.99981867158833	1.9896767150437935E-9	0.05352154058134133	4.048683325700064E-8	2.2924479963944886E-7	1.8664008966689288E-8	0.0	7.44671634831085E-10
106.0	109	147	2	2	11	0.17719378375442962	non-ideal	1.319514919298173E-9	2.1433555275039393E-10	0.0	99.99981867158833	1.9907793523108285E-9	0.056752520809866355	4.0923378477363566E-8	2.3153479963944886E-7	1.878729410551117E-8	0.0	7.444426860381159E-10
107.0	109	147	2	2	11	0.17718501131676787	non-ideal	1.3198644554297643E-9	2.1447743457549393E-10	0.0	99.99981867158833	1.9918844891668417E-9	0.05869299318533344	4.135989383733432E-8	2.3382479963944887E-7	1.8910548679953516E-8	0.0	7.445993929569823E-10
108.0	109	147	2	2	11	0.17717668633060202	non-ideal	1.3202137248111601E-9	2.1461971054149448E-10	0.0	99.99981867158833	1.9929921609730906E-9	0.05954436172380478	4.1796379292841575E-8	2.3611479963944887E-7	1.9033773224488478E-8	0.0	7.449905220817231E-10
109.0	109	147	2	2	11	0.1771688485487223	non-ideal	1.3205627283801717E-9	2.1476232145113033E-10	0.0	99.99981867158833	1.9941023785285162E-9	0.059976749641401136	4.223283471210459E-8	2.3840479963944887E-7	1.9156968290313198E-8	0.0	7.45192375244565E-10
110.0	109	147	2	2	11	0.17716138124560593	non-ideal	1.3209114669102834E-9	2.1490521426784964E-10	0.0	99.99981867158833	1.9952151499573884E-9	0.060183247875967405	4.266925999525105E-8	2.4069479963944885E-7	1.9280134407193184E-8	0.0	7.455057678726553E-10
111.0	108	148	2	2	11	0.17715420196095963	non-ideal	1.3212599412240253E-9	2.150483413478134E-10	0.0	99.99987911435568	1.9963304897729197E-9	0.053690693812762424	4.3105655119517806E-8	2.4298479963944885E-7	1.9403272069734025E-8	0.0	7.466858215016389E-10
112.0	108	148	2	2	11	0.17714733640470126	non-ideal	1.3216081519744882E-9	2.1519167317281443E-10	0.0	99.99987911435568	1.9974483949404545E-9	0.04106711151095754	4.3542019999368875E-8	2.4527479963944885E-7	1.9526381624503113E-8	0.0	7.519213981579466E-10
113.0	108	148	2	2	11	0.1771406992317191	non-ideal	1.3219560996238523E-9	2.1533515813276002E-10	0.0	99.99987911435568	1.998568856409133E-9	0.03392080651826837	4.3978354548373324E-8	2.4756479963944885E-7	1.964946372645906E-8	0.0	7.555171768849013E-10
114.0	108	148	2	2	11	0.17713419385814	non-ideal	1.322303784729939E-9	2.1547876071449803E-10	0.0	99.99987911435568	1.999691882024464E-9	0.029782717004694557	4.4414658795675984E-8	2.4985479963944886E-7	1.977251882733004E-8	0.0	7.587863168431209E-10
115.0	108	148	2	2	11	0.17712786933552926	non-ideal	1.3226512076689465E-9	2.156224501913978E-10	0.0	99.99987911435568	2.0008174522248802E-9	0.02761217705177869	4.485093265143045E-8	2.5214479963944886E-7	1.9895547407753524E-8	0.0	7.626884208717127E-10
116.0	108	148	2	2	11	0.17712163353854596	non-ideal	1.3229983689412827E-9	2.1576619916179808E-10	0.0	99.99987911435568	2.001945565191272E-9	0.02643734164765007	4.528717615063814E-8	2.5443479963944886E-7	2.0018549899961145E-8	0.0	7.667565243553804E-10
117.0	108	148	2	2	11	0.1771155500408139	non-ideal	1.3233452687497862E-9	2.15909982944334E-10	0.0	99.99987911435568	2.003076191824044E-9	0.025833561657125657	4.572338919307758E-8	2.5672479963944887E-7	2.0141526772770495E-8	0.0	7.69563563767716E-10
118.0	108	148	2	2	11	0.17710946730549823	non-ideal	1.3236919075109379E-9	2.160537795632236E-10	0.0	99.99987911435568	2.0042093302288223E-9	0.025406588242344975	4.6159571851973965E-8	2.5901479963944887E-7	2.026447843166998E-8	0.0	7.725277654375649E-10
119.0	108	148	2	2	11	0.17710349443749868	non-ideal	1.3240382853742976E-9	2.1619756920247668E-10	0.0	99.99987911435568	2.0053449483387433E-9	0.0251761343880187	4.659572404447912E-8	2.6130479963944887E-7	2.0387405326153453E-8	0.0	7.74829131885405E-10
120.0	108	148	2	2	11	0.17709749523022636	non-ideal	1.3243844026046001E-9	2.163413342969121E-10	0.0	99.99987911435568	2.006483034477513E-9	0.025157297624553113	4.703184581894265E-8	2.6359479963944887E-7	2.0510307856609454E-8	0.0	7.770671735493924E-10
