# Supplementary material for: Multiscale Multiobjective Systems Analysis (MiMoSA): an advanced metabolic modeling framework for complex systems
Source: Sci Rep. 2019 Nov 18;9:16948. doi: 10.1038/s41598-019-53188-0 (PMC6861322; doi:10.1038/s41598-019-53188-0)
Supplement: Supplementary file 2 — Supplemental File 1 [file 41598_2019_53188_MOESM2_ESM.zip › iTery101/.temp/iTery101/data/bio10_0/Attributes_Cell_Diazotroph_17.csv]

Time Step	x	y	Filament Name	Position in Filament	Filament length	Efficiency	Regime	biomass	glycogen	no3	photon	cyanophycin	o2	n2	hco3	co2	urea	nh4
2.0	111	148	2	0	11	0.0	non-ideal	1.424496000197732E-9	2.0216385527701307E-9	0.0	0.0	3.334228847805843E-10	3.463385477815319E-10	5.095512570937205E-10	1.8451660872348832E-9	1.0129866293437799E-10	0.0	0.0
3.0	111	148	2	0	11	0.0	non-ideal	1.426056772432797E-9	1.8467019033000718E-9	0.0	99.99987911435568	4.66883263720252E-10	0.03286372319067208	5.57053459116058E-10	3.646359880162029E-9	9.223494161134308E-10	0.0	1.8328875908401858E-11
4.0	111	148	2	0	11	1.0059434840549946	non-ideal	1.427519508634608E-9	1.7638481264540364E-9	0.0	99.99987911435568	5.380319457945897E-10	0.05951185787085123	7.655716114416708E-10	5.464054149042029E-9	1.3655642956539795E-9	0.0	3.263056233989573E-11
5.0	111	148	2	0	11	0.9464791487844751	non-ideal	1.4290734682615458E-9	1.6578920642807432E-9	0.0	99.99987911435568	6.212795609029324E-10	0.0817556496030587	9.42116383004646E-10	7.3231328406369886E-9	1.9235094614400885E-9	0.0	4.845307020848798E-11
6.0	111	148	2	0	11	1.0092356261015247	non-ideal	1.4305732997426963E-9	1.5481354724098057E-9	0.0	99.99987911435568	6.987742346852664E-10	0.09897406579503024	1.1314340790730888E-9	9.196634882623355E-9	2.5704021232668072E-9	0.0	6.521238311369786E-11
7.0	111	148	2	0	11	0.9779303357790387	non-ideal	1.4320077804866098E-9	1.447873919214947E-9	0.0	99.99987911435568	7.713044233372708E-10	0.11313434770445928	1.3314283622004458E-9	1.1070271020728583E-8	3.153030518566761E-9	7.122625366389397E-15	8.33236876991023E-11
8.0	111	148	2	0	11	0.9388961773997746	non-ideal	1.4333763508271942E-9	1.3561684166239528E-9	0.0	99.99987911435568	8.393434196392499E-10	0.12422473778572587	1.5409602850281539E-9	1.2943907384039987E-8	3.677945897372758E-9	1.6074405843174477E-14	1.0225397921514179E-10
9.0	111	148	2	0	11	0.8990404452798235	non-ideal	1.434684188388414E-9	1.2712593661027111E-9	0.0	99.99987911435568	9.03665204292475E-10	0.13375246940891428	1.758206080881492E-9	1.4817543747675897E-8	4.158538335274635E-9	1.234751863357145E-14	1.217798394050733E-10
10.0	111	148	2	0	11	0.862156023238821	non-ideal	1.4359360335774821E-9	1.1926369230960298E-9	0.0	99.99987911435568	9.645974700105816E-10	0.14118627472290196	1.982433342641973E-9	1.669118011131225E-8	4.5976388079902155E-9	0.0	1.4141471953563972E-10
11.0	111	148	2	0	11	0.8280157208660268	non-ideal	1.4371357260542228E-9	1.1199240467871327E-9	0.0	99.99987911435568	1.0223885930920309E-9	0.14706759770135458	2.2130816403078632E-9	1.856481647494861E-8	4.99725478777942E-9	2.425446806683788E-15	1.6105532166275677E-10
12.0	111	148	2	0	11	0.7960760653330551	non-ideal	1.438286860241266E-9	1.0526913878715096E-9	0.0	99.99987911435568	1.0773222140297544E-9	0.15243005297883908	2.449515367214927E-9	2.0438452838584967E-8	5.35968873577847E-9	1.3597413593020713E-14	1.806201987310105E-10
13.0	111	148	2	0	11	0.7662172465209572	non-ideal	1.439392895417635E-9	9.905318598495355E-10	0.0	99.99987911435568	1.1296928641027902E-9	0.1564092438734311	2.6910913282963615E-9	2.2312089202221328E-8	5.686892484917135E-9	1.0962595246549713E-14	1.9997040006690302E-10
14.0	111	148	2	0	11	0.7383879218916634	non-ideal	1.4404570530817502E-9	9.330730853510972E-10	0.0	99.99987911435568	1.1797952712027361E-9	0.15960667131278364	2.9371284629786484E-9	2.4185725565857684E-8	5.980367013561534E-9	-1.3120401266452727E-15	2.1901147011304936E-10
15.0	111	148	2	0	11	0.7124644367833113	non-ideal	1.4414822840186979E-9	8.799700321477924E-10	0.0	99.99987911435568	1.2279434130250922E-9	0.1621812719568308	3.186873625597436E-9	2.6059361929494044E-8	6.241073116379456E-9	0.0	2.3821232373370034E-10
16.0	111	148	2	0	11	0.688296748539484	non-ideal	1.4424575091161493E-9	8.309017155089956E-10	0.0	99.99987911435568	1.273119439986054E-9	0.16460437999375296	3.4429213844003464E-9	2.79329982931304E-8	6.483023293606482E-9	1.0157368745870872E-14	2.5715839810953705E-10
17.0	111	148	2	0	11	0.6564686428726376	non-ideal	1.4433752920464212E-9	7.855872606337967E-10	0.0	99.99987911435568	1.3159141597792164E-9	0.1660312239104657	3.703853901211187E-9	2.980663465676676E-8	6.703670486395202E-9	1.0337456416433295E-14	2.7638175737382037E-10
18.0	111	148	2	0	11	0.6193694044631858	non-ideal	1.4442400800607437E-9	7.437293524209304E-10	0.0	99.99987911435568	1.3575177457502804E-9	0.16736668663441062	3.9670758132771085E-9	3.168027102040313E-8	6.89771787521263E-9	0.0	2.958690170409397E-10
19.0	111	148	2	0	11	0.585001454915394	non-ideal	1.4450559340541599E-9	7.050694175523139E-10	0.0	99.99987911435568	1.397173603968049E-9	0.16876489652211116	4.234556205592401E-9	3.3553907384039495E-8	7.076366747345061E-9	-1.6171259560719936E-15	3.1589095706400164E-10
20.0	111	148	2	0	11	0.5531447933062178	non-ideal	1.445826484140749E-9	6.694360921114005E-10	0.0	99.99987911435568	1.4340405568291243E-9	0.16954402121243162	4.508049184604887E-9	3.542754374767587E-8	7.2465745564478145E-9	8.092276348486315E-15	3.36027820789022E-10
21.0	111	148	2	0	11	0.5235429174636177	non-ideal	1.4465552171577136E-9	6.36637595697521E-10	0.0	99.99987911435568	1.4681799845266517E-9	0.17100421304351424	4.787487950865473E-9	3.7301180111312235E-8	7.410048352667302E-9	8.277774586232513E-15	3.5668277277239693E-10
22.0	110	148	2	0	11	0.4961291137950498	non-ideal	1.4472455128447347E-9	6.064257914395452E-10	0.0	99.99987911435568	1.4998208659458524E-9	0.17230003595103985	5.072364064696583E-9	3.91748164749486E-8	7.567475350251841E-9	0.0	3.8135467626975587E-10
23.0	110	148	2	0	11	0.47085789998944266	non-ideal	1.4479005066339102E-9	5.785893006546566E-10	0.0	99.99987911435568	1.5291635931904718E-9	0.10841628692110618	5.449843898170734E-9	4.1464799623747723E-8	7.744102649266552E-9	-4.925522898242216E-15	3.896135479805874E-10
24.0	110	148	2	0	11	0.4475871133049122	non-ideal	1.4485230574035457E-9	5.529438966149867E-10	0.0	99.99987911435568	1.556387615414504E-9	0.07132826410391094	5.831914801500026E-9	4.375479963942724E-8	7.915622392219119E-9	-5.7219396371560185E-15	3.9837068164819875E-10
25.0	110	148	2	0	11	0.42614905823635163	non-ideal	1.4491157795488316E-9	5.177383149657774E-10	0.0	99.99987911435568	1.593013197249041E-9	0.05169254394672619	6.189827401520082E-9	4.60447996394482E-8	8.10797684913566E-9	-5.529662956313677E-15	4.0831291238050705E-10
26.0	110	148	2	0	11	0.40639474436723644	non-ideal	1.4496810726012197E-9	4.84983937147198E-10	0.0	99.99987911435568	1.627202192752197E-9	0.04036946764571292	6.552984803960929E-9	4.833479963944823E-8	8.295146811673751E-9	-5.109878711264559E-15	4.187805236238311E-10
27.0	110	148	2	0	11	0.3881927507493448	non-ideal	1.4502094475352465E-9	4.5667589708289184E-10	0.0	99.99987911435568	1.6570110973718942E-9	0.03381131049249161	6.926301512623271E-9	5.062479963944823E-8	8.472750261660937E-9	-5.850696849933478E-15	4.2935273979579364E-10
28.0	110	148	2	0	11	0.3633809348514041	non-ideal	1.4507035734334703E-9	4.313419141186481E-10	0.0	99.99987911435568	1.6838800869144277E-9	0.03043793796737199	7.306251256964993E-9	5.2914799639448233E-8	8.644071976324249E-9	-5.7427993333589306E-15	4.410969303470693E-10
29.0	110	148	2	0	11	0.34030009375979353	non-ideal	1.4511681059972798E-9	4.084633482787364E-10	0.0	99.99987911435568	1.7082280929515241E-9	0.02856198253764714	7.691854824104897E-9	5.5204799639448236E-8	8.811139089113428E-9	-5.056177586845563E-15	4.5237815873047914E-10
30.0	110	148	2	0	11	0.3203365120857087	non-ideal	1.4516061856086693E-9	3.878907705533438E-10	0.0	99.99987911435568	1.7302138982797869E-9	0.02737082975079979	8.082779732183346E-9	5.749479963944824E-8	8.974156333835954E-9	-4.8023293074719566E-15	4.6412073777412173E-10
31.0	110	148	2	0	11	0.30246539393530103	non-ideal	1.4520204116080402E-9	3.6941170646617796E-10	0.0	99.99987911435568	1.750056895728752E-9	0.026653157587434032	8.478535075111747E-9	5.978479963944824E-8	9.133480524407169E-9	-5.1662187306383975E-15	4.756078448955074E-10
32.0	110	148	2	0	11	0.2863270948671524	non-ideal	1.4524132124362181E-9	3.528061588247942E-10	0.0	99.99987911435568	1.7679825777327768E-9	0.02627980759158747	8.878608178599101E-9	6.207479963944824E-8	9.289496476088107E-9	-5.131212531652473E-15	4.873232905075289E-10
33.0	110	148	2	0	11	0.27181468322746594	non-ideal	1.452786785356071E-9	3.378837801945857E-10	0.0	99.99987911435568	1.7841862873664458E-9	0.02606395181507697	9.282555976621375E-9	6.436479963944825E-8	9.44253394192268E-9	-4.763053602703928E-15	4.978784005877467E-10
34.0	110	149	2	0	11	0.2587778194811742	non-ideal	1.453143091395185E-9	3.244761877132897E-10	0.0	99.99993955715958	1.7988410947361316E-9	0.02625016565805935	9.689987688209102E-9	6.665479963944825E-8	9.59288314573372E-9	-4.388856583308372E-15	5.097296264714917E-10
35.0	110	149	2	0	11	0.24706099370934603	non-ideal	1.4534838879502878E-9	3.1243129147236095E-10	0.0	99.99993955715958	1.8121033313893449E-9	0.02609599206801201	1.010055044446586E-8	6.894479963944825E-8	9.7408064612775E-9	-4.515930634930252E-15	5.211979949022721E-10
36.0	110	149	2	0	11	0.23652984294440665	non-ideal	1.4538107527564547E-9	3.0161204388090023E-10	0.0	99.99993955715958	1.8241137334622981E-9	0.026013361487918957	1.0513925811716997E-8	7.123479963944823E-8	9.886540921501186E-9	-4.544369691535183E-15	5.321281889472797E-10
37.0	110	149	2	0	11	0.22706544696011316	non-ideal	1.4541251017351099E-9	2.918952729285182E-10	0.0	99.99993955715958	1.8349987118327037E-9	0.025993962072884153	1.0929827131726375E-8	7.352479963944828E-8	1.0030299657657452E-8	-4.158044978995053E-15	5.427603319188358E-10
38.0	110	149	2	0	11	0.21856029432586596	non-ideal	1.4544282057505205E-9	2.831702266664329E-10	0.0	99.99993955715958	1.844872050082473E-9	0.02596852572502945	1.1347997386678793E-8	7.581479963944829E-8	1.0172274152601067E-8	-3.8235788236525845E-15	5.52997382638677E-10
39.0	110	149	2	0	11	0.2109176933558888	non-ideal	1.4547212057826196E-9	2.7533728470859823E-10	0.0	99.99993955715958	1.8538361230238968E-9	0.02590682428498932	1.1768205611051878E-8	7.81047996394483E-8	1.031263667152106E-8	-3.859021055723474E-15	5.623540860477092E-10
40.0	110	149	2	0	11	0.20405081325383267	non-ideal	1.4550051261957212E-9	2.6830684094270255E-10	0.0	99.99993955715958	1.8619829230009416E-9	0.025885948746117195	1.2190243602091973E-8	8.03947996394483E-8	1.0451542406977022E-8	-3.997185522926774E-15	5.710443065948454E-10
41.0	110	149	2	0	11	0.19788147719233684	non-ideal	1.455280886600444E-9	2.619982970903393E-10	0.0	99.99993955715958	1.8693951403973453E-9	0.02586571018564048	1.2613923840832065E-8	8.268479963944831E-8	1.0589131123606736E-8	-3.906709143102942E-15	5.797060083399203E-10
42.0	110	149	2	0	11	0.19233928009431922	non-ideal	1.4555493127783258E-9	2.5633915339054287E-10	0.0	99.99993955715958	1.8761472027515004E-9	0.025864680922552053	1.3039077970747517E-8	8.497479963944828E-8	1.0725528531470429E-8	-3.820713298292012E-15	5.884475927735193E-10
43.0	110	149	2	0	11	0.18736101693602517	non-ideal	1.4558111462388438E-9	2.5126419245564495E-10	0.0	99.99993955715958	1.882306075908193E-9	0.025987966409166646	1.3465554687156795E-8	8.726479963944829E-8	1.0860847760919508E-8	-3.5754239792557635E-15	5.970520303021539E-10
44.0	110	149	2	0	11	0.18288979742386863	non-ideal	1.4560670531838471E-9	2.4671474762687025E-10	0.0	99.99993955715958	1.8879319816668693E-9	0.025905600771560112	1.3893217841713526E-8	8.955479963944829E-8	1.099519068467098E-8	-3.5063776832759946E-15	6.046534482160275E-10
45.0	110	149	2	0	11	0.17887468974364126	non-ideal	1.4563176320428642E-9	2.4263804427943804E-10	0.0	99.99993955715958	1.893079082505424E-9	0.025892197326886367	1.4321944954743663E-8	9.184479963944829E-8	1.1128649035881587E-8	-3.452625227589728E-15	6.121079350931233E-10
46.0	110	149	2	0	11	0.17526977081637973	non-ideal	1.4565634202773416E-9	2.389866066536234E-10	0.0	99.99993955715958	1.8977960554880636E-9	0.02590628551635593	1.475162563390632E-8	9.41347996394483E-8	1.1261305494822811E-8	-3.496815540133554E-15	6.196967328713824E-10
47.0	109	149	2	0	11	0.1720336552414397	non-ideal	1.4568049006024215E-9	2.35717725678744E-10	0.0	99.99993955715958	1.9021267144830703E-9	0.02587455658537425	1.5182160763322717E-8	9.64247996394483E-8	1.1393234465657865E-8	-3.390912656485366E-15	6.272670682375539E-10
48.0	109	149	2	0	11	0.16912912184330897	non-ideal	1.4570425065373061E-9	2.3279297970588913E-10	0.0	99.99993955715958	1.906110438410073E-9	0.025687970304111983	1.5613461024948264E-8	9.871479963944833E-8	1.152450301985797E-8	-3.4234938672162006E-15	6.333791996373978E-10
49.0	109	149	2	0	11	0.16652267269685625	non-ideal	1.457276622533466E-9	2.301778040912795E-10	0.0	99.99993955715958	1.9097822179970524E-9	0.02552105598269228	1.604544365602735E-8	1.0100479963944832E-7	1.1655172361216655E-8	0.0	6.385696071615138E-10
50.0	109	149	2	0	11	0.1641807557449117	non-ideal	1.4575076041602153E-9	2.2784110484255819E-10	0.0	99.99993955715958	1.9131749184811143E-9	0.025407008333226608	1.647804212292066E-8	1.0329479963944849E-7	1.1785295070545442E-8	0.0	6.435726402800619E-10
51.0	109	149	2	0	11	0.16208384805786805	non-ideal	1.457735765662441E-9	2.2575490319022359E-10	0.0	99.99993955715958	1.916316623420369E-9	0.02536936451002243	1.691118817311971E-8	1.0558479963944835E-7	1.1914921258865657E-8	0.0	6.493366538226125E-10
52.0	109	149	2	0	11	0.1602036055605108	non-ideal	1.4579613893899719E-9	2.2389403733840826E-10	0.0	99.99993955715958	1.9192331648013548E-9	0.02530427931821126	1.7344823741342923E-8	1.0787479963944834E-7	1.2044094996622272E-8	0.0	6.540911268904096E-10
53.0	109	149	2	0	11	0.15851820227737534	non-ideal	1.4581847292917448E-9	2.2223586475684176E-10	0.0	99.99993955715958	1.9219477562929627E-9	0.02542227009223882	1.777889644686169E-8	1.1016479963944833E-7	1.2172856068112586E-8	0.0	6.590829073625909E-10
54.0	109	149	2	0	11	0.15700818655965545	non-ideal	1.4584060134850841E-9	2.2076001650309417E-10	0.0	99.99993955715958	1.9244812448824577E-9	0.025563817546881435	1.8213359016604255E-8	1.1245479963944834E-7	1.230124039136574E-8	0.0	6.634176655690217E-10
55.0	109	149	2	0	11	0.15565584277955113	non-ideal	1.4586254467412148E-9	2.1944816842205276E-10	0.0	99.99993955715958	1.926852362180888E-9	0.025436362303924837	1.8648168844933593E-8	1.1474479963944834E-7	1.242928038249254E-8	0.0	6.681622941802437E-10
56.0	109	149	2	0	11	0.1544451415781233	non-ideal	1.4588432134344454E-9	2.1828383517540119E-10	0.0	99.99993955715958	1.9290780094565938E-9	0.025401543962927504	1.9083287930622875E-8	1.1703479963944835E-7	1.2557005175894686E-8	0.0	6.72752706520744E-10
57.0	109	149	2	0	11	0.15336207482701894	non-ideal	1.4590594784169092E-9	2.172521855013061E-10	0.0	99.99993955715958	1.931173270297293E-9	0.025426948128709905	1.951868144329099E-8	1.1932479963944834E-7	1.2684441267166036E-8	0.0	6.762690769518356E-10
58.0	109	149	2	0	11	0.15239320293419312	non-ideal	1.4592743903990154E-9	2.163398770685231E-10	0.0	99.99993955715958	1.933151839661847E-9	0.025421714196270533	1.9954318809003676E-8	1.2161479963944834E-7	1.2811612321460416E-8	0.0	6.812432762255483E-10
59.0	109	149	2	0	11	0.15152742512646467	non-ideal	1.4594880830350477E-9	2.1553490578899016E-10	0.0	99.99993955715958	1.9350259785052523E-9	0.02540849343502169	2.039017222540287E-8	1.2390479963944834E-7	1.2938539800493863E-8	0.0	6.859703228418156E-10
60.0	109	149	2	0	11	0.1507543699153533	non-ideal	1.4597006762101138E-9	2.1482647277477712E-10	0.0	99.99993955715958	1.9368066891855687E-9	0.02536652804553839	2.082621657154887E-8	1.2619479963944834E-7	1.3065243120072594E-8	0.0	6.901608184534313E-10
61.0	109	149	2	0	11	0.1500645407776258	non-ideal	1.459912277153381E-9	2.1420486282895416E-10	0.0	99.99993955715958	1.938503836089247E-9	0.02538764795013272	2.126242910150709E-8	1.2848479963944835E-7	1.3191739867323097E-8	0.0	6.940777343098839E-10
62.0	109	149	2	0	11	0.14944919732204898	non-ideal	1.4601229829035261E-9	2.1366133573820712E-10	0.0	99.99993955715958	1.9401263953877705E-9	0.0253581886541365	2.1698789973905857E-8	1.3077479963944835E-7	1.3318045734750796E-8	0.0	6.968150272161505E-10
63.0	109	149	2	0	11	0.1489013141550543	non-ideal	1.4603328806223466E-9	2.1318802809455257E-10	0.0	99.99993955715958	1.9416823703638034E-9	0.02532693802973211	2.213528097217997E-8	1.3306479963944835E-7	1.344417502955607E-8	0.0	7.000172578322045E-10
64.0	109	149	2	0	11	0.14841406575791788	non-ideal	1.4605420480238976E-9	2.1277786617011156E-10	0.0	99.99993955715958	1.94317889827604E-9	0.025362064006375223	2.2571885400264537E-8	1.3535479963944835E-7	1.3570140791545586E-8	0.0	7.038771935748814E-10
65.0	109	149	2	0	11	0.14798090933995045	non-ideal	1.4607505550608437E-9	2.1242448620945456E-10	0.0	99.99993955715958	1.9446224636136767E-9	0.025392984854938738	2.300858864168373E-8	1.3764479963944836E-7	1.3695954689797188E-8	0.0	7.063350701778671E-10
66.0	109	149	2	0	11	0.14759647611768859	non-ideal	1.4609584650557511E-9	2.1212216279008927E-10	0.0	99.99993955715958	1.946018925527645E-9	0.025425126788086873	2.3445377731346094E-8	1.3993479963944836E-7	1.3821627230911225E-8	0.0	7.096854929766586E-10
67.0	109	149	2	0	11	0.14725618244493768	non-ideal	1.461165834255013E-9	2.1186574528517277E-10	0.0	99.99993955715958	1.947373442425412E-9	0.025396877258264235	2.3882240410554215E-8	1.4222479963944836E-7	1.3947168126153808E-8	0.0	7.129767607545678E-10
68.0	109	148	2	0	11	0.14695511486304175	non-ideal	1.4613727135473524E-9	2.1165060050298607E-10	0.0	99.99987911435568	1.9486907451811866E-9	0.0253445581881781	2.4319166207913764E-8	1.4451479963944837E-7	1.4072585997316042E-8	0.0	7.149324061072959E-10
69.0	109	148	2	0	11	0.14668956400866012	non-ideal	1.4615791484763093E-9	2.1147254711793951E-10	0.0	99.99987911435568	1.9499750307520403E-9	0.02531564186148041	2.4756145405426682E-8	1.4680479963944837E-7	1.4197888914335571E-8	0.0	7.160295795973291E-10
70.0	109	148	2	0	11	0.14645581846531108	non-ideal	1.4617851799904223E-9	2.1132784792109088E-10	0.0	99.99987911435568	1.9512300892243472E-9	0.025452788739938528	2.5193169386934286E-8	1.4909479963944837E-7	1.4323083874471582E-8	0.0	7.179761271740786E-10
71.0	109	148	2	0	11	0.1462506885381534	non-ideal	1.4619908448077698E-9	2.1121313066360396E-10	0.0	99.99987911435568	1.9524593151839067E-9	0.02534964793016468	2.5630230364492914E-8	1.5138479963944837E-7	1.444817737964499E-8	0.0	7.197901489084316E-10
72.0	109	148	2	0	11	0.14607123420076196	non-ideal	1.4621961758169848E-9	2.1112536051870442E-10	0.0	99.99987911435568	1.9536657519995253E-9	0.025388551140092187	2.6067321304240157E-8	1.5367479963944838E-7	1.4573175353560397E-8	0.0	7.220552548507071E-10
73.0	109	148	2	0	11	0.14591479193444928	non-ideal	1.4624012026726687E-9	2.1106180737135626E-10	0.0	99.99987911435568	1.954852151297501E-9	0.025350819808592585	2.6504435996229506E-8	1.5596479963944838E-7	1.469808314904671E-8	0.0	7.229472168711564E-10
74.0	109	148	2	0	11	0.14577911394151305	non-ideal	1.4626059517391397E-9	2.1102001518947267E-10	0.0	99.99987911435568	1.956020947166932E-9	0.025305422503088957	2.6941568658785707E-8	1.5825479963944838E-7	1.4822905705904891E-8	0.0	7.247357893315998E-10
75.0	109	148	2	0	11	0.14566190597523515	non-ideal	1.4628104471462947E-9	2.1099777477500603E-10	0.0	99.99987911435568	1.957174391499544E-9	0.025273177686341557	2.7378714483491814E-8	1.6054479963944838E-7	1.494764740105209E-8	0.0	7.259652260021795E-10
76.0	109	148	2	0	11	0.1455616188493408	non-ideal	1.4630147099244259E-9	2.109930985236104E-10	0.0	99.99987911435568	1.9583143994807136E-9	0.02528002136006811	2.7815868554080313E-8	1.6283479963944839E-7	1.5072312423068533E-8	0.0	7.277744198516891E-10
77.0	109	148	2	0	11	0.14547608277047827	non-ideal	1.46321875935786E-9	2.110041989595157E-10	0.0	99.99987911435568	1.959442788075369E-9	0.025247267882245787	2.8253027023004393E-8	1.651247996394484E-7	1.5196904412117322E-8	0.0	7.294232848357004E-10
78.0	109	148	2	0	11	0.14540408643781622	non-ideal	1.46342261265786E-9	2.1102946763057211E-10	0.0	99.99987911435568	1.960561139022489E-9	0.025338256950270564	2.869018616325597E-8	1.674147996394484E-7	1.532142678776935E-8	0.0	7.326114624240688E-10
79.0	109	148	2	0	11	0.14534418189635168	non-ideal	1.4636262853009861E-9	2.110674580722064E-10	0.0	99.99987911435568	1.9616708798609887E-9	0.025440006005129474	2.9127342688714965E-8	1.697047996394484E-7	1.5445882661594053E-8	0.0	7.346707860242556E-10
80.0	109	148	2	0	11	0.14529515849987135	non-ideal	1.4638297909781202E-9	2.111168690605975E-10	0.0	99.99987911435568	1.962773269419044E-9	0.025374474888397464	2.9564493535602647E-8	1.719947996394484E-7	1.5570274924403456E-8	0.0	7.355356752762453E-10
81.0	109	148	2	0	11	0.14525576581715935	non-ideal	1.4640331419433904E-9	2.1117653021642644E-10	0.0	99.99987911435568	1.9638694482669735E-9	0.025514325560741104	3.000163603114865E-8	1.7428479963944848E-7	1.5694606205733602E-8	0.0	7.383455275693195E-10
82.0	109	148	2	0	11	0.1452249991084416	non-ideal	1.4642363494192586E-9	2.1124538871515877E-10	0.0	99.99987911435568	1.9649604628328043E-9	0.025415316655017204	3.043876792203891E-8	1.765747996394486E-7	1.581887887765531E-8	0.0	7.398864339097904E-10
83.0	109	148	2	0	11	0.1452021402794985	non-ideal	1.464439423209968E-9	2.1132249755313522E-10	0.0	99.99987911435568	1.966047202313708E-9	0.02534970583376218	3.087588692139768E-8	1.788647996394486E-7	1.5943095212817048E-8	0.0	7.413920193792976E-10
84.0	109	148	2	0	11	0.14518619285903556	non-ideal	1.4646423722200107E-9	2.1140700516489343E-10	0.0	99.99987911435568	1.9671304967969074E-9	0.025303198547980712	3.131299118025204E-8	1.811547996394486E-7	1.606725724201106E-8	0.0	7.438806890244367E-10
85.0	109	148	2	0	11	0.14517652848339	non-ideal	1.4648452044741683E-9	2.1149814541820866E-10	0.0	99.99987911435568	1.968211081160857E-9	0.025286079348738215	3.175007900158736E-8	1.834447996394486E-7	1.6191366856689106E-8	0.0	7.459750016104091E-10
86.0	110	147	2	0	11	0.14517253137643824	non-ideal	1.4650479269733388E-9	2.115952293600023E-10	0.0	99.99981867158833	1.969289588188919E-9	0.025337540354433863	3.218714873409863E-8	1.8573479963944865E-7	1.6315425851295658E-8	0.0	7.492309497962206E-10
87.0	110	147	2	0	11	0.14517348080358725	non-ideal	1.4652505459576724E-9	2.116976245722551E-10	0.0	99.99981867158833	1.970366596746759E-9	0.025330922859055447	3.2624198981879334E-8	1.880247996394487E-7	1.643943601687414E-8	0.0	7.512872893037494E-10
88.0	110	147	2	0	11	0.14517884257046818	non-ideal	1.4654530687323023E-9	2.1180478655093645E-10	0.0	99.99981867158833	1.9714427936127616E-9	0.025331937432109278	3.30612294636628E-8	1.903147996394487E-7	1.656339841062539E-8	-1.0717922631572363E-15	7.533579411936596E-10
89.0	110	147	2	0	11	0.14518938987369556	non-ideal	1.4656554986912531E-9	2.1191621490777895E-10	0.0	99.99981867158833	1.972518317668922E-9	0.025337976461859	3.349823725174623E-8	1.926047996394487E-7	1.668731503414022E-8	-1.0411119087191202E-15	7.557332887203655E-10
90.0	110	147	2	0	11	0.1452023286761957	non-ideal	1.4658578403391218E-9	2.1203146028237424E-10	0.0	99.99981867158833	1.9735937364058454E-9	0.025392030802959275	3.393522225938243E-8	1.9489479963944866E-7	1.681118691455127E-8	-1.023422223570617E-15	7.58221614023468E-10
91.0	110	147	2	0	11	0.14521846127814228	non-ideal	1.4660600976872076E-9	2.121501159749439E-10	0.0	99.99981867158833	1.9746694128765357E-9	0.025411382721255805	3.437218358488798E-8	1.9718479963944885E-7	1.6935015295675502E-8	-1.0127753554056501E-15	7.602898927962676E-10
92.0	110	147	2	0	11	0.14523744045789197	non-ideal	1.4662622742814691E-9	2.122718178014091E-10	0.0	99.99981867158833	1.9757456659333E-9	0.025371821598693594	3.48091204182187E-8	1.9947479963944885E-7	1.7058801343036174E-8	0.0	7.624787249929121E-10
93.0	110	147	2	0	11	0.1452589381169352	non-ideal	1.4664643732758682E-9	2.1239623815403574E-10	0.0	99.99981867158833	1.976822779816581E-9	0.0253410363049367	3.5246032047148296E-8	2.0176479963944885E-7	1.718254614854513E-8	0.0	7.642741152427617E-10
94.0	110	147	2	0	11	0.1452826779750616	non-ideal	1.466666397524901E-9	2.1252308231916848E-10	0.0	99.99981867158833	1.9779010105434255E-9	0.025421636235862747	3.5682917863554146E-8	2.0405479963944886E-7	1.7306250732127286E-8	0.0	7.657951076046679E-10
95.0	110	147	2	0	11	0.14530844954069227	non-ideal	1.4668683494554993E-9	2.1265208534254637E-10	0.0	99.99981867158833	1.978980568897075E-9	0.025407817625093414	3.611977724150357E-8	2.0634479963944886E-7	1.7429916084220874E-8	0.0	7.681084418380363E-10
96.0	110	147	2	0	11	0.1453359495523094	non-ideal	1.467070231283197E-9	2.1278300909360594E-10	0.0	99.99981867158833	1.9800616551095703E-9	0.0253769496943782	3.655660970996022E-8	2.0863479963944886E-7	1.7553543112841467E-8	0.0	7.691715366992972E-10
97.0	111	147	2	0	11	0.14536502956257122	non-ideal	1.467272044958337E-9	2.1291563942922934E-10	0.0	99.99981867158833	1.981144438321221E-9	0.02751271464000399	3.699341481331309E-8	2.1092479963944887E-7	1.7677132691580874E-8	0.0	7.704218241099039E-10
98.0	111	147	2	0	11	0.14539550195712786	non-ideal	1.467473792192725E-9	2.1304978390432072E-10	0.0	99.99981867158833	1.982229065876603E-9	0.0422909543173069	3.7430192145485E-8	2.1321479963944887E-7	1.780068565085383E-8	0.0	7.67293069095875E-10
99.0	111	147	2	0	11	0.1454271978173704	non-ideal	1.4676754735131295E-9	2.1318526954389306E-10	0.0	99.99981867158833	1.9833155700501086E-9	0.05047812097736369	3.786694080326793E-8	2.1550479963944887E-7	1.7924202957035512E-8	0.0	7.648008919865635E-10
100.0	111	147	2	0	11	0.14545926510974816	non-ideal	1.467877091251733E-9	2.1332194115714767E-10	0.0	99.99981867158833	1.984404250253894E-9	0.05502984094961482	3.8303661538507084E-8	2.1779479963944887E-7	1.804768501776814E-8	0.0	7.62744991834598E-10
101.0	111	147	2	0	11	0.14549300745977223	non-ideal	1.468078646564104E-9	2.1345965820334646E-10	0.0	99.99981867158833	1.9854951109747457E-9	0.05782622483908038	3.874035354760659E-8	2.2008479963944888E-7	1.8171132724206228E-8	0.0	7.615502954199062E-10
102.0	111	147	2	0	11	0.14552757896588406	non-ideal	1.4682801404604234E-9	2.1359829588910314E-10	0.0	99.99981867158833	1.986588233725594E-9	0.05927148852567336	3.917701658814355E-8	2.2237479963944888E-7	1.8294546764436866E-8	0.0	7.60132725313005E-10
103.0	111	147	2	0	11	0.1455628763843033	non-ideal	1.4684815738058702E-9	2.137377412501125E-10	0.0	99.99981867158833	1.9876836867076214E-9	0.060004760701325065	3.961365043527209E-8	2.2466479963944888E-7	1.8417927804143986E-8	0.0	7.594608838378027E-10
104.0	111	147	2	0	11	0.14559879646442317	non-ideal	1.4686829473503842E-9	2.1387789289842153E-10	0.0	99.99981867158833	1.9887815278886693E-9	0.06045787199946062	4.00502548970547E-8	2.2695479963944888E-7	1.8541276481532965E-8	0.0	7.588895148179501E-10
105.0	111	147	2	0	11	0.14563525719563128	non-ideal	1.4688842617404783E-9	2.1401865983629468E-10	0.0	99.99981867158833	1.989881805317909E-9	0.05496914904003159	4.048682980662638E-8	2.2924479963944889E-7	1.8664593411105957E-8	0.0	7.584628259745976E-10
106.0	111	147	2	0	11	0.1456721848891398	non-ideal	1.4690855175283488E-9	2.1415996033665283E-10	0.0	99.99981867158833	1.990984557960296E-9	0.056828277373631345	4.092337501788023E-8	2.315347996394489E-7	1.8787879186260418E-8	0.0	7.583353474332006E-10
107.0	111	147	2	0	11	0.14570951224816991	non-ideal	1.4692867151706907E-9	2.1430172100040455E-10	0.0	99.99981867158833	1.9920898156895067E-9	0.058814608717855606	4.1359890397785624E-8	2.338247996394489E-7	1.8911134382774043E-8	0.0	7.586626264063665E-10
108.0	111	147	2	0	11	0.14574717093268486	non-ideal	1.4694878550539979E-9	2.1444387592943857E-10	0.0	99.99981867158833	1.9931976024491757E-9	0.05964774585776823	4.179637583762706E-8	2.361147996394489E-7	1.903435955605058E-8	0.0	7.589812563596588E-10
109.0	111	147	2	0	11	0.14578511075183556	non-ideal	1.469688937495318E-9	2.145863659682766E-10	0.0	99.99981867158833	1.994307935273806E-9	0.060100220429380714	4.2232831241320065E-8	2.384047996394489E-7	1.915755524570097E-8	0.0	7.591364071844642E-10
110.0	111	147	2	0	11	0.14582328192417185	non-ideal	1.4698899627482865E-9	2.1472913802683193E-10	0.0	99.99981867158833	1.9954208253212513E-9	0.060312581686117236	4.266925652578039E-8	2.406947996394489E-7	1.92807219761639E-8	0.0	7.59460059181128E-10
111.0	110	148	2	0	11	0.14586163890921744	non-ideal	1.4700909310134096E-9	2.1487214446754063E-10	0.0	99.99987911435568	1.9965362789251175E-9	0.05512116769206025	4.310565162197449E-8	2.429847996394489E-7	1.9403860257029552E-8	0.0	7.604680692619291E-10
112.0	110	148	2	0	11	0.14590014350595173	non-ideal	1.4702918424376606E-9	2.150153556882738E-10	0.0	99.99987911435568	1.9976542973248885E-9	0.04224188406358545	4.354201646894197E-8	2.452747996394489E-7	1.9526970428610464E-8	0.0	7.658629258442828E-10
113.0	110	148	2	0	11	0.14593875711626	non-ideal	1.4704926977277566E-9	2.151587202932622E-10	0.0	99.99987911435568	1.998774938236469E-9	0.034859431223680654	4.3978351358353595E-8	2.475647996394489E-7	1.9650053020182632E-8	0.0	7.698301470832223E-10
114.0	110	148	2	0	11	0.14597788675314394	non-ideal	1.4706934963451714E-9	2.1530220246433294E-10	0.0	99.99987911435568	1.999898080104127E-9	0.030537951860621974	4.4414655584604727E-8	2.498547996394489E-7	1.9773108723189305E-8	0.0	7.732098302203274E-10
115.0	110	148	2	0	11	0.1460166279950884	non-ideal	1.470894238319833E-9	2.1544577202363072E-10	0.0	99.99987911435568	2.0010237698510345E-9	0.028227551970391604	4.4850929439114E-8	2.521447996394489E-7	1.989613789417485E-8	0.0	7.76845574056716E-10
116.0	110	148	2	0	11	0.14605539354758754	non-ideal	1.4710949236509938E-9	2.1558940103845597E-10	0.0	99.99987911435568	2.0021519956312997E-9	0.027007287056461833	4.528717289579965E-8	2.544347996394489E-7	2.0019140985920818E-8	0.0	7.811100103071886E-10
117.0	110	148	2	0	11	0.14609416109593681	non-ideal	1.4712955523235536E-9	2.1573306499853358E-10	0.0	99.99987911435568	2.003282744032939E-9	0.026379836288414366	4.572338594473029E-8	2.567247996394489E-7	2.0142118437825928E-8	0.0	7.841864528156232E-10
118.0	110	148	2	0	11	0.14613292015332774	non-ideal	1.4714961242836907E-9	2.158767418966869E-10	0.0	99.99987911435568	2.0044159969334628E-9	0.02593269218377451	4.615956856695225E-8	2.590147996394489E-7	2.0265070685284067E-8	0.0	7.870527852438238E-10
119.0	110	148	2	0	11	0.1461716424445035	non-ideal	1.4716966394769639E-9	2.1602041199975743E-10	0.0	99.99987911435568	2.005551737582376E-9	0.025688004167452996	4.6595720767097395E-8	2.613047996394489E-7	2.038799814940584E-8	0.0	7.892662984938805E-10
120.0	110	148	2	0	11	0.14621032740059206	non-ideal	1.4718970977857065E-9	2.1616405764824549E-10	0.0	99.99987911435568	2.0066899413055606E-9	0.02566207463440113	4.703184251913644E-8	2.635947996394489E-7	2.0510901254816054E-8	0.0	7.91506545153287E-10
