# Supplementary material for: Multiscale Multiobjective Systems Analysis (MiMoSA): an advanced metabolic modeling framework for complex systems
Source: Sci Rep. 2019 Nov 18;9:16948. doi: 10.1038/s41598-019-53188-0 (PMC6861322; doi:10.1038/s41598-019-53188-0)
Supplement: Supplementary file 2 — Supplemental File 1 [file 41598_2019_53188_MOESM2_ESM.zip › iTery101/.temp/iTery101/data/bio10_0/Attributes_Cell_Diazotroph_18.csv]

Time Step	x	y	Filament Name	Position in Filament	Filament length	Efficiency	Regime	biomass	glycogen	no3	photon	cyanophycin	o2	n2	hco3	co2	urea	nh4
2.0	84	147	2	3	11	0.0	non-ideal	1.2813863664381487E-9	2.018946589960232E-9	0.0	0.0	3.3205783606288957E-10	3.375026483053612E-10	5.070172533320479E-10	1.8385853837607554E-9	9.894747333014862E-11	0.0	0.0
3.0	84	147	2	3	11	0.0	non-ideal	1.2838200147601658E-9	1.8584358655659695E-9	0.0	99.99981867158833	4.5773199589620607E-10	0.03237195967118058	5.79846199123016E-10	3.6456374658477307E-9	8.735336564882262E-10	0.0	1.801780097549913E-11
4.0	84	147	2	3	11	1.1441733746433367	non-ideal	1.2861234273945526E-9	1.7718765873894792E-9	0.0	99.99981867158833	5.309096536923678E-10	0.05864644742977853	7.832712309390653E-10	5.4634293726166675E-9	1.340506774737374E-9	0.0	3.2053509420146797E-11
5.0	84	147	2	3	11	1.0879513252919337	non-ideal	1.2886659178862536E-9	1.6570250735983008E-9	0.0	99.99981867158833	6.190283122434556E-10	0.08056109763749753	9.476201556339426E-10	7.323004257621137E-9	1.9560305328604712E-9	0.0	4.758314774830541E-11
6.0	84	147	2	3	11	1.2061569935256018	non-ideal	1.2911091547012552E-9	1.5477179960930546E-9	0.0	99.99981867158833	6.962615661203004E-10	0.0975555074069981	1.1375709013484931E-9	9.196675649267323E-9	2.5999223585892902E-9	0.0	6.404415340006151E-11
7.0	84	147	2	3	11	1.164733046589904	non-ideal	1.293431069082168E-9	1.4481872227112782E-9	0.0	99.99981867158833	7.68405483951761E-10	0.11149220870683108	1.3385108739765042E-9	1.1070312083867421E-8	3.1776470771685946E-9	6.99165418862014E-15	8.181618838237868E-11
8.0	84	147	2	3	11	1.1121215710691845	non-ideal	1.2956396047717055E-9	1.356427041261394E-9	0.0	99.99981867158833	8.364908369753672E-10	0.12245230875419431	1.5479192912980667E-9	1.2943948447608016E-8	3.7027728069525967E-9	4.6190889887091065E-15	1.0041287533875894E-10
9.0	84	147	2	3	11	1.0625872943014063	non-ideal	1.297744206592668E-9	1.2714500460888008E-9	0.0	99.99981867158833	9.008618118081904E-10	0.1318153245027268	1.7650288332535654E-9	1.4817584811244524E-8	4.1836997717997105E-9	-3.470072379971124E-15	1.195678113280549E-10
10.0	84	147	2	3	11	1.0169469977471515	non-ideal	1.2997525702314787E-9	1.1928268449502352E-9	0.0	99.99981867158833	9.61803247791915E-10	0.13913560524582422	1.989208236691017E-9	1.6691221174880885E-8	4.622715228056437E-9	-6.618360548619627E-15	1.3886023693508018E-10
11.0	84	147	2	3	11	0.9744500480179107	non-ideal	1.3016715666888091E-9	1.120114419651284E-9	0.0	99.99981867158833	1.019603913096323E-9	0.1448963428996516	2.2198153135418574E-9	1.8564857538517242E-8	5.0222337840471414E-9	-3.3332408489723654E-15	1.5814261221037828E-10
12.0	84	147	2	3	11	0.9347732599635702	non-ideal	1.3035076848981245E-9	1.0528770474496012E-9	0.0	99.99981867158833	1.0745521370358371E-9	0.1501572209137835	2.456209151193781E-9	2.0438493902153602E-8	5.384594178282386E-9	-3.671472731836366E-15	1.77350545883582E-10
13.0	84	147	2	3	11	0.8977976249694104	non-ideal	1.3052669600374724E-9	9.907132854364588E-10	0.0	99.99981867158833	1.126933497880715E-9	0.1540714416011574	2.6977404212649486E-9	2.231213026578996E-8	5.711741652259419E-9	-2.556700234877194E-15	1.9634754412193708E-10
14.0	84	147	2	3	11	0.8633616326354749	non-ideal	1.3069550006812245E-9	9.332513005536891E-10	0.0	99.99981867158833	1.1770437866963104E-9	0.1571928034192058	2.943731859175343E-9	2.418576662942632E-8	6.005166560412559E-9	-2.3226474981015554E-15	2.150409308862591E-10
15.0	84	147	2	3	11	0.8313097334881464	non-ideal	1.3085770141945278E-9	8.801453957280186E-10	0.0	99.99981867158833	1.2252020336943365E-9	0.1597217222600679	3.1934401339805594E-9	2.6059402993062676E-8	6.265809694028262E-9	-2.092003180438958E-15	2.3389180223267505E-10
16.0	84	147	2	3	11	0.8014922975851291	non-ideal	1.3101378350799525E-9	8.310744401151219E-10	0.0	99.99981867158833	1.2716225670081482E-9	0.1620976742427844	3.4463751922484764E-9	2.7933039356699036E-8	6.495359442533386E-9	-3.0735334775883807E-15	2.5248854261144294E-10
17.0	84	147	2	3	11	0.7737678196141752	non-ideal	1.3116268821294635E-9	7.857428437807564E-10	0.0	99.99981867158833	1.3157534954063914E-9	0.16349147920477997	3.703954506953338E-9	2.9806675720335396E-8	6.70285213550353E-9	-1.7789180552612546E-15	2.7135422150267773E-10
18.0	84	147	2	3	11	0.740508664139032	non-ideal	1.3130273119614783E-9	7.438833041584167E-10	0.0	99.99981867158833	1.357355934459143E-9	0.16480481497605148	3.967157513971875E-9	3.1680312083971766E-8	6.896922906608024E-9	-1.4397038429688648E-15	2.904784327485299E-10
19.0	84	147	2	3	11	0.6985359888136594	non-ideal	1.3143461035388258E-9	7.052391522682361E-10	0.0	99.99981867158833	1.3969942339160794E-9	0.16618186587926795	4.2346702140634786E-9	3.355394844760818E-8	7.075558981142229E-9	-2.125323906244125E-15	3.101271458050186E-10
20.0	84	147	2	3	11	0.6596832253896809	non-ideal	1.3155897910085394E-9	6.696054161658796E-10	0.0	99.99981867158833	1.4338609846616432E-9	0.16693666550973907	4.508163144409263E-9	3.5427584811244506E-8	7.24578525068037E-9	-2.1227527436492843E-15	3.298875462093841E-10
21.0	84	147	2	3	11	0.6237836294378194	non-ideal	1.3167643165243044E-9	6.368054908864095E-10	0.0	99.99981867158833	1.468000109324836E-9	0.1683346237782407	4.787592644199956E-9	3.730122117488087E-8	7.409280452437188E-9	-1.4641502727477634E-15	3.5011098706567217E-10
22.0	107	148	2	3	11	0.5905890331359528	non-ideal	1.3178753605189328E-9	6.065937872921795E-10	0.0	99.99987911435568	1.4996383188515933E-9	0.1697189572905112	5.072457962118289E-9	3.917485753851723E-8	7.566725837090775E-9	0.0	3.7471744314062756E-10
23.0	107	148	2	3	11	0.5600101538930935	non-ideal	1.318928228095428E-9	5.787574359930656E-10	0.0	99.99987911435568	1.5289794605580403E-9	0.10442422190355757	5.449923531266039E-9	4.146479964812402E-8	7.743365522771076E-9	-5.546341542995328E-15	3.826934701130043E-10
24.0	107	148	2	3	11	0.5318953934024337	non-ideal	1.3199277110497558E-9	5.531119707151505E-10	0.0	99.99987911435568	1.5562012781205945E-9	0.06882986274822155	5.83198440011887E-9	4.3754799639451135E-8	7.914901267882E-9	1.617568761987966E-15	3.913047259432247E-10
25.0	107	148	2	3	11	0.5060182051194044	non-ideal	1.320878205962603E-9	5.179054003566868E-10	0.0	99.99987911435568	1.5928244842988283E-9	0.05008333969374049	6.189895667004265E-9	4.6044799639448226E-8	8.107266099906957E-9	2.0805184103428816E-15	4.010767359501505E-10
26.0	107	148	2	3	11	0.48220664958635207	non-ideal	1.3217837248133675E-9	4.851522594890687E-10	0.0	99.99987911435568	1.627010816863739E-9	0.03925418923304381	6.553052374901651E-9	4.833479963944823E-8	8.294450058971199E-9	0.0	4.11392661580069E-10
27.0	107	148	2	3	11	0.460290013421117	non-ideal	1.3226292389533141E-9	4.5684488150740206E-10	0.0	99.99987911435568	1.6568176892491205E-9	0.03293318211416003	6.926365387354912E-9	5.062479963944823E-8	8.472068444432083E-9	0.0	4.216917727607866E-10
28.0	107	148	2	3	11	0.430592971165746	non-ideal	1.3234191891028429E-9	4.3151031553665E-10	0.0	99.99987911435568	1.6836858592406014E-9	0.029729446773691454	7.30630767590923E-9	5.2914799639448233E-8	8.64340647340812E-9	1.520291821922171E-15	4.3326192533490543E-10
29.0	107	148	2	3	11	0.4030002836013995	non-ideal	1.3241611656560674E-9	4.086312120174842E-10	0.0	99.99987911435568	1.708033400953443E-9	0.02793840694357603	7.691905816242618E-9	5.5204799639448236E-8	8.810487657198701E-9	1.8139900643338564E-15	4.4434182962076816E-10
30.0	107	148	2	3	11	0.37914624834016825	non-ideal	1.3248603052620532E-9	3.8805835958725826E-10	0.0	99.99987911435568	1.7300187771466088E-9	0.02679629781751613	8.08282741887995E-9	5.749479963944824E-8	8.973516658254279E-9	0.0	4.5593398198217274E-10
31.0	107	148	2	3	11	0.3578073928992428	non-ideal	1.3255208532756944E-9	3.6957903304547015E-10	0.0	99.99987911435568	1.749861199605846E-9	0.026100408348546524	8.478578538223583E-9	5.978479963944824E-8	9.13285174980006E-9	0.0	4.671359361744146E-10
32.0	107	148	2	3	11	0.33854855377031623	non-ideal	1.326146764947518E-9	3.529732096423072E-10	0.0	99.99987911435568	1.7677862296335512E-9	0.02574580064134297	8.878646699005818E-9	6.207479963944824E-8	9.28887783447825E-9	1.207029286396631E-15	4.786575552524768E-10
33.0	107	148	2	3	11	0.3212379198780986	non-ideal	1.326741617929176E-9	3.3805057562782084E-10	0.0	99.99987911435568	1.7839895757087637E-9	0.02554234047557861	9.282591196377483E-9	6.436479963944825E-8	9.441923958112818E-9	1.1331116599624184E-15	4.890604565146125E-10
34.0	107	149	2	3	11	0.30569619493234834	non-ideal	1.3273085978064421E-9	3.24642752111071E-10	0.0	99.99993955715958	1.7986441519327337E-9	0.0257339074537568	9.690020413860691E-9	6.665479963944825E-8	9.592280702562185E-9	0.0	5.006789418909669E-10
35.0	107	149	2	3	11	0.2917341332129584	non-ideal	1.327850550989936E-9	3.125976492140618E-10	0.0	99.99993955715958	1.811906050411146E-9	0.025570815491112224	1.0100580139432471E-8	6.894479963944825E-8	9.74021095847644E-9	0.0	5.119143797524353E-10
36.0	107	149	2	3	11	0.2791874818918363	non-ideal	1.3283700299974467E-9	3.017782192480792E-10	0.0	99.99993955715958	1.8239160675868698E-9	0.025491519945259264	1.0513952295287617E-8	7.123479963944823E-8	9.885951722053498E-9	1.0484474558045734E-15	5.226220967233412E-10
37.0	107	149	2	3	11	0.26791350205510767	non-ideal	1.3288693251946937E-9	2.9206128864378706E-10	0.0	99.99993955715958	1.8348007789835225E-9	0.02547425094929147	1.092985115472116E-8	7.352479963944828E-8	1.0029715891687348E-8	1.447152264419008E-15	5.330592602206895E-10
38.0	107	149	2	3	11	0.25778433433074865	non-ideal	1.3293504912785973E-9	2.83336104308769E-10	0.0	99.99993955715958	1.8446740482333369E-9	0.02544715111747626	1.1348020154932742E-8	7.581479963944829E-8	1.017169486551477E-8	0.0	5.430601350793358E-10
39.0	107	149	2	3	11	0.24868454659455513	non-ideal	1.3298153660717887E-9	2.7550304534110106E-10	0.0	99.99993955715958	1.853637954107977E-9	0.025390002989169123	1.176822665828476E-8	7.810479963944829E-8	1.0312061505193303E-8	0.0	5.523286653794111E-10
40.0	107	149	2	3	11	0.24050736965810973	non-ideal	1.3302655961139516E-9	2.6847250612445495E-10	0.0	99.99993955715958	1.8617843997982514E-9	0.025369878054826298	1.2190261969427106E-8	8.039479963944829E-8	1.0450971211185032E-8	1.0448542025635229E-15	5.608254448561375E-10
41.0	107	149	2	3	11	0.23315837984792606	non-ideal	1.3307026636635077E-9	2.621638862418819E-10	0.0	99.99993955715958	1.8691964215587816E-9	0.025351989164537056	1.261394051996639E-8	8.26847996394483E-8	1.0588563164332228E-8	1.2016604876205017E-15	5.693775811602866E-10
42.0	107	149	2	3	11	0.22655639185715665	non-ideal	1.33112789952185E-9	2.565046827886769E-10	0.0	99.99993955715958	1.875948493585161E-9	0.02534434521491154	1.303909419951589E-8	8.497479963944828E-8	1.0724963039272964E-8	0.0	5.777883953293127E-10
43.0	107	149	2	3	11	0.22062624928656407	non-ideal	1.331542491377509E-9	2.5142967838434085E-10	0.0	99.99993955715958	1.882107193348428E-9	0.025476420228823213	1.3465569508853574E-8	8.726479963944829E-8	1.0860284712124267E-8	0.0	5.864338307127626E-10
44.0	107	149	2	3	11	0.21529658840573532	non-ideal	1.3319475068245802E-9	2.4688020695277533E-10	0.0	99.99993955715958	1.887732842453549E-9	0.02538626695453016	1.3893230875508709E-8	8.955479963944829E-8	1.0994629900630361E-8	1.0386482081669949E-15	5.937970293425503E-10
45.0	107	149	2	3	11	0.21050753262132588	non-ideal	1.33234390727434E-9	2.4280349070482123E-10	0.0	99.99993955715958	1.892879799174541E-9	0.025375117757601432	1.4321956909038833E-8	9.184479963944829E-8	1.1128090018929189E-8	1.0773587410900942E-15	6.011047844684796E-10
46.0	107	149	2	3	11	0.20620605353208943	non-ideal	1.332732556171529E-9	2.391520522231537E-10	0.0	99.99993955715958	1.897596766515125E-9	0.025389137734087023	1.4751637355355193E-8	9.41347996394483E-8	1.1260747730895707E-8	0.0	6.085451966981191E-10
47.0	106	149	2	3	11	0.2023430708460589	non-ideal	1.3331142242366672E-9	2.358831821489247E-10	0.0	99.99993955715958	1.901927293704269E-9	0.02540992053559903	1.5182171600654483E-8	9.642479963944834E-8	1.1392677949083034E-8	0.0	6.15940124643014E-10
48.0	106	149	2	3	11	0.19887194690991936	non-ideal	1.333489603972335E-9	2.3295845887778366E-10	0.0	99.99993955715958	1.905910817370503E-9	0.025210427651508813	1.561347065790739E-8	9.871479963944834E-8	1.1523947658816819E-8	0.0	6.216757859737897E-10
49.0	106	149	2	3	11	0.1957533498488153	non-ideal	1.3338593194998929E-9	2.3034331561869551E-10	0.0	99.99993955715958	1.9095829469605915E-9	0.02504281442386944	1.6045455256577124E-8	1.0100479963944833E-7	1.1654616955970401E-8	0.0	6.266251017526707E-10
50.0	106	149	2	3	11	0.1929528682670973	non-ideal	1.3342239307656182E-9	2.2800665557336346E-10	0.0	99.99993955715958	1.912975514258301E-9	0.024934910856194887	1.647805298683914E-8	1.0329479963944833E-7	1.1784740343406373E-8	0.0	6.316972459813884E-10
51.0	106	149	2	3	11	0.1904381066585339	non-ideal	1.334583940101298E-9	2.2592050451460453E-10	0.0	99.99993955715958	1.9161171084463045E-9	0.02489991684464275	1.6911198501126336E-8	1.0558479963944833E-7	1.1914367001148378E-8	0.0	6.374534069764989E-10
52.0	106	149	2	3	11	0.1881799359823217	non-ideal	1.334939798561996E-9	2.2405969526479298E-10	0.0	99.99993955715958	1.919033558354514E-9	0.024829831107091062	1.73448336751495E-8	1.0787479963944835E-7	1.2043541040036913E-8	0.0	6.418413439998673E-10
53.0	106	149	2	3	11	0.18615240082184065	non-ideal	1.335291911205254E-9	2.22401585657568E-10	0.0	99.99993955715958	1.921748050843885E-9	0.024955508002123768	1.7778905981312593E-8	1.1016479963944834E-7	1.2172302303700556E-8	0.0	6.472993738386243E-10
54.0	106	149	2	3	11	0.18433218668899268	non-ideal	1.3356406415870998E-9	2.2092580661535956E-10	0.0	99.99993955715958	1.9242814260617644E-9	0.025093063880387918	1.821336810860638E-8	1.1245479963944836E-7	1.2300686733703606E-8	0.0	6.515032666768787E-10
55.0	106	149	2	3	11	0.18269822727515717	non-ideal	1.335986316291168E-9	2.1961403324281807E-10	0.0	99.99993955715958	1.9266524398632826E-9	0.024966251045330883	1.864817758454661E-8	1.1474479963944836E-7	1.2428726714074996E-8	0.0	6.559139687814794E-10
56.0	106	149	2	3	11	0.18123173643415133	non-ideal	1.336329228492079E-9	2.1844977952465263E-10	0.0	99.99993955715958	1.928877948044839E-9	0.024938703907289368	1.908329614631705E-8	1.1703479963944836E-7	1.255645147374137E-8	0.0	6.60759203209836E-10
57.0	106	149	2	3	11	0.17991571530609382	non-ideal	1.3366696420318684E-9	2.1741821393785552E-10	0.0	99.99993955715958	1.93097314606149E-9	0.024958787155165228	1.9518689596748718E-8	1.1932479963944834E-7	1.2683887311831518E-8	0.0	6.640319827398355E-10
58.0	106	149	2	3	11	0.17873523255878196	non-ideal	1.3370077929423083E-9	2.165059932446649E-10	0.0	99.99993955715958	1.9329516094485153E-9	0.02494875080380401	1.9954326679070803E-8	1.2161479963944834E-7	1.281105812290297E-8	0.0	6.686401471439364E-10
59.0	106	149	2	3	11	0.1776760938378537	non-ideal	1.3373438937122652E-9	2.1570111363599537E-10	0.0	99.99993955715958	1.9348256290959017E-9	0.024938791415328662	2.039017976392386E-8	1.2390479963944834E-7	1.2937985318792076E-8	0.0	6.734172651872541E-10
60.0	106	149	2	3	11	0.17672629031238807	non-ideal	1.3376781347839304E-9	2.1499277544672476E-10	0.0	99.99993955715958	1.936606203120233E-9	0.024897232057603736	2.082622370108373E-8	1.2619479963944834E-7	1.3064688331685937E-8	0.0	6.775110883585604E-10
61.0	106	149	2	3	11	0.17587455159585702	non-ideal	1.338010687851548E-9	2.143712631980612E-10	0.0	99.99993955715958	1.938303282503565E-9	0.024914534579687325	2.12624362339203E-8	1.2848479963944835E-7	1.319118459603041E-8	0.0	6.812040194316582E-10
62.0	106	149	2	3	11	0.17511129934374975	non-ideal	1.338341706606261E-9	2.1382783613374416E-10	0.0	99.99993955715958	1.9399257390123687E-9	0.024884363864969932	2.1698796925825936E-8	1.3077479963944835E-7	1.331749000236091E-8	0.0	6.838093996791406E-10
63.0	106	149	2	3	11	0.17442730980730003	non-ideal	1.3386713293231702E-9	2.1335463113893073E-10	0.0	99.99993955715958	1.9414815951225414E-9	0.024861508541876885	2.213528767209014E-8	1.3306479963944835E-7	1.3443618825477995E-8	0.0	6.873321607885612E-10
64.0	106	149	2	3	11	0.17381468761928034	non-ideal	1.3389996797982567E-9	2.1294457389853167E-10	0.0	99.99993955715958	1.9429780219167666E-9	0.024886215781719956	2.2571891964220366E-8	1.3535479963944835E-7	1.3569584049109883E-8	0.0	6.906490434707686E-10
65.0	106	149	2	3	11	0.17326600138495926	non-ideal	1.3393268692513311E-9	2.1259130034924495E-10	0.0	99.99993955715958	1.944421491115479E-9	0.024919845157293886	2.3008595111425895E-8	1.3764479963944836E-7	1.3695397370194382E-8	0.0	6.93226521829065E-10
66.0	106	149	2	3	11	0.17277479633067058	non-ideal	1.339652997977691E-9	2.12289085026758E-10	0.0	99.99993955715958	1.945817839873238E-9	0.02495961176388925	2.344538402413287E-8	1.3993479963944836E-7	1.3821069338702576E-8	0.0	6.969521233735249E-10
67.0	106	149	2	3	11	0.1723354661027377	non-ideal	1.3399781558037601E-9	2.1203277715346838E-10	0.0	99.99993955715958	1.9471722734786394E-9	0.02492431432754303	2.3882246708566566E-8	1.4222479963944836E-7	1.394660958312182E-8	0.0	6.997642532735028E-10
68.0	106	148	2	3	11	0.17194262425968643	non-ideal	1.3403024230748037E-9	2.1181774317121987E-10	0.0	99.99987911435568	1.9484894649748944E-9	0.024872965159590883	2.4319172363020636E-8	1.4451479963944837E-7	1.4072026835068617E-8	0.0	7.016786727558715E-10
69.0	106	148	2	3	11	0.1715913870569378	non-ideal	1.3406258722529645E-9	2.1163980178742868E-10	0.0	99.99987911435568	1.9497736481476547E-9	0.02484854927140074	2.4756151479762163E-8	1.4680479963944837E-7	1.4197329100076132E-8	0.0	7.029682512223929E-10
70.0	106	148	2	3	11	0.17127769899618422	non-ideal	1.3409485682305102E-9	2.1149521563965507E-10	0.0	99.99987911435568	1.951028596773592E-9	0.024985120379569258	2.5193175347397152E-8	1.4909479963944837E-7	1.432252340542374E-8	0.0	7.051105592768594E-10
71.0	106	148	2	3	11	0.1709976556797543	non-ideal	1.3412705694013528E-9	2.1138061237733344E-10	0.0	99.99987911435568	1.952257718720572E-9	0.02488429767061866	2.5630236253628473E-8	1.5138479963944837E-7	1.4447616231929803E-8	0.0	7.067293873056797E-10
72.0	106	148	2	3	11	0.1707479066995158	non-ideal	1.3415919280631192E-9	2.11292956981362E-10	0.0	99.99987911435568	1.9534640561980743E-9	0.024916728285783403	2.6067327156717317E-8	1.5367479963944838E-7	1.4572613507688412E-8	0.0	7.08717729779551E-10
73.0	106	148	2	3	11	0.1705253028469116	non-ideal	1.3419126914222227E-9	2.1122951928372977E-10	0.0	99.99987911435568	1.95465036347567E-9	0.02488357391715606	2.6504441861468177E-8	1.5596479963944838E-7	1.4697520582232106E-8	0.0	7.097865982066204E-10
74.0	106	148	2	3	11	0.17032721726216793	non-ideal	1.342232901163152E-9	2.1118784315681116E-10	0.0	99.99987911435568	1.9558190556069016E-9	0.024831642464736927	2.6941574477760193E-8	1.5825479963944838E-7	1.4822342431832205E-8	0.0	7.111442352684149E-10
75.0	106	148	2	3	11	0.17015078476163553	non-ideal	1.3425525954490358E-9	2.1116571939511003E-10	0.0	99.99987911435568	1.9569723863242176E-9	0.024808503241895607	2.7378720207681242E-8	1.6054479963944838E-7	1.494708343113946E-8	0.0	7.128101867083813E-10
76.0	106	148	2	3	11	0.16999419373354135	non-ideal	1.3428718079200702E-9	2.1116116024714882E-10	0.0	99.99987911435568	1.958112293791222E-9	0.0248127484505134	2.7815874264163826E-8	1.6283479963944839E-7	1.507174772813738E-8	0.0	7.1447344492851E-10
77.0	106	148	2	3	11	0.16985509311365152	non-ideal	1.3431905693825904E-9	2.1117237812466165E-10	0.0	99.99987911435568	1.9592405915355097E-9	0.024783899092417246	2.82530327793596E-8	1.651247996394484E-7	1.5196338970603766E-8	0.0	7.162435340340835E-10
78.0	106	148	2	3	11	0.1697320228989965	non-ideal	1.3435089068303433E-9	2.1119776458261105E-10	0.0	99.99987911435568	1.9603588283340227E-9	0.02486189478057023	2.8690191839653284E-8	1.6741479963944834E-7	1.532086063926749E-8	0.0	7.187504537851636E-10
79.0	106	148	2	3	11	0.16962299636915937	non-ideal	1.343826844865801E-9	2.1123587321159903E-10	0.0	99.99987911435568	1.961468453501557E-9	0.024963888056100166	2.9127348282851256E-8	1.697047996394484E-7	1.5445315806230783E-8	0.0	7.209043190203282E-10
80.0	106	148	2	3	11	0.16952677766319357	non-ideal	1.3441444054850727E-9	2.1128540256868884E-10	0.0	99.99987911435568	1.962570739198357E-9	0.02491044110543724	2.9564499119031333E-8	1.719947996394484E-7	1.5569707339346878E-8	0.0	7.223192247003781E-10
81.0	106	148	2	3	11	0.16944201177348095	non-ideal	1.3444616084282967E-9	2.1134518225150382E-10	0.0	99.99987911435568	1.9636668270735366E-9	0.025040571530210904	3.0001641681406144E-8	1.7428479963944848E-7	1.569403786680647E-8	0.0	7.247663205207524E-10
82.0	106	148	2	3	11	0.1693675260104488	non-ideal	1.3447784711435451E-9	2.1141415944746066E-10	0.0	99.99987911435568	1.9647577228338425E-9	0.02493986817823594	3.043877348605108E-8	1.765747996394486E-7	1.5818309835763818E-8	0.0	7.260348987165854E-10
83.0	106	148	2	3	11	0.1693021242743204	non-ideal	1.3450950097828508E-9	2.1149138724131673E-10	0.0	99.99987911435568	1.9658443738401787E-9	0.02488246322312012	3.087589257644604E-8	1.788647996394486E-7	1.5942525412300894E-8	0.0	7.278677165535698E-10
84.0	106	148	2	3	11	0.16924513882618042	non-ideal	1.345411238241091E-9	2.1157601374309372E-10	0.0	99.99987911435568	1.9669275585906437E-9	0.024832335827315852	3.131299680869735E-8	1.811547996394486E-7	1.6066686723469508E-8	0.0	7.300716005940002E-10
85.0	106	148	2	3	11	0.16919538532935413	non-ideal	1.3457271690886025E-9	2.116672731069259E-10	0.0	99.99987911435568	1.9680080157608292E-9	0.024821737955052058	3.1750084509630876E-8	1.8344479963944868E-7	1.6190795652940115E-8	0.0	7.324633250651935E-10
86.0	107	147	2	3	11	0.16915217465199722	non-ideal	1.3460428138431148E-9	2.1176447621975912E-10	0.0	99.99981867158833	1.9690864129989365E-9	0.024844487708810016	3.218715422425233E-8	1.8573479963944865E-7	1.6314853932174397E-8	0.0	7.354398494933436E-10
87.0	107	147	2	3	11	0.1691149609431898	non-ideal	1.346358182856845E-9	2.1186699040280045E-10	0.0	99.99981867158833	1.9701633315085635E-9	0.024836869417584874	3.262420456876988E-8	1.880247996394487E-7	1.6438863350434284E-8	0.0	7.376572278142184E-10
88.0	107	147	2	3	11	0.16908313590349364	non-ideal	1.34667328487718E-9	2.1197427147887237E-10	0.0	99.99981867158833	1.971239254765472E-9	0.024836668557461028	3.3061234110583946E-8	1.903147996394487E-7	1.656282533416266E-8	0.0	7.396070143365579E-10
89.0	107	147	2	3	11	0.16905585340949522	non-ideal	1.3469881282789714E-9	2.1208581953763572E-10	0.0	99.99981867158833	1.9723146790107755E-9	0.02484203215536209	3.3498241951922765E-8	1.926047996394487E-7	1.6686741229235123E-8	0.0	7.419055121007434E-10
90.0	107	147	2	3	11	0.16903292599735759	non-ideal	1.3473027202471583E-9	2.1220118356927895E-10	0.0	99.99981867158833	1.973389991396246E-9	0.024901451191003156	3.393522697068217E-8	1.9489479963944871E-7	1.681061240025756E-8	0.0	7.446343634646514E-10
91.0	107	147	2	3	11	0.1690137263995752	non-ideal	1.3476170673483161E-9	2.1231995833794672E-10	0.0	99.99981867158833	1.974465564176543E-9	0.024916547822305093	3.437218832915667E-8	1.9718479963944882E-7	1.6934440068429045E-8	0.0	7.464873554297172E-10
92.0	107	147	2	3	11	0.16899793244755043	non-ideal	1.3479311752348524E-9	2.1244177926287597E-10	0.0	99.99981867158833	1.975541704767779E-9	0.024877451010297966	3.480912514929776E-8	1.9947479963944883E-7	1.7058225421963024E-8	0.0	7.487313016318338E-10
93.0	107	147	2	3	11	0.16898506170898986	non-ideal	1.3482450491394425E-9	2.125663186534336E-10	0.0	99.99981867158833	1.9766187097514343E-9	0.02484791362020424	3.5246036788146444E-8	2.0176479963944883E-7	1.7181969530587197E-8	0.0	7.504855717258624E-10
94.0	107	147	2	3	11	0.16897489626104403	non-ideal	1.3485586936891055E-9	2.1269328174937786E-10	0.0	99.99981867158833	1.9776968267731656E-9	0.02493173969335513	3.5682922589744795E-8	2.0405479963944883E-7	1.730567342985929E-8	0.0	7.52073025919124E-10
95.0	107	147	2	3	11	0.16896711725682986	non-ideal	1.348872113211485E-9	2.1282240365566677E-10	0.0	99.99981867158833	1.9787762899805223E-9	0.02491374081549155	3.611978206103097E-8	2.0634479963944883E-7	1.742933806722422E-8	0.0	7.542673894753613E-10
96.0	107	147	2	3	11	0.1689615698567543	non-ideal	1.3491853111301855E-9	2.1295344614344122E-10	0.0	99.99981867158833	1.9798572636648907E-9	0.024882743496108622	3.6556614526476767E-8	2.0863479963944884E-7	1.7552964417058523E-8	0.0	7.5526829098615E-10
97.0	108	147	2	3	11	0.16895777248564545	non-ideal	1.3494982907965788E-9	2.130861952338286E-10	0.0	99.99981867158833	1.980939938576322E-9	0.027534842736932727	3.6993419654238154E-8	2.1092479963944884E-7	1.767655331272747E-8	0.0	7.56349120751737E-10
98.0	108	147	2	3	11	0.1689556909425816	non-ideal	1.3498110550980568E-9	2.1322045831189955E-10	0.0	99.99981867158833	1.982024456457798E-9	0.042367598284487384	3.743019700510631E-8	2.1321479963944884E-7	1.780010559564881E-8	0.0	7.534751699860253E-10
99.0	108	147	2	3	11	0.16895507927802378	non-ideal	1.3501236065900197E-9	2.1335606246321588E-10	0.0	99.99981867158833	1.9831109453727513E-9	0.050473463934345944	3.786694621913896E-8	2.1550479963944884E-7	1.792362205637724E-8	0.0	7.510498723784128E-10
100.0	108	147	2	3	11	0.1689557620412852	non-ideal	1.3504359476390999E-9	2.1349285221502704E-10	0.0	99.99981867158833	1.9841995158040297E-9	0.05495258137638573	3.830366697523155E-8	2.1779479963944885E-7	1.8047103450103762E-8	0.0	7.489415824431746E-10
101.0	108	147	2	3	11	0.1689576406489811	non-ideal	1.350748080229185E-9	2.1363068782606263E-10	0.0	99.99981867158833	1.9852902629822204E-9	0.05772702733620534	3.874035899051435E-8	2.2008479963944885E-7	1.81705504984032E-8	0.0	7.476967075780115E-10
102.0	108	147	2	3	11	0.16896051117262137	non-ideal	1.351060006248898E-9	2.1376944373766005E-10	0.0	99.99981867158833	1.986383277251155E-9	0.05918648294494666	3.9177022066387313E-8	2.2237479963944885E-7	1.8293963876266926E-8	0.0	7.46471664939461E-10
103.0	108	147	2	3	11	0.16896432470199865	non-ideal	1.3513717271469243E-9	2.1390900713463002E-10	0.0	99.99981867158833	1.9874786132412796E-9	0.059917647331303926	3.9613655902270916E-8	2.2466479963944885E-7	1.8417344273672566E-8	0.0	7.457421392500537E-10
104.0	108	147	2	3	11	0.16896884532480144	non-ideal	1.3516832444363427E-9	2.1404927676450927E-10	0.0	99.99981867158833	1.988576344515441E-9	0.06031854469503553	4.005026039565409E-8	2.2695479963944886E-7	1.85406922997043E-8	0.0	7.450638176518625E-10
105.0	108	147	2	3	11	0.16897410987688413	non-ideal	1.3519945592386001E-9	2.1419016152396352E-10	0.0	99.99981867158833	1.9896765044855306E-9	0.053491416933736116	4.0486835295853455E-8	2.2924479963944886E-7	1.8664008596115762E-8	0.0	7.447917293869937E-10
106.0	108	147	2	3	11	0.16897990778962227	non-ideal	1.3523056727930903E-9	2.1433157976288992E-10	0.0	99.99981867158833	1.990779149065773E-9	0.05674096420687338	4.092338055339438E-8	2.3153479963944886E-7	1.8787293724918046E-8	0.0	7.446458888379252E-10
107.0	108	147	2	3	11	0.16898630455599306	non-ideal	1.3526165858383345E-9	2.1447345799364302E-10	0.0	99.99981867158833	1.9918842856305134E-9	0.05869334696434277	4.135989590701774E-8	2.3382479963944887E-7	1.8910548303486804E-8	0.0	7.448382577602343E-10
108.0	108	147	2	3	11	0.16899302953919818	non-ideal	1.3529272994279922E-9	2.1461573042983886E-10	0.0	99.99981867158833	1.992991965324996E-9	0.05955618261274526	4.1796381403011214E-8	2.3611479963944887E-7	1.9033772836897345E-8	0.0	7.452553977352922E-10
109.0	108	147	2	3	11	0.16900025500998223	non-ideal	1.3532378140595112E-9	2.1475833777084944E-10	0.0	99.99981867158833	1.9941021764995637E-9	0.05995682834167743	4.223283678155888E-8	2.3840479963944887E-7	1.9156967917915738E-8	0.0	7.453815370666172E-10
110.0	108	147	2	3	11	0.16900767956695673	non-ideal	1.3535481304213984E-9	2.1490122708525013E-10	0.0	99.99981867158833	1.9952149488536105E-9	0.0602026664771765	4.2669262065885896E-8	2.4069479963944885E-7	1.9280134036335838E-8	0.0	7.457896190511574E-10
111.0	107	148	2	3	11	0.16901540777995677	non-ideal	1.3538582491945345E-9	2.1504435060472916E-10	0.0	99.99987911435568	1.9963302936599203E-9	0.05366679492731452	4.3105657213871513E-8	2.4298479963944885E-7	1.9403271693199696E-8	0.0	7.46818457168862E-10
112.0	107	148	2	3	11	0.1690234362870696	non-ideal	1.3541681706201334E-9	2.1518767887314898E-10	0.0	99.99987911435568	1.9974481891822087E-9	0.04101693389529739	4.354202203452198E-8	2.4527479963944885E-7	1.952638126910495E-8	0.0	7.519830548424511E-10
113.0	107	148	2	3	11	0.16903152607839192	non-ideal	1.3544778951892692E-9	2.1533116034644952E-10	0.0	99.99987911435568	1.9985686533900885E-9	0.03396470294404064	4.397835659501166E-8	2.4756479963944885E-7	1.964946336922238E-8	0.0	7.559041300494468E-10
114.0	107	148	2	3	11	0.16903981365108983	non-ideal	1.3547874232781866E-9	2.1547475936109747E-10	0.0	99.99987911435568	1.9996916812853723E-9	0.029791408160004116	4.4414660850512574E-8	2.4985479963944886E-7	1.977251846942687E-8	0.0	7.590158497646072E-10
115.0	107	148	2	3	11	0.16904823679531883	non-ideal	1.3550967551685423E-9	2.1561844530660122E-10	0.0	99.99987911435568	2.000817257596746E-9	0.027619943926925163	4.485093473642848E-8	2.5214479963944886E-7	1.9895547042020864E-8	0.0	7.629139936013355E-10
116.0	107	148	2	3	11	0.16905674414974362	non-ideal	1.3554058910552242E-9	2.1576219074197977E-10	0.0	99.99987911435568	2.001945367686425E-9	0.02644879196244184	4.528717821479719E-8	2.5443479963944886E-7	2.0018549542896785E-8	0.0	7.670582217851284E-10
117.0	107	148	2	3	11	0.1690652884534704	non-ideal	1.3557148310753837E-9	2.159059710292058E-10	0.0	99.99987911435568	2.0030759958359025E-9	0.02584598242745052	4.5723391261582026E-8	2.5672479963944887E-7	2.014152641616385E-8	0.0	7.699331893430821E-10
118.0	107	148	2	3	11	0.16907383817222793	non-ideal	1.3560235753977047E-9	2.1604976411463114E-10	0.0	99.99987911435568	2.004209129850671E-9	0.025415134761533	4.6159573891009274E-8	2.5901479963944887E-7	2.026447808650853E-8	0.0	7.727945630168883E-10
119.0	107	148	2	3	11	0.16908241055216566	non-ideal	1.3563321242028178E-9	2.1619355025203583E-10	0.0	99.99987911435568	2.005344753875357E-9	0.025183504008727063	4.659572611265771E-8	2.6130479963944887E-7	2.038740497342472E-8	0.0	7.750572903185389E-10
120.0	107	148	2	3	11	0.16909101216487601	non-ideal	1.3566404775708287E-9	2.1633731180029182E-10	0.0	99.99987911435568	2.0064828430467723E-9	0.02516341684871883	4.703184789953924E-8	2.6359479963944887E-7	2.0510307501782263E-8	0.0	7.772205403491804E-10
