# Supplementary material for: Multiscale Multiobjective Systems Analysis (MiMoSA): an advanced metabolic modeling framework for complex systems
Source: Sci Rep. 2019 Nov 18;9:16948. doi: 10.1038/s41598-019-53188-0 (PMC6861322; doi:10.1038/s41598-019-53188-0)
Supplement: Supplementary file 2 — Supplemental File 1 [file 41598_2019_53188_MOESM2_ESM.zip › iTery101/.temp/iTery101/data/bio10_0/Attributes_Cell_Diazotroph_19.csv]

Time Step	x	y	Filament Name	Position in Filament	Filament length	Efficiency	Regime	biomass	glycogen	no3	photon	cyanophycin	o2	n2	hco3	co2	urea	nh4
2.0	109	95	2	4	11	0.0	non-ideal	1.3280638646083912E-9	2.018644241477613E-9	0.0	0.0	3.3225538629133623E-10	3.379240056091674E-10	5.075028139378865E-10	1.8400794407732971E-9	9.910611746166997E-11	0.0	0.0
3.0	109	95	2	4	11	0.0	non-ideal	1.3301790318728884E-9	1.8546834062605298E-9	0.0	99.99667569802814	4.6066289977061773E-10	0.032389051875147935	5.725251713255438E-10	3.6456678644300426E-9	8.891986032970205E-10	0.0	1.8025354840543904E-11
4.0	109	95	2	4	11	1.091353109048672	non-ideal	1.3321704123755084E-9	1.7697955284210052E-9	0.0	99.99667569802814	5.329168343351381E-10	0.05867733757086088	7.782600165338684E-10	5.463458996997338E-9	1.3453958889696097E-9	0.0	3.206657524077372E-11
5.0	109	95	2	4	11	1.0320551786224392	non-ideal	1.3343452391788642E-9	1.6573695714293985E-9	0.0	99.99667569802814	6.197073346212164E-10	0.08060334007138066	9.459294096855844E-10	7.3230306343471805E-9	1.945086656938025E-9	0.0	4.760238052714982E-11
6.0	109	95	2	4	11	1.1318695775138008	non-ideal	1.3364387069168396E-9	1.5478874082622213E-9	0.0	99.99667569802814	6.970365674548332E-10	0.09760683008842433	1.1356403770845596E-9	9.1967009324594E-9	2.590095366533183E-9	0.0	6.407002567443553E-11
7.0	109	95	2	4	11	1.0945550242332436	non-ideal	1.3384322645930157E-9	1.4481575395253916E-9	0.0	99.99667569802814	7.692822163133985E-10	0.11155061509946149	1.3363261013723062E-9	1.1070337370554287E-8	3.169192356925407E-9	6.995323109384531E-15	8.184908234424292E-11
8.0	109	95	2	4	11	1.0469681255529961	non-ideal	1.3403305248248313E-9	1.3564149839951394E-9	0.0	99.99667569802814	8.373509892597487E-10	0.1225167054154691	1.5457760436545865E-9	1.294397373430053E-8	3.6942721819256013E-9	4.62262874302233E-15	1.0045330176459968E-10
9.0	109	95	2	4	11	1.0011732447202422	non-ideal	1.3421413078172783E-9	1.2714545249492516E-9	0.0	99.99667569802814	9.017069886987895E-10	0.1318843711238178	1.7629231149548749E-9	1.4817610097937044E-8	4.175149359501709E-9	-3.487356451103418E-15	1.1961575388120106E-10
10.0	109	95	2	4	11	0.9589310710368628	non-ideal	1.3438711465443938E-9	1.1928296560849881E-9	0.0	99.99667569802814	9.626437194396713E-10	0.13920698911686402	1.9871143427011542E-9	1.6691246461573402E-8	4.614230865599354E-9	-6.6327523071681005E-15	1.3891602115356615E-10
11.0	109	95	2	4	11	0.9196425467410648	non-ideal	1.3455257369491294E-9	1.1201158170084015E-9	0.0	99.99667569802814	1.0204397730821846E-9	0.14497110116102507	2.2177329965155774E-9	1.8564882825209762E-8	5.013811571174602E-9	-3.334555499599808E-15	1.5820609307540938E-10
12.0	109	95	2	4	11	0.8829306398530876	non-ideal	1.3471104600758548E-9	1.0528785299700005E-9	0.0	99.99667569802814	1.0753828376396348E-9	0.15023231893816277	2.454139801758121E-9	2.043851918884612E-8	5.376221657867125E-9	-3.683875179360355E-15	1.7742169443415428E-10
13.0	109	95	2	4	11	0.8486857124481797	non-ideal	1.348630343668909E-9	9.907147884173647E-10	0.0	99.99667569802814	1.1277593237905702E-9	0.15413982565834014	2.6956833262949154E-9	2.231215555248248E-8	5.703416780980726E-9	-2.5809569709840075E-15	1.9642627413168273E-10
14.0	109	95	2	4	11	0.8167711130455606	non-ideal	1.350090069881444E-9	9.332526785120458E-10	0.0	99.99667569802814	1.1778650366917598E-9	0.15726968658922372	2.9416862518500457E-9	2.4185791916118836E-8	5.996888103566587E-9	-2.341877249281891E-15	2.151271198457656E-10
15.0	109	95	2	4	11	0.7870480972229986	non-ideal	1.3514939925338156E-9	8.801466497042588E-10	0.0	99.99667569802814	1.2260189037211997E-9	0.15979688795372338	3.19140549759831E-9	2.6059428279755196E-8	6.25757567415113E-9	-2.0816860387270704E-15	2.339855340309098E-10
16.0	109	95	2	4	11	0.759381547103817	non-ideal	1.352846160700871E-9	8.310755892900489E-10	0.0	99.99667569802814	1.2724352392037581E-9	0.1621742475486048	3.4443511298365903E-9	2.7933064643391552E-8	6.487167873753326E-9	-3.096485195006224E-15	2.525896732730587E-10
17.0	109	95	2	4	11	0.7336440120779456	non-ideal	1.3541247094968413E-9	7.85743869644848E-10	0.0	99.99667569802814	1.3157483147062355E-9	0.1635705631158836	3.7039751320725993E-9	2.980670100702791E-8	6.70283982329616E-9	-1.798372586502704E-15	2.7146284809222795E-10
18.0	109	95	2	4	11	0.6957673335652008	non-ideal	1.355327910831173E-9	7.438937559478071E-10	0.0	99.99667569802814	1.357341326816198E-9	0.16488427631633748	3.967201712540127E-9	3.168033737066428E-8	6.896890673914983E-9	-1.4550328051035772E-15	2.9059465635620256E-10
19.0	109	95	2	4	11	0.6566137294223484	non-ideal	1.3564617751762592E-9	7.052395358942425E-10	0.0	99.99667569802814	1.3969893297629812E-9	0.16626142544664618	4.234690139203303E-9	3.355397373430064E-8	7.0755494155573965E-9	-2.1195946985904524E-15	3.102511832478543E-10
20.0	109	95	2	4	11	0.6204236574995365	non-ideal	1.3575316759414048E-9	6.696044159460756E-10	0.0	99.99667569802814	1.4338573667977513E-9	0.16701710899950703	4.508179913929382E-9	3.542761009793702E-8	7.24577873900197E-9	-2.1381253742236977E-15	3.300194249129069E-10
21.0	109	95	2	4	11	0.5868975367559046	non-ideal	1.3585425987990822E-9	6.368047842156497E-10	0.0	99.99667569802814	1.4679961424319824E-9	0.16841780350153646	4.787610298456526E-9	3.730124646157338E-8	7.4092732765297616E-9	-1.4557051535565567E-15	3.5025049327748926E-10
22.0	106	148	2	4	11	0.555864608094121	non-ideal	1.3594993570377444E-9	6.065926183235113E-10	0.0	99.99987911435568	1.4996347500516992E-9	0.16979283578097165	5.072474671958011E-9	3.9174882825209746E-8	7.566719639277838E-9	0.0	3.748320475995537E-10
23.0	106	148	2	4	11	0.5272669486228337	non-ideal	1.3604064445906608E-9	5.78755719852852E-10	0.0	99.99987911435568	1.528976374292375E-9	0.10437406061273212	5.449933305139607E-9	4.146479965264892E-8	7.743358864318774E-9	-5.561317585172288E-15	3.8285199201300477E-10
24.0	106	148	2	4	11	0.500961457904611	non-ideal	1.3612679212023416E-9	5.531098429085066E-10	0.0	99.99987911435568	1.5561984888220321E-9	0.068898254852766	5.831993001316806E-9	4.3754799639450585E-8	7.914895582357836E-9	2.0605781001855823E-15	3.9151665605376844E-10
25.0	106	148	2	4	11	0.47673701326064044	non-ideal	1.3620875198582687E-9	5.179019330112421E-10	0.0	99.99987911435568	1.5928212691237603E-9	0.05006669299081394	6.1899056810079655E-9	4.6044799639448226E-8	8.107259382671505E-9	2.1593761328029777E-15	4.0123393590689717E-10
26.0	106	148	2	4	11	0.4544374219909853	non-ideal	1.36286864954097E-9	4.851482470842252E-10	0.0	99.99987911435568	1.627008188671683E-9	0.03926550445574902	6.5530612193696265E-9	4.833479963944823E-8	8.294444566965377E-9	0.0	4.115826741873917E-10
27.0	106	148	2	4	11	0.4339044154814023	non-ideal	1.3635982911560246E-9	4.5684073745238653E-10	0.0	99.99987911435568	1.6568154236466354E-9	0.03294428816054132	6.9263737685598066E-9	5.062479963944823E-8	8.472063594277106E-9	0.0	4.2188575195194826E-10
28.0	106	148	2	4	11	0.40601524596697103	non-ideal	1.3642802228608301E-9	4.315059361009645E-10	0.0	99.99987911435568	1.6836838420547794E-9	0.029735898377620848	7.306315257413442E-9	5.2914799639448233E-8	8.643402312256291E-9	1.152084452541124E-15	4.3343696198730003E-10
29.0	106	148	2	4	11	0.3800898624366686	non-ideal	1.3649209524273408E-9	4.086265799119751E-10	0.0	99.99987911435568	1.7080316777928627E-9	0.027953863080232507	7.691912802859015E-9	5.5204799639448236E-8	8.810484038757807E-9	1.332253152867793E-15	4.445752024213261E-10
30.0	106	148	2	4	11	0.3576738177210399	non-ideal	1.3655248747839728E-9	3.880535211166242E-10	0.0	99.99987911435568	1.730017130966314E-9	0.026808282871186497	8.082832885115798E-9	5.749479963944824E-8	8.973513833788449E-9	1.003635533802033E-15	4.56148764358365E-10
31.0	106	148	2	4	11	0.33761441933066494	non-ideal	1.3660956289174406E-9	3.6957402948264346E-10	0.0	99.99987911435568	1.7498598489345438E-9	0.026110949586245324	8.478584079640156E-9	5.978479963944824E-8	9.132849144824436E-9	0.0	4.673384390189539E-10
32.0	106	148	2	4	11	0.31950754121177666	non-ideal	1.3666366055486714E-9	3.5296806290715683E-10	0.0	99.99987911435568	1.7677851662041194E-9	0.025754972315647086	8.878652485851591E-9	6.207479963944824E-8	9.288875359926947E-9	0.0	4.788394529639529E-10
33.0	106	148	2	4	11	0.3032290747516789	non-ideal	1.3671508702613594E-9	3.380453074903307E-10	0.0	99.99987911435568	1.7839885388508016E-9	0.02555246901868784	9.282595954975037E-9	6.436479963944825E-8	9.441921994018377E-9	1.2525944478552758E-15	4.892577625286684E-10
34.0	106	149	2	4	11	0.28860954752116463	non-ideal	1.3676411568411422E-9	3.246373822062311E-10	0.0	99.99993955715958	1.7986430775941785E-9	0.02574527383789403	9.690023962880052E-9	6.665479963944825E-8	9.592279279002014E-9	1.8169006522558423E-15	5.008961807794148E-10
35.0	106	149	2	4	11	0.27547353178565553	non-ideal	1.3681099151400351E-9	3.1259219134771264E-10	0.0	99.99993955715958	1.8119052700116296E-9	0.025580965884923687	1.010058449017861E-8	6.894479963944825E-8	9.74020940433124E-9	0.0	5.121221270074046E-10
36.0	106	149	2	4	11	0.26367055138405326	non-ideal	1.3685593386463543E-9	3.01772683747752E-10	0.0	99.99993955715958	1.8239155732183097E-9	0.025504843850808485	1.0513957506110117E-8	7.123479963944823E-8	9.885950003028643E-9	0.0	5.228997726921852E-10
37.0	106	149	2	4	11	0.25306405354544853	non-ideal	1.3689913913834364E-9	2.9205568754735577E-10	0.0	99.99993955715958	1.8348002137919938E-9	0.02548664082187826	1.0929855318152225E-8	7.352479963944828E-8	1.0029714607168874E-8	1.0423753417638494E-15	5.333221338902079E-10
38.0	106	149	2	4	11	0.24353130437180176	non-ideal	1.369407840513892E-9	2.8333044801297675E-10	0.0	99.99993955715958	1.8446733873427284E-9	0.025461376679365363	1.1348023229686757E-8	7.581479963944829E-8	1.0171694013524011E-8	1.321896614415613E-15	5.433703835315957E-10
39.0	106	149	2	4	11	0.23496684216815153	non-ideal	1.3698102709651144E-9	2.7549733957107534E-10	0.0	99.99993955715958	1.8536374234309526E-9	0.025400789822448915	1.1768229985138369E-8	7.810479963944829E-8	1.0312060643270515E-8	0.0	5.525648163456024E-10
40.0	106	149	2	4	11	0.22727254511059486	non-ideal	1.3702001024314444E-9	2.6846675584060123E-10	0.0	99.99993955715958	1.8617841488317265E-9	0.02538374589765435	1.219026644849863E-8	8.039479963944829E-8	1.045097004057933E-8	0.0	5.6113962167588E-10
41.0	106	149	2	4	11	0.22035911212361875	non-ideal	1.370578605216941E-9	2.6215809710891697E-10	0.0	99.99993955715958	1.8691960270110064E-9	0.025362919562801425	1.2613943809850644E-8	8.26847996394483E-8	1.0588562434078658E-8	1.2842581157725737E-15	5.696230424397419E-10
42.0	106	149	2	4	11	0.2141455338573514	non-ideal	1.3709469265110199E-9	2.5649886160253276E-10	0.0	99.99993955715958	1.8759479987124025E-9	0.02535608231391647	1.303909661042279E-8	8.497479963944828E-8	1.0724962638983073E-8	1.014858119446971E-15	5.780578530605039E-10
43.0	106	149	2	4	11	0.20856510824687474	non-ideal	1.3713060944598825E-9	2.51423827102161E-10	0.0	99.99993955715958	1.8821069128287434E-9	0.02548847605774188	1.346557284924264E-8	8.726479963944829E-8	1.0860284053550059E-8	0.0	5.867132214232428E-10
44.0	106	149	2	4	11	0.20355298125890994	non-ideal	1.371657027970664E-9	2.468743275455623E-10	0.0	99.99993955715958	1.887732683083478E-9	0.025397914063526966	1.389323464160255E-8	8.955479963944829E-8	1.099462914362422E-8	0.0	5.940722828952775E-10
45.0	106	149	2	4	11	0.1990494482072409	non-ideal	1.372000553168927E-9	2.427975875866023E-10	0.0	99.99993955715958	1.8928795638916473E-9	0.02538741393419084	1.4321960027225154E-8	9.184479963944829E-8	1.1128089504281713E-8	0.0	6.013993646714933E-10
46.0	106	149	2	4	11	0.1950037896232106	non-ideal	1.3723374141109699E-9	2.391461282659907E-10	0.0	99.99993955715958	1.89759640783088E-9	0.02540159787610458	1.4751639586475779E-8	9.41347996394483E-8	1.1260747531641572E-8	1.0358306772393177E-15	6.088474869295307E-10
47.0	105	149	2	4	11	0.19137107772923112	non-ideal	1.3726682779011778E-9	2.3587723873062194E-10	0.0	99.99993955715958	1.901926961380831E-9	0.025421249987059212	1.5182173810620608E-8	9.64247996394483E-8	1.1392677782864753E-8	1.0929051932897156E-15	6.162058164986227E-10
48.0	105	149	2	4	11	0.18810904417525823	non-ideal	1.3729937452645682E-9	2.32952497019347E-10	0.0	99.99993955715958	1.9059107283155127E-9	0.02522140888731552	1.5613474089651252E-8	9.871479963944834E-8	1.1523947121824629E-8	0.0	6.21931572364132E-10
49.0	105	149	2	4	11	0.185181213595644	non-ideal	1.3733143523043714E-9	2.3033733667476167E-10	0.0	99.99993955715958	1.9095829253966307E-9	0.02505329378704491	1.604545892985878E-8	1.0100479963944833E-7	1.1654616363219435E-8	0.0	6.268645986738393E-10
50.0	105	149	2	4	11	0.1825519249357594	non-ideal	1.373630579739124E-9	2.2800066226106006E-10	0.0	99.99993955715958	1.9129753758140288E-9	0.024947631583674922	1.6478055883139597E-8	1.0329479963944833E-7	1.1784740020381708E-8	0.0	6.320270584552159E-10
51.0	105	149	2	4	11	0.18019060855271635	non-ideal	1.3739428632763065E-9	2.259144980427092E-10	0.0	99.99993955715958	1.916116987160485E-9	0.024912707679046027	1.691120139374368E-8	1.0558479963944833E-7	1.1914366695778553E-8	0.0	6.377924276153502E-10
52.0	105	149	2	4	11	0.17807246624985393	non-ideal	1.3742515923369099E-9	2.2405367547842707E-10	0.0	99.99993955715958	1.9190334464579928E-9	0.024840423018095113	1.7344836522438366E-8	1.0787479963944835E-7	1.2043540765852652E-8	0.0	6.42087422018307E-10
53.0	105	149	2	4	11	0.1761718564018591	non-ideal	1.3745571167968186E-9	2.223955538925655E-10	0.0	99.99993955715958	1.921747948146628E-9	0.024967460414200053	1.7778908796138493E-8	1.1016479963944834E-7	1.2172302054505015E-8	0.0	6.476032386751355E-10
54.0	105	149	2	4	11	0.17446687421528875	non-ideal	1.3748597506023762E-9	2.2091976372756837E-10	0.0	99.99993955715958	1.924281323174013E-9	0.025105310477178032	1.821337084752681E-8	1.1245479963944836E-7	1.2300686522205238E-8	0.0	6.518225312478947E-10
55.0	105	149	2	4	11	0.1729375864209804	non-ideal	1.3751597759256012E-9	2.1960797989931385E-10	0.0	99.99993955715958	1.926652335721456E-9	0.024978016043804913	1.8648180249481935E-8	1.1474479963944836E-7	1.2428726538586997E-8	0.0	6.562164796077026E-10
56.0	105	149	2	4	11	0.17156635216924543	non-ideal	1.3754574467660832E-9	2.1844371629131507E-10	0.0	99.99993955715958	1.9288778870848645E-9	0.02495108624860638	1.9083298995942863E-8	1.1703479963944836E-7	1.255645124966081E-8	0.0	6.610907711942674E-10
57.0	105	149	2	4	11	0.17033751921235823	non-ideal	1.3757529900766672E-9	2.1741214119914463E-10	0.0	99.99993955715958	1.930973053027205E-9	0.02497105066856944	1.9518692209782276E-8	1.1932479963944834E-7	1.2683887174808901E-8	0.0	6.643601424955155E-10
58.0	105	149	2	4	11	0.1692360168020106	non-ideal	1.37604661033836E-9	2.1649991184480233E-10	0.0	99.99993955715958	1.9329515152807454E-9	0.02496113914113341	1.995432923947651E-8	1.2161479963944834E-7	1.2811058012130897E-8	0.0	6.689766742762784E-10
59.0	105	149	2	4	11	0.1682493366775733	non-ideal	1.3763384917392435E-9	2.1569502367069985E-10	0.0	99.99993955715958	1.9348255675103203E-9	0.024951984703802898	2.039018246520192E-8	1.2390479963944834E-7	1.2937985171443899E-8	0.0	6.737940940177029E-10
60.0	105	149	2	4	11	0.1673661714072951	non-ideal	1.3766287984265706E-9	2.1498667723722634E-10	0.0	99.99993955715958	1.9366061385672704E-9	0.02490901582402426	2.08262263458538E-8	1.2619479963944834E-7	1.3064688211085257E-8	0.0	6.778238792250356E-10
61.0	105	149	2	4	11	0.16657531504936138	non-ideal	1.3769176788744366E-9	2.1436515730673289E-10	0.0	99.99993955715958	1.9383032151496214E-9	0.024924353138259518	2.126243882896652E-8	1.2848479963944835E-7	1.319118449911339E-8	0.0	6.814164937898662E-10
62.0	105	149	2	4	11	0.16586802777142454	non-ideal	1.3772052661294394E-9	2.138217227484135E-10	0.0	99.99993955715958	1.9399256781437895E-9	0.024897160503633636	2.1698799526472733E-8	1.3077479963944835E-7	1.3317489910891674E-8	0.0	6.841748331634566E-10
63.0	105	149	2	4	11	0.1652356783638892	non-ideal	1.3774916795708746E-9	2.1334851046332151E-10	0.0	99.99993955715958	1.941481525881754E-9	0.02487279035536317	2.2135290196837678E-8	1.3306479963944835E-7	1.3443618765471452E-8	0.0	6.876258123710971E-10
64.0	105	149	2	4	11	0.16467061617779508	non-ideal	1.3777770267068465E-9	2.1293844624398394E-10	0.0	99.99993955715958	1.9429779743632215E-9	0.024899378468754334	2.257189458685264E-8	1.3535479963944835E-7	1.3569583963842309E-8	0.0	6.910394598500262E-10
65.0	105	149	2	4	11	0.16416619631617166	non-ideal	1.3780614035946992E-9	2.1258516578540717E-10	0.0	99.99993955715958	1.9444214550361992E-9	0.02493091373380652	2.3008597775470007E-8	1.3764479963944836E-7	1.3695397277782543E-8	0.0	6.935051801220676E-10
66.0	105	149	2	4	11	0.16371599214798524	non-ideal	1.378344896667519E-9	2.122829438468303E-10	0.0	99.99993955715958	1.9458177922113984E-9	0.024970778667428552	2.3445386602034457E-8	1.3993479963944836E-7	1.3821069279946942E-8	0.0	6.97237965175864E-10
67.0	105	149	2	4	11	0.16331460658715674	non-ideal	1.3786275838198438E-9	2.1202662957344488E-10	0.0	99.99993955715958	1.9471722271759915E-9	0.024934881131986348	2.388224927605818E-8	1.4222479963944836E-7	1.3946609533167144E-8	0.0	7.000276987999156E-10
68.0	105	148	2	4	11	0.1629572494589226	non-ideal	1.3789095347566964E-9	2.1181158921736846E-10	0.0	99.99987911435568	1.9484894339842725E-9	0.024885848916948644	2.4319174999977425E-8	1.4451479963944837E-7	1.4072026767987959E-8	0.0	7.020575921216836E-10
69.0	105	148	2	4	11	0.16263931521659103	non-ideal	1.3791908119733967E-9	2.1163364158270973E-10	0.0	99.99987911435568	1.9497736189258724E-9	0.024862680344018638	2.4756154110903502E-8	1.4680479963944837E-7	1.4197329040010043E-8	0.0	7.034150706172747E-10
70.0	105	148	2	4	11	0.16235674797895872	non-ideal	1.3794714715780037E-9	2.1148904938821473E-10	0.0	99.99987911435568	1.9510285670842025E-9	0.024996228874576268	2.519317796218941E-8	1.4909479963944837E-7	1.4322523355450551E-8	0.0	7.05384123756206E-10
71.0	105	148	2	4	11	0.16210595297659308	non-ideal	1.3797515639921207E-9	2.1137444015057352E-10	0.0	99.99987911435568	1.9522576818365106E-9	0.024895069824038947	2.5630238814933752E-8	1.5138479963944837E-7	1.444761620392603E-8	0.0	7.070095028065807E-10
72.0	105	148	2	4	11	0.16188372820286637	non-ideal	1.3800311345824635E-9	2.1128677887883508E-10	0.0	99.99987911435568	1.953464020981311E-9	0.024926596600433424	2.6067329715909415E-8	1.5367479963944838E-7	1.457261348485679E-8	0.0	7.089346604898021E-10
73.0	105	148	2	4	11	0.16168722602826632	non-ideal	1.3803102240716554E-9	2.112233353447805E-10	0.0	99.99987911435568	1.954650322030321E-9	0.024895419065607854	2.6504444374434702E-8	1.5596479963944838E-7	1.4697520578753174E-8	0.0	7.101173840104554E-10
74.0	105	148	2	4	11	0.16151382691773106	non-ideal	1.3805888688572277E-9	2.1118165350660457E-10	0.0	99.99987911435568	1.9558190323619845E-9	0.024845738426787122	2.6941577084207765E-8	1.5825479963944838E-7	1.4822342402300173E-8	0.0	7.115903820396025E-10
75.0	105	148	2	4	11	0.16136108724239873	non-ideal	1.3808671014605637E-9	2.1115952400488864E-10	0.0	99.99987911435568	1.956972347113006E-9	0.024820073525497487	2.737872271401635E-8	1.6054479963944838E-7	1.4947083438194742E-8	0.0	7.131294016100134E-10
76.0	105	148	2	4	11	0.1612268153331028	non-ideal	1.381144951372351E-9	2.111549593503258E-10	0.0	99.99987911435568	1.9581122671067765E-9	0.024825369073138884	2.781587683392049E-8	1.6283479963944839E-7	1.507174771851311E-8	0.0	7.148504321058595E-10
77.0	105	148	2	4	11	0.16110930242784952	non-ideal	1.3814224451325627E-9	2.1116617159645967E-10	0.0	99.99987911435568	1.959240570769215E-9	0.0247964481708277	2.8253035374267145E-8	1.651247996394484E-7	1.5196338956829412E-8	0.0	7.166157822182529E-10
78.0	105	148	2	4	11	0.16100688045656678	non-ideal	1.3816996058814506E-9	2.1119155256178875E-10	0.0	99.99987911435568	1.9603588000434337E-9	0.024873310526469957	2.8690194384810208E-8	1.674147996394484E-7	1.5320860645353946E-8	0.0	7.190581467078061E-10
79.0	105	148	2	4	11	0.16091761510673772	non-ideal	1.3819764552003477E-9	2.112296557774198E-10	0.0	99.99987911435568	1.9614684405112422E-9	0.024974654818580442	2.912735090835572E-8	1.697047996394484E-7	1.5445315789949522E-8	0.0	7.211662230182351E-10
80.0	105	148	2	4	11	0.16084063513176963	non-ideal	1.382253011703818E-9	2.1127917964658229E-10	0.0	99.99987911435568	1.962570714118235E-9	0.02492177878064673	2.9564501669196454E-8	1.719947996394484E-7	1.5569707351147993E-8	0.0	7.2262894932363E-10
81.0	105	148	2	4	11	0.1607742479169393	non-ideal	1.3825292925691884E-9	2.1133895402313365E-10	0.0	99.99987911435568	1.9636667991525095E-9	0.0250535506032787	3.000164421018245E-8	1.7428479963944848E-7	1.569403788895501E-8	0.0	7.251726730445807E-10
82.0	105	148	2	4	11	0.16071764504667377	non-ideal	1.3828053130280682E-9	2.114079258486998E-10	0.0	99.99987911435568	1.9647577044676644E-9	0.02495325542599019	3.043877606324627E-8	1.765747996394486E-7	1.5818309845741E-8	0.0	7.264472325605124E-10
83.0	105	148	2	4	11	0.16066971943561606	non-ideal	1.383081086698278E-9	2.1148514827669295E-10	0.0	99.99987911435568	1.965844342288763E-9	0.024894298949202216	3.087589507329621E-8	1.788647996394486E-7	1.5942525451738635E-8	0.0	7.282065294869831E-10
84.0	105	148	2	4	11	0.16062955369794274	non-ideal	1.3833566257433347E-9	2.1156976955519447E-10	0.0	99.99987911435568	1.966927527050634E-9	0.02484428990693479	3.1312999301172286E-8	1.811547996394486E-7	1.6066686767565782E-8	0.0	7.304190789038867E-10
85.0	105	148	2	4	11	0.1605963203883024	non-ideal	1.3836319412357074E-9	2.116610236140912E-10	0.0	99.99987911435568	1.9680080016716897E-9	0.024832038769934648	3.1750087095940816E-8	1.834447996394486E-7	1.619079567001755E-8	0.0	7.327225135619919E-10
86.0	106	147	2	4	11	0.1605694012038412	non-ideal	1.3839070428559193E-9	2.1175822141953988E-10	0.0	99.99981867158833	1.9690863994519353E-9	0.024857100882640204	3.2187156808585783E-8	1.8573479963944865E-7	1.631485395321159E-8	0.0	7.358329342674118E-10
87.0	106	147	2	4	11	0.16054800020498333	non-ideal	1.3841819392662021E-9	2.118607304324062E-10	0.0	99.99981867158833	1.9701633008760227E-9	0.024850232625143073	3.2624207052308365E-8	1.880247996394487E-7	1.643886340718981E-8	0.0	7.38091990312585E-10
88.0	106	147	2	4	11	0.16053153705577	non-ideal	1.3844566384153775E-9	2.119680063578985E-10	0.0	99.99981867158833	1.9712392382918396E-9	0.024849413143587448	3.3061236670582236E-8	1.903147996394487E-7	1.6562825369243994E-8	0.0	7.40008580720789E-10
89.0	106	147	2	4	11	0.1605196076767789	non-ideal	1.3847311472284116E-9	2.1207954912529555E-10	0.0	99.99981867158833	1.9723146576246056E-9	0.024855866512748258	3.349824447918679E-8	1.926047996394487E-7	1.6686741278149334E-8	0.0	7.42370460906078E-10
90.0	106	147	2	4	11	0.16051162513707457	non-ideal	1.385005472060476E-9	2.121949080316012E-10	0.0	99.99981867158833	1.9733899792349202E-9	0.024912495042728418	3.3935229546648756E-8	1.9489479963944871E-7	1.6810612436405496E-8	0.0	7.449361958346044E-10
91.0	106	147	2	4	11	0.16050726626329836	non-ideal	1.385279618211547E-9	2.1231367760388004E-10	0.0	99.99981867158833	1.974465538084485E-9	0.024928126355540543	3.437219082201978E-8	1.9718479963944882E-7	1.6934440134536046E-8	0.0	7.468238755862436E-10
92.0	106	147	2	4	11	0.16050592263193764	non-ideal	1.385553590791859E-9	2.1243549344325587E-10	0.0	99.99981867158833	1.975541685044394E-9	0.02489040618805162	3.480912767496397E-8	1.9947479963944883E-7	1.705822548035723E-8	0.0	7.491463023096689E-10
93.0	106	147	2	4	11	0.16050749087201127	non-ideal	1.3858273943331765E-9	2.1256002763853379E-10	0.0	99.99981867158833	1.976618701376666E-9	0.024858669817273336	3.524603937392968E-8	2.0176479963944883E-7	1.7181969572570583E-8	0.0	7.50782989775772E-10
94.0	106	147	2	4	11	0.16051163938148594	non-ideal	1.386101032663525E-9	2.12686985585887E-10	0.0	99.99981867158833	1.9776968218392437E-9	0.02494300692026689	3.568292519118138E-8	2.0405479963944883E-7	1.730567346973315E-8	0.0	7.523885573597384E-10
95.0	106	147	2	4	11	0.1605179619948262	non-ideal	1.3863745092741991E-9	2.1281610240299136E-10	0.0	99.99981867158833	1.9787762748794993E-9	0.0249256003253693	3.611978460145403E-8	2.0634479963944883E-7	1.742933812969483E-8	0.0	7.546254681427881E-10
96.0	106	147	2	4	11	0.160526266655603	non-ideal	1.386647827276653E-9	2.1294713982698267E-10	0.0	99.99981867158833	1.9798572542539853E-9	0.024895167825555908	3.6556617095917576E-8	2.0863479963944884E-7	1.7552964472944562E-8	0.0	7.556591351681504E-10
97.0	107	147	2	4	11	0.1605363353589951	non-ideal	1.3869209894299148E-9	2.130798837685376E-10	0.0	99.99981867158833	1.980939929731046E-9	0.027534252114825936	3.69934222229327E-8	2.1092479963944884E-7	1.767655337176678E-8	0.0	7.567029375960097E-10
98.0	107	147	2	4	11	0.1605479655035104	non-ideal	1.387193998071277E-9	2.1321414176744146E-10	0.0	99.99981867158833	1.9820244416396135E-9	0.042365542645734146	3.743019953652594E-8	2.1321479963944884E-7	1.7800105669542687E-8	0.0	7.537725002730206E-10
99.0	107	147	2	4	11	0.16056091306525372	non-ideal	1.3874668555618367E-9	2.1334974086032682E-10	0.0	99.99981867158833	1.9831109407508416E-9	0.05045829792372723	3.78669488050323E-8	2.1550479963944884E-7	1.792362211539943E-8	0.0	7.513594976417744E-10
100.0	107	147	2	4	11	0.16057519542846088	non-ideal	1.3877395636468674E-9	2.1348652548729575E-10	0.0	99.99981867158833	1.9841995047201458E-9	0.054976986506414784	3.8303669520623766E-8	2.1779479963944885E-7	1.8047103525063736E-8	0.0	7.494037770181052E-10
101.0	107	147	2	4	11	0.16059045336669892	non-ideal	1.3880121241244693E-9	2.1362435607662938E-10	0.0	99.99981867158833	1.9852902567733407E-9	0.05769938879567004	3.874036156042911E-8	2.2008479963944885E-7	1.8170550568100733E-8	0.0	7.480003907459674E-10
102.0	107	147	2	4	11	0.16060672049702218	non-ideal	1.3882845383844843E-9	2.1376310689682236E-10	0.0	99.99981867158833	1.9863832635649726E-9	0.059202004191701	3.917702459022367E-8	2.2237479963944885E-7	1.829396396363028E-8	0.0	7.468919574455623E-10
103.0	107	147	2	4	11	0.16062375867036385	non-ideal	1.3885568078293446E-9	2.1390266527070865E-10	0.0	99.99981867158833	1.987478608569049E-9	0.05986068781638535	3.9613658473979424E-8	2.2466479963944885E-7	1.841734434819793E-8	0.0	7.459841061013562E-10
104.0	107	147	2	4	11	0.1606415772734073	non-ideal	1.3888289334566977E-9	2.140429298033441E-10	0.0	99.99981867158833	1.9885763316843363E-9	0.060318157762600876	4.005026291727554E-8	2.2695479963944886E-7	1.8540692393169895E-8	0.0	7.454418785406367E-10
105.0	107	147	2	4	11	0.16065993930555356	non-ideal	1.389100916326948E-9	2.14183809566483E-10	0.0	99.99981867158833	1.989676495786597E-9	0.053548777422352194	4.048683783779825E-8	2.2924479963944886E-7	1.8664008685590152E-8	0.0	7.452284709543102E-10
106.0	107	147	2	4	11	0.16067888321046142	non-ideal	1.3893727573071727E-9	2.1432522273344933E-10	0.0	99.99981867158833	1.990779135128219E-9	0.05672596388281221	4.092338306190103E-8	2.3153479963944886E-7	1.878729382788868E-8	0.0	7.449821519553806E-10
107.0	107	147	2	4	11	0.16069829616968945	non-ideal	1.3896444571164376E-9	2.1446709595401984E-10	0.0	99.99981867158833	1.9918842782271873E-9	0.0587028166791125	4.135989844924272E-8	2.3382479963944887E-7	1.8910548398127817E-8	0.0	7.452414693721204E-10
108.0	107	147	2	4	11	0.16071809180534385	non-ideal	1.389916016430298E-9	2.1460936332770453E-10	0.0	99.99981867158833	1.992991952840603E-9	0.0595323875201964	4.179638391266342E-8	2.3611479963944887E-7	1.903377294471694E-8	0.0	7.455772623350268E-10
109.0	107	147	2	4	11	0.16073824531535147	non-ideal	1.3901874358278194E-9	2.1475196567712594E-10	0.0	99.99981867158833	1.994102175872454E-9	0.0599793651746892	4.223283935513428E-8	2.3840479963944887E-7	1.9156968007581968E-8	0.0	7.458157050834435E-10
110.0	107	147	2	4	11	0.16075870043695983	non-ideal	1.3904587156944648E-9	2.1489484992252499E-10	0.0	99.99981867158833	1.9952149505558415E-9	0.06018428643074887	4.2669264648721346E-8	2.4069479963944885E-7	1.9280134125630677E-8	0.0	7.461271459360402E-10
111.0	106	148	2	4	11	0.16077934317016285	non-ideal	1.3907298564143203E-9	2.150379684508082E-10	0.0	99.99987911435568	1.9963302884043696E-9	0.053669884673937476	4.310565975390724E-8	2.4298479963944885E-7	1.9403271798844497E-8	0.0	7.47130060868772E-10
112.0	106	148	2	4	11	0.16080017314668563	non-ideal	1.39100085821959E-9	2.1518129173587024E-10	0.0	99.99987911435568	1.9974481848109123E-9	0.04106097086233234	4.3542024576246316E-8	2.4527479963944885E-7	1.952638137668506E-8	0.0	7.524138609484887E-10
113.0	106	148	2	4	11	0.160821100682003	non-ideal	1.391271721441826E-9	2.1532476817647482E-10	0.0	99.99987911435568	1.998568648992612E-9	0.033953310431043736	4.3978359132774145E-8	2.4756479963944885E-7	1.9649463480624052E-8	0.0	7.561434741477501E-10
114.0	106	148	2	4	11	0.1608421849861812	non-ideal	1.3915424463892215E-9	2.1546836218840399E-10	0.0	99.99987911435568	1.9996916816110643E-9	0.029813188089705317	4.441466341141135E-8	2.4985479963944886E-7	1.9772518575829663E-8	0.0	7.594422874827545E-10
115.0	106	148	2	4	11	0.16086341254856057	non-ideal	1.3918130331272248E-9	2.1561204312296548E-10	0.0	99.99987911435568	2.0008172555435966E-9	0.027630559184672922	4.485093728009999E-8	2.5214479963944886E-7	1.9895547156482722E-8	0.0	7.63251027714625E-10
116.0	106	148	2	4	11	0.1608846393714004	non-ideal	1.3920834817314718E-9	2.157557835841E-10	0.0	99.99987911435568	2.0019453624650194E-9	0.02645825192464233	4.5287180737006377E-8	2.5443479963944886E-7	2.0018549666726967E-8	0.0	7.673674850590332E-10
117.0	106	148	2	4	11	0.16090587147934599	non-ideal	1.3923537923832651E-9	2.1589955888357959E-10	0.0	99.99987911435568	2.003075998275763E-9	0.025859258047560583	4.572339382353267E-8	2.5672479963944887E-7	2.014152652956904E-8	0.0	7.703316448116564E-10
118.0	106	148	2	4	11	0.16092717175887217	non-ideal	1.3926239650383424E-9	2.1604334694674672E-10	0.0	99.99987911435568	2.0042091320002217E-9	0.02542683205329453	4.6159576447313866E-8	2.5901479963944887E-7	2.0264478204210613E-8	0.0	7.731509547596996E-10
119.0	106	148	2	4	11	0.16094840597577806	non-ideal	1.3928939997756012E-9	2.1618712812341307E-10	0.0	99.99987911435568	2.005344756082037E-9	0.025193904918720544	4.659572866571991E-8	2.6130479963944887E-7	2.0387405094550436E-8	0.0	7.753579679103331E-10
120.0	106	148	2	4	11	0.1609696473422616	non-ideal	1.3931638965563565E-9	2.1633088469406245E-10	0.0	99.99987911435568	2.0064828434622245E-9	0.0251740418177214	4.7031850438693576E-8	2.6359479963944887E-7	2.05103076297943E-8	0.0	7.775111141386028E-10
