# Supplementary material for: Multiscale Multiobjective Systems Analysis (MiMoSA): an advanced metabolic modeling framework for complex systems
Source: Sci Rep. 2019 Nov 18;9:16948. doi: 10.1038/s41598-019-53188-0 (PMC6861322; doi:10.1038/s41598-019-53188-0)
Supplement: Supplementary file 2 — Supplemental File 1 [file 41598_2019_53188_MOESM2_ESM.zip › iTery101/.temp/iTery101/data/bio10_0/Attributes_Cell_Diazotroph_20.csv]

Time Step	x	y	Filament Name	Position in Filament	Filament length	Efficiency	Regime	biomass	glycogen	no3	photon	cyanophycin	o2	n2	hco3	co2	urea	nh4
2.0	103	9	2	5	11	0.0		1.3466664754645622E-9	2.018229992105509E-9	0.0	-100.0	3.325235127339988E-10	3.3851588776899497E-10	5.041878740654093E-10	1.8210534550463986E-9	9.820214123298379E-11	0.0	0.0
3.0	103	9	2	5	11	0.0		1.3466664754645622E-9	2.022488707984575E-9	0.0	-100.0	3.293050850799187E-10	0.032413124538642576	9.008966599872643E-10	3.645522867793093E-9	1.8902957592023247E-10	0.0	1.8048210166751452E-11
4.0	103	9	2	5	11	0.0		1.3466664754645622E-9	1.9239763690543795E-9	0.0	-100.0	4.092829670557953E-10	0.0587205850709821	1.0873193567813184E-9	5.463314283987331E-9	7.315641588004681E-10	0.0	3.2106543492206787E-11
5.0	103	9	2	5	11	0.0		1.3466664754645622E-9	1.8334671958900373E-9	0.0	-100.0	4.841713335796609E-10	0.08066240438032721	1.2847444418743278E-9	7.322880046917015E-9	1.1872630732655814E-9	0.0	4.7661424870127334E-11
6.0	103	9	2	5	11	0.0		1.3466664754645622E-9	1.7155513827770177E-9	0.0	-100.0	5.662911613551942E-10	0.09767847091787675	1.4624789533725673E-9	9.196548365312908E-9	1.885541983617073E-9	0.0	6.4149416215627E-11
7.0	103	9	2	5	11	0.0		1.3466664754645622E-9	1.6050241524854939E-9	0.0	-100.0	6.446561100744501E-10	0.11163215319624635	1.6478667030691377E-9	1.1070184809121686E-8	2.533013334735382E-9	7.004796591634854E-15	8.195023180096547E-11
8.0	103	9	2	5	11	0.0		1.3466664754645622E-9	1.5030300343196243E-9	0.0	-100.0	7.185127791960951E-10	0.12260651314458326	1.8428360421641377E-9	1.2943821172877721E-8	3.1232195847181026E-9	1.5799901249305698E-14	1.0057745997342851E-10
9.0	103	9	2	5	11	0.0		1.3466664754645622E-9	1.4087074110798545E-9	0.0	-100.0	7.881453879251326E-10	0.13198072198332947	2.046780466787225E-9	1.4817457536514249E-8	3.6636618868868823E-9	1.9099963039127065E-14	1.1976327428076454E-10
10.0	103	9	2	5	11	0.0		1.3466664754645622E-9	1.3214513266494718E-9	0.0	-100.0	8.539411981839689E-10	0.1393178633786058	2.2588236616042825E-9	1.6691093900150605E-8	4.1577235543938844E-9	1.6547698952075255E-14	1.3908743251424027E-10
11.0	103	9	2	5	11	0.0		1.3466664754645622E-9	1.2407384864254485E-9	0.0	-100.0	9.162328359749757E-10	0.14509300179212378	2.478208947580886E-9	1.8564730263786962E-8	4.608339000691697E-9	1.449540837155177E-14	1.584011857175529E-10
12.0	103	9	2	5	11	0.0		1.3466664754645622E-9	1.1660934527207988E-9	0.0	-100.0	9.753292024687591E-10	0.15036420092681088	2.7042334977426086E-9	2.0438366627423322E-8	5.018107169609694E-9	1.3374196621768447E-14	1.7764036526072636E-10
13.0	103	9	2	5	11	0.0		1.3466664754645622E-9	1.097074054485761E-9	0.0	-100.0	1.0315401974053693E-9	0.1542780801206849	2.9361922936197296E-9	2.231200299105968E-8	5.3892239232464335E-9	1.3148440504235895E-14	1.9666825663539218E-10
14.0	103	9	2	5	11	0.0		1.3466664754645622E-9	1.0332686955210766E-9	0.0	-100.0	1.085184040732344E-9	0.1574139965151233	3.1733514333620173E-9	2.418563935469604E-8	5.723431908640824E-9	1.204729057233282E-14	2.1539203566537218E-10
15.0	103	9	2	5	11	0.0		1.3466664754645622E-9	9.742950536298961E-10	0.0	-100.0	1.1366003564851217E-9	0.1599463815085678	3.414916097958499E-9	2.6059275718332396E-8	6.021905454774259E-9	1.0954079548470849E-14	2.3427355532910314E-10
16.0	103	9	2	5	11	0.0		1.3466664754645622E-9	9.197980825991501E-10	0.0	-100.0	1.186022021907476E-9	0.16232893988331787	3.6603485240933485E-9	2.7932912081968756E-8	6.286553066819064E-9	9.992940829295078E-15	2.529005024023082E-10
17.0	103	9	2	5	11	0.0		1.3466664754645622E-9	8.694489278551052E-10	0.0	-100.0	1.2337454132829295E-9	0.16372774349168023	3.908948054657942E-9	2.980654844560512E-8	6.518330230134385E-9	1.0157063472098565E-14	2.717968068384391E-10
18.0	103	9	2	5	11	0.0		1.3466664754645622E-9	8.229411482787351E-10	0.0	-100.0	1.2799007361174982E-9	0.16504411221041024	4.160769665146023E-9	3.1680184809241496E-8	6.722648329163995E-9	9.838718730833732E-15	2.909520546626817E-10
19.0	103	9	2	5	11	0.0		1.3466664754645622E-9	7.799956946121393E-10	0.0	-100.0	1.3237521537186992E-9	0.1664232234144927	4.417750278002606E-9	3.355382117287785E-8	6.910766015357735E-9	8.57574363406613E-15	3.1063264924774666E-10
20.0	103	9	2	5	11	0.0		1.3466664754645622E-9	7.403929032682099E-10	0.0	-100.0	1.3645068147895823E-9	0.16718066741767768	4.681524272317311E-9	3.5427457536514236E-8	7.089740202395817E-9	7.961242937429538E-15	3.304250949879914E-10
21.0	103	9	2	5	11	0.0		1.3466664754645622E-9	7.039182897297758E-10	0.0	-100.0	1.4022455131669967E-9	0.1685815212780795	4.951955532600723E-9	3.730109390015059E-8	7.261334439502201E-9	8.132250581208268E-15	3.5068037354136345E-10
22.0	105	148	2	5	11	0.0		1.3466664754645622E-9	6.703168034035671E-10	0.0	-100.0	1.4372042194045503E-9	0.16992078695164353	5.228520340759041E-9	3.9174730263786956E-8	7.426250862447165E-9	8.144744426934239E-15	3.7510731483078045E-10
23.0	105	148	2	5	11	0.0	non-ideal	1.3466664754645622E-9	6.393599348940977E-10	0.0	0.0	1.4696020568503196E-9	0.10453165492994383	5.598362520083752E-9	4.146479964634645E-8	7.609773251561434E-9	3.2932068008585192E-15	3.831412709182738E-10
24.0	105	148	2	5	11	0.0	non-ideal	1.3476650180182404E-9	5.47073404177953E-10	0.0	99.99987911435568	1.562106860673652E-9	0.06897192353437577	5.817233185501341E-9	4.375479963944886E-8	7.928187324027446E-9	-6.6424697876584124E-15	3.91801272729051E-10
25.0	105	148	2	5	11	0.5360889498220429	non-ideal	1.3486148378836613E-9	5.122034354536885E-10	0.0	99.99987911435568	1.5983948944689247E-9	0.05014087146591776	6.175978902223626E-9	4.604479963944822E-8	8.119799386861976E-9	-1.0610903024598095E-15	4.015498967472474E-10
26.0	105	148	2	5	11	0.5110414496437953	non-ideal	1.3494260974694644E-9	4.857073493619063E-10	0.0	99.99987911435568	1.6264512836549385E-9	0.0392763498029189	6.554455388711984E-9	4.833479963944823E-8	8.293193678236004E-9	2.457375544640827E-15	4.118393914083871E-10
27.0	105	148	2	5	11	0.43739619091486837	non-ideal	1.3501837054583005E-9	4.5736494647073195E-10	0.0	99.99987911435568	1.656292976112324E-9	0.032977673345723914	6.927681477784488E-9	5.062479963944823E-8	8.470890552656958E-9	1.5229939510648372E-15	4.222079713884989E-10
28.0	105	148	2	5	11	0.4091947098694181	non-ideal	1.3509003344356737E-9	4.314412799440389E-10	0.0	99.99987911435568	1.6837389323030003E-9	0.029758375681045682	7.306184355870961E-9	5.2914799639448233E-8	8.643526193760643E-9	-1.5521226629234652E-15	4.3374600387810384E-10
29.0	105	148	2	5	11	0.38770404516236506	non-ideal	1.3515735903043561E-9	4.085656397307478E-10	0.0	99.99987911435568	1.70808297475131E-9	0.02797534316666719	7.691789860041839E-9	5.5204799639448236E-8	8.810600046460755E-9	0.0	4.4489957686767513E-10
30.0	105	148	2	5	11	0.3648116133059428	non-ideal	1.352207288137155E-9	3.88048229429839E-10	0.0	99.99987911435568	1.7300137013347277E-9	0.026824424815207446	8.082844591336506E-9	5.749479963944824E-8	8.973507704646535E-9	2.1144843862839425E-15	4.564410306199727E-10
31.0	105	148	2	5	11	0.3438847001727362	non-ideal	1.3528061261574703E-9	3.6956848719572485E-10	0.0	99.99987911435568	1.7498566301779732E-9	0.026131580543669687	8.478594586727488E-9	5.978479963944824E-8	9.1328437503841E-9	1.648830914781476E-15	4.676963122601293E-10
32.0	105	148	2	5	11	0.3254207082105839	non-ideal	1.3533737549225125E-9	3.5295737463203597E-10	0.0	99.99987911435568	1.7677874488435055E-9	0.02577539335082682	8.878652673275975E-9	6.207479963944824E-8	9.28888055900006E-9	-1.2189487052711732E-15	4.792141952563754E-10
33.0	105	148	2	5	11	0.30886793007689034	non-ideal	1.3539133102951813E-9	3.3803473355955814E-10	0.0	99.99987911435568	1.7839907192001964E-9	0.025568835255215784	9.282596192053401E-9	6.436479963944825E-8	9.441927005877548E-9	0.0	4.895730632606174E-10
34.0	105	149	2	5	11	0.2939597280047142	non-ideal	1.3544276588319397E-9	3.2462737582405556E-10	0.0	99.99993955715958	1.798644639762601E-9	0.025763336276987243	9.690024985293618E-9	6.665479963944825E-8	9.592283226851729E-9	1.2908330980316393E-15	5.012518615197811E-10
35.0	105	149	2	5	11	0.28056042715633805	non-ideal	1.354919382178567E-9	3.1258224307939264E-10	0.0	99.99993955715958	1.811906597947773E-9	0.02560002498332468	1.010058442960858E-8	6.894479963944825E-8	9.740213612477226E-9	1.4277023773934774E-15	5.125045906168559E-10
36.0	105	149	2	5	11	0.2685240478632357	non-ideal	1.3553907921256633E-9	3.0176274197818336E-10	0.0	99.99993955715958	1.8239170560254116E-9	0.02552046489961177	1.0513958182985445E-8	7.123479963944872E-8	9.885953955890668E-9	0.0	5.232198235136565E-10
37.0	105	149	2	5	11	0.25771121430164223	non-ideal	1.3558439522556392E-9	2.920457904102205E-10	0.0	99.99993955715958	1.8348018150753899E-9	0.025503461902453232	1.0929856856697977E-8	7.352479963944828E-8	1.002971821121783E-8	0.0	5.336742566583572E-10
38.0	105	149	2	5	11	0.24799299463593716	non-ideal	1.3562807152493608E-9	2.8332059499221925E-10	0.0	99.99993955715958	1.8446748288378975E-9	0.025478403846122953	1.1348024071718266E-8	7.581479963944829E-8	1.017169777405952E-8	1.3850801003532557E-15	5.437343777424475E-10
39.0	105	149	2	5	11	0.23925970213043657	non-ideal	1.3567027468580923E-9	2.7548752219838464E-10	0.0	99.99993955715958	1.8536387330585656E-9	0.025418226305252662	1.1768230241580433E-8	7.810479963944829E-8	1.0312064536763027E-8	1.303044558641936E-15	5.529454044726236E-10
40.0	105	149	2	5	11	0.2314138255740407	non-ideal	1.3571115417119532E-9	2.684569676229463E-10	0.0	99.99993955715958	1.8617855284570368E-9	0.025398595469783843	1.2190267229662754E-8	8.039479963944829E-8	1.0450973717335703E-8	0.0	5.614625204258058E-10
41.0	105	149	2	5	11	0.2243657192933671	non-ideal	1.3575084365122766E-9	2.621483335043685E-10	0.0	99.99993955715958	1.8691976261965823E-9	0.0253798542756082	1.2613945943390698E-8	8.26847996394483E-8	1.0588565633058047E-8	0.0	5.700034146418092E-10
42.0	105	149	2	5	11	0.21803229096750354	non-ideal	1.3578946294338682E-9	2.564891193565272E-10	0.0	99.99993955715958	1.87594938046046E-9	0.025374011906336095	1.3039097608772333E-8	8.497479963944828E-8	1.0724966169866202E-8	1.1440894043144524E-15	5.784688256596424E-10
43.0	105	149	2	5	11	0.21234051790943126	non-ideal	1.3582712012243132E-9	2.514141052795641E-10	0.0	99.99993955715958	1.882108136206553E-9	0.025503476251088373	1.3465573052925112E-8	8.726479963944829E-8	1.0860287807737464E-8	1.2287378449720283E-15	5.870460576767388E-10
44.0	105	149	2	5	11	0.20722848793304077	non-ideal	1.3586391221712643E-9	2.4686462142674414E-10	0.0	99.99993955715958	1.88773409221651E-9	0.025416183172842645	1.3893235974820043E-8	8.955479963944829E-8	1.0994632505463861E-8	0.0	5.945017099986304E-10
45.0	105	149	2	5	11	0.2026377156486534	non-ideal	1.358999258764448E-9	2.4278789343372687E-10	0.0	99.99993955715958	1.8928810965815034E-9	0.025404637434926318	1.4321962118300906E-8	9.184479963944829E-8	1.1128092599492624E-8	0.0	6.018075378342877E-10
46.0	105	149	2	5	11	0.19851302547110605	non-ideal	1.3593523876555602E-9	2.391364454934862E-10	0.0	99.99993955715958	1.897597765865178E-9	0.025418770776809093	1.4751640750468094E-8	9.41347996394483E-8	1.1260750906345345E-8	1.1092884506772935E-15	6.09259007211951E-10
47.0	104	149	2	5	11	0.1948066221642847	non-ideal	1.3596992120353149E-9	2.3586756632241767E-10	0.0	99.99993955715958	1.9019283264832686E-9	0.025440786820817195	1.5182175077787654E-8	9.64247996394483E-8	1.1392681105325017E-8	1.055675425006685E-15	6.166804460987745E-10
48.0	104	149	2	5	11	0.19147948392918307	non-ideal	1.3600403625793313E-9	2.3294283143072025E-10	0.0	99.99993955715958	1.9059121034118507E-9	0.02523917897805951	1.5613475455934497E-8	9.871479963944833E-8	1.1523950398487896E-8	0.0	6.223752285608103E-10
49.0	104	149	2	5	11	0.1884928958231561	non-ideal	1.360376401266103E-9	2.3032767688082955E-10	0.0	99.99993955715958	1.9095842589430955E-9	0.02507220359724203	1.604546010192561E-8	1.0100479963944833E-7	1.1654619690537752E-8	0.0	6.273598462761338E-10
50.0	104	149	2	5	11	0.1858100537069195	non-ideal	1.3607078334952269E-9	2.279910072432483E-10	0.0	99.99993955715958	1.9129767201982686E-9	0.024963690032372515	1.647805715590402E-8	1.0329479963944833E-7	1.1784743304476465E-8	0.0	6.324191638770144E-10
51.0	104	149	2	5	11	0.18340067823633927	non-ideal	1.36103511651173E-9	2.259048461889143E-10	0.0	99.99993955715958	1.9161183380279243E-9	0.024930182571835015	1.6911202735243352E-8	1.0558479963944833E-7	1.1914369949343253E-8	0.0	6.382479383054714E-10
52.0	104	149	2	5	11	0.1812390085828699	non-ideal	1.361358658534474E-9	2.2404402584848798E-10	0.0	99.99993955715958	1.9190347715109414E-9	0.0248591697350039	1.7344837747124655E-8	1.0787479963944835E-7	1.2043544050311767E-8	0.0	6.426037860933713E-10
53.0	104	149	2	5	11	0.17929867861904514	non-ideal	1.3616788272295671E-9	2.2238590564730996E-10	0.0	99.99993955715958	1.9217492787876642E-9	0.024984980634766674	1.7778910079731692E-8	1.1016479963944834E-7	1.217230531424474E-8	0.0	6.480723931852226E-10
54.0	104	149	2	5	11	0.1775579030439444	non-ideal	1.3619959523120581E-9	2.2091011578495548E-10	0.0	99.99993955715958	1.92428267623135E-9	0.025123508674514607	1.8213372280752245E-8	1.1245479963944836E-7	1.2300689729443864E-8	0.0	6.523315887462908E-10
55.0	104	149	2	5	11	0.17599624386911972	non-ideal	1.3623103297501621E-9	2.1959833152255612E-10	0.0	99.99993955715958	1.9266537025366735E-9	0.02499585788527229	1.8648181780980194E-8	1.1474479963944836E-7	1.2428729711015422E-8	0.0	6.566959581741685E-10
56.0	104	149	2	5	11	0.17459551035125637	non-ideal	1.3626222248916318E-9	2.1843406689317055E-10	0.0	99.99993955715958	1.9288791899531187E-9	0.024968496804770816	1.908330018390803E-8	1.1703479963944836E-7	1.2556454531069504E-8	0.0	6.615591372132027E-10
57.0	104	149	2	5	11	0.1733391729489678	non-ideal	1.3629318773701119E-9	2.174024903836923E-10	0.0	99.99993955715958	1.9309743905849014E-9	0.024989362425643917	1.9518693612878682E-8	1.1932479963944834E-7	1.2683890385030163E-8	0.0	6.648784917975217E-10
58.0	104	149	2	5	11	0.17221336304189094	non-ideal	1.3632395013068405E-9	2.1649025850606812E-10	0.0	99.99993955715958	1.9329528598404227E-9	0.02497905564367982	1.9954330694535128E-8	1.2161479963944834E-7	1.2811061205527094E-8	0.0	6.694743684553598E-10
59.0	104	149	2	5	11	0.17120426800280372	non-ideal	1.3635452892381067E-9	2.156853676882053E-10	0.0	99.99993955715958	1.934826871996464E-9	0.02496997031653463	2.0390183706804785E-8	1.2390479963944834E-7	1.2937988434061752E-8	0.0	6.742987972069256E-10
60.0	104	149	2	5	11	0.17030020817323102	non-ideal	1.3638494144969642E-9	2.1497701828835293E-10	0.0	99.99993955715958	1.9366074769490307E-9	0.02492631108689948	2.0826227792643824E-8	1.2619479963944834E-7	1.3064691407935606E-8	0.0	6.782997932986473E-10
61.0	104	149	2	5	11	0.16949078575072934	non-ideal	1.364152032502056E-9	2.1435549459671147E-10	0.0	99.99993955715958	1.9383045648108045E-9	0.024943285596748813	2.1262440348266222E-8	1.2848479963944835E-7	1.3191187674237851E-8	0.0	6.81979360364153E-10
62.0	104	149	2	5	11	0.1687662817648285	non-ideal	1.3644532825389648E-9	2.1381205621066295E-10	0.0	99.99993955715958	1.9399270198016647E-9	0.024913334711865857	2.169880101011761E-8	1.3077479963944835E-7	1.3317493099370541E-8	0.0	6.846008521711503E-10
63.0	104	149	2	5	11	0.16811793468902106	non-ideal	1.364753289829307E-9	2.1333883981683508E-10	0.0	99.99993955715958	1.941482858657293E-9	0.024889715795126586	2.213529163906698E-8	1.3306479963944835E-7	1.3443621969551232E-8	0.0	6.880918902768268E-10
64.0	104	149	2	5	11	0.16753810584088513	non-ideal	1.3650521670598164E-9	2.1292877113150973E-10	0.0	99.99993955715958	1.9429792922155493E-9	0.024916003753762867	2.2571895951877813E-8	1.3535479963944835E-7	1.3569587195590251E-8	0.0	6.914915899712108E-10
65.0	104	149	2	5	11	0.16701998282681887	non-ideal	1.3653500154711255E-9	2.125754859729618E-10	0.0	99.99993955715958	1.9444227897815817E-9	0.02494934505427921	2.300859924287156E-8	1.3764479963944836E-7	1.3695400479410581E-8	0.0	6.940545792269206E-10
66.0	104	149	2	5	11	0.16655733719530008	non-ideal	1.3656469253020258E-9	2.1227325900602915E-10	0.0	99.99993955715958	1.9458191154681934E-9	0.024988407657675325	2.3445388009382293E-8	1.3993479963944836E-7	1.3821072504448252E-8	0.0	6.977438588256399E-10
67.0	104	149	2	5	11	0.16614416656078024	non-ideal	1.3659429783398659E-9	2.1201693968790183E-10	0.0	99.99993955715958	1.9471735441906277E-9	0.024952954492783615	2.3882250653869617E-8	1.4222479963944836E-7	1.3946612770666882E-8	0.0	7.0055561458722E-10
68.0	104	148	2	5	11	0.16577587520649037	non-ideal	1.3662382476702184E-9	2.1180189402140555E-10	0.0	99.99987911435568	1.9484907426941746E-9	0.02490139755378805	2.4319176335241586E-8	1.4451479963944837E-7	1.407203002304657E-8	0.0	7.02466067920304E-10
69.0	104	148	2	5	11	0.16544771070286018	non-ideal	1.3665327990296008E-9	2.1162394093289627E-10	0.0	99.99987911435568	1.9497749315825005E-9	0.024878683812824993	2.4756155472568102E-8	1.4680479963944837E-7	1.4197332290489362E-8	0.0	7.038446026333732E-10
70.0	104	148	2	5	11	0.1651556623399294	non-ideal	1.3668266915118416E-9	2.1147934310444873E-10	0.0	99.99987911435568	1.9510298998842894E-9	0.02501357167948651	2.5193179441273434E-8	1.4909479963944837E-7	1.4322526572134442E-8	0.0	7.058825354852571E-10
71.0	104	148	2	5	11	0.1648961016379653	non-ideal	1.3671199775835573E-9	2.113647280946087E-10	0.0	99.99987911435568	1.952259006480429E-9	0.024912840186730338	2.5630240250521246E-8	1.5138479963944837E-7	1.4447619439039753E-8	0.0	7.07527388868645E-10
72.0	104	148	2	5	11	0.16466539613150577	non-ideal	1.3674127050400942E-9	2.1127706107900027E-10	0.0	99.99987911435568	1.953465351394354E-9	0.024944846238964972	2.6067331187626322E-8	1.5367479963944838E-7	1.4572616712566999E-8	0.0	7.094871316954254E-10
73.0	104	148	2	5	11	0.16446099967914282	non-ideal	1.3677049163837776E-9	2.112136115797809E-10	0.0	99.99987911435568	1.9546516438417638E-9	0.02491313808722279	2.6504445799501978E-8	1.5596479963944838E-7	1.4697523826123255E-8	0.0	7.106395097524377E-10
74.0	104	148	2	5	11	0.1642800077358122	non-ideal	1.3679966499171653E-9	2.111719237627425E-10	0.0	99.99987911435568	1.9558203537329975E-9	0.024862941069289712	2.694157850913666E-8	1.5825479963944838E-7	1.4822345654267584E-8	0.0	7.120880530216535E-10
75.0	104	148	2	5	11	0.16412012081427635	non-ideal	1.368287940034059E-9	2.1114978815093262E-10	0.0	99.99987911435568	1.9569736868485674E-9	0.024835876087269542	2.7378724244637767E-8	1.6054479963944838E-7	1.4947086660671937E-8	0.0	7.135552114975682E-10
76.0	104	148	2	5	11	0.16397919535067706	non-ideal	1.368578817282316E-9	2.111452172794535E-10	0.0	99.99987911435568	1.9581135989555156E-9	0.024841516681906355	2.7815878320903564E-8	1.6283479963944839E-7	1.507175095992909E-8	0.0	7.152939563522461E-10
77.0	104	148	2	5	11	0.1638551158344883	non-ideal	1.368869309394078E-9	2.1115642338916496E-10	0.0	99.99987911435568	1.9592418871054778E-9	0.0248128555510591	2.8253036775281673E-8	1.651247996394484E-7	1.5196342230732618E-8	0.0	7.170773241916619E-10
78.0	104	148	2	5	11	0.16374634028775276	non-ideal	1.3691594411893092E-9	2.1118179811626934E-10	0.0	99.99987911435568	1.9603601374688507E-9	0.02489089335129438	2.8690195906654035E-8	1.674147996394484E-7	1.5320863884947586E-8	0.0	7.195849680780227E-10
79.0	104	148	2	5	11	0.16365126706372296	non-ideal	1.3694492347776798E-9	2.1121989490306774E-10	0.0	99.99987911435568	1.961469762925293E-9	0.02499239333895619	2.91273523451092E-8	1.697047996394484E-7	1.5445319062087653E-8	0.0	7.217016315323424E-10
80.0	104	148	2	5	11	0.1635684030367058	non-ideal	1.3697387100882084E-9	2.1126941252380316E-10	0.0	99.99987911435568	1.96257204821411E-9	0.024939035530567203	2.9564503173706838E-8	1.719947996394484E-7	1.5569710606090263E-8	0.0	7.23134345726527E-10
81.0	104	148	2	5	11	0.16349654917955053	non-ideal	1.3700278849879195E-9	2.113291804452424E-10	0.0	99.99987911435568	1.9636681341700944E-9	0.025070440290822706	3.000164571993809E-8	1.7428479963944964E-7	1.5694041147181005E-8	0.0	7.25652073117316E-10
82.0	104	148	2	5	11	0.16343456947470889	non-ideal	1.3703167753293956E-9	2.1139814587572867E-10	0.0	99.99987911435568	1.964759031198334E-9	0.024969483510407963	3.04387775266434E-8	1.765747996394486E-7	1.5818313123828766E-8	0.0	7.269034621848305E-10
83.0	104	148	2	5	11	0.1633813509682243	non-ideal	1.370605395501977E-9	2.1147536189565378E-10	0.0	99.99987911435568	1.965845667080857E-9	0.024910973762211647	3.087589652628085E-8	1.788647996394486E-7	1.594252873803897E-8	0.0	7.286875983970257E-10
84.0	104	148	2	5	11	0.16333608890220808	non-ideal	1.3708937585617095E-9	2.1155997668990154E-10	0.0	99.99987911435568	1.966928869394461E-9	0.02485947646271638	3.1313000853635096E-8	1.811547996394486E-7	1.6066690026598603E-8	0.0	7.308259586920164E-10
85.0	104	148	2	5	11	0.1632980493961888	non-ideal	1.3711818755871433E-9	2.1165122420412049E-10	0.0	99.99987911435568	1.9680093241334066E-9	0.024850260598413023	3.175008853531272E-8	1.834447996394486E-7	1.6190798970604136E-8	0.0	7.332895424207262E-10
86.0	105	147	2	5	11	0.16326613105365786	non-ideal	1.3714697570469054E-9	2.1174841562469506E-10	0.0	99.99981867158833	1.969087722414073E-9	0.02487263426804884	3.218715825167377E-8	1.8573479963944905E-7	1.631485725730164E-8	0.0	7.362512906068306E-10
87.0	105	147	2	5	11	0.16324000427428342	non-ideal	1.3717574121609377E-9	2.1185091807954044E-10	0.0	99.99981867158833	1.970164632539035E-9	0.024867496438667886	3.262420854415612E-8	1.880247996394487E-7	1.6438866700415928E-8	0.0	7.386113131340186E-10
88.0	105	147	2	5	11	0.1632189758941955	non-ideal	1.372044849099869E-9	2.119581874486177E-10	0.0	99.99981867158833	1.9712405661611224E-9	0.024864849007083325	3.306123814045369E-8	1.903147996394487E-7	1.6562828674458066E-8	0.0	7.404272028207534E-10
89.0	105	147	2	5	11	0.1632024636359463	non-ideal	1.3723320753305137E-9	2.120697237272152E-10	0.0	99.99981867158833	1.972315994454324E-9	0.024872977121369995	3.349824599989354E-8	1.926047996394487E-7	1.6686744571665617E-8	0.0	7.428841567905389E-10
90.0	105	147	2	5	11	0.1631900795761264	non-ideal	1.3726190971763932E-9	2.1218507606219963E-10	0.0	99.99981867158833	1.973391300331588E-9	0.024928832746512374	3.393523097757744E-8	1.9489479963944871E-7	1.6810615763796205E-8	0.0	7.454026692747259E-10
91.0	105	147	2	5	11	0.1631811846329688	non-ideal	1.3729059206597452E-9	2.1230383916358182E-10	0.0	99.99981867158833	1.974466873947259E-9	0.024946013873784915	3.43721923367756E-8	1.9718479963944882E-7	1.6934443439460377E-8	0.0	7.473831431085889E-10
92.0	105	147	2	5	11	0.16317561662564534	non-ideal	1.3731925509720926E-9	2.124256483715723E-10	0.0	99.99981867158833	1.9755430228982545E-9	0.024907134866934084	3.480912919983589E-8	1.9947479963944883E-7	1.7058228786855484E-8	0.0	7.49642893332029E-10
93.0	105	147	2	5	11	0.16317291142796	non-ideal	1.3734789926696249E-9	2.1255017605139765E-10	0.0	99.99981867158833	1.9766200262399034E-9	0.024877049720026894	3.524604082491085E-8	2.0176479963944883E-7	1.718197290762232E-8	0.0	7.513713845877094E-10
94.0	105	147	2	5	11	0.1631727146707453	non-ideal	1.3737652499816461E-9	2.1267712750535742E-10	0.0	99.99981867158833	1.9776981470354187E-9	0.02495920889318142	3.568292664390079E-8	2.0405479963944883E-7	1.7305676808809496E-8	0.0	7.528460916281484E-10
95.0	105	147	2	5	11	0.1631748466304944	non-ideal	1.3740513265958056E-9	2.1280623773485116E-10	0.0	99.99981867158833	1.9787776007996853E-9	0.02494189741481727	3.6119786057326535E-8	2.0634479963944883E-7	1.7429341472434135E-8	0.0	7.550997080567456E-10
96.0	105	147	2	5	11	0.16317900447535666	non-ideal	1.3743372257951575E-9	2.1293726860830466E-10	0.0	99.99981867158833	1.97985858079432E-9	0.024910757370754627	3.6556618554588805E-8	2.0863479963944884E-7	1.7552967819379827E-8	0.0	7.560954989622022E-10
97.0	106	147	2	5	11	0.16318496259871268	non-ideal	1.3746229504825566E-9	2.1307000601170358E-10	0.0	99.99981867158833	1.980941256021158E-9	0.02753313453630884	3.699342367951567E-8	2.1092479963944884E-7	1.767655672342614E-8	0.0	7.57187336452164E-10
98.0	106	147	2	5	11	0.16319250857618708	non-ideal	1.3749085033551743E-9	2.1320425747460262E-10	0.0	99.99981867158833	1.982025783210029E-9	0.042365971774251714	3.7430201078978146E-8	2.1321479963944884E-7	1.780010899793667E-8	0.0	7.543480598901898E-10
99.0	106	147	2	5	11	0.16320152901902812	non-ideal	1.3751938866830995E-9	2.1333984998460194E-10	0.0	99.99981867158833	1.9831122818133904E-9	0.050450357991859686	3.7866950343447695E-8	2.1550479963944884E-7	1.7923625449649116E-8	0.0	7.51860197499758E-10
100.0	106	147	2	5	11	0.1632117835388683	non-ideal	1.375479102287462E-9	2.1347662812622496E-10	0.0	99.99981867158833	1.9842008429575572E-9	0.054967906424185545	3.830367104257836E-8	2.1779479963944885E-7	1.8047106869018462E-8	0.0	7.49911405569728E-10
101.0	106	147	2	5	11	0.16322301843240117	non-ideal	1.3757641520142763E-9	2.136144522013137E-10	0.0	99.99981867158833	1.9852915877922654E-9	0.057693317602678006	3.8740363040729865E-8	2.2008479963944885E-7	1.817055392992278E-8	0.0	7.485194481853367E-10
102.0	106	147	2	5	11	0.1632352505063715	non-ideal	1.3760490376695041E-9	2.1375319651041476E-10	0.0	99.99981867158833	1.98638461000907E-9	0.05916870856316835	3.917702615713705E-8	2.2237479963944885E-7	1.829396730178495E-8	0.0	7.473433185282763E-10
103.0	106	147	2	5	11	0.16324845940727953	non-ideal	1.3763337603118549E-9	2.1389274830044945E-10	0.0	99.99981867158833	1.987479940084192E-9	0.059866235217876304	3.9613659954841706E-8	2.2466479963944885E-7	1.8417347718617737E-8	0.0	7.465308657458681E-10
104.0	106	147	2	5	11	0.16326221919694572	non-ideal	1.3766183213203177E-9	2.1403300641432078E-10	0.0	99.99981867158833	1.9885776697236865E-9	0.060311842793980525	4.00502644349014E-8	2.2695479963944886E-7	1.8540695755862357E-8	0.0	7.459600013535659E-10
105.0	106	147	2	5	11	0.1632767150672998	non-ideal	1.3769027217313647E-9	2.1417387961830114E-10	0.0	99.99981867158833	1.9896778334453187E-9	0.05357740873054855	4.048683935185359E-8	2.2924479963944886E-7	1.866401205376919E-8	0.0	7.457212831038103E-10
106.0	106	147	2	5	11	0.16329175226413073	non-ideal	1.377186962492191E-9	2.143152863021407E-10	0.0	99.99981867158833	1.9907804733264843E-9	0.05669736665695621	4.0923384578136235E-8	2.3153479963944886E-7	1.878729719955975E-8	0.0	7.454340971305963E-10
107.0	106	147	2	5	11	0.16330728088679927	non-ideal	1.377471044455592E-9	2.144571530370694E-10	0.0	99.99981867158833	1.9918856221686535E-9	0.05866097769398671	4.135989999704201E-8	2.3382479963944887E-7	1.8910551763757458E-8	0.0	7.456662951123638E-10
108.0	106	147	2	5	11	0.16332324792321046	non-ideal	1.3777549681694267E-9	2.145994139128891E-10	0.0	99.99981867158833	1.9929932895142354E-9	0.05953012291868804	4.179638541812003E-8	2.3611479963944887E-7	1.903377632820483E-8	0.0	7.461050607095285E-10
109.0	106	147	2	5	11	0.16333947906537508	non-ideal	1.378038734357221E-9	2.1474200982779096E-10	0.0	99.99981867158833	1.9941035116533455E-9	0.059961684176682725	4.223284085479801E-8	2.3840479963944887E-7	1.91569713969856E-8	0.0	7.463084771315827E-10
110.0	106	147	2	5	11	0.16335607610018915	non-ideal	1.3783223434878347E-9	2.1488488759043818E-10	0.0	99.99981867158833	1.9952162882272497E-9	0.060149741884736665	4.266926615789999E-8	2.4069479963944885E-7	1.9280137516037514E-8	0.0	7.465811271392278E-10
111.0	105	148	2	5	11	0.16337289325518395	non-ideal	1.378605795951452E-9	2.150279996490778E-10	0.0	99.99987911435568	1.9963316253020044E-9	0.05370964558461719	4.3105661257523755E-8	2.4298479963944885E-7	1.9403275195085495E-8	0.0	7.476494503478174E-10
112.0	105	148	2	5	11	0.163389885723581	non-ideal	1.378889092083807E-9	2.151713164868437E-10	0.0	99.99987911435568	1.9974495256287017E-9	0.04108020239494924	4.354202610105053E-8	2.4527479963944885E-7	1.9526384770052653E-8	0.0	7.52904772885878E-10
113.0	105	148	2	5	11	0.16340702252430625	non-ideal	1.3791722322204368E-9	2.1531478647225472E-10	0.0	99.99987911435568	1.998569991103812E-9	0.033984170002075174	4.397836066368337E-8	2.4756479963944885E-7	1.9649466875978372E-8	0.0	7.566953516484632E-10
114.0	105	148	2	5	11	0.1634243038878355	non-ideal	1.3794552166191595E-9	2.1545837405761373E-10	0.0	99.99987911435568	1.9996930185807954E-9	0.029835923584485263	4.441466491211007E-8	2.4985479963944886E-7	1.9772521984850608E-8	0.0	7.599788142372375E-10
115.0	105	148	2	5	11	0.1634416852711783	non-ideal	1.3797380454563571E-9	2.156020485870536E-10	0.0	99.99987911435568	2.0008185931377503E-9	0.027651393682029828	4.485093878334124E-8	2.5214479963944886E-7	1.9895550568521437E-8	0.0	7.637976486161666E-10
116.0	105	148	2	5	11	0.1634591198367744	non-ideal	1.3800207189324916E-9	2.1574578261320896E-10	0.0	99.99987911435568	2.001946707466947E-9	0.026478062550010357	4.5287182280919495E-8	2.5443479963944886E-7	2.001855306945944E-8	0.0	7.679251715102279E-10
117.0	105	148	2	5	11	0.16347662161472784	non-ideal	1.3803032371018936E-9	2.158895514809514E-10	0.0	99.99987911435568	2.0030773392482254E-9	0.025874759904688144	4.572339534324606E-8	2.5672479963944887E-7	2.0141529943953264E-8	0.0	7.707934516224886E-10
118.0	105	148	2	5	11	0.16349410618008692	non-ideal	1.3805856000175204E-9	2.160333331789763E-10	0.0	99.99987911435568	2.0042104741037004E-9	0.02544550733659737	4.615957797251579E-8	2.5901479963944887E-7	2.0264481620525762E-8	0.0	7.73723542462616E-10
119.0	105	148	2	5	11	0.16351157265771807	non-ideal	1.3808678077470052E-9	2.1617710795012456E-10	0.0	99.99987911435568	2.005346096416025E-9	0.025211855744129843	4.659573017957442E-8	2.6130479963944887E-7	2.0387408518271588E-8	0.0	7.759188391171082E-10
120.0	105	148	2	5	11	0.16352902946880896	non-ideal	1.3811498603199007E-9	2.1632085814225816E-10	0.0	99.99987911435568	2.0064841851494167E-9	0.02519237706536295	4.703185195902972E-8	2.6359479963944887E-7	2.0510311055092965E-8	0.0	7.781060512547459E-10
