# Supplementary material for: Multiscale Multiobjective Systems Analysis (MiMoSA): an advanced metabolic modeling framework for complex systems
Source: Sci Rep. 2019 Nov 18;9:16948. doi: 10.1038/s41598-019-53188-0 (PMC6861322; doi:10.1038/s41598-019-53188-0)
Supplement: Supplementary file 2 — Supplemental File 1 [file 41598_2019_53188_MOESM2_ESM.zip › iTery101/.temp/iTery101/data/bio10_0/Attributes_Cell_Diazotroph_21.csv]

Time Step	x	y	Filament Name	Position in Filament	Filament length	Efficiency	Regime	biomass	glycogen	no3	photon	cyanophycin	o2	n2	hco3	co2	urea	nh4
2.0	130	36	2	6	11	0.0	non-ideal	2.9605873500000006E-10	2.0002104439459455E-9	0.0	0.0	3.3006259436059717E-10	3.363475656039719E-10	5.053351275039999E-10	1.831191200061558E-9	9.884560030907026E-11	0.0	0.0
3.0	130	36	2	6	11	0.0	non-ideal	2.9691925604229584E-10	1.9957209573484613E-9	0.0	99.99310975149774	3.314230938298639E-10	0.03244339095259452	8.869827291686751E-10	3.645541383889912E-9	4.1276462739017587E-10	0.0	1.805809509170321E-11
4.0	130	36	2	6	11	0.5263074270578474	non-ideal	2.977822782655371E-10	1.886079597683098E-9	0.0	99.99310975149774	4.1140379292996257E-10	0.05877414915574863	1.073398076284363E-9	5.463331615090094E-9	1.0889338513227576E-9	0.0	3.212326012885978E-11
5.0	130	36	2	6	11	0.5264179499983147	non-ideal	2.988937318546131E-10	1.6456751195828551E-9	0.0	99.99310975149774	4.868774947823665E-10	0.08073531618687105	1.2694568774844067E-9	7.322885624853789E-9	3.3383628170808103E-9	0.0	4.76859525177817E-11
6.0	130	36	2	6	11	0.6761317418076344	non-ideal	3.0026248940028406E-10	1.5456785300074077E-9	0.0	99.99310975149774	5.69450927661239E-10	0.09776652613721791	1.446514777103662E-9	9.196549978222646E-9	3.821043846638745E-9	0.0	6.418226003034889E-11
7.0	130	36	2	6	11	0.8297880978476518	non-ideal	3.020082415223473E-10	1.4495718948634282E-9	0.0	99.99310975149774	6.486661987562728E-10	0.1117324077314687	1.6298374021655274E-9	1.1070186431966271E-8	4.2875003343948056E-9	7.0099819261420915E-15	8.199198052993353E-11
8.0	130	36	2	6	11	1.0538669872593018	non-ideal	3.041978739206785E-10	1.3569294731751238E-9	0.0	99.99310975149774	7.235231988163928E-10	0.12271663598883252	1.8223721502903084E-9	1.2943822795741608E-8	4.755978177666755E-9	4.6914092921945735E-15	1.0062861488388916E-10
9.0	130	36	2	6	11	1.3147558843891274	non-ideal	3.069649506133344E-10	1.2716521533038275E-9	0.0	99.99310975149774	7.944586200051713E-10	0.13209906091429435	2.0231234428709726E-9	1.4817459159378161E-8	5.175318909913001E-9	-3.3678790861245796E-15	1.1982396588821123E-10
10.0	130	36	2	6	11	1.6504252692226997	non-ideal	3.1047359889725934E-10	1.1929113669213678E-9	0.0	99.99310975149774	8.619451264764224E-10	0.13943553948930484	2.230977869804585E-9	1.6691095523014517E-8	5.550615413012304E-9	-6.588433194289917E-15	1.3915787197623076E-10
11.0	130	36	2	6	11	2.0753232319232993	non-ideal	3.14938639295073E-10	1.1200404421258057E-9	0.0	99.99310975149774	9.264490204658846E-10	0.1452123960648221	2.444849002084114E-9	1.8564731886650877E-8	5.8851881653295856E-9	-3.309798275008507E-15	1.5848128181557389E-10
12.0	130	36	2	6	11	2.61351770507982	non-ideal	3.206435201974473E-10	1.0526291800439886E-9	0.0	99.99310975149774	9.88470124236657E-10	0.15048322477522047	2.663566153400241E-9	2.0438368250287233E-8	6.178944717305358E-9	-3.636444394659685E-15	1.7773007846869141E-10
13.0	130	36	2	6	11	3.295713404939189	non-ideal	3.27966071327293E-10	9.902816398149054E-10	0.0	99.99310975149774	1.0485992818101545E-9	0.1544070833878185	2.8857145239952673E-9	2.2312004613923593E-8	6.4306902263842585E-9	-2.612539127376673E-15	1.9676747519212446E-10
14.0	130	36	2	6	11	4.161266720321979	non-ideal	3.3741555015367655E-10	9.326164093174246E-10	0.0	99.99310975149774	1.107578448200093E-9	0.15754616120257162	3.1094977616482633E-9	2.418564097755995E-8	6.6375374695482005E-9	-2.3623312986926575E-15	2.1550060338911256E-10
15.0	130	36	2	6	11	5.2605230183158405	non-ideal	3.4968800678717625E-10	8.792777853813665E-10	0.0	99.99310975149774	1.1664102348005924E-9	0.16007197907482001	3.3324587704332904E-9	2.605927734119631E-8	6.793667808393289E-9	-2.141860576870952E-15	2.3439158234085146E-10
16.0	130	36	2	6	11	6.658371592837251	non-ideal	3.6575019955875174E-10	8.299321228759233E-10	0.0	99.99310975149774	1.226407991856251E-9	0.1624497993817228	3.5513527986485228E-9	2.7932913704832667E-8	6.889866011314576E-9	-3.2043963084174855E-15	2.5302787888301585E-10
17.0	130	36	2	6	11	8.438861865483679	non-ideal	3.8647321369342124E-10	7.842680273988883E-10	0.0	99.99310975149774	1.2884035082658495E-9	0.1638506442477284	3.767953734498012E-9	2.980655006846903E-8	6.955236736595079E-9	-1.96012287441451E-15	2.7193375068087533E-10
18.0	130	36	2	6	11	10.461111379919535	non-ideal	4.0905928283227555E-10	7.420513524008981E-10	0.0	99.99310975149774	1.3434279615847209E-9	0.16516524545403274	4.00197030356905E-9	3.16801864321054E-8	7.057963735781655E-9	-1.6738161427675244E-15	2.9109870308536777E-10
19.0	130	36	2	6	11	10.864185705289723	non-ideal	4.294709984245543E-10	7.035266431355281E-10	0.0	99.99310975149774	1.3853320550542556E-9	0.16654497247634903	4.263819455914554E-9	3.355382279574176E-8	7.212507523253966E-9	-2.3664522158939238E-15	3.107892938127444E-10
20.0	130	36	2	6	11	9.351101633918375	non-ideal	4.480114066704645E-10	6.684045915953969E-10	0.0	99.99310975149774	1.4240151982699111E-9	0.16730645604385058	4.53277180391431E-9	3.542745915937814E-8	7.358426523657112E-9	-2.3012932943978642E-15	3.3059177588979854E-10
21.0	130	36	2	6	11	8.153770777984743	non-ideal	4.6500388496126157E-10	6.357982351849786E-10	0.0	99.99310975149774	1.4599853024477736E-9	0.16870611976871427	4.8076242066882425E-9	3.73010955230145E-8	7.501286456394877E-9	-1.571667812347061E-15	3.508571182995418E-10
22.0	104	148	2	6	11	7.218467123818284	non-ideal	4.806775627576547E-10	6.057048938765908E-10	0.0	99.99987911435568	1.493343654735736E-9	0.17006943788377718	5.088189556289263E-9	3.9174731886650864E-8	7.640107455905075E-9	-1.0095627268808393E-15	3.754111624632231E-10
23.0	104	148	2	6	11	6.462577965445066	non-ideal	4.952108508218785E-10	5.77983235641801E-10	0.0	99.99987911435568	1.5242666446827568E-9	0.10448681830985596	5.46171798844524E-9	4.146479963992178E-8	7.799554678553924E-9	-5.650424161087575E-15	3.834288806192229E-10
24.0	104	148	2	6	11	5.838883277353618	non-ideal	5.087543572038613E-10	5.524349175377244E-10	0.0	99.99987911435568	1.5529593347182261E-9	0.06896343798905696	5.8401015159630925E-9	4.375479963944543E-8	7.955213115821822E-9	2.0120293587228068E-15	3.920999286272273E-10
25.0	104	148	2	6	11	5.318713530864237	non-ideal	5.214313286798369E-10	5.172963038440843E-10	0.0	99.99987911435568	1.590945000198382E-9	0.050199259890085605	6.1946085219467985E-9	4.604479963944822E-8	8.133042636228355E-9	2.283362385916174E-15	4.0190816818281435E-10
26.0	104	148	2	6	11	4.8791160370182	non-ideal	5.333461109693674E-10	4.846182898450562E-10	0.0	99.99987911435568	1.626384106008023E-9	0.03932126263001395	6.554634364519733E-9	4.833479963944823E-8	8.306799522129353E-9	0.0	4.122099417872397E-10
27.0	104	148	2	6	11	4.504199450804064	non-ideal	5.443225311846365E-10	4.563781132976834E-10	0.0	99.99987911435568	1.6572487007036243E-9	0.03300862976435625	6.92530298871395E-9	5.062479963944823E-8	8.473044172208073E-9	0.0	4.2257568780146434E-10
28.0	104	148	2	6	11	4.083254846203559	non-ideal	5.542480487949824E-10	4.311075160307898E-10	0.0	99.99987911435568	1.6840545167386759E-9	0.029788540649593895	7.305401629894969E-9	5.2914799639448233E-8	8.644240736169176E-9	1.0335606102737103E-15	4.341374196494511E-10
29.0	104	148	2	6	11	3.6403909617887296	non-ideal	5.632984362796011E-10	4.0829827556449855E-10	0.0	99.99987911435568	1.708333690508482E-9	0.027995352925196695	7.691170268003156E-9	5.5204799639448236E-8	8.81116793991247E-9	1.971029884067708E-15	4.452469770794946E-10
30.0	104	148	2	6	11	3.2789168594795233	non-ideal	5.71602027306741E-10	3.8776960359009473E-10	0.0	99.99987911435568	1.7302758875415742E-9	0.026847707905129973	8.082199333118366E-9	5.7494799639448226E-8	8.974099711133123E-9	0.0	4.5683042065715785E-10
31.0	104	148	2	6	11	2.9761517647778515	non-ideal	5.792588074621666E-10	3.6932409513931496E-10	0.0	99.99987911435568	1.7500854643247181E-9	0.026149159691417522	8.478033686426921E-9	5.978479963944823E-8	9.133360056213492E-9	0.0	4.680287485341371E-10
32.0	104	148	2	6	11	2.718327807591804	non-ideal	5.863534800566147E-10	3.527470516839373E-10	0.0	99.99987911435568	1.7679824401013981E-9	0.025797400843054312	8.87817210829958E-9	6.207479963944823E-8	9.289322703657665E-9	1.1185284590990855E-15	4.796167089571453E-10
33.0	104	148	2	6	11	2.4975042317643696	non-ideal	5.929580416360358E-10	3.37848285056604E-10	0.0	99.99987911435568	1.7841624928950053E-9	0.02559146805671354	9.282174670078713E-9	6.436479963944823E-8	9.442316277902392E-9	1.354197780625849E-15	4.899982901793173E-10
34.0	104	149	2	6	11	2.307364578262952	non-ideal	5.991334154316065E-10	3.244601140050288E-10	0.0	99.99993955715958	1.798797928439749E-9	0.02578447777990013	9.68965186839764E-9	6.665479963944824E-8	9.592629693040454E-9	0.0	5.016463666786892E-10
35.0	104	149	2	6	11	2.1426731303185536	non-ideal	6.049314821433982E-10	3.124313799989465E-10	0.0	99.99993955715958	1.812044005998713E-9	0.02562028642641738	1.010025221532561E-8	6.894479963944824E-8	9.740523642225153E-9	0.0	5.129024174366041E-10
36.0	104	149	2	6	11	1.9992689474732073	non-ideal	6.103966749944778E-10	3.016256979298708E-10	0.0	99.99993955715958	1.8240405239571916E-9	0.02554414622609501	1.0513657268431199E-8	7.123479963944823E-8	9.886234303461194E-9	1.26751152977806E-15	5.23697380050265E-10
37.0	104	149	2	6	11	1.8738076838085083	non-ideal	6.155673560621147E-10	2.9192037760608724E-10	0.0	99.99993955715958	1.8349139778948942E-9	0.025527059238053908	1.0929584705803723E-8	7.352479963944828E-8	1.0029972790740467E-8	1.3267474391412886E-15	5.341614176592382E-10
38.0	104	149	2	6	11	1.763611554520204	non-ideal	6.204766854290625E-10	2.832050430871079E-10	0.0	99.99993955715958	1.8447776983198297E-9	0.025502928362631995	1.1347777952677494E-8	7.581479963944829E-8	1.0171929973155626E-8	0.0	5.442522380490564E-10
39.0	104	149	2	6	11	1.6664429417500064	non-ideal	6.251533800330825E-10	2.753803877807141E-10	0.0	99.99993955715958	1.853733387365568E-9	0.02543910565680367	1.1768004744413382E-8	7.810479963944829E-8	1.0312278147511161E-8	0.0	5.533880863129605E-10
40.0	104	149	2	6	11	1.5804305925830966	non-ideal	6.296224384181329E-10	2.683570564201377E-10	0.0	99.99993955715958	1.8618727968275975E-9	0.02542296384061744	1.2190057524106563E-8	8.039479963944829E-8	1.0451171992117474E-8	1.1595855463992848E-15	5.619977131064992E-10
41.0	104	149	2	6	11	1.5040309798499383	non-ideal	6.339057485612092E-10	2.620546465787089E-10	0.0	99.99993955715958	1.869278822506202E-9	0.02540104797904356	1.2613751505578943E-8	8.26847996394483E-8	1.0588750154872456E-8	0.0	5.704671004909043E-10
42.0	104	149	2	6	11	1.4359682616979437	non-ideal	6.380224538566177E-10	2.5640081559533117E-10	0.0	99.99993955715958	1.8760256190079376E-9	0.0253969165637219	1.3038918044182763E-8	8.497479963944828E-8	1.0725138256713683E-8	0.0	5.789825755868931E-10
43.0	104	149	2	6	11	1.3751379835099287	non-ideal	6.419892939420807E-10	2.5133048114987387E-10	0.0	99.99993955715958	1.8821796674681927E-9	0.025526593086417478	1.3465404170619031E-8	8.726479963944829E-8	1.0860449811337995E-8	1.1240476104805735E-15	5.875724750679326E-10
44.0	104	149	2	6	11	1.320588028547578	non-ideal	6.458210468474458E-10	2.467850869075895E-10	0.0	99.99993955715958	1.887801442675908E-9	0.025438244486402545	1.3893076054179228E-8	8.955479963944829E-8	1.0994785817789741E-8	1.2471228817165246E-15	5.950072883737679E-10
45.0	104	149	2	6	11	1.271543840378163	non-ideal	6.495307460963771E-10	2.427119412355173E-10	0.0	99.99993955715958	1.8929450912580354E-9	0.02542883423356306	1.4321811790582956E-8	9.184479963944829E-8	1.1128237734570533E-8	0.0	6.02375508976964E-10
46.0	104	149	2	6	11	1.2273265723854034	non-ideal	6.531298463617653E-10	2.390636430343098E-10	0.0	99.99993955715958	1.8976588933748858E-9	0.02544322105528493	1.4751499336807371E-8	9.41347996394483E-8	1.1260888696372188E-8	0.0	6.098408944631985E-10
47.0	103	149	2	6	11	1.1873313618977854	non-ideal	6.566284694050465E-10	2.3579754789998333E-10	0.0	99.99993955715958	1.901986578874438E-9	0.025461362023838342	1.5182039619158776E-8	9.64247996394483E-8	1.139281302558226E-8	0.0	6.171792445590323E-10
48.0	103	149	2	6	11	1.15105010765381	non-ideal	6.600356259295894E-10	2.3287528331022476E-10	0.0	99.99993955715958	1.9059678076593677E-9	0.025261141101531277	1.5613345305765884E-8	9.871479963944833E-8	1.1524077102560457E-8	0.0	6.229294303538049E-10
49.0	103	149	2	6	11	1.1180601464998683	non-ideal	6.633592794111811E-10	2.3026232440285284E-10	0.0	99.99993955715958	1.9096378004530424E-9	0.025094660499848025	1.604533525626137E-8	1.0100479963944833E-7	1.165474156877848E-8	0.0	6.279428261103246E-10
50.0	103	149	2	6	11	1.087969791605846	non-ideal	6.666065161569991E-10	2.2792761505304894E-10	0.0	99.99993955715958	1.913028476967598E-9	0.024984902261481874	1.6477937882252045E-8	1.0329479963944833E-7	1.178486060377672E-8	0.0	6.329616572084216E-10
51.0	103	149	2	6	11	1.0604514541255132	non-ideal	6.697836272647382E-10	2.25843210166126E-10	0.0	99.99993955715958	1.9161683466473707E-9	0.02495236480821502	1.69110876155463E-8	1.0558479963944833E-7	1.1914483417699323E-8	0.0	6.388377449473724E-10
52.0	103	149	2	6	11	1.0352111421418333	non-ideal	6.728962205558787E-10	2.239839699519343E-10	0.0	99.99993955715958	1.919083251726904E-9	0.024880006367536008	1.734472662501684E-8	1.0787479963944835E-7	1.2043653987763604E-8	0.0	6.431420674661658E-10
53.0	103	149	2	6	11	1.0119970500920785	non-ideal	6.759492998181383E-10	2.2232727438645567E-10	0.0	99.99993955715958	1.9217963787370604E-9	0.025006521495317693	1.777880255677182E-8	1.1016479963944834E-7	1.2172412070035383E-8	0.0	6.486378570242145E-10
54.0	103	149	2	6	11	0.9905878416838135	non-ideal	6.789473211077265E-10	2.2085277388463987E-10	0.0	99.99993955715958	1.924328478495365E-9	0.02514490190338638	1.8213267748102078E-8	1.1245479963944836E-7	1.2300793692250533E-8	0.0	6.5288434626556E-10
55.0	103	149	2	6	11	0.9707843927335529	non-ideal	6.818942781495053E-10	2.1954216095039607E-10	0.0	99.99993955715958	1.9266983590553487E-9	0.02501723857591948	1.864808016021753E-8	1.1474479963944836E-7	1.242883107347993E-8	0.0	6.57266084093409E-10
56.0	103	149	2	6	11	0.9524185631814266	non-ideal	6.847937390306664E-10	2.1837896309034762E-10	0.0	99.99993955715958	1.9289228202962842E-9	0.024990704119837965	1.9083201320450796E-8	1.1703479963944836E-7	1.2556553491376792E-8	0.0	6.621710368234836E-10
57.0	103	149	2	6	11	0.9353368313824482	non-ideal	6.876489076899077E-10	2.173483618054006E-10	0.0	99.99993955715958	1.931017056975118E-9	0.025009744612203445	1.951859713083395E-8	1.1932479963944834E-7	1.2683987194524215E-8	0.0	6.654000256601263E-10
58.0	103	149	2	6	11	0.9194078754900716	non-ideal	6.904626502336033E-10	2.164370242987873E-10	0.0	99.99993955715958	1.9329946248493495E-9	0.024999604220651107	1.995423630510079E-8	1.2161479963944834E-7	1.2811156072220891E-8	0.0	6.700141260019435E-10
59.0	103	149	2	6	11	0.9045108306368029	non-ideal	6.932375501722041E-10	2.1563295643790095E-10	0.0	99.99993955715958	1.934867833837032E-9	0.024991498450144364	2.0390091398298303E-8	1.2390479963944834E-7	1.2938081462926934E-8	0.0	6.748898594737595E-10
60.0	103	149	2	6	11	0.8905442985801401	non-ideal	6.95975931956877E-10	2.1492536628889415E-10	0.0	99.99993955715958	1.936647695713088E-9	0.0249488220978049	2.082613739869392E-8	1.2619479963944834E-7	1.3064782743061506E-8	0.0	6.789417480677102E-10
61.0	103	149	2	6	11	0.8774158611071879	non-ideal	6.98679884164921E-10	2.1430454557000112E-10	0.0	99.99993955715958	1.9383440678423948E-9	0.02496523586218103	2.12623515760504E-8	1.2848479963944835E-7	1.3191277490092204E-8	0.0	6.825995511468267E-10
62.0	103	149	2	6	11	0.8650417697849603	non-ideal	7.013512953904533E-10	2.1376176026100022E-10	0.0	99.99993955715958	1.9399658798933778E-9	0.02493495996798255	2.1698713875148236E-8	1.3077479963944835E-7	1.3317581461616076E-8	0.0	6.852079205793788E-10
63.0	103	149	2	6	11	0.8533508290280124	non-ideal	7.039918730841537E-10	2.1328915204111154E-10	0.0	99.99993955715958	1.941521138396825E-9	0.024910366594146093	2.2135206138730867E-8	1.3306479963944835E-7	1.3443708942628603E-8	0.0	6.886561459976651E-10
64.0	103	149	2	6	11	0.8422787651913748	non-ideal	7.066031611583286E-10	2.128796515748574E-10	0.0	99.99993955715958	1.9430170215325036E-9	0.024938900063680134	2.257181193786878E-8	1.3535479963944835E-7	1.3569672884060362E-8	0.0	6.921719709432636E-10
65.0	103	149	2	6	11	0.8317677072143502	non-ideal	7.091865552070749E-10	2.1252689903202617E-10	0.0	99.99993955715958	1.944459961368291E-9	0.02497009545183854	2.3008516390486476E-8	1.3764479963944836E-7	1.369548503872941E-8	0.0	6.946199070170483E-10
66.0	103	149	2	6	11	0.8217653178210789	non-ideal	7.117433270948543E-10	2.122251728487324E-10	0.0	99.99993955715958	1.945855802101203E-9	0.025010329076371504	2.344530647772499E-8	1.3993479963944836E-7	1.3821155928198551E-8	0.0	6.983741836553405E-10
67.0	103	149	2	6	11	0.8122276763303329	non-ideal	7.142746333743631E-10	2.119693251949945E-10	0.0	99.99993955715958	1.947209758399198E-9	0.024973636106204	2.388217028218775E-8	1.4222479963944836E-7	1.3946695152060999E-8	0.0	7.011294424526384E-10
68.0	103	148	2	6	11	0.8031140411727791	non-ideal	7.167815278326133E-10	2.1175472542628368E-10	0.0	99.99987911435568	1.9485265182433437E-9	0.02492148839070619	2.4319097109798974E-8	1.4451479963944837E-7	1.4072111402977912E-8	0.0	7.030150318474699E-10
69.0	103	148	2	6	11	0.7943880995387916	non-ideal	7.192649727184511E-10	2.1157719481979268E-10	0.0	99.99987911435568	1.9498102927481316E-9	0.024899962271630827	2.475607734445777E-8	1.4680479963944837E-7	1.4197412717878242E-8	0.0	7.044519796259763E-10
70.0	103	148	2	6	11	0.786017487466175	non-ideal	7.21725845148625E-10	2.1143299835193381E-10	0.0	99.99987911435568	1.951064838922342E-9	0.02503585399505914	2.5193102198545203E-8	1.4909479963944837E-7	1.4322606145425585E-8	0.0	7.065449641839765E-10
71.0	103	148	2	6	11	0.7779722117046122	non-ideal	7.241649513482129E-10	2.1131876571004504E-10	0.0	99.99987911435568	1.9522935733700906E-9	0.024935240329110014	2.563016402516615E-8	1.5138479963944837E-7	1.4447698142369463E-8	0.0	7.081916348429804E-10
72.0	103	148	2	6	11	0.770227084903658	non-ideal	7.265830345839438E-10	2.1123146348077175E-10	0.0	99.99987911435568	1.9534995672981674E-9	0.024966527649071087	2.6067255959541862E-8	1.5367479963944838E-7	1.4572694577271488E-8	0.0	7.101181523070104E-10
73.0	103	148	2	6	11	0.7627596845914273	non-ideal	7.289807728013621E-10	2.1116836296525464E-10	0.0	99.99987911435568	1.9546855052947366E-9	0.024935046547988234	2.6504371423175863E-8	1.5596479963944838E-7	1.4697600921588068E-8	0.0	7.112847884441877E-10
74.0	103	148	2	6	11	0.7555470746021375	non-ideal	7.313587940528193E-10	2.111270099396257E-10	0.0	99.99987911435568	1.9558538682187167E-9	0.024884768869962635	2.6941504913911378E-8	1.5825479963944838E-7	1.4822422023378006E-8	0.0	7.127320146889424E-10
75.0	103	148	2	6	11	0.7485713939872777	non-ideal	7.337176804735312E-10	2.111051958987082E-10	0.0	99.99987911435568	1.9570068726209312E-9	0.02485838504123091	2.7378651428594126E-8	1.6054479963944838E-7	1.4947162322695035E-8	0.0	7.142373982699257E-10
76.0	103	148	2	6	11	0.74181621172024	non-ideal	7.360579704003306E-10	2.1110093446455423E-10	0.0	99.99987911435568	1.958146485838937E-9	0.024863144565747165	2.7815806356327316E-8	1.6283479963944839E-7	1.5071825908581142E-8	0.0	7.159321080429975E-10
77.0	103	148	2	6	11	0.7352659240351634	non-ideal	7.383801625275546E-10	2.1111243893497794E-10	0.0	99.99987911435568	1.9592744698129185E-9	0.024835070541352804	2.8252965543894695E-8	1.651247996394484E-7	1.5196416519881426E-8	0.0	7.177486933419531E-10
78.0	103	148	2	6	11	0.7289063794843499	non-ideal	7.406847236984414E-10	2.1113810199202832E-10	0.0	99.99987911435568	1.9603924374816116E-9	0.024912918904791814	2.8690125450177773E-8	1.674147996394484E-7	1.5320937515215918E-8	0.0	7.202482289656245E-10
79.0	103	148	2	6	11	0.7227260023223886	non-ideal	7.429720844754494E-10	2.111764775974311E-10	0.0	99.99987911435568	1.961501768161918E-9	0.025013164882543404	2.9127282519200304E-8	1.697047996394484E-7	1.5445392093556628E-8	0.0	7.222821424924552E-10
80.0	103	148	2	6	11	0.7167119419506058	non-ideal	7.452426537552443E-10	2.1122626556129058E-10	0.0	99.99987911435568	1.9626037935073256E-9	0.024959974898196208	2.956443410811243E-8	1.719947996394484E-7	1.556978300869681E-8	0.0	7.237394263703674E-10
81.0	103	148	2	6	11	0.7108560351564299	non-ideal	7.474968092115589E-10	2.112862955495592E-10	0.0	99.99987911435568	1.963699604243016E-9	0.025091001581326797	3.000157726201251E-8	1.7428479963944848E-7	1.569411298193967E-8	0.0	7.262133723676147E-10
82.0	103	148	2	6	11	0.7051472151699174	non-ideal	7.497349098314739E-10	2.113555158233051E-10	0.0	99.99987911435568	1.9647902586820028E-9	0.024991358465750933	3.0438709803604386E-8	1.765747996394486E-7	1.5818384359718236E-8	0.0	7.275587540139138E-10
83.0	103	148	2	6	11	0.6995784265031346	non-ideal	7.519572908946464E-10	2.114329795500986E-10	0.0	99.99987911435568	1.9658766458825253E-9	0.02493124409725174	3.087582944658766E-8	1.788647996394486E-7	1.594259941468915E-8	0.0	7.292652045607299E-10
84.0	103	148	2	6	11	0.6941411175311962	non-ideal	7.541642690104086E-10	2.1151783571167046E-10	0.0	99.99987911435568	1.9669595838732825E-9	0.024882380643415674	3.131293427798983E-8	1.811547996394486E-7	1.6066760197962076E-8	0.0	7.315422062641963E-10
85.0	103	148	2	6	11	0.6888283824110646	non-ideal	7.56356145338823E-10	2.116093185877667E-10	0.0	99.99987911435568	1.9680398172176595E-9	0.024872172789425967	3.1750022658961295E-8	1.834447996394486E-7	1.6190868581922395E-8	0.0	7.339580525177876E-10
86.0	104	147	2	6	11	0.6836343835510579	non-ideal	7.585332040700043E-10	2.117067394652314E-10	0.0	99.99981867158833	1.969117984474245E-9	0.024893967024677405	3.218709297281762E-8	1.8573479963944865E-7	1.6314926349777167E-8	0.0	7.368622268367148E-10
87.0	104	147	2	6	11	0.6785528659249869	non-ideal	7.606957148925135E-10	2.1180946621459516E-10	0.0	99.99981867158833	1.9701946625399175E-9	0.024889254648526295	3.2624143815542794E-8	1.880247996394487E-7	1.6438935296535354E-8	0.0	7.392449092505527E-10
88.0	104	147	2	6	11	0.6735783982871374	non-ideal	7.628439347994947E-10	2.119169548604314E-10	0.0	99.99981867158833	1.971270370919246E-9	0.024887439737010957	3.306117396062245E-8	1.903147996394487E-7	1.6562896781721927E-8	0.0	7.411084600001416E-10
89.0	104	147	2	6	11	0.6687061609545574	non-ideal	7.649781088898164E-10	2.1202870560549115E-10	0.0	99.99981867158833	1.9723455689823226E-9	0.02489412278354755	3.349818230207045E-8	1.926047996394487E-7	1.6686812218395136E-8	0.0	7.434867311190264E-10
90.0	104	147	2	6	11	0.663931628364061	non-ideal	7.670984722282522E-10	2.1214426794485374E-10	0.0	99.99981867158833	1.9734206721702976E-9	0.024951480925539053	3.393516788206996E-8	1.9489479963944871E-7	1.681068291729314E-8	0.0	7.460940267271758E-10
91.0	104	147	2	6	11	0.6592508950366548	non-ideal	7.69205248756877E-10	2.122632366740368E-10	0.0	99.99981867158833	1.9744960325156523E-9	0.024967718415797174	3.437212974855214E-8	1.9718479963944882E-7	1.6934510136572838E-8	0.0	7.480175166695604E-10
92.0	104	147	2	6	11	0.6546597550903395	non-ideal	7.712986541029164E-10	2.123852475838729E-10	0.0	99.99981867158833	1.9755719792160145E-9	0.02492716751924937	3.480906714986202E-8	1.9947479963944883E-7	1.705829502303115E-8	0.0	7.501925900975882E-10
93.0	104	147	2	6	11	0.6501549115044551	non-ideal	7.733788934492982E-10	2.1250997303375776E-10	0.0	99.99981867158833	1.976648777261668E-9	0.024896748273293894	3.5245979264396993E-8	2.0176479963944883E-7	1.718203870412203E-8	0.0	7.519024933408192E-10
94.0	104	147	2	6	11	0.6457324388469461	non-ideal	7.754461673259464E-10	2.1263711864625556E-10	0.0	99.99981867158833	1.9777267068840648E-9	0.02498004562096767	3.5682865623900675E-8	2.0405479963944883E-7	1.7305742154135734E-8	0.0	7.534263761588334E-10
95.0	104	147	2	6	11	0.6413902410910977	non-ideal	7.775006658609296E-10	2.1276641940769394E-10	0.0	99.99981867158833	1.9788059591608893E-9	0.024962931222942387	3.611972549028313E-8	2.0634479963944883E-7	1.742940639995762E-8	0.0	7.557035485004775E-10
96.0	104	147	2	6	11	0.6371244660282909	non-ideal	7.795425750764815E-10	2.1289763756175545E-10	0.0	99.99981867158833	1.9798867515505646E-9	0.02493184169490555	3.655655849306288E-8	2.0863479963944884E-7	1.755303231660753E-8	0.0	7.567040375897076E-10
97.0	105	147	2	6	11	0.6329332425297947	non-ideal	7.815720730645943E-10	2.130305589021096E-10	0.0	99.99981867158833	1.980969237408415E-9	0.027532194430847284	3.699336408665758E-8	2.1092479963944884E-7	1.7676620806924916E-8	0.0	7.578341417314891E-10
98.0	105	147	2	6	11	0.6288135381815763	non-ideal	7.835893328643424E-10	2.1316499125432902E-10	0.0	99.99981867158833	1.9820535717007406E-9	0.042362408477255385	3.7430141910309644E-8	2.1321479963944884E-7	1.7800172686320813E-8	0.0	7.549036368624462E-10
99.0	105	147	2	6	11	0.6247632368133657	non-ideal	7.855945225139245E-10	2.1330076166455747E-10	0.0	99.99981867158833	1.983139886796591E-9	0.05042906244005337	3.7866891628147755E-8	2.1550479963944884E-7	1.7923688737622623E-8	0.0	7.524348715112482E-10
100.0	105	147	2	6	11	0.6207802604385279	non-ideal	7.875878048476095E-10	2.134377147645554E-10	0.0	99.99981867158833	1.9842282850602154E-9	0.05495574194706156	3.830361287387571E-8	2.1779479963944885E-7	1.804716973049587E-8	0.0	7.505457254679242E-10
101.0	105	147	2	6	11	0.6168624892868048	non-ideal	7.895693358779007E-10	2.1357571098237285E-10	0.0	99.99981867158833	1.98531884822818E-9	0.05768605751033536	3.874030528953306E-8	2.2008479963944885E-7	1.8170616410567376E-8	0.0	7.491706878444306E-10
102.0	105	147	2	6	11	0.6130073233157362	non-ideal	7.915392696363166E-10	2.1371462490301783E-10	0.0	99.99981867158833	1.9864116819434294E-9	0.05913362692759995	3.9176968764345337E-8	2.2237479963944885E-7	1.829402942421643E-8	0.0	7.479264396087015E-10
103.0	105	147	2	6	11	0.6092136796585886	non-ideal	7.934977562770649E-10	2.1385434362919077E-10	0.0	99.99981867158833	1.9875068585722023E-9	0.05986894976549825	3.961360309757513E-8	2.2466479963944885E-7	1.841740942923444E-8	0.0	7.472079158947483E-10
104.0	105	147	2	6	11	0.6054799059143798	non-ideal	7.954449407262233E-10	2.1399476599664514E-10	0.0	99.99981867158833	1.9886044224004175E-9	0.06026378626499348	4.005020802150605E-8	2.2695479963944886E-7	1.8540757088028083E-8	0.0	7.465147262889367E-10
105.0	105	147	2	6	11	0.6018039492104185	non-ideal	7.973809634916868E-10	2.1413580117238325E-10	0.0	99.99981867158833	1.989704413452596E-9	0.053591589385779015	4.048678332508856E-8	2.2924479963944886E-7	1.866407302915121E-8	0.0	7.462851553531242E-10
106.0	105	147	2	6	11	0.598184023811611	non-ideal	7.993059634615689E-10	2.1427736747132252E-10	0.0	99.99981867158833	1.9908068896324916E-9	0.056697554899466936	4.092332896983916E-8	2.3153479963944886E-7	1.8787357811110673E-8	0.0	7.461040845909614E-10
107.0	105	147	2	6	11	0.5946192241352196	non-ideal	8.012200752478673E-10	2.1441939141451312E-10	0.0	99.99981867158833	1.9919118719414614E-9	0.05863570984295236	4.135984477178123E-8	2.3382479963944887E-7	1.8910612026265474E-8	0.0	7.46269758909226E-10
108.0	105	147	2	6	11	0.5911078382379665	non-ideal	8.031234303437318E-10	2.1456180729719345E-10	0.0	99.99981867158833	1.993019383819278E-9	0.05948523187295904	4.179633062086169E-8	2.3611479963944887E-7	1.9033836230157405E-8	0.0	7.466661333869798E-10
109.0	105	147	2	6	11	0.5876485259120914	non-ideal	8.050161580465096E-10	2.147045559982543E-10	0.0	99.99981867158833	1.994129450722583E-9	0.05996198606008844	4.223278646896144E-8	2.3840479963944887E-7	1.915703094681057E-8	0.0	7.469793617187475E-10
110.0	105	147	2	6	11	0.5842402452649312	non-ideal	8.06898382977429E-10	2.148475844238502E-10	0.0	99.99981867158833	1.9952420647482383E-9	0.06016881970511442	4.2669212124929066E-8	2.4069479963944885E-7	1.9280196735606168E-8	0.0	7.472963207352822E-10
111.0	104	148	2	6	11	0.580881201502016	non-ideal	8.087702285095217E-10	2.1499084512905723E-10	0.0	99.99987911435568	1.9963572474207093E-9	0.0537719729911204	4.3105607607319354E-8	2.4298479963944885E-7	1.940333407750046E-8	0.0	7.483263852784576E-10
112.0	104	148	2	6	11	0.5775706703379864	non-ideal	8.106318155280411E-10	2.1513430850537751E-10	0.0	99.99987911435568	1.9974750017795534E-9	0.04113358534008437	4.3541972864493444E-8	2.4527479963944885E-7	1.95264433082464E-8	0.0	7.535907155867968E-10
113.0	104	148	2	6	11	0.5743075563537121	non-ideal	8.124832615334133E-10	2.1527792302738017E-10	0.0	99.99987911435568	1.9985953157688375E-9	0.03401146531619607	4.3978307793276895E-8	2.4756479963944885E-7	1.9649525088056372E-8	0.0	7.573272191732368E-10
114.0	104	148	2	6	11	0.571090498643021	non-ideal	8.143246823114803E-10	2.154216532959129E-10	0.0	99.99987911435568	1.9997181949678075E-9	0.02986240370808952	4.441461241108213E-8	2.4985479963944886E-7	1.9772579872318293E-8	0.0	7.606283571113301E-10
115.0	104	148	2	6	11	0.5679186623925422	non-ideal	8.161561913205896E-10	2.1556546857857448E-10	0.0	99.99987911435568	2.0008436264591435E-9	0.027668330292623607	4.485088666565563E-8	2.5214479963944886E-7	1.9895608129515453E-8	0.0	7.643562731742691E-10
116.0	104	148	2	6	11	0.5647910339477046	non-ideal	8.179778995629038E-10	2.1570934149670076E-10	0.0	99.99987911435568	2.001971595396997E-9	0.026502005125799092	4.528713051837057E-8	2.5443479963944886E-7	2.001861031566859E-8	0.0	7.685956928443191E-10
117.0	104	148	2	6	11	0.5617065698857587	non-ideal	8.197899160577052E-10	2.1585324747700686E-10	0.0	99.99987911435568	2.0031020886036904E-9	0.025895757518000117	4.572334396009753E-8	2.5672479963944887E-7	2.0141586869973987E-8	0.0	7.714026262887254E-10
118.0	104	148	2	6	11	0.5586643822543473	non-ideal	8.215923471357063E-10	2.1599716448734845E-10	0.0	99.99987911435568	2.004235082253787E-9	0.025468848326628588	4.6159526939333193E-8	2.5901479963944887E-7	2.0264538238353468E-8	0.0	7.744221650559243E-10
119.0	104	148	2	6	11	0.5556633746524974	non-ideal	8.233852979665538E-10	2.1614107287686916E-10	0.0	99.99987911435568	2.0053705665023304E-9	0.025233980093891332	4.659567950047472E-8	2.6130479963944887E-7	2.0387464828903813E-8	0.0	7.76585850860455E-10
120.0	104	148	2	6	11	0.5527029303934857	non-ideal	8.251688715532786E-10	2.1628495496056913E-10	0.0	99.99987911435568	2.0065085182999043E-9	0.025212952940867946	4.7031801626465674E-8	2.6359479963944887E-7	2.0510367063342994E-8	0.0	7.786892513632832E-10
