# Supplementary material for: Multiscale Multiobjective Systems Analysis (MiMoSA): an advanced metabolic modeling framework for complex systems
Source: Sci Rep. 2019 Nov 18;9:16948. doi: 10.1038/s41598-019-53188-0 (PMC6861322; doi:10.1038/s41598-019-53188-0)
Supplement: Supplementary file 2 — Supplemental File 1 [file 41598_2019_53188_MOESM2_ESM.zip › iTery101/.temp/iTery101/data/bio10_0/Attributes_Cell_Diazotroph_22.csv]

Time Step	x	y	Filament Name	Position in Filament	Filament length	Efficiency	Regime	biomass	glycogen	no3	photon	cyanophycin	o2	n2	hco3	co2	urea	nh4
2.0	110	86	2	7	11	0.0	non-ideal	1.0222854422398551E-9	1.999044395563912E-9	0.0	0.0	3.3033982893705517E-10	3.369971467087427E-10	5.06244268320612E-10	1.8337437276700773E-9	9.91680604593758E-11	0.0	0.0
3.0	110	86	2	7	11	0.0	non-ideal	1.0272610339672373E-9	1.8798694945732054E-9	0.0	99.99613173186319	4.409223246679721E-10	0.03247524103266592	6.218562551508894E-10	3.645546116538539E-9	7.839814704159866E-10	0.0	1.8072891699202544E-11
4.0	110	86	2	7	11	1.654619988909078	non-ideal	1.032141601717778E-9	1.78281000313943E-9	0.0	99.99613173186319	5.200795578874287E-10	0.05882844025018708	8.103299542373568E-10	5.463333549925937E-9	1.3175273663190084E-9	0.0	3.2148258357270515E-11
5.0	110	86	2	7	11	1.6295046293607731	non-ideal	1.0378581894217803E-9	1.654947098187034E-9	0.0	99.99613173186319	6.153308405289756E-10	0.08080862841375921	9.568495191542533E-10	7.322861676544111E-9	2.0178262279223033E-9	0.0	4.772276067488354E-11
6.0	110	86	2	7	11	1.9163027588205968	non-ideal	1.0432819804036497E-9	1.5466611780499928E-9	0.0	99.99613173186319	6.920130053666132E-10	0.0978540275225506	1.1481800390073527E-9	9.196517287740534E-9	2.654815511756064E-9	0.0	6.423135578896464E-11
7.0	110	86	2	7	11	1.826943993915687	non-ideal	1.0483647047131566E-9	1.4481859547750596E-9	0.0	99.99613173186319	7.636405262816368E-10	0.11183216790347737	1.3504128000087277E-9	1.1070153759698105E-8	3.2250407786737164E-9	7.018032842169578E-15	8.205461940573686E-11
8.0	110	86	2	7	11	1.7201293819727317	non-ideal	1.0531582564364238E-9	1.3563384809427333E-9	0.0	99.99613173186319	8.318306532224236E-10	0.12282537697698183	1.5595610214118306E-9	1.2943790123519143E-8	3.750163913453556E-9	4.6606540994870745E-15	1.0070506986205511E-10
9.0	110	86	2	7	11	1.629611452713898	non-ideal	1.057689653743259E-9	1.2712861204384638E-9	0.0	99.99613173186319	8.962924448360432E-10	0.13221604996327233	1.7764452672990624E-9	1.4817426487155763E-8	4.231078282790158E-9	-3.474441255679761E-15	1.1991501640714595E-10
10.0	110	86	2	7	11	1.547219954649774	non-ideal	1.061978868281149E-9	1.1926800048052854E-9	0.0	99.99613173186319	9.572711182235934E-10	0.13955500262155696	2.000533189392195E-9	1.669106285079212E-8	4.669508502592518E-9	-6.645613680436653E-15	1.392631386219365E-10
11.0	110	86	2	7	11	1.470705256679055	non-ideal	1.0660454774201883E-9	1.1199815649129443E-9	0.0	99.99613173186319	1.015108216500854E-9	0.14533693754405147	2.2310506314923717E-9	1.856469921442848E-8	5.068487772759271E-9	-3.3017413447949944E-15	1.5860097558794597E-10
12.0	110	86	2	7	11	1.4000541424185982	non-ideal	1.069907710705568E-9	1.0527496394732174E-9	0.0	99.99613173186319	1.0700950053487522E-9	0.15061639318904899	2.4673495172274607E-9	2.0438335578064836E-8	5.430390439881E-9	-3.6598674013029794E-15	1.7786413949195301E-10
13.0	110	86	2	7	11	1.3349181547760292	non-ideal	1.0735820537586057E-9	9.905908680029167E-10	0.0	99.99613173186319	1.1225128430388582E-9	0.1545341526264288	2.708790992511415E-9	2.2311971941701196E-8	5.7571068662813315E-9	-2.5533018458845406E-15	1.969157360479354E-10
14.0	110	86	2	7	11	1.2747990216999532	non-ideal	1.0770835647271837E-9	9.331338703894597E-10	0.0	99.99613173186319	1.1726575172543473E-9	0.15767341550399597	2.9546978100739186E-9	2.4185608305337553E-8	6.050122017167259E-9	-2.3181538435069972E-15	2.156628310429206E-10
15.0	110	86	2	7	11	1.219294045048646	non-ideal	1.0804260263500857E-9	8.800323056547503E-10	0.0	99.99613173186319	1.2208486163800716E-9	0.16020999793820778	3.2043252442576232E-9	2.6059244668973913E-8	6.310378813259283E-9	-2.056592361980018E-15	2.3456794061090015E-10
16.0	110	86	2	7	11	1.1680416063289902	non-ideal	1.0836220543667283E-9	8.309650292046116E-10	0.0	99.99613173186319	1.2673007612181054E-9	0.1625929354825012	3.457182615855532E-9	2.793288103261027E-8	6.539562949587613E-9	-3.0694495723969534E-15	2.532183557968422E-10
17.0	110	86	2	7	11	1.1207074615165151	non-ideal	1.0866831581344848E-9	7.856367447680818E-10	0.0	99.99613173186319	1.3122910872782314E-9	0.16398967010784354	3.7126149206272623E-9	2.9806517396246676E-8	6.738417561175894E-9	-1.7768854842475146E-15	2.721388449819103E-10
18.0	110	86	2	7	11	1.0769691628578346	non-ideal	1.0896199013000181E-9	7.437697154633222E-10	0.0	99.99613173186319	1.3559342382410016E-9	0.1653065536952819	3.97071792092228E-9	3.168015375988301E-8	6.912168973154069E-9	-1.4376535081597494E-15	2.9131864346264414E-10
19.0	110	86	2	7	11	1.0365522404846035	non-ideal	1.092427012569943E-9	7.051144273018256E-10	0.0	99.99613173186319	1.39708618723764E-9	0.16668298976583196	4.234448056038615E-9	3.355379012351937E-8	7.075799730842435E-9	-2.1046430567492072E-15	3.1102454976705434E-10
20.0	110	86	2	7	11	0.9939030429041089	non-ideal	1.0950616812189164E-9	6.694922685637694E-10	0.0	99.99613173186319	1.4339415953382078E-9	0.16744401351166302	4.507970363930669E-9	3.542742648715575E-8	7.245995683952877E-9	-2.122959120670062E-15	3.3084243345767854E-10
21.0	110	86	2	7	11	0.935673319954041	non-ideal	1.0975387904142145E-9	6.367174388950452E-10	0.0	99.99613173186319	1.4680560382463615E-9	0.1688484136907719	4.787462413691953E-9	3.730106285079211E-8	7.409432191230679E-9	-1.4389231821114678E-15	3.5112426780237257E-10
22.0	103	148	2	7	11	0.8822457890978692	non-ideal	1.0998728802535874E-9	6.065100468601042E-10	0.0	99.99987911435568	1.4996899070474169E-9	0.17023218627358974	5.07233940882734E-9	3.9174699214428474E-8	7.566864948199585E-9	0.0	3.757951335130851E-10
23.0	103	148	2	7	11	0.8335760456659032	non-ideal	1.1020766977063752E-9	5.786759850910338E-10	0.0	99.99987911435568	1.5290286847567316E-9	0.10485154174889545	5.449830617761858E-9	4.146479961607683E-8	7.74350205768853E-9	-5.557836471897667E-15	3.8384384844324953E-10
24.0	103	148	2	7	11	0.7890934088255332	non-ideal	1.1041615349958876E-9	5.530341127293121E-10	0.0	99.99987911435568	1.5562468411452405E-9	0.06904815031512904	5.831901124348425E-9	4.375479963943412E-8	7.915027268094688E-9	1.8192668487370647E-15	3.924533778440654E-10
25.0	103	148	2	7	11	0.7483356396964005	non-ideal	1.106137708286637E-9	5.178152717619023E-10	0.0	99.99987911435568	1.5928701003573788E-9	0.05018954672637519	6.189815348654675E-9	4.60447996394482E-8	8.107387956266269E-9	1.8930247019279556E-15	4.0220297563301137E-10
26.0	103	148	2	7	11	0.711002398861628	non-ideal	1.108014552319648E-9	4.850670750608048E-10	0.0	99.99987911435568	1.6270519258217558E-9	0.039395899032961604	6.552983687514329E-9	4.833479963944823E-8	8.294559499175378E-9	0.0	4.1263363421109527E-10
27.0	103	148	2	7	11	0.6767839841202719	non-ideal	1.1097618920543738E-9	4.5676581813835756E-10	0.0	99.99987911435568	1.6568543171772887E-9	0.03302553718960479	6.926308675015625E-9	5.062479963944823E-8	8.472165557901507E-9	0.0	4.229038312349547E-10
28.0	103	148	2	7	11	0.631440806053719	non-ideal	1.111389981087734E-9	4.3143447998566944E-10	0.0	99.99987911435568	1.6837197832523926E-9	0.029828727777773116	7.3062582699265425E-9	5.2914799639448233E-8	8.643495553468056E-9	1.4734303770187397E-15	4.345747002663119E-10
29.0	103	148	2	7	11	0.5895331406693831	non-ideal	1.1129153405644873E-9	4.0855795060741434E-10	0.0	99.99987911435568	1.708065075853395E-9	0.028017689065287687	7.691862650530714E-9	5.5204799639448236E-8	8.810570501659375E-9	1.670925593560404E-15	4.456033727036733E-10
30.0	103	148	2	7	11	0.5533786253446995	non-ideal	1.1143492348001143E-9	3.8798758952221287E-10	0.0	99.99987911435568	1.7300482500167828E-9	0.026867465476238528	8.082789609080335E-9	5.749479963944824E-8	8.973593856809684E-9	0.0	4.571719103538492E-10
31.0	103	148	2	7	11	0.5211227666332826	non-ideal	1.1157009741902027E-9	3.695103900902126E-10	0.0	99.99987911435568	1.749888918755509E-9	0.026178390091456814	8.478545894452806E-9	5.978479963944824E-8	9.132923930986548E-9	0.0	4.684947888675658E-10
32.0	103	148	2	7	11	0.49209187359215356	non-ideal	1.1169791566582486E-9	3.5290634214197174E-10	0.0	99.99987911435568	1.767812429088319E-9	0.02582550876531437	8.878618025511847E-9	6.207479963944824E-8	9.288945905885847E-9	1.4994589561797595E-15	4.800946931589136E-10
33.0	103	148	2	7	11	0.4660558646621998	non-ideal	1.1181915153583573E-9	3.379852252995937E-10	0.0	99.99987911435568	1.784014492390012E-9	0.02561405692597146	9.282565971925378E-9	6.436479963944825E-8	9.441988485728048E-9	1.5211290416221667E-15	4.903937933926704E-10
34.0	103	149	2	7	11	0.44272452050692224	non-ideal	1.1193449078526014E-9	3.245787050783875E-10	0.0	99.99993955715958	1.7986680752186412E-9	0.025810780712544185	9.689998736511907E-9	6.665479963944825E-8	9.592341988285059E-9	0.0	5.021319034436691E-10
35.0	103	149	2	7	11	0.42179924475290753	non-ideal	1.1204454297492974E-9	3.1253472120771413E-10	0.0	99.99993955715958	1.8119290738544463E-9	0.02564855410630271	1.0100561222630794E-8	6.894479963944825E-8	9.740269544478214E-9	0.0	5.134274794593507E-10
36.0	103	149	2	7	11	0.40301910826599746	non-ideal	1.121498522729736E-9	3.017162555174169E-10	0.0	99.99993955715958	1.8239382032497323E-9	0.02556859967720605	1.0513935111271783E-8	7.123479963944823E-8	9.886008183744454E-9	1.1783377689766215E-15	5.241592935438454E-10
37.0	103	149	2	7	11	0.38615955641440464	non-ideal	1.1225090595274392E-9	2.920001575227834E-10	0.0	99.99993955715958	1.8348222726418441E-9	0.025552745932992938	1.0929836169901622E-8	7.352479963944828E-8	1.0029770286153824E-8	1.2100322137702389E-15	5.346621816716457E-10
38.0	103	149	2	7	11	0.3710245934010905	non-ideal	1.1234813916025792E-9	2.8327569179197405E-10	0.0	99.99993955715958	1.8446949815411277E-9	0.025526240244577857	1.1348007033776207E-8	7.581479963944829E-8	1.0171747482129195E-8	0.0	5.447076706877714E-10
39.0	103	149	2	7	11	0.3574335691809202	non-ideal	1.1244193972128924E-9	2.754432557643749E-10	0.0	99.99993955715958	1.853658338813958E-9	0.025467414040843857	1.1768214804175626E-8	7.810479963944829E-8	1.0312112689854077E-8	0.0	5.539684107925361E-10
40.0	103	149	2	7	11	0.3452216659811742	non-ideal	1.125326542531536E-9	2.684132574539726E-10	0.0	99.99993955715958	1.861804289184495E-9	0.025451019932396297	1.2190251119742941E-8	8.039479963944829E-8	1.0451021180648994E-8	1.244718807516552E-15	5.6258687621786E-10
41.0	103	149	2	7	11	0.3342450043962169	non-ideal	1.1262059417177997E-9	2.6210510720430863E-10	0.0	99.99993955715958	1.869215941376952E-9	0.025428887991779357	1.2613930899424998E-8	8.26847996394483E-8	1.0588611960844779E-8	1.2508625604077866E-15	5.710602610804424E-10
42.0	103	149	2	7	11	0.32438055110848657	non-ideal	1.1270603814488963E-9	2.5644631142679224E-10	0.0	99.99993955715958	1.8759676937504257E-9	0.0254244673905634	1.303908566914572E-8	8.497479963944828E-8	1.0725010808100601E-8	0.0	5.795758884525822E-10
43.0	103	149	2	7	11	0.3155132531931991	non-ideal	1.127892342627803E-9	2.5137166183774973E-10	0.0	99.99993955715958	1.8821260943945837E-9	0.025552471948522126	1.3465561828385135E-8	8.726479963944829E-8	1.0860331617112495E-8	0.0	5.881333311508803E-10
44.0	103	149	2	7	11	0.3075351414022754	non-ideal	1.1287040501444329E-9	2.4682249949360236E-10	0.0	99.99993955715958	1.8877514565957937E-9	0.025467121416582163	1.3893223807810503E-8	8.955479963944829E-8	1.099467609333966E-8	1.1851539222997234E-15	5.956438134057751E-10
45.0	103	149	2	7	11	0.30035583455623127	non-ideal	1.1294975048931126E-9	2.427460521842917E-10	0.0	99.99993955715958	1.89289818427453E-9	0.025456679419190067	1.4321950514168995E-8	9.184479963944829E-8	1.1128135545798872E-8	1.2308740456796548E-15	6.030012196067851E-10
46.0	103	149	2	7	11	0.29389613924151553	non-ideal	1.1302745016206793E-9	2.3909484729329205E-10	0.0	99.99993955715958	1.897615010238948E-9	0.02547005888200418	1.4751631895177908E-8	9.41347996394483E-8	1.1260792565322656E-8	0.0	6.104476575023314E-10
47.0	102	149	2	7	11	0.28808291359657573	non-ideal	1.1310366368097116E-9	2.358261800442012E-10	0.0	99.99993955715958	1.901945385585503E-9	0.025486143999724948	1.5182166812673492E-8	9.64247996394483E-8	1.1392722226759547E-8	0.0	6.178166319729155E-10
48.0	102	149	2	7	11	0.2828454452200954	non-ideal	1.1317853393140892E-9	2.329016333461553E-10	0.0	99.99993955715958	1.9059286518957803E-9	0.025286572279554175	1.561346577273507E-8	9.871479963944833E-8	1.1523991672259382E-8	0.0	6.236192476458516E-10
49.0	102	149	2	7	11	0.27812395074179425	non-ideal	1.1325219036585106E-9	2.3028664354423562E-10	0.0	99.99993955715958	1.9096006940840993E-9	0.025117456038208367	1.6045451086876772E-8	1.0100479963944833E-7	1.1654660480720948E-8	0.0	6.285481047170662E-10
50.0	102	149	2	7	11	0.2738706559733938	non-ideal	1.133247482935625E-9	2.2795011504294708E-10	0.0	99.99993955715958	1.9129931292239273E-9	0.025010368304146276	1.647804913453434E-8	1.0329479963944833E-7	1.1784783544375485E-8	0.0	6.33680999380452E-10
51.0	102	149	2	7	11	0.2700348480036882	non-ideal	1.1339631122740736E-9	2.2586407808429231E-10	0.0	99.99993955715958	1.9161346112682827E-9	0.024973570786239584	1.6911194967993104E-8	1.0558479963944833E-7	1.1914409906997225E-8	0.0	6.393826413610161E-10
52.0	102	149	2	7	11	0.26657426377745963	non-ideal	1.1346697201326646E-9	2.2400336674798964E-10	0.0	99.99993955715958	1.9190509723328564E-9	0.024904462841864684	1.7344830488546733E-8	1.0787479963944835E-7	1.2043583668861092E-8	0.0	6.438380093164081E-10
53.0	102	149	2	7	11	0.263450611742792	non-ideal	1.1353681380626075E-9	2.2234534073487254E-10	0.0	99.99993955715958	1.9217653594248403E-9	0.025029547194175134	1.7778902955156294E-8	1.1016479963944834E-7	1.2172344739545927E-8	0.0	6.492595089406704E-10
54.0	102	149	2	7	11	0.2606290329425018	non-ideal	1.1360591138027712E-9	2.2086963287260589E-10	0.0	99.99993955715958	1.924298680115989E-9	0.025167679166942618	1.8213365451793024E-8	1.1245479963944836E-7	1.2300728929720049E-8	0.0	6.53484557670226E-10
55.0	102	149	2	7	11	0.258079373458197	non-ideal	1.1367433162289111E-9	2.1955791930525938E-10	0.0	99.99993955715958	1.9266696207335234E-9	0.025039186735808926	1.864817511819595E-8	1.1474479963944836E-7	1.242876874702862E-8	0.0	6.578672028631504E-10
56.0	102	149	2	7	11	0.25577317154314166	non-ideal	1.137421346151685E-9	2.1839371575420355E-10	0.0	99.99993955715958	1.9288950659612716E-9	0.025013111622473008	1.9083293867243243E-8	1.1703479963944836E-7	1.2556493360763346E-8	0.0	6.627896649541776E-10
57.0	102	149	2	7	11	0.2536858608321265	non-ideal	1.138093742824177E-9	2.1736219149230266E-10	0.0	99.99993955715958	1.9309901811676334E-9	0.025034400980110477	1.9518687335986773E-8	1.1932479963944834E-7	1.2683929122268627E-8	0.0	6.661290738288542E-10
58.0	102	149	2	7	11	0.2517951888536234	non-ideal	1.1387609909764641E-9	2.1645000441192045E-10	0.0	99.99993955715958	1.9329686234425188E-9	0.0250247451295108	1.9954324737268464E-8	1.2161479963944834E-7	1.2811099772295364E-8	0.0	6.707676326483364E-10
59.0	102	149	2	7	11	0.2500814304451864	non-ideal	1.1394235235879767E-9	2.156451512281736E-10	0.0	99.99993955715958	1.9348425838795633E-9	0.02501494620153192	2.039017787907045E-8	1.2390479963944834E-7	1.2938026903734315E-8	0.0	6.755685986577674E-10
60.0	102	149	2	7	11	0.24852580510208028	non-ideal	1.1400817312788751E-9	2.1493683364283314E-10	0.0	99.99993955715958	1.9366231483313034E-9	0.024972143492373006	2.0826222118045984E-8	1.2619479963944834E-7	1.3064729782636397E-8	0.0	6.796220611329762E-10
61.0	102	149	2	7	11	0.2471129693911751	non-ideal	1.140735963778633E-9	2.1431533623839576E-10	0.0	99.99993955715958	1.9383201950519586E-9	0.0249889527745022	2.1262434784819014E-8	1.2848479963944835E-7	1.3191225976697966E-8	0.0	6.832996769142033E-10
62.0	102	149	2	7	11	0.24582805955191087	non-ideal	1.141386534231021E-9	2.137719193420107E-10	0.0	99.99993955715958	1.939942602766039E-9	0.02495833913053114	2.169879548987883E-8	1.3077479963944835E-7	1.3317531359513544E-8	0.0	6.858966585699748E-10
63.0	102	149	2	7	11	0.24465776226599306	non-ideal	1.1420337254708988E-9	2.1329872018720988E-10	0.0	99.99993955715958	1.9414984320649023E-9	0.024935215859061787	2.2135286346419738E-8	1.3306479963944835E-7	1.3443660134733753E-8	0.0	6.89420817164539E-10
64.0	102	149	2	7	11	0.2435910660251502	non-ideal	1.142677789711161E-9	2.1288866474993578E-10	0.0	99.99993955715958	1.9429948209361754E-9	0.024960666994242153	2.2571890659931072E-8	1.3535479963944835E-7	1.3569625345719518E-8	0.0	6.927819976549431E-10
65.0	102	149	2	7	11	0.24261679144437137	non-ideal	1.143318955139818E-9	2.125353896724635E-10	0.0	99.99993955715958	1.944438291552905E-9	0.024993288130274738	2.300859403043422E-8	1.3764479963944836E-7	1.3695438594200121E-8	0.0	6.953027333321781E-10
66.0	102	149	2	7	11	0.24172619650290428	non-ideal	1.1439574252593909E-9	2.1223316957340482E-10	0.0	99.99993955715958	1.9458346071147177E-9	0.02503344285443216	2.3445382949300557E-8	1.3993479963944836E-7	1.3821110565493066E-8	0.0	6.990562928162071E-10
67.0	102	149	2	7	11	0.24091025097428215	non-ideal	1.1445933839296516E-9	2.1197685440990458E-10	0.0	99.99993955715958	1.9471890235332717E-9	0.02499887017988268	2.3882245714929117E-8	1.4222479963944836E-7	1.394665079242027E-8	0.0	7.019239519898798E-10
68.0	102	148	2	7	11	0.24016178936583532	non-ideal	1.1452269955871704E-9	2.1176181053259264E-10	0.0	99.99987911435568	1.9485062086609044E-9	0.024944743600750465	2.4319171494930635E-8	1.4451479963944837E-7	1.407206801656213E-8	0.0	7.037158855617067E-10
69.0	102	148	2	7	11	0.23947369776706778	non-ideal	1.1458584073814576E-9	2.115838571048164E-10	0.0	99.99987911435568	1.949790356975733E-9	0.024923520579011836	2.4756150561729128E-8	1.4680479963944837E-7	1.4197370313784408E-8	0.0	7.05170631099424E-10
70.0	102	148	2	7	11	0.23883963946686235	non-ideal	1.1464877534763967E-9	2.114392570771003E-10	0.0	99.99987911435568	1.95104531572008E-9	0.025057222448812297	2.5193174622898926E-8	1.4909479963944837E-7	1.4322564575443399E-8	0.0	7.071070120734274E-10
71.0	102	148	2	7	11	0.23825487886137847	non-ideal	1.1471151523137255E-9	2.1132463793445294E-10	0.0	99.99987911435568	1.9522744132794447E-9	0.02495592919229223	2.563023551376028E-8	1.5138479963944837E-7	1.4447657428816105E-8	0.0	7.087798412848285E-10
72.0	102	148	2	7	11	0.23771362305241805	non-ideal	1.147740711541362E-9	2.1123696536661923E-10	0.0	99.99987911435568	1.9534807396264776E-9	0.024989914866379626	2.6067326468565235E-8	1.5367479963944838E-7	1.457265471164673E-8	0.0	7.108282696304752E-10
73.0	102	148	2	7	11	0.2372119233251268	non-ideal	1.1483645273986411E-9	2.1117350897980085E-10	0.0	99.99987911435568	1.9546670146693555E-9	0.024955986358505027	2.650444109528981E-8	1.5596479963944838E-7	1.4697561837413508E-8	0.0	7.118717638318269E-10
74.0	102	148	2	7	11	0.23674558078090185	non-ideal	1.148986687325032E-9	2.11131813020466E-10	0.0	99.99987911435568	1.955835725956388E-9	0.02490747744078791	2.6941573917341926E-8	1.5825479963944838E-7	1.4822383648030163E-8	0.0	7.134170352043002E-10
75.0	102	148	2	7	11	0.23631136959124643	non-ideal	1.1496072687014312E-9	2.111096681051457E-10	0.0	99.99987911435568	1.9569890359569733E-9	0.024881912447378782	2.737871961798429E-8	1.6054479963944838E-7	1.4947124686209278E-8	0.0	7.14966125099885E-10
76.0	102	148	2	7	11	0.2359055717685744	non-ideal	1.1502263419598867E-9	2.111050871114496E-10	0.0	99.99987911435568	1.958128949655627E-9	0.024887504462444473	2.7815873793623065E-8	1.6283479963944839E-7	1.5071788974946555E-8	0.0	7.16708533035468E-10
77.0	102	148	2	7	11	0.23552563679426147	non-ideal	1.1508439701005548E-9	2.1111628208185172E-10	0.0	99.99987911435568	1.9592572275233062E-9	0.024859005591013138	2.8253032272578725E-8	1.651247996394484E-7	1.519638026081232E-8	0.0	7.185033182446144E-10
78.0	102	148	2	7	11	0.2351688194709397	non-ideal	1.1514602098931514E-9	2.1114164499893153E-10	0.0	99.99987911435568	1.9603754623660437E-9	0.02493396617380041	2.8690191394016436E-8	1.674147996394484E-7	1.5320901942114616E-8	0.0	7.208263889568476E-10
79.0	102	148	2	7	11	0.2348328209393417	non-ideal	1.1520751130127222E-9	2.1117972928386288E-10	0.0	99.99987911435568	1.961485095490426E-9	0.025034908054090546	2.9127347948831744E-8	1.697047996394484E-7	1.5445357106351606E-8	0.0	7.228919534229771E-10
80.0	102	148	2	7	11	0.2345157658816408	non-ideal	1.152688724836188E-9	2.112292336877897E-10	0.0	99.99987911435568	1.9625873648058157E-9	0.024981244145072596	2.95644987544279E-8	1.719947996394484E-7	1.5569748683415906E-8	0.0	7.243574927049856E-10
81.0	102	148	2	7	11	0.23421531176870314	non-ideal	1.153301087190782E-9	2.1128898800764236E-10	0.0	99.99987911435568	1.9636834430893488E-9	0.02511489054821643	3.0001641321874235E-8	1.7428479963944848E-7	1.5694079243656588E-8	0.0	7.269605712900632E-10
82.0	102	148	2	7	11	0.23393015626689856	non-ideal	1.1539122376320034E-9	2.1135793925644712E-10	0.0	99.99987911435568	1.9647743460234047E-9	0.025012142853700122	3.043877322226626E-8	1.765747996394486E-7	1.5818351216657584E-8	0.0	7.28163906389598E-10
83.0	102	148	2	7	11	0.23365871553650755	non-ideal	1.1545222097219593E-9	2.1143514063649957E-10	0.0	99.99987911435568	1.965860977259059E-9	0.024956327829143254	3.087589225223838E-8	1.788647996394486E-7	1.5942566848181094E-8	0.0	7.300859484133614E-10
84.0	102	148	2	7	11	0.23339950565531092	non-ideal	1.1551310338428166E-9	2.1151974049660986E-10	0.0	99.99987911435568	1.9669441568243396E-9	0.02490330355579784	3.131299650506496E-8	1.811547996394486E-7	1.6066728188196768E-8	0.0	7.321539578022178E-10
85.0	102	148	2	7	11	0.23315134805427645	non-ideal	1.1557387376387628E-9	2.1161097276675677E-10	0.0	99.99987911435568	1.968024621076872E-9	0.02489482757767119	3.175008429254756E-8	1.834447996394486E-7	1.6190837125546324E-8	0.0	7.346590739419153E-10
86.0	103	147	2	7	11	0.2329132286582379	non-ideal	1.1563453461387379E-9	2.1170814848379724E-10	0.0	99.99981867158833	1.969103021792656E-9	0.024917709651845622	3.218715407088361E-8	1.8573479963944865E-7	1.6314895420196734E-8	0.0	7.375177939702566E-10
87.0	103	147	2	7	11	0.2326841762591891	non-ideal	1.156950881399407E-9	2.1181063510964103E-10	0.0	99.99981867158833	1.9701799192057734E-9	0.024912932159141397	3.262420433821857E-8	1.880247996394487E-7	1.6438904899333468E-8	0.0	7.398888569132568E-10
88.0	103	147	2	7	11	0.23246307856100318	non-ideal	1.1575553643095395E-9	2.1191788844755752E-10	0.0	99.99981867158833	1.9712558616867783E-9	0.024912637392056333	3.306123403006398E-8	1.903147996394487E-7	1.6562866870466638E-8	0.0	7.418403025846474E-10
89.0	103	147	2	7	11	0.2322495119327569	non-ideal	1.1581588128995757E-9	2.1202940834953423E-10	0.0	99.99981867158833	1.9723312781904418E-9	0.02491894374521136	3.349824186515775E-8	1.926047996394487E-7	1.66867828038009E-8	0.0	7.441982887416323E-10
90.0	103	147	2	7	11	0.23204240095995038	non-ideal	1.1587612436017975E-9	2.12144744265572E-10	0.0	99.99981867158833	1.9734065801037845E-9	0.024975954658514658	3.39352268622828E-8	1.9489479963944871E-7	1.68106540177061E-8	0.0	7.467883845647704E-10
91.0	103	147	2	7	11	0.23184115075817402	non-ideal	1.1593626717451457E-9	2.1226349072053724E-10	0.0	99.99981867158833	1.9744821443431155E-9	0.024993381850611663	3.4372188208232137E-8	1.9718479963944882E-7	1.6934481725789987E-8	0.0	7.487796227326933E-10
92.0	103	147	2	7	11	0.2316453545661647	non-ideal	1.1599631112738486E-9	2.1238528316647418E-10	0.0	99.99981867158833	1.9755582921853344E-9	0.024951844806694486	3.480912510373154E-8	1.9947479963944883E-7	1.7058267090733096E-8	0.0	7.508965626339598E-10
93.0	103	147	2	7	11	0.23145449547678942	non-ideal	1.1605625745599626E-9	2.125097939298512E-10	0.0	99.99981867158833	1.9766352965993625E-9	0.024922211393461846	3.524603677212207E-8	2.0176479963944883E-7	1.7182011225490035E-8	0.0	7.526545000430096E-10
94.0	103	147	2	7	11	0.23126798212766958	non-ideal	1.1611610731754833E-9	2.1263672838472938E-10	0.0	99.99981867158833	1.9777134184196083E-9	0.025004929944599075	3.568292263323254E-8	2.0405479963944883E-7	1.7305715140910745E-8	0.0	7.541568204977517E-10
95.0	103	147	2	7	11	0.2310855188370402	non-ideal	1.161758617506356E-9	2.127658215316002E-10	0.0	99.99981867158833	1.978792872886165E-9	0.02498871266568462	3.611978208599552E-8	2.0634479963944883E-7	1.7429379819524942E-8	0.0	7.564741991381681E-10
96.0	103	147	2	7	11	0.2309066595458788	non-ideal	1.162355216978303E-9	2.1289683524742862E-10	0.0	99.99981867158833	1.9798738507904175E-9	0.024955244604921323	3.65566146058768E-8	2.0863479963944884E-7	1.7553006186712217E-8	0.0	7.573454053304191E-10
97.0	104	147	2	7	11	0.23073104369372596	non-ideal	1.1629508802191923E-9	2.1302955543723342E-10	0.0	99.99981867158833	1.9809565222018675E-9	0.02753193033376735	3.6993419742892156E-8	2.1092479963944884E-7	1.767659511422429E-8	0.0	7.585973614692044E-10
98.0	104	147	2	7	11	0.23055837208275276	non-ideal	1.163545615475219E-9	2.1316378962936833E-10	0.0	99.99981867158833	1.9820410465685267E-9	0.0423596993311627	3.743019715929787E-8	2.1321479963944884E-7	1.7800147410444725E-8	0.0	7.555998739346526E-10
99.0	104	147	2	7	11	0.23038850550325857	non-ideal	1.1641394296650456E-9	2.1329936480867756E-10	0.0	99.99981867158833	1.983127529788305E-9	0.05043906677078606	3.786694636872249E-8	2.1550479963944884E-7	1.792366390697939E-8	0.0	7.531991808704995E-10
100.0	104	147	2	7	11	0.2302209374651823	non-ideal	1.164732329761246E-9	2.1343612563405495E-10	0.0	99.99981867158833	1.984216096941592E-9	0.05494053192502281	3.8303667133794995E-8	2.1779479963944885E-7	1.804714533174545E-8	0.0	7.512079913557893E-10
101.0	104	147	2	7	11	0.23005569541949994	non-ideal	1.1653243223068168E-9	2.1357393225563633E-10	0.0	99.99981867158833	1.985306854133119E-9	0.05768902933802265	3.874035923244162E-8	2.2008479963944885E-7	1.8170592386796262E-8	0.0	7.498892527129851E-10
102.0	104	147	2	7	11	0.22989261917688958	non-ideal	1.1659154127283951E-9	2.137126591204264E-10	0.0	99.99981867158833	1.986399861154385E-9	0.059108333767905655	3.9177022292938835E-8	2.2237479963944885E-7	1.8294005803133605E-8	0.0	7.485702581240853E-10
103.0	104	147	2	7	11	0.22973128096828271	non-ideal	1.166505606483589E-9	2.1385219356973446E-10	0.0	99.99981867158833	1.9874952023251023E-9	0.05983796671666981	3.961365618419614E-8	2.2466479963944885E-7	1.8417386215679337E-8	0.0	7.478395287202457E-10
104.0	104	147	2	7	11	0.22957169755139317	non-ideal	1.16709490825422E-9	2.1399243415960016E-10	0.0	99.99981867158833	1.988592921718269E-9	0.0602838095828791	4.005026063504901E-8	2.2695479963944886E-7	1.854073428834982E-8	0.0	7.472673590406352E-10
105.0	104	147	2	7	11	0.2294135716893259	non-ideal	1.1676833229730961E-9	2.1413328996852116E-10	0.0	99.99981867158833	1.989693086795589E-9	0.05366682255992257	4.048683558921837E-8	2.2924479963944886E-7	1.866405059975395E-8	0.0	7.470092361718234E-10
106.0	104	147	2	7	11	0.2292570049748781	non-ideal	1.168270855149936E-9	2.1427467916140227E-10	0.0	99.99981867158833	1.990795732378545E-9	0.05669892494296053	4.092338087621467E-8	2.3153479963944886E-7	1.8787335751318332E-8	0.0	7.46814636450865E-10
107.0	104	147	2	7	11	0.22910183657612432	non-ideal	1.1688575085489866E-9	2.1441652841246475E-10	0.0	99.99981867158833	1.9919008731629046E-9	0.05866190865598141	4.1359896277560535E-8	2.3382479963944887E-7	1.8910590346347932E-8	0.0	7.47044899024712E-10
108.0	104	147	2	7	11	0.22894777919100356	non-ideal	1.1694432870523667E-9	2.145587718765813E-10	0.0	99.99981867158833	1.9930085445921073E-9	0.05945795074408484	4.179638175009682E-8	2.3611479963944887E-7	1.9033814918943828E-8	0.0	7.473076898622915E-10
109.0	104	147	2	7	11	0.2287948815450746	non-ideal	1.170028194218398E-9	2.1470135030157951E-10	0.0	99.99981867158833	1.9941187602016182E-9	0.059914240980658146	4.2232837177073246E-8	2.3840479963944887E-7	1.9157010015523408E-8	0.0	7.47570590627641E-10
110.0	104	147	2	7	11	0.22864301992132569	non-ideal	1.1706122333552199E-9	2.148442106445153E-10	0.0	99.99981867158833	1.99523152942805E-9	0.06016395802111831	4.2669262466082745E-8	2.4069479963944885E-7	1.928017616343735E-8	0.0	7.479906777696567E-10
111.0	103	148	2	7	11	0.2284920988996229	non-ideal	1.1711954078278095E-9	2.1498730527268248E-10	0.0	99.99987911435568	1.996346866352983E-9	0.05380097521946258	4.310565759193872E-8	2.4298479963944885E-7	1.940331385808062E-8	0.0	7.489408239176422E-10
112.0	103	148	2	7	11	0.22834214288619656	non-ideal	1.1717777207271784E-9	2.1513060463135217E-10	0.0	99.99987911435568	1.9974647687066177E-9	0.041194647776662166	4.354202247346056E-8	2.4527479963944885E-7	1.952642344471993E-8	0.0	7.543087966494077E-10
113.0	103	148	2	7	11	0.22819304676293747	non-ideal	1.172359175059744E-9	2.1527405718879E-10	0.0	99.99987911435568	1.998585235934684E-9	0.0340435494956888	4.397835707239453E-8	2.4756479963944885E-7	1.964950556248386E-8	0.0	7.579892236670655E-10
114.0	103	148	2	7	11	0.22804477925535982	non-ideal	1.1729397735915358E-9	2.154176273763827E-10	0.0	99.99987911435568	1.9997082625222735E-9	0.029888205582602884	4.44146613420467E-8	2.4985479963944886E-7	1.9772560687790035E-8	0.0	7.612740767801514E-10
115.0	103	148	2	7	11	0.22789724781539616	non-ideal	1.1735195189957645E-9	2.1556128452740516E-10	0.0	99.99987911435568	2.000833836525868E-9	0.02769342031969575	4.4850935236206034E-8	2.5214479963944886E-7	1.9895589287064286E-8	0.0	7.650089625014523E-10
116.0	103	148	2	7	11	0.22775041749158553	non-ideal	1.1740984138255187E-9	2.1570500118213708E-10	0.0	99.99987911435568	2.0019619451616855E-9	0.026530473693782454	4.528717872725841E-8	2.5443479963944886E-7	2.0018591812907552E-8	0.0	7.693329289354621E-10
117.0	103	148	2	7	11	0.22760424246146882	non-ideal	1.174676460731934E-9	2.158487527126999E-10	0.0	99.99987911435568	2.003092580268859E-9	0.025920658706420477	4.572339183408333E-8	2.5672479963944887E-7	2.014156869551489E-8	0.0	7.720823985544984E-10
118.0	103	148	2	7	11	0.2274587625694302	non-ideal	1.1752536619667204E-9	2.1599251704669002E-10	0.0	99.99987911435568	2.0042257141327134E-9	0.025491145985922614	4.615957448280052E-8	2.5901479963944887E-7	2.0264520388106095E-8	0.0	7.750313627590303E-10
119.0	103	148	2	7	11	0.22731382191760569	non-ideal	1.175830020065005E-9	2.1613627451550917E-10	0.0	99.99987911435568	2.005361340275744E-9	0.02525855025709277	4.659572673678399E-8	2.6130479963944887E-7	2.038744729266984E-8	0.0	7.772872047267772E-10
120.0	103	148	2	7	11	0.22716953311132332	non-ideal	1.1764055370432283E-9	2.1628000739597944E-10	0.0	99.99987911435568	2.0064994226699264E-9	0.025237433037494015	4.7031848505107907E-8	2.6359479963944887E-7	2.051034985486974E-8	0.0	7.793951240888187E-10
