# Supplementary material for: Multiscale Multiobjective Systems Analysis (MiMoSA): an advanced metabolic modeling framework for complex systems
Source: Sci Rep. 2019 Nov 18;9:16948. doi: 10.1038/s41598-019-53188-0 (PMC6861322; doi:10.1038/s41598-019-53188-0)
Supplement: Supplementary file 2 — Supplemental File 1 [file 41598_2019_53188_MOESM2_ESM.zip › iTery101/.temp/iTery101/data/bio10_0/Attributes_Cell_Diazotroph_23.csv]

Time Step	x	y	Filament Name	Position in Filament	Filament length	Efficiency	Regime	biomass	glycogen	no3	photon	cyanophycin	o2	n2	hco3	co2	urea	nh4
2.0	51	24	2	8	11	0.0	non-ideal	1.2790617806898978E-9	1.996668818168576E-9	0.0	0.0	3.3082281972803356E-10	3.3786459142359736E-10	5.087103332452883E-10	1.8432033766935949E-9	9.98848260138957E-11	0.0	0.0
3.0	51	24	2	8	11	0.0	non-ideal	1.2815116073681913E-9	1.8591960584567012E-9	0.0	99.99238448979962	4.570785310722514E-10	0.03249202084219368	5.815097595819671E-10	3.645776020135523E-9	8.701667714935211E-10	0.0	1.8077078286261145E-11
4.0	51	24	2	8	11	1.1467425030828127	non-ideal	1.2838341680459482E-9	1.7716706765706313E-9	0.0	99.99238448979962	5.309615995877806E-10	0.058851429373344505	7.831726913178822E-10	5.463551987443097E-9	1.3423438249925766E-9	0.0	3.2154462325671196E-11
5.0	51	24	2	8	11	1.0922044163441944	non-ideal	1.2863965042465413E-9	1.6569174347924335E-9	0.0	99.99238448979962	6.190198391121129E-10	0.08083821415538867	9.476772715548134E-10	7.323019137090119E-9	1.9572673755365584E-9	0.0	4.7732088114742775E-11
6.0	51	24	2	8	11	1.2102790587242753	non-ideal	1.2888578199412123E-9	1.5476450380245421E-9	0.0	99.99238448979962	6.962158194117782E-10	0.09788615602802893	1.1377261229942247E-9	9.19665411799913E-9	2.6008972917992797E-9	0.0	6.424298698034703E-11
7.0	51	24	2	8	11	1.1682574048806103	non-ideal	1.2911968352695386E-9	1.4481089606766335E-9	0.0	99.99238448979962	7.683654006451478E-10	0.11186950088308806	1.3386559751341835E-9	1.1070290620408833E-8	3.1786317963208793E-9	7.024105834818207E-15	8.207010590776847E-11
8.0	51	24	2	8	11	1.1154603416840654	non-ideal	1.2934215244391862E-9	1.3563473005375974E-9	0.0	99.99238448979962	8.364536845446065E-10	0.12286333267788029	1.5480608781560605E-9	1.2943926984368981E-8	3.7037396882303454E-9	4.68736573660795E-15	1.0072289492318374E-10
9.0	51	24	2	8	11	1.0657344651753293	non-ideal	1.2955413809914415E-9	1.271370663042036E-9	0.0	99.99238448979962	9.008258297477259E-10	0.1322591783679392	1.7651712259328695E-9	1.4817563348005851E-8	4.184635206537923E-9	-3.4159283478050282E-15	1.199372678430061E-10
10.0	51	24	2	8	11	1.019902407534724	non-ideal	1.2975641760098813E-9	1.192747556269071E-9	0.0	99.99238448979962	9.617685866753905E-10	0.13960557218790248	1.9893508357660677E-9	1.669119971164221E-8	4.623622574872861E-9	-6.572777650590971E-15	1.3928743510001326E-10
11.0	51	24	2	8	11	0.977230401538637	non-ideal	1.2994968460694827E-9	1.1200351184508909E-9	0.0	99.99238448979962	1.0195706143725305E-9	0.14537548260242486	2.2199577725902078E-9	1.8564836075278566E-8	5.023115173730814E-9	-3.2327722347071743E-15	1.586285064697866E-10
12.0	51	24	2	8	11	0.9373927731630993	non-ideal	1.3013459397398996E-9	1.0527977017044299E-9	0.0	99.99238448979962	1.0745202157676459E-9	0.15065093966649706	2.4563513596554275E-9	2.0438472438914926E-8	5.385450583893906E-9	-3.592193966537178E-15	1.7789490538689409E-10
13.0	51	24	2	8	11	0.9002688853442217	non-ideal	1.3031175468507743E-9	9.906338496888328E-10	0.0	99.99238448979962	1.1269029940216671E-9	0.15458108710721344	2.697882159296015E-9	2.2312108802551283E-8	5.712573883497462E-9	-2.4971591985761146E-15	1.9694969853734014E-10
14.0	51	24	2	8	11	0.865696146292158	non-ideal	1.3048173261838005E-9	9.331717304621785E-10	0.0	99.99238448979962	1.1770147770182052E-9	0.1577064228354073	2.9438728159055414E-9	2.4185745166187643E-8	6.005975042574127E-9	-2.264063313375083E-15	2.1569993657195014E-10
15.0	51	24	2	8	11	0.8335180779539518	non-ideal	1.3064505313186624E-9	8.800656456167542E-10	0.0	99.99238448979962	1.2251746604332924E-9	0.16024233726959566	3.1935799003762295E-9	2.6059381529824E-8	6.266594252612562E-9	-2.040731839778514E-15	2.3460834362479264E-10
16.0	51	24	2	8	11	0.8035842431025717	non-ideal	1.3080220391555352E-9	8.309944590758195E-10	0.0	99.99238448979962	1.271597368018783E-9	0.16262461760696528	3.446512402808165E-9	2.793301789346036E-8	6.496116034957963E-9	-3.021347266070076E-15	2.5326252337381874E-10
17.0	51	24	2	8	11	0.7757523151401025	non-ideal	1.3095221286183344E-9	7.856625775667085E-10	0.0	99.99238448979962	1.3157823931541754E-9	0.16402339356225754	3.7039596799206977E-9	2.980665425709672E-8	6.70306411021585E-9	-1.7561881417569985E-15	2.7218763318346824E-10
18.0	51	24	2	8	11	0.7428323912726087	non-ideal	1.3109328902053221E-9	7.438020574636879E-10	0.0	99.99238448979962	1.357388442508242E-9	0.1653398489569751	3.9671573649431805E-9	3.1680290620733097E-8	6.89710794486091E-9	-1.4191188507849413E-15	2.9137220810521373E-10
19.0	51	24	2	8	11	0.7007073643060001	non-ideal	1.3122613518820423E-9	7.051581572040488E-10	0.0	99.99238448979962	1.3970279177460244E-9	0.16671547042896648	4.234670374896501E-9	3.35539269843695E-8	7.0757258633053576E-9	-2.0839398961168493E-15	3.1108319933587035E-10
20.0	51	24	2	8	11	0.6617095382224115	non-ideal	1.3135141132361006E-9	6.695242483119956E-10	0.0	99.99238448979962	1.4338949108223108E-9	0.1674763709719543	4.508164857975109E-9	3.5427563348005837E-8	7.245943314879804E-9	-2.1080788597298013E-15	3.309062277476554E-10
21.0	51	24	2	8	11	0.6256816379215822	non-ideal	1.3146971686748856E-9	6.367241442887671E-10	0.0	99.99238448979962	1.468034157038257E-9	0.16888559756621285	4.787595923730943E-9	3.73011997116422E-8	7.409431793207467E-9	-1.4135502733926133E-15	3.511969843556155E-10
22.0	102	148	2	8	11	0.5923705293065821	non-ideal	1.3158162456467655E-9	6.065122309622355E-10	0.0	99.99987911435568	1.4996724797291628E-9	0.17029598617452546	5.072462761381256E-9	3.9174836075278563E-8	7.566871105566994E-9	0.0	3.7599623123923185E-10
23.0	102	148	2	8	11	0.5616851469074126	non-ideal	1.3168766928961536E-9	5.786756585334019E-10	0.0	99.99987911435568	1.5290137314221676E-9	0.10506601090150337	5.449911179707374E-9	4.146479959832934E-8	7.743500031852016E-9	-5.553146965633884E-15	3.8405073360039045E-10
24.0	102	148	2	8	11	0.5334732381538161	non-ideal	1.3178833405577147E-9	5.530299830547782E-10	0.0	99.99987911435568	1.556235607994541E-9	0.0690853564090469	5.831973072055054E-9	4.375479963939269E-8	7.915030765222344E-9	1.963479964739208E-15	3.9261379180487944E-10
25.0	102	148	2	8	11	0.5075068889204839	non-ideal	1.318840623347293E-9	5.178043168592697E-10	0.0	99.99987911435568	1.592857780303615E-9	0.050338568281130515	6.189892047674346E-9	4.6044799639448146E-8	8.107385340142924E-9	1.6294006883143266E-15	4.0248550694518046E-10
26.0	102	148	2	8	11	0.483615077271636	non-ideal	1.3197525831391385E-9	4.850517639930637E-10	0.0	99.99987911435568	1.627044259570888E-9	0.03941522140397248	6.553049818088516E-9	4.833479963944823E-8	8.294564194236812E-9	0.0	4.1279570068099767E-10
27.0	102	148	2	8	11	0.4616239051307646	non-ideal	1.3206040573174444E-9	4.5674815368039737E-10	0.0	99.99987911435568	1.6568499856503149E-9	0.033103351065876384	6.92636681738683E-9	5.062479963944823E-8	8.472175183605556E-9	0.0	4.2324233631515947E-10
28.0	102	148	2	8	11	0.4318156066944187	non-ideal	1.321399552428851E-9	4.3141427914041924E-10	0.0	99.99987911435568	1.6837183467770125E-9	0.029847425192616656	7.306310252199077E-9	5.2914799639448233E-8	8.643509049513836E-9	1.3407006973757526E-15	4.347528030858552E-10
29.0	102	148	2	8	11	0.4041346076380284	non-ideal	1.3221467202515097E-9	4.0853538585510606E-10	0.0	99.99987911435568	1.7080661112604058E-9	0.028056756320325227	7.691908743809199E-9	5.5204799639448236E-8	8.810588250157545E-9	1.933637114973147E-15	4.459484951918033E-10
30.0	102	148	2	8	11	0.380206496202831	non-ideal	1.322850731827606E-9	3.8796307157627636E-10	0.0	99.99987911435568	1.7300514682005672E-9	0.026902402553242607	8.082831117020324E-9	5.749479963944824E-8	8.97361504584611E-9	0.0	4.5753896941535315E-10
31.0	102	148	2	8	11	0.35879948251674926	non-ideal	1.3235158673585362E-9	3.69484262866287E-10	0.0	99.99987911435568	1.749894020835794E-9	0.026200721842445995	8.47858398764959E-9	5.978479963944824E-8	9.132947791058344E-9	0.0	4.687610354940523E-10
32.0	102	148	2	8	11	0.3394806513983017	non-ideal	1.324146108452489E-9	3.5287885174016965E-10	0.0	99.99987911435568	1.7678189754195436E-9	0.02584201381561371	8.878652370923387E-9	6.207479963944824E-8	9.288972266811609E-9	1.4115319251281963E-15	4.80293440472183E-10
33.0	102	148	2	8	11	0.3221145821279693	non-ideal	1.3247450612927478E-9	3.3795657774686124E-10	0.0	99.99987911435568	1.7840223359458481E-9	0.025629179746191492	9.282597514859728E-9	6.436479963944825E-8	9.442016820374054E-9	1.4482759585714276E-15	4.905727785389298E-10
34.0	102	149	2	8	11	0.30652397563873446	non-ideal	1.325315936975565E-9	3.2454907348389834E-10	0.0	99.99993955715958	1.7986770217137118E-9	0.025833998474865016	9.69002786909008E-9	6.665479963944825E-8	9.592371989400007E-9	0.0	5.025138409026567E-10
35.0	102	149	2	8	11	0.29251895434618286	non-ideal	1.3258616021500592E-9	3.1250425002503195E-10	0.0	99.99993955715958	1.8119389724364342E-9	0.025667800870619133	1.0100588346688349E-8	6.894479963944825E-8	9.74030093505194E-9	0.0	5.136961072877173E-10
36.0	102	149	2	8	11	0.2799333516440565	non-ideal	1.3263846263540315E-9	3.0168506404582225E-10	0.0	99.99993955715958	1.8239489279275797E-9	0.025592099394776493	1.051396055824787E-8	7.123479963944823E-8	9.886040738894705E-9	1.1218496295023632E-15	5.245310503742946E-10
37.0	102	149	2	8	11	0.2686234534411815	non-ideal	1.3268873195940638E-9	2.9196834558740297E-10	0.0	99.99993955715958	1.8348337310265E-9	0.02557761228924126	1.0929860296356287E-8	7.352479963944828E-8	1.0029803795347617E-8	0.0	5.350799565130634E-10
38.0	102	149	2	8	11	0.2584633481152465	non-ideal	1.3273717495123186E-9	2.832433434176473E-10	0.0	99.99993955715958	1.8447069632206234E-9	0.025549625218804828	1.1348029392521534E-8	7.581479963944829E-8	1.0171782012510455E-8	0.0	5.450988539627541E-10
39.0	102	149	2	8	11	0.24933470468511038	non-ideal	1.3278397660928482E-9	2.7541044206687147E-10	0.0	99.99993955715958	1.8536707510405032E-9	0.025487914365529944	1.1768235504072702E-8	7.810479963944829E-8	1.0312148142667277E-8	1.0411624464266483E-15	5.542997572299009E-10
40.0	102	149	2	8	11	0.2411308411980351	non-ideal	1.3282930331796647E-9	2.683800372557623E-10	0.0	99.99993955715958	1.8618173809617091E-9	0.02546946226558963	1.2190272101204561E-8	8.039479963944829E-8	1.045105687814059E-8	0.0	5.628772437583874E-10
41.0	102	149	2	8	11	0.23376042009349285	non-ideal	1.3287330428199846E-9	2.620715293633058E-10	0.0	99.99993955715958	1.8692295262910805E-9	0.025446692901809422	1.2613951549694468E-8	8.26847996394483E-8	1.0588648061939041E-8	0.0	5.713394806497957E-10
42.0	102	149	2	8	11	0.2271387616019544	non-ideal	1.3291611282849048E-9	2.5641242076915247E-10	0.0	99.99993955715958	1.875981297772581E-9	0.025447775691190857	1.3039103707946248E-8	8.49747996394483E-8	1.072504801384294E-8	1.311523217591106E-15	5.799992649979849E-10
43.0	102	149	2	8	11	0.22118726960504964	non-ideal	1.329578492617951E-9	2.5133749610561616E-10	0.0	99.99993955715958	1.882140085653304E-9	0.025572938564012694	1.3465579686142109E-8	8.72647996394483E-8	1.0860369111741752E-8	1.062207470508125E-15	5.885002518315923E-10
44.0	102	149	2	8	11	0.21584155423455528	non-ideal	1.3299862151122117E-9	2.4678808621079744E-10	0.0	99.99993955715958	1.88776605494065E-9	0.025487982167695412	1.3893242988557353E-8	8.95547996394483E-8	1.0994713372744026E-8	0.0	5.960077879935113E-10
45.0	102	149	2	8	11	0.21104013097966423	non-ideal	1.3303852577445607E-9	2.4271141849692334E-10	0.0	99.99993955715958	1.8929129570369172E-9	0.02548062203042458	1.4321968817367708E-8	9.18447996394483E-8	1.1128173302712275E-8	0.0	6.034594506324923E-10
46.0	102	149	2	8	11	0.20672445095342545	non-ideal	1.3307764871356246E-9	2.390600189966841E-10	0.0	99.99993955715958	1.8976296865793504E-9	0.02548879132869256	1.4751648023034986E-8	9.413479963944831E-8	1.1260831200309119E-8	1.079595735023445E-15	6.107732460392935E-10
47.0	101	149	2	8	11	0.20284699700677655	non-ideal	1.3311606842522689E-9	2.3579117636603226E-10	0.0	99.99993955715958	1.9019602491593587E-9	0.025495374202618798	1.5182182553804847E-8	9.642479963944832E-8	1.1392761149306269E-8	1.014736797395301E-15	6.181458955545094E-10
48.0	101	149	2	8	11	0.19936500376871788	non-ideal	1.3315385503719179E-9	2.328664689901168E-10	0.0	99.99993955715958	1.9059440316601293E-9	0.02529447349040096	1.5613483133361103E-8	9.871479963944833E-8	1.1524030226225722E-8	0.0	6.238627942133723E-10
49.0	101	149	2	8	11	0.1962385593154649	non-ideal	1.3319107106020945E-9	2.302513331301912E-10	0.0	99.99993955715958	1.9096162140574513E-9	0.025128739373258466	1.6045468075350578E-8	1.0100479963944833E-7	1.1654699302044768E-8	0.0	6.289059850766077E-10
50.0	101	149	2	8	11	0.19342936434804592	non-ideal	1.3322777260983411E-9	2.279146742924998E-10	0.0	99.99993955715958	1.9130086665193016E-9	0.025022408725334056	1.6478065199888567E-8	1.0329479963944833E-7	1.178482280002625E-8	0.0	6.340602127409222E-10
51.0	101	149	2	8	11	0.19090527772124255	non-ideal	1.3326401047310499E-9	2.2582851728657688E-10	0.0	99.99993955715958	1.9161502587077637E-9	0.024989080110398673	1.691121073624982E-8	1.0558479963944832E-7	1.1914449389646287E-8	0.0	6.399036411677473E-10
52.0	101	149	2	8	11	0.1886395488510193	non-ideal	1.3329983012027489E-9	2.2396769471720052E-10	0.0	99.99993955715958	1.919066731086858E-9	0.024918552793851106	1.7344846052556037E-8	1.0787479963944834E-7	1.204362334470487E-8	0.0	6.443055894602231E-10
53.0	101	149	2	8	11	0.1866053553121612	non-ideal	1.3333527233396959E-9	2.22309566439472E-10	0.0	99.99993955715958	1.9217812379571212E-9	0.025042920886101782	1.7778918448693238E-8	1.1016479963944834E-7	1.2172384560363409E-8	0.0	6.49649997196164E-10
54.0	101	149	2	8	11	0.18477902829853896	non-ideal	1.3337037374106244E-9	2.2083376386391015E-10	0.0	99.99993955715958	1.924314633910504E-9	0.025181666370051044	1.8213380695578153E-8	1.1245479963944834E-7	1.230076894972086E-8	0.0	6.538993454466592E-10
55.0	101	149	2	8	11	0.18313956508537133	non-ideal	1.3340516720316825E-9	2.1952196234182325E-10	0.0	99.99993955715958	1.9266856502907287E-9	0.025050440569692113	1.8648190180356823E-8	1.1474479963944834E-7	1.2428808940730627E-8	0.0	6.582350910314094E-10
56.0	101	149	2	8	11	0.1816679074068579	non-ideal	1.3343968225150947E-9	2.1835767646409342E-10	0.0	99.99993955715958	1.9289111633957566E-9	0.025025075657755993	1.908330875813848E-8	1.1703479963944835E-7	1.2556533722279885E-8	0.0	6.631683259874268E-10
57.0	101	149	2	8	11	0.18034718567904975	non-ideal	1.3347394544821244E-9	2.1732607501139855E-10	0.0	99.99993955715958	1.9310063599988836E-9	0.025048223078640953	1.9518702182219186E-8	1.1932479963944836E-7	1.2683969608175856E-8	0.0	6.665798090172581E-10
58.0	101	149	2	8	11	0.17916234698335282	non-ideal	1.33507980632338E-9	2.1641381520612836E-10	0.0	99.99993955715958	1.932984862268301E-9	0.025035440356843786	1.9954339461218946E-8	1.2161479963944837E-7	1.2811140405636892E-8	0.0	6.710851406305977E-10
59.0	101	149	2	8	11	0.17809956229819152	non-ideal	1.3354180915441846E-9	2.156088934140019E-10	0.0	99.99993955715958	1.934858891143658E-9	0.025025666130719788	2.039019256858516E-8	1.2390479963944837E-7	1.2938067654010634E-8	0.0	6.758889607797146E-10
60.0	101	149	2	8	11	0.17714617361662788	non-ideal	1.3357545020804414E-9	2.1490051063826536E-10	0.0	99.99993955715958	1.9366394825077327E-9	0.024987763561917384	2.082623657142599E-8	1.2619479963944837E-7	1.3064770713561652E-8	0.0	6.801846341566416E-10
61.0	101	149	2	8	11	0.17629120921435515	non-ideal	1.3360892107928175E-9	2.1427895135500904E-10	0.0	99.99993955715958	1.9383365759339612E-9	0.02500266594777537	2.1262449146281895E-8	1.2848479963944837E-7	1.3191267039821022E-8	0.0	6.837621056385847E-10
62.0	101	149	2	8	11	0.17552496133769063	non-ideal	1.3364223727010642E-9	2.1373547517479783E-10	0.0	99.99993955715958	1.939959060667863E-9	0.024973237658038952	2.1698809956874403E-8	1.3077479963944838E-7	1.3317572489811474E-8	0.0	6.864259726804383E-10
63.0	101	149	2	8	11	0.1748383315186588	non-ideal	1.3367541262322874E-9	2.1326221914479113E-10	0.0	99.99993955715958	1.9415148950595287E-9	0.024944998491802664	2.2135300534987957E-8	1.3306479963944838E-7	1.34437014552259E-8	0.0	6.897065114339324E-10
64.0	101	149	2	8	11	0.17422284136136934	non-ideal	1.3370845967393393E-9	2.1285210939519067E-10	0.0	99.99993955715958	1.9430113407133226E-9	0.02497478800934508	2.257190488733072E-8	1.3535479963944838E-7	1.3569666752052469E-8	0.0	6.932703539483683E-10
65.0	101	149	2	8	11	0.17367182890852628	non-ideal	1.3374138964381632E-9	2.1249878156866302E-10	0.0	99.99993955715958	1.9444548414084507E-9	0.025008958021304917	2.3008608161213265E-8	1.3764479963944838E-7	1.3695480129635304E-8	0.0	6.958731985830858E-10
66.0	101	149	2	8	11	0.17317857365225808	non-ideal	1.3377421262821502E-9	2.1219651070097256E-10	0.0	99.99993955715958	1.945851218541843E-9	0.02504793784491254	2.3445397180724657E-8	1.3993479963944839E-7	1.3821152164824208E-8	0.0	6.995652982288231E-10
67.0	101	149	2	8	11	0.17273731612908014	non-ideal	1.3380693760844533E-9	2.1194014616826778E-10	0.0	99.99993955715958	1.947205641185027E-9	0.025014048999715436	2.3882259747158586E-8	1.422247996394484E-7	1.3946692551882451E-8	0.0	7.02481691019817E-10
68.0	101	148	2	8	11	0.17234233966509577	non-ideal	1.3383957272293642E-9	2.1172505457847933E-10	0.0	99.99987911435568	1.948522849979246E-9	0.024960996670188966	2.4319185442313286E-8	1.445147996394484E-7	1.4072109897838022E-8	0.0	7.043298724946115E-10
69.0	101	148	2	8	11	0.17198933532467592	non-ideal	1.3387212527250918E-9	2.1154705450020956E-10	0.0	99.99987911435568	1.9498070525277033E-9	0.024938820107476518	2.4756164607706527E-8	1.468047996394484E-7	1.4197412256753292E-8	0.0	7.057359054116088E-10
70.0	101	148	2	8	11	0.1716740059994834	non-ideal	1.3390460178653243E-9	2.1140240882803228E-10	0.0	99.99987911435568	1.951062016999888E-9	0.025073174075662584	2.519318850257057E-8	1.490947996394484E-7	1.4322606665207791E-8	0.0	7.07689062271726E-10
71.0	101	148	2	8	11	0.17139238794004552	non-ideal	1.3393700815148316E-9	2.1128774533320922E-10	0.0	99.99987911435568	1.952291158274249E-9	0.02497170550117345	2.5630249454176262E-8	1.513847996394484E-7	1.4447699590658257E-8	0.0	7.093755855388925E-10
72.0	101	148	2	8	11	0.17114118188434063	non-ideal	1.3396934961567241E-9	2.1120002902968603E-10	0.0	99.99987911435568	1.9534975038139304E-9	0.025004194213689636	2.6067340336935036E-8	1.536747996394484E-7	1.4572696988102953E-8	0.0	7.113310023804403E-10
73.0	101	148	2	8	11	0.1709171015370276	non-ideal	1.340016309221212E-9	2.1113652988970535E-10	0.0	99.99987911435568	1.9546838123535976E-9	0.024970336616614387	2.6504454981572477E-8	1.559647996394484E-7	1.469760419833113E-8	0.0	7.123947073874045E-10
74.0	101	148	2	8	11	0.17071755145257259	non-ideal	1.3403385634634138E-9	2.1109479180113758E-10	0.0	99.99987911435568	1.9558525530370594E-9	0.02491976292247617	2.6941587804166858E-8	1.582547996394484E-7	1.4822426098388626E-8	0.0	7.138379699559578E-10
75.0	101	148	2	8	11	0.17054012675436478	non-ideal	1.340660296363058E-9	2.1107260545963612E-10	0.0	99.99987911435568	1.9570058741984926E-9	0.0248962015657404	2.7378733408348397E-8	1.605447996394484E-7	1.4947167256556316E-8	0.0	7.154888945338036E-10
76.0	101	148	2	8	11	0.170382096020947	non-ideal	1.3409815426256411E-9	2.1106798366126427E-10	0.0	99.99987911435568	1.9581458224731066E-9	0.024901115659415725	2.781588762577773E-8	1.628347996394484E-7	1.5071831619758685E-8	0.0	7.171886811617871E-10
77.0	101	148	2	8	11	0.17024204359037795	non-ideal	1.3413023325090662E-9	2.1107913823328643E-10	0.0	99.99987911435568	1.9592741142127063E-9	0.02487056688559585	2.8253046032901357E-8	1.6512479963944842E-7	1.5196423016287668E-8	0.0	7.188873497215972E-10
78.0	101	148	2	8	11	0.17011766129204994	non-ideal	1.3416226938582832E-9	2.1110446135289335E-10	0.0	99.99987911435568	1.960392385278662E-9	0.02495071753275055	2.8690205214309282E-8	1.6741479963944842E-7	1.5320944764718627E-8	0.0	7.21480634718911E-10
79.0	101	148	2	8	11	0.17000771253052233	non-ideal	1.341942651029544E-9	2.1114250615103146E-10	0.0	99.99987911435568	1.9615020189760586E-9	0.0250524411692739	2.9127361629811847E-8	1.697047996394484E-7	1.5445400060019678E-8	0.0	7.235938412256687E-10
80.0	101	148	2	8	11	0.16991038502388078	non-ideal	1.3422622262100078E-9	2.1119197163012836E-10	0.0	99.99987911435568	1.9626043152010753E-9	0.024996453135660502	2.9564512449991197E-8	1.7199479963944895E-7	1.556979171741773E-8	0.0	7.249363389211636E-10
81.0	101	148	2	8	11	0.16982456135490978	non-ideal	1.3425814394863216E-9	2.1125168718438667E-10	0.0	99.99987911435568	1.9637004262623763E-9	0.02512931594927509	3.0001655066630357E-8	1.742847996394485E-7	1.5694122346381846E-8	0.0	7.274555721070983E-10
82.0	101	148	2	8	11	0.169749156613915	non-ideal	1.3429003083585539E-9	2.1132060004164553E-10	0.0	99.99987911435568	1.9647913407710138E-9	0.025029682729297547	3.043878689906122E-8	1.765747996394486E-7	1.5818394425254343E-8	0.0	7.288608481161952E-10
83.0	101	148	2	8	11	0.16968282340252053	non-ideal	1.3432188487497615E-9	2.1139776341867074E-10	0.0	99.99987911435568	1.9658779891815682E-9	0.02496662472900225	3.087590589587298E-8	1.788647996394486E-7	1.59426101505849E-8	0.0	7.30419560922137E-10
84.0	101	148	2	8	11	0.16962474720183418	non-ideal	1.343537075082017E-9	2.1148232544937985E-10	0.0	99.99987911435568	1.9669611976484806E-9	0.024918627113454276	3.1313010183256194E-8	1.811547996394486E-7	1.6066771561969002E-8	0.0	7.327474378067076E-10
85.0	101	148	2	8	11	0.16957415113372978	non-ideal	1.3438550001660828E-9	2.1157352010146835E-10	0.0	99.99987911435568	1.9680416879049604E-9	0.02490963561963812	3.1750097990416756E-8	1.834447996394488E-7	1.6190880574888257E-8	0.0	7.35222669408642E-10
86.0	102	147	2	8	11	0.16953019675693679	non-ideal	1.3441726351745289E-9	2.1167065847371678E-10	0.0	99.99981867158833	1.9691200916970517E-9	0.024937869469557627	3.2187167660497094E-8	1.8573479963944868E-7	1.631493898578204E-8	0.0	7.380751325544276E-10
87.0	102	147	2	8	11	0.16949202835078536	non-ideal	1.3444899906215135E-9	2.1177310804963062E-10	0.0	99.99981867158833	1.9701970220233777E-9	0.024931863645641147	3.262421799054108E-8	1.880247996394487E-7	1.6438948524954296E-8	0.0	7.403511173015456E-10
88.0	102	147	2	8	11	0.16945931038381357	non-ideal	1.3448070755597555E-9	2.11880324313404E-10	0.0	99.99981867158833	1.9712729720952722E-9	0.02493102422238053	3.306124760136134E-8	1.903147996394487E-7	1.6562910602417255E-8	0.0	7.422751569932759E-10
89.0	102	147	2	8	11	0.1694312770443229	non-ideal	1.3451238981119222E-9	2.11991807484682E-10	0.0	99.99981867158833	1.9723484036492583E-9	0.024937463089576777	3.3498255400174686E-8	1.926047996394487E-7	1.6686826626735804E-8	0.0	7.446393513327502E-10
90.0	102	147	2	8	11	0.1694074439913574	non-ideal	1.345440465591775E-9	2.1210710673423374E-10	0.0	99.99981867158833	1.973423727972964E-9	0.024994255446615227	3.393524040287562E-8	1.9489479963944871E-7	1.681069791759961E-8	0.0	7.472254790736224E-10
91.0	102	147	2	8	11	0.1693873900138781	non-ideal	1.3457567846649294E-9	2.122258166475294E-10	0.0	99.99981867158833	1.9744993157970718E-9	0.025008997423396316	3.4372201761711675E-8	1.9718479963944882E-7	1.693452569969404E-8	0.0	7.49055255255963E-10
92.0	102	147	2	8	11	0.16937077850647886	non-ideal	1.3460728611326607E-9	2.1234757271525466E-10	0.0	99.99981867158833	1.9755754780665497E-9	0.024969432726640813	3.4809138619137735E-8	1.9947479963944883E-7	1.705831115448923E-8	0.0	7.512845738296858E-10
93.0	102	147	2	8	11	0.16935715584692496	non-ideal	1.3463887002728798E-9	2.1247204725680726E-10	0.0	99.99981867158833	1.9766525050942553E-9	0.02494238732975921	3.524605029670435E-8	2.0176479963944883E-7	1.7182055363170176E-8	0.0	7.531883640855339E-10
94.0	102	147	2	8	11	0.1693462496594418	non-ideal	1.3467043066953697E-9	2.125989455434995E-10	0.0	99.99981867158833	1.9777306408526486E-9	0.025021725175240473	3.568293611785018E-8	2.0405479963944883E-7	1.730575936790906E-8	0.0	7.545050004790468E-10
95.0	102	147	2	8	11	0.16933770894486644	non-ideal	1.3470196845397446E-9	2.127280026799301E-10	0.0	99.99981867158833	1.9788101088613983E-9	0.025006677983405577	3.611979552925187E-8	2.0634479963944883E-7	1.7429424135640987E-8	0.0	7.568856542047765E-10
96.0	102	147	2	8	11	0.16933128777090528	non-ideal	1.3473348375298815E-9	2.1285898046314337E-10	0.0	99.99981867158833	1.979891104417866E-9	0.024974550782160522	3.655662803125347E-8	2.0863479963944884E-7	1.755305058380042E-8	0.0	7.578375550916784E-10
97.0	103	147	2	8	11	0.16932676859398801	non-ideal	1.347649769074779E-9	2.129916647927689E-10	0.0	99.99981867158833	1.9809738031940074E-9	0.02753266717869639	3.6993433205563555E-8	2.1092479963944884E-7	1.7676639573894257E-8	0.0	7.592064924576666E-10
98.0	103	147	2	8	11	0.1693239873399719	non-ideal	1.3479644820021366E-9	2.1312586319525277E-10	0.0	99.99981867158833	1.982058339704467E-9	0.04235271520275975	3.7430210573127565E-8	2.1321479963944884E-7	1.7800191960023478E-8	0.0	7.559695410595902E-10
99.0	103	147	2	8	11	0.1693226360212207	non-ideal	1.3482789789923966E-9	2.1326140274971237E-10	0.0	99.99981867158833	1.983144853769847E-9	0.05042780179483351	3.786695984055293E-8	2.1550479963944884E-7	1.7923708511226654E-8	0.0	7.535674082682328E-10
100.0	103	147	2	8	11	0.1693226392696727	non-ideal	1.3485932622779134E-9	2.1339812791673477E-10	0.0	99.99981867158833	1.984233439655517E-9	0.054932142539952385	3.830368059423916E-8	2.1779479963944885E-7	1.8047190012711712E-8	0.0	7.515879643951671E-10
101.0	103	147	2	8	11	0.16932375937457922	non-ideal	1.3489073337838634E-9	2.1353589904465122E-10	0.0	99.99981867158833	1.9853241973841956E-9	0.05773594246295695	3.874037257926065E-8	2.2008479963944885E-7	1.8170637176887202E-8	0.0	7.504338356290614E-10
102.0	103	147	2	8	11	0.16932583377242577	non-ideal	1.349221195573739E-9	2.1367459052169599E-10	0.0	99.99981867158833	1.9864172321713306E-9	0.059148633930088235	3.917703568080748E-8	2.2237479963944885E-7	1.8294050651712484E-8	0.0	7.490744889389101E-10
103.0	103	147	2	8	11	0.1693289396809978	non-ideal	1.3495348490442537E-9	2.1381408949464306E-10	0.0	99.99981867158833	1.987512584534081E-9	0.05990633088655202	3.9613669518016535E-8	2.2466479963944885E-7	1.841743115319794E-8	0.0	7.484151519921165E-10
104.0	103	147	2	8	11	0.16933271993079563	non-ideal	1.3498482957653584E-9	2.13954294806549E-10	0.0	99.99981867158833	1.988610334855536E-9	0.06033727312624364	4.00502740277732E-8	2.2695479963944886E-7	1.8540779277544833E-8	0.0	7.477999052483524E-10
105.0	103	147	2	8	11	0.16933726993406553	non-ideal	1.3501615368523915E-9	2.1409511529669756E-10	0.0	99.99981867158833	1.989710512747408E-9	0.053732176539708174	4.0486848937397435E-8	2.2924479963944886E-7	1.866409567371298E-8	0.0	7.474405085560152E-10
106.0	103	147	2	8	11	0.1693423460035249	non-ideal	1.3504745734342342E-9	2.142364693403367E-10	0.0	99.99981867158833	1.990813167397038E-9	0.056661688653053606	4.092339415949795E-8	2.3153479963944886E-7	1.8787380915950135E-8	0.0	7.471097467222847E-10
107.0	103	147	2	8	11	0.16934795687694573	non-ideal	1.3507874064701466E-9	2.1437828346636796E-10	0.0	99.99981867158833	1.9919183274843805E-9	0.05870126498558005	4.135990955366409E-8	2.3382479963944887E-7	1.891063558251149E-8	0.0	7.475537078769559E-10
108.0	103	147	2	8	11	0.16935401216336954	non-ideal	1.35110003677874E-9	2.1452049180133585E-10	0.0	99.99981867158833	1.9930260150115125E-9	0.059537521111178646	4.1796395000352607E-8	2.3611479963944887E-7	1.903386023225438E-8	0.0	7.479110907289482E-10
109.0	103	147	2	8	11	0.16936043685414776	non-ideal	1.351412465125311E-9	2.146630351983491E-10	0.0	99.99981867158833	1.9941362505882536E-9	0.05996247898505131	4.223285042376841E-8	2.3840479963944887E-7	1.9157055398192328E-8	0.0	7.4809036683353E-10
110.0	103	147	2	8	11	0.16936720302507188	non-ideal	1.3517246922801006E-9	2.148058605480227E-10	0.0	99.99981867158833	1.9952490520877458E-9	0.06016200047534186	4.266927577870522E-8	2.4069479963944885E-7	1.928022159251774E-8	0.0	7.483866878699697E-10
111.0	102	148	2	8	11	0.1693743142595429	non-ideal	1.3520367185303086E-9	2.1494892020157367E-10	0.0	99.99987911435568	1.996364400268839E-9	0.053951582830771685	4.3105670851082085E-8	2.4298479963944885E-7	1.940335937174495E-8	0.0	7.495719923237189E-10
112.0	102	148	2	8	11	0.16938150925109874	non-ideal	1.3523485445720327E-9	2.1509218471284383E-10	0.0	99.99987911435568	1.9974823278752988E-9	0.041209013064767985	4.354203575924917E-8	2.4527479963944885E-7	1.9526469016581543E-8	0.0	7.546112454957517E-10
113.0	102	148	2	8	11	0.16938901031141862	non-ideal	1.3526601706171538E-9	2.1523560240115854E-10	0.0	99.99987911435568	1.998602805860068E-9	0.03411231539320216	4.3978370301779605E-8	2.4756479963944885E-7	1.9649551218895647E-8	0.0	7.585439079043963E-10
114.0	102	148	2	8	11	0.16939655502779583	non-ideal	1.352971597056848E-9	2.1537913784399952E-10	0.0	99.99987911435568	1.9997258479683977E-9	0.029919721588150473	4.441467454256373E-8	2.4985479963944886E-7	1.9772606419255763E-8	0.0	7.617016336035236E-10
115.0	102	148	2	8	11	0.16940424101124388	non-ideal	1.3532828242047678E-9	2.155227602449883E-10	0.0	99.99987911435568	2.0008514401642793E-9	0.027728797058726606	4.48509484224573E-8	2.5214479963944886E-7	1.9895635088469257E-8	0.0	7.655687922007688E-10
116.0	102	148	2	8	11	0.16941202641268122	non-ideal	1.3535938523284531E-9	2.1566644219385455E-10	0.0	99.99987911435568	2.001979570462202E-9	0.02655057156487195	4.528719191881536E-8	2.5443479963944886E-7	2.001863767743592E-8	0.0	7.69727323500803E-10
117.0	102	148	2	8	11	0.16941988634860686	non-ideal	1.3539046815835124E-9	2.1581015906570988E-10	0.0	99.99987911435568	2.0031102196966128E-9	0.02594263507201448	4.57234049881613E-8	2.5672479963944887E-7	2.0141614636540286E-8	0.0	7.725677347288167E-10
118.0	102	148	2	8	11	0.16942775997339618	non-ideal	1.3542153121932726E-9	2.1595388882279132E-10	0.0	99.99987911435568	2.0042433779949165E-9	0.025513078634388488	4.615958765801936E-8	2.5901479963944887E-7	2.0264566386153586E-8	0.0	7.75552658589004E-10
119.0	102	148	2	8	11	0.1694356842242109	non-ideal	1.354525744171938E-9	2.1609761170023934E-10	0.0	99.99987911435568	2.0053790151852788E-9	0.025275459486273206	4.6595739856696536E-8	2.6130479963944887E-7	2.0387493372096095E-8	0.0	7.776427944112395E-10
120.0	102	148	2	8	11	0.16944354505659465	non-ideal	1.354835977704517E-9	2.162413101072886E-10	0.0	99.99987911435568	2.0065171239662845E-9	0.02525758183440917	4.703186165712519E-8	2.6359479963944887E-7	2.051039598684282E-8	0.0	7.799398529239326E-10
