# Supplementary material for: Multiscale Multiobjective Systems Analysis (MiMoSA): an advanced metabolic modeling framework for complex systems
Source: Sci Rep. 2019 Nov 18;9:16948. doi: 10.1038/s41598-019-53188-0 (PMC6861322; doi:10.1038/s41598-019-53188-0)
Supplement: Supplementary file 2 — Supplemental File 1 [file 41598_2019_53188_MOESM2_ESM.zip › iTery101/.temp/iTery101/data/bio10_0/Attributes_Cell_Diazotroph_24.csv]

Time Step	x	y	Filament Name	Position in Filament	Filament length	Efficiency	Regime	biomass	glycogen	no3	photon	cyanophycin	o2	n2	hco3	co2	urea	nh4
2.0	45	62	2	9	11	0.0	non-ideal	1.5740626486805587E-9	2.0129270752090007E-9	0.0	0.0	3.349479266407607E-10	3.420968317315962E-10	5.163433689382151E-10	1.8735258639889077E-9	1.0157371420540025E-10	0.0	0.0
3.0	45	62	2	9	11	0.0	non-ideal	1.5749926851359585E-9	1.8348162115304909E-9	0.0	99.99468116988996	4.761281757521379E-10	0.032437137087710184	5.342209519390904E-10	3.6475080830412247E-9	9.717647498007492E-10	0.0	1.8043889570813985E-11
4.0	45	62	2	9	11	0.918963483084384	non-ideal	1.575847739646912E-9	1.7581761203547603E-9	0.0	99.99468116988996	5.439196173316767E-10	0.05874226444455239	7.511240842425485E-10	5.465200699234744E-9	1.3747717599135238E-9	0.0	3.209909896465123E-11
5.0	45	62	2	9	11	0.8473904690746004	non-ideal	1.5767313181971378E-9	1.6589965022876344E-9	0.0	99.99468116988996	6.234579996448711E-10	0.08068816402334057	9.369312369983788E-10	7.324530006009142E-9	1.888005774637838E-9	0.0	4.765263661923874E-11
6.0	45	62	2	9	11	0.8780592366917184	non-ideal	1.5775879422134316E-9	1.5485654052423046E-9	0.0	99.99468116988996	7.012934537518618E-10	0.09769649454277937	1.1253875409083868E-9	9.198118142616345E-9	2.5389903642776856E-9	0.0	6.413499251129003E-11
7.0	45	62	2	9	11	0.8536875702871282	non-ideal	1.5784112743084802E-9	1.4477406050810005E-9	0.0	99.99468116988996	7.741156985886282E-10	0.11165734782576808	1.3246399575155011E-9	1.1071754629392423E-8	3.1254644197452428E-9	7.0217891663981686E-15	8.193572222036244E-11
8.0	45	62	2	9	11	0.8227687160805471	non-ideal	1.5791986253177441E-9	1.356105996872067E-9	0.0	99.99468116988996	8.421025519553794E-10	0.12262213620659738	1.5343021694348999E-9	1.2945390993839528E-8	3.650056241919109E-9	4.678953620167681E-15	1.0055557378084088E-10
9.0	45	62	2	9	11	0.7888966145119343	non-ideal	1.5799527720889187E-9	1.2712484006826379E-9	0.0	99.99468116988996	9.063830419966705E-10	0.13200479338897994	1.7516451342327486E-9	1.4819027357478143E-8	4.130425542482184E-9	-3.455199304468031E-15	1.197428122950775E-10
10.0	45	62	2	9	11	0.7575435463647997	non-ideal	1.580676416137038E-9	1.1926227795025782E-9	0.0	99.99468116988996	9.673020689323374E-10	0.13932199333042905	1.975887414486315E-9	1.6692663721114503E-8	4.569667674789757E-9	-6.649342883029501E-15	1.3905790036184066E-10
11.0	45	62	2	9	11	0.7286710338130581	non-ideal	1.58137159962024E-9	1.1199085359907437E-9	0.0	99.99468116988996	1.0250808951056335E-9	0.1450886384675941	2.2065555117228637E-9	1.8566300084750863E-8	4.969402585946572E-9	-3.2895014767999503E-15	1.583679096144283E-10
12.0	45	62	2	9	11	0.7016477523532597	non-ideal	1.5820402401937287E-9	1.052678683808304E-9	0.0	99.99468116988996	1.0800033636515397E-9	0.1503611478474597	2.443019971943319E-9	2.043993644838722E-8	5.3319078857807245E-9	-3.642323130338531E-15	1.776034969540184E-10
13.0	45	62	2	9	11	0.6763737290059642	non-ideal	1.582684172403818E-9	9.905213539574902E-10	0.0	99.99468116988996	1.1323607314201187E-9	0.15426650173593714	2.6846172365417033E-9	2.231357281202358E-8	5.659197037017309E-9	-2.5379688704080138E-15	1.9662787584073316E-10
14.0	45	62	2	9	11	0.6527880099629471	non-ideal	1.5833051185005382E-9	9.330641815586536E-10	0.0	99.99468116988996	1.182449031195379E-9	0.15741066565645395	2.930669473638511E-9	2.4187209175659936E-8	5.952764398392932E-9	-2.302546255875833E-15	2.1534823586845194E-10
15.0	45	62	2	9	11	0.630797714480699	non-ideal	1.583894111020645E-9	8.799625048435427E-10	0.0	99.99468116988996	1.2289312975835945E-9	0.15993193516447385	3.1845734055333512E-9	2.6060845539296297E-8	6.230098308033477E-9	-2.0482269971842276E-15	2.3422697125749054E-10
16.0	45	62	2	9	11	0.5995407150921557	non-ideal	1.58444861945411E-9	8.309148531898364E-10	0.0	99.99468116988996	1.2730183399461926E-9	0.16229990442849454	3.4433476666940257E-9	2.7934481902932653E-8	6.482685493329921E-9	-3.055165029535168E-15	2.528526966382565E-10
17.0	45	62	2	9	11	0.565516848409551	non-ideal	1.584971256525991E-9	7.855928809970676E-10	0.0	99.99468116988996	1.3158206942701328E-9	0.1637018458194465	3.704254127232231E-9	2.980811826656902E-8	6.703332996804474E-9	-1.7603642525561879E-15	2.7175053918233015E-10
18.0	45	62	2	9	11	0.5339716722876321	non-ideal	1.5854643945405302E-9	7.437212997019144E-10	0.0	99.99468116988996	1.3574383771655947E-9	0.16501360035194002	3.9674255675021624E-9	3.168175463020539E-8	6.8973876299665855E-9	-1.4225205086536187E-15	2.909077139535618E-10
19.0	45	62	2	9	11	0.5046877836674689	non-ideal	1.5859301683520638E-9	7.0506258410793E-10	0.0	99.99468116988996	1.3970930603510314E-9	0.16639919945598833	4.234903242904917E-9	3.3555390993841753E-8	7.07602579801442E-9	-2.0896605991544673E-15	3.1059104209565483E-10
20.0	45	62	2	9	11	0.4774463950180058	non-ideal	1.5863705716353026E-9	6.694305871672376E-10	0.0	99.99468116988996	1.4339580920665927E-9	0.16715826207270726	4.508404494541216E-9	3.542902735747813E-8	7.246231380133218E-9	-2.1091458805573215E-15	3.303862962305751E-10
21.0	45	62	2	9	11	0.4521236303845518	non-ideal	1.5867875211533877E-9	6.366315980579737E-10	0.0	99.99468116988996	1.4680960745168276E-9	0.16855952827184195	4.78784039044564E-9	3.7302663721114493E-8	7.4097112675006474E-9	-1.4275921744469395E-15	3.506604992943746E-10
22.0	101	148	2	9	11	0.42865889869803186	non-ideal	1.5871828737390843E-9	6.064191937600897E-10	0.0	99.99987911435568	1.499734682194257E-9	0.1700219275848029	5.072708042851666E-9	3.917630008475086E-8	7.567146026694992E-9	0.0	3.757073514513269E-10
23.0	101	148	2	9	11	0.40700702561797175	non-ideal	1.5875583685361612E-9	5.78582304144266E-10	0.0	99.99987911435568	1.52907605355849E-9	0.1051039225567468	5.449858939426445E-9	4.1464801770079E-8	7.743686160078011E-9	-5.552016726538382E-15	3.835365454407204E-10
24.0	101	148	2	9	11	0.3870615336403464	non-ideal	1.587915584244331E-9	5.529365579276273E-10	0.0	99.99987911435568	1.5562978292075477E-9	0.06939756792375548	5.8319220650919315E-9	4.3754799642457334E-8	7.915212113331804E-9	1.893780475701892E-15	3.9223928667707256E-10
25.0	101	148	2	9	11	0.36866985310592126	non-ideal	1.5882559803258047E-9	5.177336761255377E-10	0.0	99.99987911435568	1.592878961553023E-9	0.05056538059507449	6.189939254551074E-9	4.6044799639452454E-8	8.107475273085742E-9	1.7724389462555544E-15	4.021610673124849E-10
26.0	101	148	2	9	11	0.351719971301125	non-ideal	1.5885808946634881E-9	4.849783892939634E-10	0.0	99.99987911435568	1.6270688360846697E-9	0.03959671016601398	6.553090783244544E-9	4.833479963944824E-8	8.294656311579424E-9	0.0	4.1255424855349706E-10
27.0	101	148	2	9	11	0.3360958819635279	non-ideal	1.5888848283279605E-9	4.5666905422595826E-10	0.0	99.99987911435568	1.6568825541884069E-9	0.03311902830017099	6.926389973302318E-9	5.0624799639448244E-8	8.472279976018328E-9	0.0	4.227501888408399E-10
28.0	101	148	2	9	11	0.314726461719187	non-ideal	1.5891692669025817E-9	4.3133479178725444E-10	0.0	99.99987911435568	1.6837520449089808E-9	0.029874632259286975	7.30633238421762E-9	5.291479963944825E-8	8.643612011307944E-9	1.4103149802474948E-15	4.343725701155249E-10
29.0	101	148	2	9	11	0.29483128247142065	non-ideal	1.5894368528268125E-9	4.084560509346304E-10	0.0	99.99987911435568	1.7081000931042867E-9	0.028066173685438952	7.691931614811407E-9	5.520479963944825E-8	8.810688776572656E-9	1.881841181419161E-15	4.455518813051687E-10
30.0	101	148	2	9	11	0.27762047489241604	non-ideal	1.5896893649856373E-9	3.87883177576891E-10	0.0	99.99987911435568	1.7300865282886386E-9	0.026907839209954636	8.082852741832212E-9	5.749479963944825E-8	8.973715161968762E-9	0.0	4.5715756370796126E-10
31.0	101	148	2	9	11	0.2622104181615226	non-ideal	1.5899282734963713E-9	3.694038490951283E-10	0.0	99.99987911435568	1.749929978763515E-9	0.026185660815301125	8.478603895421597E-9	5.978479963944825E-8	9.1330477831083E-9	0.0	4.681776585679671E-10
32.0	101	148	2	9	11	0.24828898096181817	non-ideal	1.590154954152546E-9	3.5279809447519025E-10	0.0	99.99987911435568	1.7678557626936238E-9	0.025830794848656476	8.878671998986834E-9	6.207479963944826E-8	9.289071560256072E-9	1.0191840011451844E-15	4.797746474621223E-10
33.0	101	148	2	9	11	0.23576497280598113	non-ideal	1.5903706562233446E-9	3.378755409160826E-10	0.0	99.99987911435568	1.7840596777886476E-9	0.025629847078262855	9.282616100172182E-9	6.436479963944826E-8	9.442115710936785E-9	1.6411758915312754E-15	4.902976585903762E-10
34.0	101	149	2	9	11	0.2245126870567646	non-ideal	1.5905764963672802E-9	3.244677943070313E-10	0.0	99.99993955715958	1.7987148444518122E-9	0.025815917499066966	9.6900455257071E-9	6.665479963944826E-8	9.592470515575664E-9	0.0	5.01892540948642E-10
35.0	101	149	2	9	11	0.2143990778032936	non-ideal	1.5907734751989631E-9	3.1242276464280517E-10	0.0	99.99993955715958	1.8119773722546512E-9	0.025662679005566062	1.0100606127197926E-8	6.894479963944827E-8	9.740398819147853E-9	0.0	5.132830383694866E-10
36.0	101	149	2	9	11	0.2053074646613701	non-ideal	1.5909624902535617E-9	3.0160340278334506E-10	0.0	99.99993955715958	1.8239877157960845E-9	0.025582836595853826	1.0513977831157687E-8	7.123479963944823E-8	9.886138243940363E-9	1.3051540735184253E-15	5.240467837810038E-10
37.0	101	149	2	9	11	0.19713394759799893	non-ideal	1.5911443511552443E-9	2.9188653368024846E-10	0.0	99.99993955715958	1.8348728500705306E-9	0.025569300604270918	1.0929877117749655E-8	7.352479963944827E-8	1.0029900959082849E-8	1.3785876651280594E-15	5.346242180585003E-10
38.0	101	149	2	9	11	0.18978984067989263	non-ideal	1.591319784834913E-9	2.8316139956790077E-10	0.0	99.99993955715958	1.8447464699767805E-9	0.02553866756238432	1.1348046390179608E-8	7.581479963944827E-8	1.017187868758689E-8	0.0	5.445719601257174E-10
39.0	101	149	2	9	11	0.1831914047781265	non-ideal	1.5914894427916643E-9	2.75328380800724E-10	0.0	99.99993955715958	1.8537106620844325E-9	0.025483215082777393	1.176825302981877E-8	7.810479963944829E-8	1.0312244268471075E-8	0.0	5.539079238794075E-10
40.0	101	149	2	9	11	0.17726205438866732	non-ideal	1.5916539099475595E-9	2.6829787067146145E-10	0.0	99.99993955715958	1.8618573574245387E-9	0.025458849958009937	1.2190288458930689E-8	8.039479963944829E-8	1.0451153052464583E-8	1.1093672264436019E-15	5.623530580079488E-10
41.0	101	149	2	9	11	0.1719340923173938	non-ideal	1.591813713931629E-9	2.619892684332296E-10	0.0	99.99993955715958	1.8692696086712E-9	0.02542894812525208	1.2613967170909787E-8	8.268479963944824E-8	1.0588744188996257E-8	1.321487473524642E-15	5.706318065758369E-10
42.0	101	149	2	9	11	0.16714922414964611	non-ideal	1.5919693290896726E-9	2.563300716459446E-10	0.0	99.99993955715958	1.8760218652234085E-9	0.02543744196317026	1.3039120892604311E-8	8.497479963944827E-8	1.0725143394016516E-8	0.0	5.794743837532474E-10
43.0	101	149	2	9	11	0.1628530976433029	non-ideal	1.5921211803254161E-9	2.512550632905013E-10	0.0	99.99993955715958	1.8821808643658906E-9	0.025565449312057602	1.3465597010390133E-8	8.726479963944826E-8	1.0860464246984357E-8	0.0	5.880787084831899E-10
44.0	101	149	2	9	11	0.15899516147285334	non-ideal	1.5922696482028767E-9	2.4670557686779714E-10	0.0	99.99993955715958	1.8878066031160436E-9	0.025478636223463223	1.3893258088599666E-8	8.955479963944828E-8	1.0994809060384273E-8	1.1445339225469488E-15	5.954791758690098E-10
45.0	101	149	2	9	11	0.15553001698068303	non-ideal	1.5924150778041378E-9	2.4262883690837955E-10	0.0	99.99993955715958	1.8929537595015645E-9	0.025460572450421583	1.4321984548770988E-8	9.184479963944828E-8	1.1128268651060655E-8	0.0	6.026604668178942E-10
46.0	101	149	2	9	11	0.15242138496305482	non-ideal	1.5925577783769562E-9	2.389773646493176E-10	0.0	99.99993955715958	1.897670852988569E-9	0.025467563030249555	1.4751665069061322E-8	9.413479963944828E-8	1.1260926023236837E-8	0.0	6.099369229002038E-10
47.0	100	149	2	9	11	0.14963248687434583	non-ideal	1.5926980259207042E-9	2.3570845266668293E-10	0.0	99.99993955715958	1.9020013843923024E-9	0.02546354396926734	1.5182198761918253E-8	9.642479963944828E-8	1.1392856169011039E-8	0.0	6.177462131910433E-10
48.0	100	149	2	9	11	0.14712913562301239	non-ideal	1.5928360706454558E-9	2.3278367957573059E-10	0.0	99.99993955715958	1.9059851128915917E-9	0.02527114867371613	1.561349845661021E-8	9.871479963944833E-8	1.1524125480103466E-8	0.0	6.236294975342705E-10
49.0	100	149	2	9	11	0.14488486569675618	non-ideal	1.5929721367087314E-9	2.3016847808142743E-10	0.0	99.99993955715958	1.9096573690879195E-9	0.025101953913068496	1.6045483286086828E-8	1.0100479963944833E-7	1.1654794564536087E-8	0.0	6.285331362100891E-10
50.0	100	149	2	9	11	0.14287285232220265	non-ideal	1.5931064257917235E-9	2.2783175386436595E-10	0.0	99.99993955715958	1.9130500499499073E-9	0.024992324683338066	1.6478081218931792E-8	1.0329479963944833E-7	1.1784917794663565E-8	0.0	6.335265086915727E-10
51.0	100	149	2	9	11	0.14106994897723144	non-ideal	1.5932391188553454E-9	2.2574553225105534E-10	0.0	99.99993955715958	1.9161917229439672E-9	0.02496185849530883	1.691122677134338E-8	1.0558479963944835E-7	1.1914544391105724E-8	0.0	6.394615652859592E-10
52.0	100	149	2	9	11	0.13945478860677785	non-ideal	1.5933703789484544E-9	2.2388464666567209E-10	0.0	99.99993955715958	1.9191082850418836E-9	0.024888192134466115	1.734486220102886E-8	1.0787479963944834E-7	1.2043718336585558E-8	0.0	6.437216108788676E-10
53.0	100	149	2	9	11	0.1380088980344017	non-ideal	1.593500352087381E-9	2.22226455319148E-10	0.0	99.99993955715958	1.921822832519237E-9	0.025017668918579664	1.7778934462286722E-8	1.1016479963944839E-7	1.2172479638481778E-8	0.0	6.492175680601318E-10
54.0	100	149	2	9	11	0.13671467957564123	non-ideal	1.5936291697758362E-9	2.2075059002984261E-10	0.0	99.99993955715958	1.9243562649590264E-9	0.025157004538814472	1.8213396580986562E-8	1.1245479963944837E-7	1.2300864125130344E-8	0.0	6.534901444981788E-10
55.0	100	149	2	9	11	0.13555714174486072	non-ideal	1.5937569503446642E-9	2.1943872592127797E-10	0.0	99.99993955715958	1.926727354343008E-9	0.025025379566491514	1.864820616982742E-8	1.1474479963944837E-7	1.2428904150287154E-8	0.0	6.579046683956411E-10
56.0	100	149	2	9	11	0.13452266533957344	non-ideal	1.593883800076906E-9	2.18274377472357E-10	0.0	99.99993955715958	1.9289529501152587E-9	0.024994756617206317	1.9083324928215226E-8	1.1703479963944837E-7	1.2556628951997899E-8	0.0	6.625636655666612E-10
57.0	100	149	2	9	11	0.13359878226728691	non-ideal	1.594009814216456E-9	2.172427136288504E-10	0.0	99.99993955715958	1.931048167941813E-9	0.025018134210850182	1.9518718205471608E-8	1.1932479963944836E-7	1.2684064973290099E-8	0.0	6.659304727736973E-10
58.0	100	149	2	9	11	0.13277405698364553	non-ideal	1.5941350787493902E-9	2.163303917091453E-10	0.0	99.99993955715958	1.9330267078124302E-9	0.025011407464463276	1.995435544986261E-8	1.2161479963944837E-7	1.2811235877897083E-8	0.0	6.707636184455111E-10
59.0	100	149	2	9	11	0.13203890450242653	non-ideal	1.5942596707105647E-9	2.155254076102368E-10	0.0	99.99993955715958	1.9349007849819614E-9	0.02499946948101509	2.0390208596949384E-8	1.2390479963944837E-7	1.2938163217085924E-8	0.0	6.754610993288593E-10
60.0	100	149	2	9	11	0.13138404064992906	non-ideal	1.5943836593520403E-9	2.1481696251994134E-10	0.0	99.99993955715958	1.936681426225804E-9	0.024953846984246405	2.082625266202437E-8	1.2619479963944837E-7	1.3064866366728847E-8	0.0	6.794046431286821E-10
61.0	100	149	2	9	11	0.13080139261392826	non-ideal	1.5945071070017272E-9	2.1419534097214714E-10	0.0	99.99993955715958	1.938378556874644E-9	0.024973567406293626	2.1262465239834373E-8	1.2848479963944837E-7	1.3191362807930937E-8	0.0	6.83163253931213E-10
62.0	100	149	2	9	11	0.13028377550237225	non-ideal	1.5946300696413084E-9	2.136518025741765E-10	0.0	99.99993955715958	1.940001076089741E-9	0.024942552109735516	2.1698826048881294E-8	1.3077479963944838E-7	1.3317668379272067E-8	0.0	6.857663711915267E-10
63.0	100	149	2	9	11	0.1298245985389448	non-ideal	1.5947525973890645E-9	2.1317848427868595E-10	0.0	99.99993955715958	1.9415569597038257E-9	0.02491997108429705	2.2135316718026475E-8	1.3306479963944838E-7	1.3443797440527356E-8	0.0	6.893236489957527E-10
64.0	100	149	2	9	11	0.12941776639894578	non-ideal	1.5948747354348778E-9	2.1276831217794073E-10	0.0	99.99993955715958	1.9430534308371006E-9	0.024949186355181865	2.2571921034494265E-8	1.3535479963944838E-7	1.3569762878165117E-8	0.0	6.928346812061435E-10
65.0	100	149	2	9	11	0.12905815848300883	non-ideal	1.5949965244240655E-9	2.1241492212092298E-10	0.0	99.99993955715958	1.9444969637881507E-9	0.024983052012677642	2.300862431918721E-8	1.3764479963944838E-7	1.3695576384553312E-8	0.0	6.9541732476452E-10
66.0	100	149	2	9	11	0.12874104886302712	non-ideal	1.5951180008086647E-9	2.1211258893006883E-10	0.0	99.99993955715958	1.9458933576618514E-9	0.025020159475291494	2.3445413267264887E-8	1.3993479963944839E-7	1.3821248578090728E-8	0.0	6.990191759651248E-10
67.0	100	149	2	9	11	0.12846207298879686	non-ideal	1.5952391973652868E-9	2.1185616211968267E-10	0.0	99.99993955715958	1.9472478386450548E-9	0.024980744239040845	2.3882276003980714E-8	1.422247996394484E-7	1.3946789047619343E-8	0.0	7.016947280700161E-10
68.0	100	148	2	9	11	0.12821740491872058	non-ideal	1.595360143321799E-9	2.1164100808148537E-10	0.0	99.99987911435568	1.9485650635810216E-9	0.024931403234414864	2.43192016338246E-8	1.445147996394484E-7	1.4072206554516167E-8	0.0	7.037250541482118E-10
69.0	100	148	2	9	11	0.12800334473344344	non-ideal	1.5954808652840555E-9	2.1146294585142778E-10	0.0	99.99987911435568	1.949849305842066E-9	0.024907311607020456	2.475618087363063E-8	1.468047996394484E-7	1.419750903017664E-8	0.0	7.049960353692331E-10
70.0	100	148	2	9	11	0.12781716600344645	non-ideal	1.59560138674177E-9	2.113182378064409E-10	0.0	99.99987911435568	1.951104280682252E-9	0.02504652018617167	2.5193204678992604E-8	1.490947996394484E-7	1.4322703610343493E-8	0.0	7.071124242827044E-10
71.0	100	148	2	9	11	0.12765561322526725	non-ideal	1.5957217292300768E-9	2.1120351205882763E-10	0.0	99.99987911435568	1.952333463158392E-9	0.024937037557484876	2.563026571994994E-8	1.513847996394484E-7	1.4447796650580832E-8	0.0	7.085553548982124E-10
72.0	100	148	2	9	11	0.12751665501491458	non-ideal	1.5958419117094965E-9	2.111157333843456E-10	0.0	99.99987911435568	1.9535398383113037E-9	0.024974742504643845	2.6067356628120537E-8	1.536747996394484E-7	1.4572794184533618E-8	0.0	7.106587466313694E-10
73.0	100	148	2	9	11	0.1273975985221836	non-ideal	1.595961951308915E-9	2.1105217198179427E-10	0.0	99.99987911435568	1.954726164095251E-9	0.024939528003424256	2.650447123121679E-8	1.559647996394484E-7	1.4697701553431036E-8	0.0	7.116874927425504E-10
74.0	100	148	2	9	11	0.12729653330791169	non-ideal	1.5960818634897285E-9	2.1101037167332656E-10	0.0	99.99987911435568	1.955894913903135E-9	0.024892763335397555	2.6941603968505303E-8	1.582547996394484E-7	1.4822523626721792E-8	0.0	7.133396711765289E-10
75.0	100	148	2	9	11	0.12721171917208346	non-ideal	1.596201662035277E-9	2.1098812312279997E-10	0.0	99.99987911435568	1.9570482763400572E-9	0.02486702586948525	2.7378749671214576E-8	1.605447996394484E-7	1.4947264898927145E-8	0.0	7.148600715047412E-10
76.0	100	148	2	9	11	0.12714140116124006	non-ideal	1.5963213593393085E-9	2.1098343901082408E-10	0.0	99.99987911435568	1.958188233759799E-9	0.024869436418793384	2.7815903805527272E-8	1.628347996394484E-7	1.5071929435222345E-8	0.0	7.163893050880928E-10
77.0	100	148	2	9	11	0.12708412704079713	non-ideal	1.5964409665107622E-9	2.1099453149798346E-10	0.0	99.99987911435568	1.9593165582079804E-9	0.02484131885520759	2.825306226588719E-8	1.6512479963944842E-7	1.5196520960413713E-8	0.0	7.182534589882976E-10
78.0	100	148	2	9	11	0.1270385529384433	non-ideal	1.5965604935723913E-9	2.1101979240960355E-10	0.0	99.99987911435568	1.960434850371654E-9	0.024925241344630502	2.869022143451178E-8	1.6741479963944842E-7	1.5321042858930652E-8	0.0	7.209929668590394E-10
79.0	100	148	2	9	11	0.12700354332284558	non-ideal	1.5966799494039451E-9	2.1105777512885838E-10	0.0	99.99987911435568	1.9615445153327874E-9	0.025025618196443618	2.9127377896406423E-8	1.6970479963944842E-7	1.5445498284770628E-8	0.0	7.230147944302409E-10
80.0	100	148	2	9	11	0.12697789998493125	non-ideal	1.5967993420772512E-9	2.111071785090374E-10	0.0	99.99987911435568	1.9626468496142694E-9	0.024968229368038584	2.95645288016747E-8	1.7199479963944842E-7	1.5569890059903733E-8	0.0	7.243655076868233E-10
81.0	100	148	2	9	11	0.12696077863929786	non-ideal	1.5969186786153448E-9	2.1116683201461193E-10	0.0	99.99987911435568	1.9637429585975724E-9	0.025105930989375715	3.000167127654757E-8	1.742847996394485E-7	1.5694220879530497E-8	0.0	7.270910685614652E-10
82.0	100	148	2	9	11	0.12695107706907932	non-ideal	1.5970379656052262E-9	2.1123568300145626E-10	0.0	99.99987911435568	1.9648339152210825E-9	0.02499798628358481	3.043880321911329E-8	1.765747996394486E-7	1.58184930668468E-8	0.0	7.281494236564315E-10
83.0	100	148	2	9	11	0.12694834297303415	non-ideal	1.5971572086789602E-9	2.1131278431738297E-10	0.0	99.99987911435568	1.9659205873677406E-9	0.024938000859880533	3.087592222026528E-8	1.788647996394486E-7	1.5942708934584525E-8	0.0	7.298327105043497E-10
84.0	100	148	2	9	11	0.1269515706954851	non-ideal	1.59727641300728E-9	2.1139728449171604E-10	0.0	99.99987911435568	1.967003815113176E-9	0.02488926716974926	3.1313026488158566E-8	1.811547996394486E-7	1.606687049520563E-8	0.0	7.321151212662028E-10
85.0	100	148	2	9	11	0.12696027830325232	non-ideal	1.5973955831540416E-9	2.114884173255742E-10	0.0	99.99987911435568	1.968084317506503E-9	0.024879221297341967	3.1750114235334995E-8	1.834447996394486E-7	1.6190979669767585E-8	0.0	7.345084527028668E-10
86.0	101	147	2	9	11	0.12697382782466357	non-ideal	1.5975147232479569E-9	2.115854939199906E-10	0.0	99.99981867158833	1.969162753941186E-9	0.024922619982069502	3.2187183961533714E-8	1.8573479963944868E-7	1.6315038203999345E-8	0.0	7.373302777967336E-10
87.0	101	147	2	9	11	0.1269917630725007	non-ideal	1.5976338369712382E-9	2.1168788175012843E-10	0.0	99.99981867158833	1.9702397027869054E-9	0.02491438169217174	3.262423426691413E-8	1.880247996394487E-7	1.6439047891628346E-8	0.0	7.39503430862688E-10
88.0	101	147	2	9	11	0.12701361484234586	non-ideal	1.5977529276047964E-9	2.117950363591239E-10	0.0	99.99981867158833	1.971315679940853E-9	0.024915233264764403	3.306126390224304E-8	1.903147996394487E-7	1.6563010101003955E-8	0.0	7.415240498004975E-10
89.0	101	147	2	9	11	0.12703896121378525	non-ideal	1.597871998031845E-9	2.1190645786687798E-10	0.0	99.99981867158833	1.972391137975297E-9	0.024921036867637674	3.34982717213915E-8	1.926047996394487E-7	1.6686926257816205E-8	0.0	7.438461403664382E-10
90.0	101	147	2	9	11	0.1270673832758075	non-ideal	1.597991050868474E-9	2.1202169552838525E-10	0.0	99.99981867158833	1.973466492764669E-9	0.024975392721185874	3.3935256766951555E-8	1.9489479963944924E-7	1.681079767297372E-8	0.0	7.463083003591554E-10
91.0	101	147	2	9	11	0.12709860068640091	non-ideal	1.5981100884277108E-9	2.121403439029804E-10	0.0	99.99981867158833	1.9745421042379874E-9	0.024992129686860053	3.437221812967255E-8	1.9718479963944885E-7	1.6934625591072602E-8	0.0	7.482507730447536E-10
92.0	101	147	2	9	11	0.12713229416287888	non-ideal	1.5982291127775775E-9	2.1226203851722024E-10	0.0	99.99981867158833	1.975618295654828E-9	0.02495250351818273	3.4809155022019545E-8	1.9947479963944885E-7	1.7058411170865794E-8	0.0	7.504466347194508E-10
93.0	101	147	2	9	11	0.12716820582095448	non-ideal	1.5983481256837301E-9	2.1238645162528258E-10	0.0	99.99981867158833	1.976695338992571E-9	0.024927627249037562	3.524606666108513E-8	2.0176479963944885E-7	1.718215552741218E-8	0.0	7.524729854469677E-10
94.0	101	147	2	9	11	0.12720601595510295	non-ideal	1.5984671287976175E-9	2.1251328858322035E-10	0.0	99.99981867158833	1.9777735002298062E-9	0.025010062137998224	3.5682952495667184E-8	2.0405479963944886E-7	1.7305859662194534E-8	0.0	7.540570964532085E-10
95.0	101	147	2	9	11	0.1272456054201988	non-ideal	1.598586123531198E-9	2.126422843903276E-10	0.0	99.99981867158833	1.9788529919498603E-9	0.024998301838995353	3.611981190957753E-8	2.0634479963944886E-7	1.7429524562623628E-8	0.0	7.565315040789389E-10
96.0	101	147	2	9	11	0.1272867208198427	non-ideal	1.59870511120758E-9	2.1277320092640358E-10	0.0	99.99981867158833	1.9799340201195916E-9	0.024958801233500246	3.655664446427004E-8	2.0863479963944886E-7	1.7553151126243703E-8	0.0	7.570708489096607E-10
97.0	102	147	2	9	11	0.12732926945712425	non-ideal	1.5988240928490843E-9	2.1290582404377632E-10	0.0	99.99981867158833	1.9810167295997235E-9	0.02752868213584879	3.699344956645385E-8	2.1092479963944887E-7	1.767674027123561E-8	0.0	7.583367086700905E-10
98.0	102	147	2	9	11	0.12737293156873442	non-ideal	1.5989430694717435E-9	2.1303996137382553E-10	0.0	99.99981867158833	1.982101289835875E-9	0.04234585505499509	3.743022693584685E-8	2.1321479963944887E-7	1.780029278724282E-8	0.0	7.553758747185398E-10
99.0	102	147	2	9	11	0.12741770215151027	non-ideal	1.5990620419429114E-9	2.131754398183167E-10	0.0	99.99981867158833	1.983187824850218E-9	0.050484311579101604	3.786697618808664E-8	2.1550479963944887E-7	1.792380947298148E-8	0.0	7.529121005495359E-10
100.0	102	147	2	9	11	0.12746342363831348	non-ideal	1.5991810110110676E-9	2.1331210397169428E-10	0.0	99.99981867158833	1.9842764369114316E-9	0.0550166111122947	3.830369695598608E-8	2.1779479963944887E-7	1.804729109845687E-8	0.0	7.509177959753103E-10
101.0	102	147	2	9	11	0.12750997009623447	non-ideal	1.5992999773456303E-9	2.1344981412549088E-10	0.0	99.99981867158833	1.9853672320222188E-9	0.057920240047573436	3.8740389018043916E-8	2.2008479963944888E-7	1.8170738365338688E-8	0.0	7.500124637190084E-10
102.0	102	147	2	9	11	0.12755725803029527	non-ideal	1.5994189414637286E-9	2.13588444667577E-10	0.0	99.99981867158833	1.9864602809032248E-9	0.059226015711643605	3.9177052063973114E-8	2.2237479963944888E-7	1.8294151984838458E-8	0.0	7.48305547462862E-10
103.0	102	147	2	9	11	0.127605125233939	non-ideal	1.5995379038602308E-9	2.137278828665861E-10	0.0	99.99981867158833	1.987555662205646E-9	0.05994643537689135	3.9613685929958216E-8	2.2466479963944888E-7	1.8417532602564293E-8	0.0	7.475809748962661E-10
104.0	102	147	2	9	11	0.1276535487074191	non-ideal	1.5996568649809228E-9	2.1386802735266883E-10	0.0	99.99981867158833	1.9886534370193363E-9	0.060550906674841296	4.0050290441865614E-8	2.2695479963944888E-7	1.8540880850948488E-8	0.0	7.473745938908768E-10
105.0	102	147	2	9	11	0.12770247661379985	non-ideal	1.5997758251744606E-9	2.1400878712549358E-10	0.0	99.99981867158833	1.9897536473422062E-9	0.05374537362672458	4.048686539846951E-8	2.2924479963944889E-7	1.866419735560658E-8	0.0	7.46596922266526E-10
106.0	102	147	2	9	11	0.1277518054147578	non-ideal	1.5998947846519696E-9	2.141500804801748E-10	0.0	99.99981867158833	1.990856318318774E-9	0.05681236187245331	4.0923410575500085E-8	2.315347996394489E-7	1.878748273518575E-8	0.0	7.466035023311327E-10
107.0	102	147	2	9	11	0.1278013879629671	non-ideal	1.6000137437764348E-9	2.1429183403865015E-10	0.0	99.99981867158833	1.9919615146687915E-9	0.0588206655231352	4.135992603751893E-8	2.338247996394489E-7	1.891073750150466E-8	0.0	7.469338030333115E-10
108.0	102	147	2	9	11	0.12785138784486402	non-ideal	1.6001327026654323E-9	2.144339817704011E-10	0.0	99.99981867158833	1.9930692262092717E-9	0.05971245841469379	4.179641148133039E-8	2.361147996394489E-7	1.9033962273059667E-8	0.0	7.474035167451906E-10
109.0	102	147	2	9	11	0.12790154183373362	non-ideal	1.6002516614680196E-9	2.1457646470128597E-10	0.0	99.99981867158833	1.9941794820019955E-9	0.060176450177070885	4.223286688043834E-8	2.384047996394489E-7	1.9157157566679664E-8	0.0	7.476446982295278E-10
110.0	102	147	2	9	11	0.12795188400887736	non-ideal	1.600370620358774E-9	2.14719229630771E-10	0.0	99.99981867158833	1.995292303815181E-9	0.060186123383141374	4.266929221096545E-8	2.406947996394489E-7	1.9280323887793107E-8	0.0	7.474789566727875E-10
111.0	101	148	2	9	11	0.12800244209976055	non-ideal	1.6004895793925768E-9	2.1486222890762384E-10	0.0	99.99987911435568	1.9964076831676523E-9	0.05389217401359672	4.3105687319791206E-8	2.429847996394489E-7	1.9403461773196162E-8	0.0	7.485598798534123E-10
112.0	101	148	2	9	11	0.12805308757421718	non-ideal	1.6006085386604706E-9	2.1500543299971414E-10	0.0	99.99987911435568	1.9975256326501394E-9	0.04129197560379984	4.354205221088123E-8	2.452747996394489E-7	1.952657154099376E-8	0.0	7.539014212159966E-10
113.0	101	148	2	9	11	0.1281038594847382	non-ideal	1.6007274981476125E-9	2.1514879046078969E-10	0.0	99.99987911435568	1.9986461363591138E-9	0.03411910590232213	4.397838675817039E-8	2.475647996394489E-7	1.964965385783121E-8	0.0	7.576930611360862E-10
114.0	101	148	2	9	11	0.12815464393395423	non-ideal	1.6008464579123443E-9	2.152922656932618E-10	0.0	99.99987911435568	1.9997692088632553E-9	0.029971122652573238	4.441469102931321E-8	2.498547996394489E-7	1.9772709163570242E-8	0.0	7.612627035025259E-10
115.0	101	148	2	9	11	0.12820551978702754	non-ideal	1.600965417943883E-9	2.1543582793263532E-10	0.0	99.99987911435568	2.0008948294291626E-9	0.02773033027071961	4.485096492748028E-8	2.521447996394489E-7	1.989573794117202E-8	0.0	7.648494099324244E-10
116.0	101	148	2	9	11	0.1282564126350132	non-ideal	1.601084378189308E-9	2.1557944979735414E-10	0.0	99.99987911435568	2.0020229818809336E-9	0.026540009155099565	4.5287208406509965E-8	2.544347996394489E-7	2.0018740649112084E-8	0.0	7.689171997166131E-10
117.0	101	148	2	9	11	0.1283072770294801	non-ideal	1.6012033386223913E-9	2.1572310665492752E-10	0.0	99.99987911435568	2.003153658749858E-9	0.02593129150743967	4.572342148915812E-8	2.567247996394489E-7	2.0141717716367208E-8	0.0	7.718154639138813E-10
118.0	101	148	2	9	11	0.12835814169970844	non-ideal	1.60132229918771E-9	2.1586677642024086E-10	0.0	99.99987911435568	2.004286840890519E-9	0.0254993259837368	4.615960415002229E-8	2.590147996394489E-7	2.0264669580503916E-8	0.0	7.747548472794341E-10
119.0	101	148	2	9	11	0.12840897510514146	non-ideal	1.6014412597994315E-9	2.1601043938939244E-10	0.0	99.99987911435568	2.005422506482523E-9	0.02526706190829013	4.659575636523159E-8	2.613047996394489E-7	2.0387596671789964E-8	0.0	7.771316465139941E-10
120.0	101	148	2	9	11	0.12845974433190252	non-ideal	1.601560220383284E-9	2.1615407792158608E-10	0.0	99.99987911435568	2.006560639155233E-9	0.02524483676721541	4.703187815593566E-8	2.635947996394489E-7	2.0510499399537573E-8	0.0	7.793353357803898E-10
