# Supplementary material for: Multiscale Multiobjective Systems Analysis (MiMoSA): an advanced metabolic modeling framework for complex systems
Source: Sci Rep. 2019 Nov 18;9:16948. doi: 10.1038/s41598-019-53188-0 (PMC6861322; doi:10.1038/s41598-019-53188-0)
Supplement: Supplementary file 2 — Supplemental File 1 [file 41598_2019_53188_MOESM2_ESM.zip › iTery101/.temp/iTery101/data/bio10_0/Attributes_Cell_Diazotroph_25.csv]

Time Step	x	y	Filament Name	Position in Filament	Filament length	Efficiency	Regime	biomass	glycogen	no3	photon	cyanophycin	o2	n2	hco3	co2	urea	nh4
2.0	4	105	2	10	11	0.0		9.995559163749073E-10	2.011565652972546E-9	0.0	-100.0	3.3347212239137235E-10	3.377727146549448E-10	4.970882101471496E-10	1.7878738104473874E-9	9.582218216814079E-11	0.0	0.0
3.0	4	105	2	10	11	0.0		9.995559163749073E-10	2.0223363589526026E-9	0.0	-100.0	3.293309510296871E-10	0.03210739123309455	9.005818455897099E-10	3.6445674114145576E-9	1.8905343886374752E-10	0.0	1.7947796682139715E-11
4.0	4	105	2	10	11	0.0		9.995559163749073E-10	1.9236874294510717E-9	0.0	-100.0	4.0936652533506174E-10	0.0581775097441422	1.08693144581566E-9	5.462328854697294E-9	7.317413840395875E-10	0.0	3.197444506701168E-11
5.0	4	105	2	10	11	0.0		9.995559163749073E-10	1.833181056740859E-9	0.0	-100.0	4.84251183711255E-10	0.07993960020593027	1.2843708113442732E-9	7.32154294756375E-9	1.187594510121473E-9	0.0	4.7485739763427985E-11
6.0	4	105	2	10	11	0.0		9.995559163749073E-10	1.7152834100033784E-9	0.0	-100.0	5.66364815296878E-10	0.09678404884478392	1.4621305578847846E-9	9.195089902802722E-9	1.885365370539734E-9	0.0	6.39152000639981E-11
7.0	4	105	2	10	11	0.0		9.995559163749073E-10	1.6047535261857822E-9	0.0	-100.0	6.447339414362144E-10	0.11063931057812483	1.6475180399527968E-9	1.1068725651719866E-8	2.5328788851617745E-9	6.957588149884918E-15	8.167072744660196E-11
8.0	4	105	2	10	11	0.0		9.995559163749073E-10	1.50275804480932E-9	0.0	-100.0	7.185943865468767E-10	0.12148730341441201	1.842487118550421E-9	1.2942362013684437E-8	3.123122471722116E-9	1.572112038936269E-14	1.0022822038524967E-10
9.0	4	105	2	10	11	0.0		9.995559163749073E-10	1.4084367896773776E-9	0.0	-100.0	7.882293196937822E-10	0.13081093846667705	2.0464336933002484E-9	1.4815998377317311E-8	3.6635765650913205E-9	1.903759727514716E-14	1.1937171593666136E-10
10.0	4	105	2	10	11	0.0		9.995559163749073E-10	1.3211817717374253E-9	0.0	-100.0	8.540272455077968E-10	0.13811135285759743	2.258479154923716E-9	1.6689634740953666E-8	4.157651039334514E-9	1.649276919350644E-14	1.3862039110165585E-10
11.0	4	105	2	10	11	0.0		9.995559163749073E-10	1.2404695625008198E-9	0.0	-100.0	9.163208806121692E-10	0.14389182106128567	2.477866683280002E-9	1.8563271104590023E-8	4.608280912802256E-9	1.4416301724253298E-14	1.5787585136103786E-10
12.0	4	105	2	10	11	0.0		9.995559163749073E-10	1.1658249823707851E-9	0.0	-100.0	9.754189742697954E-10	0.1491543419718762	2.7038937299106985E-9	2.0436907468226383E-8	5.018064001584807E-9	1.330709389216936E-14	1.770570207141564E-10
13.0	4	105	2	10	11	0.0		9.995559163749073E-10	1.0968058821404151E-9	0.0	-100.0	1.0316313654797098E-9	0.15305075379203134	2.9358554154389506E-9	2.231054383186274E-8	5.389196703932157E-9	1.311325258184007E-14	1.96027851310877E-10
14.0	4	105	2	10	11	0.0		9.995559163749073E-10	1.0330006516628541E-9	0.0	-100.0	1.0852762242448693E-9	0.15619758021003455	3.1730180432314177E-9	2.41841801954991E-8	5.723422482332077E-9	1.2011967652812235E-14	2.1469569030786755E-10
15.0	4	105	2	10	11	0.0		9.995559163749073E-10	9.740269705774316E-10	0.0	-100.0	1.1366930516090136E-9	0.15872761080392345	3.4145870685270737E-9	2.6057816559135457E-8	6.021916818793321E-9	1.0893732055520248E-14	2.3351885739691516E-10
16.0	4	105	2	10	11	0.0		9.995559163749073E-10	9.195297939948977E-10	0.0	-100.0	1.1861150132886587E-9	0.16111505416469668	3.6600240791108883E-9	2.7931452922771817E-8	6.28658575197156E-9	9.937803169728376E-15	2.5209199869309576E-10
17.0	4	105	2	10	11	0.0		9.995559163749073E-10	8.691802753943201E-10	0.0	-100.0	1.2338342078742817E-9	0.1625173478420602	3.908636868988085E-9	2.9805089286408177E-8	6.518418592477748E-9	1.0128461310418561E-14	2.7093426649381306E-10
18.0	4	105	2	10	11	0.0		9.995559163749073E-10	8.226720158671962E-10	0.0	-100.0	1.2799828892234739E-9	0.16383201379456103	4.160475393206307E-9	3.167872565004455E-8	6.7228011270840716E-9	9.813075345062923E-15	2.9003493269058503E-10
19.0	4	105	2	10	11	0.0		9.995559163749073E-10	7.797258984236203E-10	0.0	-100.0	1.3238323649567228E-9	0.1652027692902022	4.417463016096023E-9	3.355236201368091E-8	6.910942596952478E-9	8.529023498549555E-15	3.09658658611784E-10
20.0	4	105	2	10	11	0.0		9.995559163749073E-10	7.401222685167239E-10	0.0	-100.0	1.3645886422072517E-9	0.1659663151951942	4.681237542852177E-9	3.542599837731729E-8	7.089922015337611E-9	7.917127015813085E-15	3.2939562679895707E-10
21.0	4	105	2	10	11	0.0		9.995559163749073E-10	7.036468480151593E-10	0.0	-100.0	1.4023293251823952E-9	0.16740147422524967	4.951668259448678E-9	3.729963474095365E-8	7.261517987051609E-9	8.110474558178128E-15	3.4964253753325445E-10
22.0	100	148	2	10	11	0.0		9.995559163749073E-10	6.700446310383031E-10	0.0	-100.0	1.4372898273116942E-9	0.16847016517490088	5.228232673905946E-9	3.9173271104590013E-8	7.426435582604059E-9	8.098274835769807E-15	3.728888550032898E-10
23.0	100	148	2	10	11	0.0	non-ideal	9.995559163749073E-10	6.390870649185214E-10	0.0	0.0	1.4696893215913472E-9	0.10616661771079049	5.5983855020840885E-9	4.146479755292273E-8	7.610046744313895E-9	3.2906075590990002E-15	3.811991384935032E-10
24.0	100	148	2	10	11	0.0	non-ideal	1.002753220417939E-9	5.468305158332964E-10	0.0	99.99987911435568	1.5621655980628665E-9	0.06983504620014247	5.817331152988714E-9	4.375479963652169E-8	7.928394400529988E-9	-6.373584990640686E-15	3.897625844534402E-10
25.0	100	148	2	10	11	1.045425764477848	non-ideal	1.005778969347555E-9	5.118350427209107E-10	0.0	99.99987911435568	1.5985665275733776E-9	0.05046727673838007	6.175800148301842E-9	4.604479963944414E-8	8.12025641220925E-9	-1.3062652637372856E-15	3.9936227875023585E-10
26.0	100	148	2	10	11	0.9915602867507263	non-ideal	1.0083478227695843E-9	4.853377804023818E-10	0.0	99.99987911435568	1.6266252593105023E-9	0.03936412158000919	6.554275926803053E-9	4.8334799639448215E-8	8.293650239205372E-9	1.7588988812261546E-15	4.0948769163500277E-10
27.0	100	148	2	10	11	0.8436591537077986	non-ideal	1.0107331608036462E-9	4.570257475337774E-10	0.0	99.99987911435568	1.6564392315534681E-9	0.033038639308034516	6.927575286698677E-9	5.062479963944823E-8	8.471279870937775E-9	1.0695424230748127E-15	4.199346613077278E-10
28.0	100	148	2	10	11	0.7848557469363049	non-ideal	1.0129782395103022E-9	4.311115455605227E-10	0.0	99.99987911435568	1.6838774333980173E-9	0.02975455758581587	7.306099262725906E-9	5.2914799639448233E-8	8.643894544725011E-9	0.0	4.314295271126777E-10
29.0	100	148	2	10	11	0.7400077851831686	non-ideal	1.0150777660933661E-9	4.082398293247823E-10	0.0	99.99987911435568	1.7082196182297444E-9	0.02791414091627896	7.691713902175646E-9	5.5204799639448236E-8	8.810956340893409E-9	0.0	4.4236479242056503E-10
30.0	100	148	2	10	11	0.6931947719962606	non-ideal	1.017045370941213E-9	3.877279763776032E-10	0.0	99.99987911435568	1.7301466436996128E-9	0.026763344527794008	8.082781644552408E-9	5.749479963944824E-8	8.973848762858098E-9	1.517947070257974E-15	4.5393024008573824E-10
31.0	100	148	2	10	11	0.6506716679279876	non-ideal	1.0188971663687078E-9	3.6925347278923053E-10	0.0	99.99987911435568	1.7499858593828795E-9	0.02608130512779956	8.478543264196833E-9	5.978479963944824E-8	9.133170810925848E-9	1.4262072562404692E-15	4.653850006204201E-10
32.0	100	148	2	10	11	0.6132971811089157	non-ideal	1.0206457364929844E-9	3.52646585350619E-10	0.0	99.99987911435568	1.7679136677409943E-9	0.025712725128494752	8.878609954033513E-9	6.207479963944824E-8	9.289196336880277E-9	0.0	4.768130492525646E-10
33.0	100	148	2	10	11	0.5799396972214717	non-ideal	1.0223018400367417E-9	3.377275135866224E-10	0.0	99.99987911435568	1.7841146868488178E-9	0.025502649652423846	9.282562111884301E-9	6.436479963944825E-8	9.442232691437868E-9	0.0	4.87169585686262E-10
34.0	100	149	2	10	11	0.5500220450924967	non-ideal	1.0238751851926356E-9	3.2432325235794035E-10	0.0	99.99993955715958	1.7987665635156392E-9	0.025682032640338352	9.68999781778343E-9	6.665479963944825E-8	9.592580294009812E-9	1.8490767960637204E-15	4.987195296121832E-10
35.0	100	149	2	10	11	0.5232185955971396	non-ideal	1.025374451716648E-9	3.1228079432126393E-10	0.0	99.99993955715958	1.8120268705925774E-9	0.02552702658479794	1.0100563819344274E-8	6.894479963944825E-8	9.740502994747163E-9	1.3723704589551137E-15	5.098573182838799E-10
36.0	100	149	2	10	11	0.4992071819480316	non-ideal	1.02680735002121E-9	3.0146359575946383E-10	0.0	99.99993955715958	1.8240359085034241E-9	0.02544832711064914	1.0513943169829543E-8	7.123479963944825E-8	9.886236688608956E-9	0.0	5.205893360916757E-10
37.0	100	149	2	10	11	0.4776818701472682	non-ideal	1.0281807157098585E-9	2.917486316491643E-10	0.0	99.99993955715958	1.834919383312187E-9	0.02541925092640814	1.0929846327163966E-8	7.352479963944828E-8	1.00299952787516E-8	0.0	5.307555867927691E-10
38.0	100	149	2	10	11	0.458365261125784	non-ideal	1.0295006490927514E-9	2.830251546409695E-10	0.0	99.99993955715958	1.8447912673795595E-9	0.02539710273532286	1.134801732195286E-8	7.581479963944829E-8	1.0171969944835362E-8	1.5490015423479518E-15	5.408366948778344E-10
39.0	100	149	2	10	11	0.44102401646095885	non-ideal	1.0307726076355898E-9	2.7519356654544565E-10	0.0	99.99993955715958	1.8537542846943374E-9	0.025330329051210493	1.1768227291934838E-8	7.810479963944829E-8	1.031233227843448E-8	1.114502637940928E-15	5.498422428229705E-10
40.0	100	149	2	10	11	0.42545364991241696	non-ideal	1.032001457659259E-9	2.681642935978331E-10	0.0	99.99993955715958	1.8619003132089834E-9	0.02531254246741134	1.2190267596841412E-8	8.039479963944829E-8	1.045123760230604E-8	0.0	5.583877509191449E-10
41.0	100	149	2	10	11	0.4114652589368374	non-ideal	1.0331915255264722E-9	2.6185676630126794E-10	0.0	99.99993955715958	1.8693116303581597E-9	0.02531134027620562	1.2613948565043015E-8	8.26847996394483E-8	1.0588826367756628E-8	0.0	5.673226093937977E-10
42.0	100	149	2	10	11	0.39888560431623854	non-ideal	1.0343466818275461E-9	2.5619850750860296E-10	0.0	99.99993955715958	1.8760627993796876E-9	0.025295612332288078	1.3039102752038448E-8	8.49747996394483E-8	1.0725223985580368E-8	1.2693985054571474E-15	5.755029628891262E-10
43.0	100	149	2	10	11	0.3875684043029175	non-ideal	1.0354703973447503E-9	2.511243147913117E-10	0.0	99.99993955715958	1.8822210455788723E-9	0.025415191547584925	1.3465580408763707E-8	8.72647996394483E-8	1.0860543086647173E-8	1.265774099731589E-15	5.83873664885968E-10
44.0	100	149	2	10	11	0.37738511931272134	non-ideal	1.03656577679208E-9	2.4657553600089625E-10	0.0	99.99993955715958	1.887846579281194E-9	0.025325806022678723	1.389324540659307E-8	8.95547996394483E-8	1.099488553922449E-8	0.0	5.911286348994514E-10
45.0	100	149	2	10	11	0.3682176644770259	non-ideal	1.0376355791906159E-9	2.42499411057093E-10	0.0	99.99993955715958	1.8929931421897254E-9	0.025321419680165505	1.4321972969958536E-8	9.18447996394483E-8	1.1128343818863056E-8	0.0	5.986178362196381E-10
46.0	100	149	2	10	11	0.3599540374521166	non-ideal	1.0386822757809283E-9	2.388484773889188E-10	0.0	99.99993955715958	1.8977094898569284E-9	0.025346094763076518	1.4751653231858018E-8	9.413479963944831E-8	1.1261000435364515E-8	1.1324548973640311E-15	6.063314915421544E-10
47.0	99	149	2	10	11	0.35250104771102087	non-ideal	1.0397080915964223E-9	2.355800332627242E-10	0.0	99.99993955715958	1.9020397438269766E-9	0.025337198238135142	1.518218885638672E-8	9.642479963944831E-8	1.1392929222939099E-8	1.1544314673751342E-15	6.133852152305613E-10
48.0	99	149	2	10	11	0.34577895552592885	non-ideal	1.0407150184579842E-9	2.3265566402152668E-10	0.0	99.99993955715958	1.9060232712939333E-9	0.025154074128328745	1.561349049438752E-8	9.871479963944833E-8	1.1524197267885495E-8	0.0	6.193206068291331E-10
49.0	99	149	2	10	11	0.33971193641815856	non-ideal	1.0417048500409127E-9	2.300408137171011E-10	0.0	99.99993955715958	1.9096957352675626E-9	0.024990254591667815	1.6045479244107655E-8	1.0100479963944833E-7	1.1654864525739903E-8	-4.796023024498054E-15	6.244235433469009E-10
50.0	99	149	2	10	11	0.334235582315352	non-ideal	1.0426791480885406E-9	2.277043921813196E-10	0.0	99.99993955715958	1.9130879620659668E-9	0.024875118078768688	1.647807703373692E-8	1.0329479963944833E-7	1.1784987316670535E-8	-3.5357419489493006E-15	6.292348228133777E-10
51.0	99	149	2	10	11	0.329273713839637	non-ideal	1.0436393454854593E-9	2.2561843590867065E-10	0.0	99.99993955715958	1.9162293806980265E-9	0.024835437521935146	1.691122333968385E-8	1.0558479963944835E-7	1.1914613240247423E-8	-3.451849842445274E-15	6.348027134018823E-10
52.0	99	149	2	10	11	0.324784630793555	non-ideal	1.044586720447842E-9	2.2375777564676608E-10	0.0	99.99993955715958	1.919145677001689E-9	0.02477505265421329	1.7344859197097204E-8	1.0787479963944832E-7	1.2043786678040074E-8	-3.35874780730531E-15	6.395787472973401E-10
53.0	99	149	2	10	11	0.32071767223112096	non-ideal	1.0455224187638881E-9	2.2209977741359386E-10	0.0	99.99993955715958	1.9218600369501785E-9	0.024882535887583223	1.777893212470307E-8	1.1016479963944833E-7	1.2172547443393776E-8	-3.329396294802844E-15	6.442767869003293E-10
54.0	99	149	2	10	11	0.31702946201698967	non-ideal	1.0464474667498603E-9	2.206240765057095E-10	0.0	99.99993955715958	1.9243932908900647E-9	0.02502180713474309	1.8213394778281363E-8	1.1245479963944834E-7	1.2300931479089447E-8	-3.1931855520373762E-15	6.485945365205752E-10
55.0	99	149	2	10	11	0.31368080657215447	non-ideal	1.0473627854264752E-9	2.1931235148920026E-10	0.0	99.99993955715958	1.926764205259803E-9	0.024903444194595215	1.864820476172171E-8	1.1474479963944834E-7	1.2428971136549433E-8	-3.1207265155429437E-15	6.53238325463608E-10
56.0	99	149	2	10	11	0.3106371373692211	non-ideal	1.0482692002284146E-9	2.18148119535022E-10	0.0	99.99993955715958	1.928989628314494E-9	0.024866389866160372	1.9083323784862764E-8	1.1703479963944835E-7	1.255669564634406E-8	-3.01005822465344E-15	6.576814311161958E-10
57.0	99	149	2	10	11	0.3078670226270863	non-ideal	1.049167451773738E-9	2.1711655213613578E-10	0.0	99.99993955715958	1.9310847261785233E-9	0.024890850697294485	1.9518717499158733E-8	1.193247996394483E-7	1.268413134989367E-8	-2.9210881384764704E-15	6.611773241011382E-10
58.0	99	149	2	10	11	0.3053425478330334	non-ideal	1.0500582041542655E-9	2.1620430870579963E-10	0.0	99.99993955715958	1.9330631230477298E-9	0.024886447139018993	1.9954354936892533E-8	1.216147996394483E-7	1.281130204231509E-8	-2.867474550417148E-15	6.660110056201153E-10
59.0	99	149	2	10	11	0.3030384934196487	non-ideal	1.050942053819181E-9	2.153993874801924E-10	0.0	99.99993955715958	1.9349370887482185E-9	0.024873884781942877	2.03902083580606E-8	1.2390479963944832E-7	1.2938229166398519E-8	-2.7847149201610867E-15	6.706610723625388E-10
60.0	99	149	2	10	11	0.30093255294087906	non-ideal	1.0518195360918671E-9	2.1469099102474482E-10	0.0	99.99993955715958	1.9367176444838398E-9	0.024832002875884183	2.0826252754483604E-8	1.2619479963944832E-7	1.3064932103474805E-8	-2.8007099079986442E-15	6.746786084966569E-10
61.0	99	149	2	10	11	0.2990045431639309	non-ideal	1.0526911304429977E-9	2.1406940556123067E-10	0.0	99.99993955715958	1.938414673476853E-9	0.02485272521997533	2.1262465493267838E-8	1.2848479963944832E-7	1.31914284057417E-8	-2.6923394008914286E-15	6.785796212733956E-10
62.0	99	149	2	10	11	0.2972359921320986	non-ideal	1.0535572680959684E-9	2.1352589223439017E-10	0.0	99.99993955715958	1.9400370978665545E-9	0.024826585759660926	2.1698826433290505E-8	1.3077479963944832E-7	1.3317733864045017E-8	-2.6298698223715753E-15	6.813632335432214E-10
63.0	99	149	2	10	11	0.29561094499852747	non-ideal	1.0544183358748881E-9	2.1305258898177684E-10	0.0	99.99993955715958	1.9415929138698293E-9	0.024795095475873732	2.2135317324355287E-8	1.3306479963944833E-7	1.3443862797502468E-8	-2.5277413179294055E-15	6.844416541961823E-10
64.0	99	149	2	10	11	0.2941146939238902	non-ideal	1.055274681522677E-9	2.1264242299273142E-10	0.0	99.99993955715958	1.9430893232651793E-9	0.024828863764968512	2.25719218396452E-8	1.3535479963944833E-7	1.3569828127807848E-8	-2.4615746248608235E-15	6.882365054998635E-10
65.0	99	149	2	10	11	0.2927342875781471	non-ideal	1.0561266171351094E-9	2.1228903119377713E-10	0.0	99.99993955715958	1.944532785087334E-9	0.02485821796349343	2.3008625220752827E-8	1.3764479963944833E-7	1.3695641571360518E-8	-2.369298781365636E-15	6.906258644257623E-10
66.0	99	149	2	10	11	0.29145789575917913	non-ideal	1.056974423217565E-9	2.119866892609108E-10	0.0	99.99993955715958	1.945929110954545E-9	0.024887107908103476	2.3445414238960533E-8	1.3993479963944833E-7	1.3821313720630471E-8	-2.2565619423310356E-15	6.937468954799825E-10
67.0	99	149	2	10	11	0.2902750285673642	non-ideal	1.057818352347475E-9	2.1173024737635546E-10	0.0	99.99993955715958	1.947283532346067E-9	0.02486372157259495	2.3882277053255394E-8	1.4222479963944834E-7	1.3946854152511608E-8	-2.2336842774770805E-15	6.971027115749441E-10
68.0	99	148	2	10	11	0.2891764081704826	non-ideal	1.058658630883181E-9	2.1151507261633603E-10	0.0	99.99987911435568	1.9486007227945205E-9	0.024815145220663574	2.431920286722656E-8	1.4451479963944834E-7	1.407227159528427E-8	-2.1468963001526873E-15	6.991419876722145E-10
69.0	99	148	2	10	11	0.28815330501932335	non-ideal	1.0594954626990283E-9	2.1133698471315096E-10	0.0	99.99987911435568	1.94988490208387E-9	0.024783583319111662	2.4756182097685016E-8	1.4680479963944834E-7	1.4197574076280913E-8	-2.055991099886442E-15	7.001116416298027E-10
70.0	99	148	2	10	11	0.2871982361564158	non-ideal	1.0603290314386514E-9	2.111922465961582E-10	0.0	99.99987911435568	1.9511398594594012E-9	0.024913482508472334	2.5193206124283568E-8	1.4909479963944834E-7	1.4322768593355883E-8	-2.0116721186045936E-15	7.019823791115092E-10
71.0	99	148	2	10	11	0.28630446242199437	non-ideal	1.0611595021509228E-9	2.1107748656916863E-10	0.0	99.99987911435568	1.952368987687991E-9	0.02481932889917247	2.563026715072699E-8	1.5138479963944835E-7	1.4447861652554368E-8	-1.984931772259772E-15	7.038115438160833E-10
72.0	99	148	2	10	11	0.2854657799658925	non-ideal	1.061987023170088E-9	2.1098967027321793E-10	0.0	99.99987911435568	1.9535753301361823E-9	0.024854132416500557	2.6067358145277975E-8	1.5367479963944835E-7	1.457285917733638E-8	-1.9045345366652745E-15	7.060252778219628E-10
73.0	99	148	2	10	11	0.2846766069347898	non-ideal	1.0628117285656463E-9	2.1092606795182213E-10	0.0	99.99987911435568	1.9547616357544106E-9	0.024819006915002266	2.6504472884297045E-8	1.5596479963944835E-7	1.4697766525439718E-8	-1.8756441798497586E-15	7.069180768893889E-10
74.0	99	148	2	10	11	0.28393218269022125	non-ideal	1.063633738786422E-9	2.1088422388822446E-10	0.0	99.99987911435568	1.9559303534661932E-9	0.024774549094207093	2.6941605671371715E-8	1.5825479963944835E-7	1.4822588609521548E-8	-1.822078064392725E-15	7.086452440118733E-10
75.0	99	148	2	10	11	0.2832279495877208	non-ideal	1.064453162439614E-9	2.108619291455512E-10	0.0	99.99987911435568	1.9570836879287783E-9	0.024742332371615085	2.737875143141836E-8	1.6054479963944836E-7	1.4947329893194447E-8	-1.7481087635730687E-15	7.098368305630449E-10
76.0	99	148	2	10	11	0.28255994537793383	non-ideal	1.0652700975786223E-9	2.108571965547836E-10	0.0	99.99987911435568	1.9582236184152306E-9	0.024747636089700757	2.781590561363825E-8	1.6283479963944836E-7	1.5071994446890896E-8	-1.6617842952035156E-15	7.115723417115297E-10
77.0	99	148	2	10	11	0.28192463655973	non-ideal	1.0660846330254874E-9	2.1086823856107945E-10	0.0	99.99987911435568	1.959351925339989E-9	0.02471546707013142	2.825306416198391E-8	1.6512479963944836E-7	1.5196585978971706E-8	-1.6416212281415366E-15	7.131361090550739E-10
78.0	99	148	2	10	11	0.2813189324068003	non-ideal	1.066896848488008E-9	2.1089344718411923E-10	0.0	99.99987911435568	1.9604701858933024E-9	0.024805041338940632	2.869022332645335E-8	1.6741479963944837E-7	1.5321107916348614E-8	-1.5615093769921254E-15	7.164296271099611E-10
79.0	99	148	2	10	11	0.28073977048227117	non-ideal	1.0677068166362106E-9	2.109313761048868E-10	0.0	99.99987911435568	1.9615798386479004E-9	0.02490416095093893	2.9127379883888613E-8	1.6970479963944837E-7	1.5445563350514758E-8	-1.569864576109173E-15	7.184582386157125E-10
80.0	99	148	2	10	11	0.28018479457145573	non-ideal	1.0685146025168321E-9	2.109807241767999E-10	0.0	99.99987911435568	1.9626821426336567E-9	0.02484152572601415	2.9564530771581627E-8	1.7199479963944837E-7	1.5569955172276485E-8	-1.5148930418375401E-15	7.191689964048542E-10
81.0	99	148	2	10	11	0.2796514364884829	non-ideal	1.069320265262515E-9	2.1104032123252791E-10	0.0	99.99987911435568	1.963778244730775E-9	0.024975015228671908	3.000167335365597E-8	1.7428479963944845E-7	1.5694285999333362E-8	-1.4428544600216938E-15	7.219723392870114E-10
82.0	99	148	2	10	11	0.27913771012319655	non-ideal	1.0701238586751518E-9	2.1110911455677385E-10	0.0	99.99987911435568	1.9648691714571277E-9	0.024885065159945922	3.043880526430604E-8	1.7657479963944856E-7	1.5818558240349677E-8	-1.4014435519137843E-15	7.235372087273901E-10
83.0	99	148	2	10	11	0.2786418238367151	non-ideal	1.0709254314286766E-9	2.1118615733387222E-10	0.0	99.99987911435568	1.965955833225829E-9	0.024819330055320152	3.087592433776523E-8	1.7886479963944856E-7	1.5942774128843128E-8	-1.3582586366373928E-15	7.249870339515833E-10
84.0	99	148	2	10	11	0.2781620493315094	non-ideal	1.0717250277995194E-9	2.1127059799896171E-10	0.0	99.99987911435568	1.967039047910562E-9	0.024773625653285565	3.131302865553685E-8	1.8115479963944857E-7	1.6066935718380405E-8	-1.3295215947342397E-15	7.274233367208764E-10
85.0	99	148	2	10	11	0.277696905209175	non-ideal	1.072522687973518E-9	2.1136167060148247E-10	0.0	99.99987911435568	1.9681195427486852E-9	0.02475390571775727	3.1750116478277386E-8	1.8344479963944857E-7	1.6191044914092843E-8	-1.3024877948937787E-15	7.293664387172685E-10
86.0	100	147	2	10	11	0.277245010937636	non-ideal	1.0733184484105661E-9	2.1145868627513463E-10	0.0	99.99981867158833	1.9691979649379488E-9	0.02478771457490231	3.218718623669575E-8	1.8573479963944862E-7	1.6315103483991196E-8	-1.2412508968537958E-15	7.330656459711345E-10
87.0	100	147	2	10	11	0.2768051074146703	non-ideal	1.074112342603032E-9	2.1156101270134978E-10	0.0	99.99981867158833	1.9702749002067074E-9	0.024781536186620587	3.262423657357319E-8	1.8802479963944868E-7	1.6439113207640822E-8	-1.1041986614140822E-15	7.350860577752847E-10
88.0	100	147	2	10	11	0.27637619462931395	non-ideal	1.0749043948977056E-9	2.1166810528761738E-10	0.0	99.99981867158833	1.9713507098371305E-9	0.024784504905708212	3.306126536359974E-8	1.9031479963944868E-7	1.6563075737169933E-8	0.0	7.372126708734449E-10
89.0	100	147	2	10	11	0.27595511619690005	non-ideal	1.0756946392739528E-9	2.11779464889449E-10	0.0	99.99981867158833	1.972426156959195E-9	0.024788760251152227	3.3498273225009284E-8	1.9260479963944869E-7	1.6686991926333286E-8	0.0	7.394549737700238E-10
90.0	100	147	2	10	11	0.275545250837567	non-ideal	1.0764831018400793E-9	2.1189463912529602E-10	0.0	99.99981867158833	1.9735015124361348E-9	0.02484164530363284	3.393525836657044E-8	1.948947996394487E-7	1.6810863358109622E-8	0.0	7.418873600311024E-10
91.0	100	147	2	10	11	0.275143882747706	non-ideal	1.0772698054430764E-9	2.120132241586382E-10	0.0	99.99981867158833	1.9745771094887744E-9	0.02486127548404983	3.4372219739831576E-8	1.971847996394488E-7	1.6934691319871656E-8	0.0	7.439507030312112E-10
92.0	100	147	2	10	11	0.2747498952475992	non-ideal	1.078054772050616E-9	2.121348553276575E-10	0.0	99.99981867158833	1.9756532941711826E-9	0.024825050940762837	3.48091566848949E-8	1.994747996394488E-7	1.7058476929339998E-8	0.0	7.462258237867139E-10
93.0	100	147	2	10	11	0.27436299981719314	non-ideal	1.0788380215813446E-9	2.1225920460421333E-10	0.0	99.99981867158833	1.976730341384012E-9	0.024787880967502958	3.5246068433052614E-8	2.017647996394488E-7	1.7182221297378735E-8	0.0	7.476081094085447E-10
94.0	100	147	2	10	11	0.27398249768444405	non-ideal	1.07961957246016E-9	2.1238597748643227E-10	0.0	99.99981867158833	1.9778085021152242E-9	0.02486905835499983	3.568295434924265E-8	2.040547996394488E-7	1.7305925452402268E-8	0.0	7.492038413999882E-10
95.0	100	147	2	10	11	0.2736078817352437	non-ideal	1.080399441318173E-9	2.1251490907598324E-10	0.0	99.99981867158833	1.9788879867511873E-9	0.024848621577706877	3.611981380555953E-8	2.063447996394488E-7	1.7429590385472792E-8	0.0	7.510957223798637E-10
96.0	100	147	2	10	11	0.27323853776151463	non-ideal	1.081177644076684E-9	2.1264576125194237E-10	0.0	99.99981867158833	1.9799690010494906E-9	0.024832323811737618	3.6556646362275185E-8	2.086347996394488E-7	1.7553216994517773E-8	0.0	7.528983782787745E-10
97.0	101	147	2	10	11	0.2728742292426507	non-ideal	1.0819541954347338E-9	2.1277831985904155E-10	0.0	99.99981867158833	1.9810517118414065E-9	0.027534693939817025	3.699345155044332E-8	2.109247996394488E-7	1.7676806157503505E-8	0.0	7.53481281158119E-10
98.0	101	147	2	10	11	0.27251453893560695	non-ideal	1.082729109299345E-9	2.1291239250865632E-10	0.0	99.99981867158833	1.9821362721892556E-9	0.04234118682360248	3.743022899675378E-8	2.1321479963944882E-7	1.780035869420126E-8	0.0	7.508393756054772E-10
99.0	101	147	2	10	11	0.27215919908304986	non-ideal	1.083502398633342E-9	2.1304780621989223E-10	0.0	99.99981867158833	1.9832228092460505E-9	0.05070647919791883	3.786697833548117E-8	2.1550479963944882E-7	1.7923875397135747E-8	0.0	7.484322464700584E-10
100.0	101	147	2	10	11	0.27180788741689105	non-ideal	1.084274075213239E-9	2.1318440556421846E-10	0.0	99.99981867158833	1.9843114167011577E-9	0.055291123243953744	3.830369915102541E-8	2.1779479963944882E-7	1.8047357052009448E-8	0.0	7.462136245529678E-10
101.0	101	147	2	10	11	0.27146019525548815	non-ideal	1.0850441502756692E-9	2.133220508901175E-10	0.0	99.99981867158833	1.9854022025239783E-9	0.058001115573296305	3.8740391232627676E-8	2.2008479963944882E-7	1.817080435694781E-8	0.0	7.446885780281242E-10
102.0	101	147	2	10	11	0.271115939906793	non-ideal	1.085812634463698E-9	2.134606165477961E-10	0.0	99.99981867158833	1.986495249285468E-9	0.05963821092269895	3.9177054337271266E-8	2.2237479963944883E-7	1.829421800143767E-8	0.0	7.437620180479698E-10
103.0	101	147	2	10	11	0.2707749190781888	non-ideal	1.0865795382898914E-9	2.135999898004996E-10	0.0	99.99981867158833	1.9875906379521735E-9	0.060303174386272675	3.9613688314179495E-8	2.2466479963944883E-7	1.8417598626900593E-8	0.0	7.428953082243984E-10
104.0	101	147	2	10	11	0.27043709300608687	non-ideal	1.087344870658932E-9	2.1374006930590396E-10	0.0	99.99981867158833	1.9886883979604365E-9	0.06064955249542809	4.0050292810042805E-8	2.2695479963944883E-7	1.8540946923689746E-8	0.0	7.42087910822541E-10
105.0	101	147	2	10	11	0.2701019004190592	non-ideal	1.0881086412112784E-9	2.1388076420887375E-10	0.0	99.99981867158833	1.989788608109622E-9	0.05383627076806094	4.048686783336671E-8	2.2924479963944883E-7	1.866426344937246E-8	0.0	7.421013167026403E-10
106.0	101	147	2	10	11	0.269769605617654	non-ideal	1.0888708581789589E-9	2.1402199257205362E-10	0.0	99.99981867158833	1.9908912817162602E-9	0.05717824569060268	4.0923413090933677E-8	2.3153479963944884E-7	1.87875488452406E-8	0.0	7.420641467546724E-10
107.0	101	147	2	10	11	0.2694397160618483	non-ideal	1.089631530102484E-9	2.1416368119594615E-10	0.0	99.99981867158833	1.9919964674445603E-9	0.059082536046747	4.135992855775849E-8	2.3382479963944884E-7	1.8910803651814015E-8	0.0	7.420908981715776E-10
108.0	101	147	2	10	11	0.26911234467203704	non-ideal	1.0903906649294805E-9	2.1430576405044726E-10	0.0	99.99981867158833	1.9931041821850444E-9	0.05988438043746926	4.1796414084104666E-8	2.3611479963944884E-7	1.9034028437967235E-8	0.0	7.422823099237867E-10
109.0	101	147	2	10	11	0.2687872857300083	non-ideal	1.0911482701295719E-9	2.1444818205906038E-10	0.0	99.99981867158833	1.994214438575537E-9	0.06029039659425821	4.223286954950138E-8	2.3840479963944884E-7	1.91572237510721E-8	0.0	7.42307082298946E-10
110.0	101	147	2	10	11	0.26846437343687646	non-ideal	1.09190435320146E-9	2.145908821430291E-10	0.0	99.99981867158833	1.995327256078611E-9	0.06070438217497113	4.2669294918058616E-8	2.4069479963944885E-7	1.9280390100272515E-8	0.0	7.431009925615723E-10
111.0	100	148	2	10	11	0.2681436212004841	non-ideal	1.092658921337445E-9	2.1473381661606047E-10	0.0	99.99987911435568	1.99644263951469E-9	0.05397631069561996	4.3105690111687524E-8	2.4298479963944885E-7	1.9403527998146958E-8	0.0	7.440518433063712E-10
112.0	100	148	2	10	11	0.26782492345565323	non-ideal	1.09341198122367E-9	2.1487695582198868E-10	0.0	99.99987911435568	1.997560583215238E-9	0.041305320348080786	4.3542055030589346E-8	2.4527479963944885E-7	1.9526637796639543E-8	0.0	7.493159624887895E-10
113.0	100	148	2	10	11	0.2675081032932262	non-ideal	1.09416353962763E-9	2.1502024856974126E-10	0.0	99.99987911435568	1.998681092315049E-9	0.034113346255866005	4.397838966860786E-8	2.4756479963944885E-7	1.964972012307447E-8	0.0	7.532767091354605E-10
114.0	100	148	2	10	11	0.2671931919959786	non-ideal	1.0949136028146694E-9	2.1516365909673837E-10	0.0	99.99987911435568	1.9998041570605454E-9	0.02985688936847769	4.4414693954669344E-8	2.4985479963944886E-7	1.9772775462523154E-8	0.0	7.563990070330509E-10
115.0	100	148	2	10	11	0.26688001340356327	non-ideal	1.0956621773707358E-9	2.1530715673979045E-10	0.0	99.99987911435568	2.0009297774980184E-9	0.027601754183641816	4.485096791102962E-8	2.5214479963944886E-7	1.989580425927082E-8	0.0	7.599285696516195E-10
116.0	100	148	2	10	11	0.266568683661881	non-ideal	1.096409269324528E-9	2.154507140018169E-10	0.0	99.99987911435568	2.0020579310117545E-9	0.026411530864430034	4.528721145383861E-8	2.5443479963944886E-7	2.001880698416178E-8	0.0	7.64073052289702E-10
117.0	100	148	2	10	11	0.2662590065754559	non-ideal	1.0971548846668394E-9	2.155943063332608E-10	0.0	99.99987911435568	2.003188605555252E-9	0.02581373584600268	4.57234245805861E-8	2.5672479963944887E-7	2.0141784074231688E-8	0.0	7.674715357177389E-10
118.0	100	148	2	10	11	0.2659509704290804	non-ideal	1.097899029466938E-9	2.1573791164647547E-10	0.0	99.99987911435568	2.0043217900169922E-9	0.02536354927525506	4.6159607311375375E-8	2.5901479963944887E-7	2.0264735952331095E-8	0.0	7.69865799826041E-10
119.0	100	148	2	10	11	0.2656446050470673	non-ideal	1.0986417092967807E-9	2.158815101937482E-10	0.0	99.99987911435568	2.005457455308985E-9	0.02512528300916825	4.659575958079116E-8	2.6130479963944887E-7	2.0387663062239914E-8	0.0	7.720119504408505E-10
120.0	100	148	2	10	11	0.2653397347049251	non-ideal	1.0993829297385257E-9	2.1602508439304074E-10	0.0	99.99987911435568	2.006595584237513E-9	0.025102742143647525	4.703188140580879E-8	2.6359479963944887E-7	2.051056581453659E-8	0.0	7.742955515179969E-10
