# Supplementary material for: Multiscale Multiobjective Systems Analysis (MiMoSA): an advanced metabolic modeling framework for complex systems
Source: Sci Rep. 2019 Nov 18;9:16948. doi: 10.1038/s41598-019-53188-0 (PMC6861322; doi:10.1038/s41598-019-53188-0)
Supplement: Supplementary file 2 — Supplemental File 1 [file 41598_2019_53188_MOESM2_ESM.zip › iTery101/.temp/iTery101/data/bio10_0/Attributes_Cell_Diazotroph_26.csv]

Time Step	x	y	Filament Name	Position in Filament	Filament length	Efficiency	Regime	biomass	glycogen	no3	photon	cyanophycin	o2	n2	hco3	co2	urea	nh4
2.0	93	126	3	2	11	0.0	non-ideal	1.5032446199171192E-9	1.808761726374419E-9	0.0	0.0	3.009420424711935E-10	3.129349049098567E-10	4.999638195220484E-10	1.8564690575284334E-9	9.921752585546247E-11	0.0	0.0
3.0	93	126	3	2	11	0.0	non-ideal	1.5044421572635051E-9	1.6288776526672519E-9	0.0	99.99854938191298	4.3243177253253545E-10	0.031907220207009784	5.476032877639602E-10	3.6786611280476313E-9	9.221169603628281E-10	0.0	1.6098478366727405E-11
4.0	93	126	3	2	11	0.9544673873785772	non-ideal	1.5055356031902565E-9	1.5621924548406015E-9	0.0	99.99854938191298	4.915457838264138E-10	0.05676645525888987	7.87006214464982E-10	5.5149658497257755E-9	1.2739428999670405E-9	0.0	2.868147463524304E-11
5.0	93	126	3	2	11	0.874511411833816	non-ideal	1.5066323526309525E-9	1.4790982276882363E-9	0.0	99.99854938191298	5.591703811317883E-10	0.07592417901713211	1.0035699084548019E-9	7.388695837857141E-9	1.6996095293954144E-9	0.0	4.2496733676799E-11
6.0	93	126	3	2	11	0.8799219335269248	non-ideal	1.5076959326329204E-9	1.37929152250724E-9	0.0	99.99854938191298	6.292287817830056E-10	0.09048984092015447	1.2126076636825408E-9	9.262332382000119E-9	2.301426955051702E-9	0.0	5.701595341464329E-11
7.0	93	126	3	2	11	0.8560160869539128	non-ideal	1.5087200805623704E-9	1.2877372809925043E-9	0.0	99.99854938191298	6.950151890226995E-10	0.10155953199389085	1.4307647340348773E-9	1.1135968745900766E-8	2.8474393291195803E-9	4.365516016994154E-15	7.272327775778221E-11
8.0	93	126	3	2	11	0.8268184591427983	non-ideal	1.509698828364085E-9	1.2050854857909895E-9	0.0	99.99854938191298	7.56329537513428E-10	0.11049909411733032	1.6585809023825911E-9	1.30096051095375E-8	3.331356926189408E-9	9.847170877488276E-15	8.905595979479581E-11
9.0	93	126	3	2	11	0.7925132963781284	non-ideal	1.5106355628493108E-9	1.128607265828647E-9	0.0	99.99854938191298	8.145131880960008E-10	0.11640563931440955	1.8927930252281904E-9	1.4883241473173864E-8	3.772515301840483E-9	9.739604006220992E-15	1.0616834852004535E-10
10.0	93	126	3	2	11	0.760650868349003	non-ideal	1.5115339777495009E-9	1.057728867668052E-9	0.0	99.99854938191298	8.700008651274417E-10	0.12164933220097199	2.1323883513204146E-9	1.675687783681023E-8	4.1734490583017985E-9	4.887798472750822E-15	1.2358159447890692E-10
11.0	93	126	3	2	11	0.7315225707484719	non-ideal	1.512396691124742E-9	9.921993855243862E-10	0.0	99.99854938191298	9.22831980655623E-10	0.12510538829193052	2.3773257821963113E-9	1.8630514200446595E-8	4.5367428533812855E-9	2.8472405602572696E-15	1.4086149345310327E-10
12.0	93	126	3	2	11	0.704291604914989	non-ideal	1.5132261037312957E-9	9.316390229920393E-10	0.0	99.99854938191298	9.73414279159634E-10	0.12773785397918108	2.626644798937671E-9	2.0504150564082962E-8	4.862846951877262E-9	4.8354839935737035E-15	1.5742783506236106E-10
13.0	93	126	3	2	11	0.678809932977201	non-ideal	1.5140245540649555E-9	8.756621430977179E-10	0.0	99.99854938191298	1.0223288270120072E-9	0.13057236189864313	2.8789493755039057E-9	2.237778692771933E-8	5.15055040748001E-9	6.174043527940868E-15	1.739191682942862E-10
14.0	93	126	3	2	11	0.6550527620335934	non-ideal	1.5147808994596022E-9	8.23922595772601E-10	0.0	99.99854938191298	1.0686941107989718E-9	0.131987737174907	3.1368675540717674E-9	2.4251423291355695E-8	5.4161877035093474E-9	4.510719829752385E-15	1.901113610392763E-10
15.0	93	126	3	2	11	0.621958503106213	non-ideal	1.5154910270553145E-9	7.761280692228534E-10	0.0	99.99854938191298	1.1123768347978885E-9	0.13347180280855273	3.4007104372650475E-9	2.6125059654992062E-8	5.6641639123847645E-9	3.905030116655427E-15	2.0742856686667186E-10
16.0	93	126	3	2	11	0.5852457149586945	non-ideal	1.5161583835635732E-9	7.320647835693308E-10	0.0	99.99854938191298	1.1535429104946437E-9	0.13530170045034728	3.6697877248821132E-9	2.799869601862844E-8	5.8925448444017135E-9	4.405347411861113E-15	2.2409002292640767E-10
17.0	92	126	3	2	11	0.5511409567284152	non-ideal	1.5167862200324242E-9	6.914793737941222E-10	0.0	99.99854938191298	1.1923653539863056E-9	0.13696538034983433	3.943731905979324E-9	2.98723323822648E-8	6.102630331774952E-9	4.780630804154855E-15	2.416251979693255E-10
18.0	92	126	3	2	11	0.5195182113728845	non-ideal	1.5173776088422237E-9	6.540848957991224E-10	0.0	99.99854938191298	1.2289422321761005E-9	0.1241399330411171	4.3099425445896756E-9	3.216217358963757E-8	6.321599577724483E-9	1.1293287972482E-15	2.5359000780602403E-10
19.0	92	126	3	2	11	0.4902609322562066	non-ideal	1.5179354138448727E-9	6.196325501025192E-10	0.0	99.99854938191298	1.26337107697595E-9	0.11468179286875975	4.680673511401186E-9	3.4452173536460014E-8	6.526751885542391E-9	0.0	2.656973644510593E-10
20.0	92	126	3	2	11	0.46322373594573363	non-ideal	1.5184622687782393E-9	5.746812673342014E-10	0.0	99.99854938191298	1.3079163763454953E-9	0.10820557115655019	5.025280703760559E-9	3.674217353643071E-8	6.756774879352416E-9	2.0479284057278082E-15	2.778771527147131E-10
21.0	92	126	3	2	11	0.43823944621087746	non-ideal	1.5189606146395704E-9	5.330047173220794E-10	0.0	99.99854938191298	1.349412197500628E-9	0.10509876645439661	5.376474025940766E-9	3.9032173536430645E-8	6.977941436734405E-9	3.1505544060664483E-15	2.9103941831474587E-10
22.0	92	126	3	2	11	0.4151684483125123	non-ideal	1.5194222699600555E-9	4.968482397305844E-10	0.0	99.99854938191298	1.3859151579287843E-9	0.10324457999776732	5.739185133812957E-9	4.132217353643065E-8	7.182793708113387E-9	1.1343115116039236E-15	3.0453935353861896E-10
23.0	92	126	3	2	11	0.385166476722921	non-ideal	1.5198499696335997E-9	4.644831634042967E-10	0.0	99.99854938191298	1.4189250795659837E-9	0.10187459163401451	6.109748220608278E-9	4.361217353643065E-8	7.377081543829531E-9	0.0	3.1793744272229525E-10
24.0	92	126	3	2	11	0.3573223905780955	non-ideal	1.5202481972004304E-9	4.352838664313641E-10	0.0	99.99854938191298	1.4488828499070033E-9	0.1009954907542791	6.487141043944785E-9	4.590217353643065E-8	7.563899346045917E-9	1.188096173090138E-15	3.3159703473658883E-10
25.0	92	126	3	2	11	0.3331196388274164	non-ideal	1.5206200605862356E-9	4.0904343344923846E-10	0.0	99.99854938191298	1.4759149386294095E-9	0.10112039044195198	6.8711280303871666E-9	4.8192173536430635E-8	7.744468743169762E-9	2.439833990902577E-15	3.453363988528217E-10
26.0	92	126	3	2	11	0.31143149399555414	non-ideal	1.5209681656550513E-9	3.8548704271287926E-10	0.0	99.99854938191298	1.5002182994476207E-9	0.10091019712227485	7.261289052606352E-9	5.048217353643064E-8	7.920119591682869E-9	1.5629294264382532E-15	3.590159716549994E-10
27.0	92	126	3	2	11	0.29185433944490824	non-ideal	1.5212949409568527E-9	3.6433402397767457E-10	0.0	99.99854938191298	1.5220799311162507E-9	0.1004908409997078	7.656970383987232E-9	5.277217353643064E-8	8.09134797813889E-9	0.0	3.7245084183694445E-10
28.0	92	126	3	2	11	0.27425308421704975	non-ideal	1.5216025850696007E-9	3.4533844958212763E-10	0.0	99.99854938191298	1.5417516990980165E-9	0.10007406346627089	8.057599052397517E-9	5.506217353643064E-8	8.258584221916203E-9	0.0	3.8551424415214203E-10
29.0	93	125	3	2	11	0.2584462595872936	non-ideal	1.5218930636869272E-9	3.2828325279863003E-10	0.0	99.99848893994935	1.559456359068234E-9	0.09965495748373043	8.462671665705197E-9	5.735217353643067E-8	8.422206313751934E-9	2.0803094560395465E-15	3.9824646077496235E-10
30.0	93	125	3	2	11	0.2442478777724023	non-ideal	1.5221681399799044E-9	3.1297286268602236E-10	0.0	99.99848893994935	1.575394694713713E-9	0.08879121719576134	8.871735710775995E-9	5.964217353643067E-8	8.582555320385898E-9	2.1649595302583425E-15	4.1061265349666436E-10
31.0	93	125	3	2	11	0.23149569159748426	non-ideal	1.5224293977365012E-9	2.992311901818552E-10	0.0	99.99848893994935	1.5897474015599632E-9	0.08119384638383283	9.28438350717361E-9	6.193217353643067E-8	8.739938841359798E-9	0.0	4.22502477246575E-10
32.0	93	125	3	2	11	0.22004546937624375	non-ideal	1.522678253205123E-9	2.869000077202006E-10	0.0	99.99848893994935	1.6026760437975697E-9	0.07564796812379228	9.700244585671411E-9	6.422217353643067E-8	8.894635180028137E-9	0.0	4.339711398664617E-10
33.0	93	125	3	2	11	0.2097617487185132	non-ideal	1.5229159782358062E-9	2.758371154446588E-10	0.0	99.99848893994935	1.6143263558826017E-9	0.07186736446976863	1.0118989362989474E-8	6.651217353643068E-8	9.046893821166959E-9	1.33413990755533E-15	4.4498038481003627E-10
34.0	93	125	3	2	11	0.2005275589502648	non-ideal	1.5231437184138804E-9	2.6591466168963437E-10	0.0	99.99848893994935	1.6248296660504347E-9	0.06935276015946913	1.0540323520287618E-8	6.880217353643068E-8	9.196938887438728E-9	1.3560919767459824E-15	4.561156961100559E-10
35.0	93	125	3	2	11	0.1922403988415204	non-ideal	1.523362501936116E-9	2.5701769099608883E-10	0.0	99.99848893994935	1.6343036391001304E-9	0.06733135322627438	1.0963980370694822E-8	7.109217353643068E-8	9.344973004105372E-9	0.0	4.663479627650662E-10
36.0	93	125	3	2	11	0.18480457518196997	non-ideal	1.5235732501937256E-9	2.490428400355211E-10	0.0	99.99848893994935	1.642853853416224E-9	0.06597049029580818	1.138971916061413E-8	7.338217353643066E-8	9.491179106443866E-9	-1.47949574706846E-15	4.764508691009557E-10
37.0	93	125	3	2	11	0.17813275154893574	non-ideal	1.5237767874893284E-9	2.418971615589842E-10	0.0	99.99848893994935	1.6505750322851308E-9	0.0648451823039795	1.1817322458285461E-8	7.567217353643066E-8	9.635722418779507E-9	0.0	4.858904409094317E-10
38.0	93	125	3	2	11	0.1721453127219286	non-ideal	1.5239738588316346E-9	2.35497070259479E-10	0.0	99.99848893994935	1.6575531915264775E-9	0.06407964121082646	1.2246599728968621E-8	7.796217353643066E-8	9.778750314062048E-9	1.21397571135045E-15	4.949964853190823E-10
39.0	93	125	3	2	11	0.16677728190823993	non-ideal	1.524165132310669E-9	2.2976739357418697E-10	0.0	99.99848893994935	1.6638650419848703E-9	0.06364616104392318	1.2677376210361806E-8	8.025217353643067E-8	9.920396828666198E-9	1.3835220522422634E-15	5.043681821062965E-10
40.0	93	125	3	2	11	0.1619653583863982	non-ideal	1.5243512091214012E-9	2.2464053126546406E-10	0.0	99.99848893994935	1.669579783946818E-9	0.06307124735762407	1.3109496228355762E-8	8.254217353643067E-8	1.0060782398573856E-8	0.0	5.12859587148522E-10
41.0	93	125	3	2	11	0.15765443651339373	non-ideal	1.5245326261493874E-9	2.2005568401926522E-10	0.0	99.99848893994935	1.674759101688843E-9	0.06261768793345318	1.3542816879061258E-8	8.483217353643067E-8	1.0200016651953023E-8	0.0	5.212999378959575E-10
42.0	93	125	3	2	11	0.15379135544502545	non-ideal	1.5247098657997289E-9	2.159581727772006E-10	0.0	99.99848893994935	1.679458795639611E-9	0.062373019385055024	1.3977211728884991E-8	8.712217353643073E-8	1.0338197867232676E-8	1.0336510668454136E-15	5.296084733187911E-10
43.0	93	125	3	2	11	0.15033107123958914	non-ideal	1.5248833643287165E-9	2.122988175870393E-10	0.0	99.99848893994935	1.6837293672684546E-9	0.06205690225265217	1.441256906639877E-8	8.941217353643073E-8	1.0475414140976608E-8	0.0	5.372053602497038E-10
44.0	93	125	3	2	11	0.14723543035129139	non-ideal	1.52505351190383E-9	2.0903338616118201E-10	0.0	99.99848893994935	1.6876156708561968E-9	0.062174384678356245	1.4848785434670748E-8	9.170217353643073E-8	1.0611746013595204E-8	0.0	5.451272673039683E-10
45.0	93	125	3	2	11	0.14446618221022686	non-ideal	1.5252206574688495E-9	2.0612209924650614E-10	0.0	99.99848893994935	1.6911580400061343E-9	0.062116288699605136	1.5285767983664765E-8	9.399217353643073E-8	1.0747266186362992E-8	0.0	5.523299946432608E-10
46.0	94	125	3	2	11	0.14198907218733764	non-ideal	1.5253851172043124E-9	2.0352917755022566E-10	0.0	99.99848893994935	1.6943932039828171E-9	0.06093244384299597	1.5723435971524904E-8	9.628217353643002E-8	1.0882039477544737E-8	0.0	5.596797063452185E-10
47.0	94	125	3	2	11	0.13977691893918098	non-ideal	1.5255471729798398E-9	2.012224402574943E-10	0.0	99.99848893994935	1.6973535722777792E-9	0.056193679830021805	1.6161713439040437E-8	9.857217353643075E-8	1.1016125581064906E-8	0.0	5.687178242156418E-10
48.0	94	125	3	2	11	0.13780113268735367	non-ideal	1.5257070789423492E-9	1.9917294744889582E-10	0.0	99.99848893994935	1.7000686778576213E-9	0.052626653135129334	1.6600534474303376E-8	1.0086217353643076E-7	1.1149577708404526E-8	0.0	5.768040001087714E-10
49.0	94	125	3	2	11	0.13603863857295595	non-ideal	1.5258650633923543E-9	1.9735466803791297E-10	0.0	99.99848893994935	1.7025649382917542E-9	0.050137324235225156	1.7039839154885947E-8	1.0315217353643057E-7	1.1282444228455652E-8	0.0	5.846175767295136E-10
50.0	94	125	3	2	11	0.1344678870146469	non-ideal	1.5260213301585821E-9	1.9574419181760782E-10	0.0	99.99848893994935	1.7048659026412411E-9	0.04824270299717186	1.7479572600582515E-8	1.0544217353643075E-7	1.141476925215551E-8	0.0	5.917289033318984E-10
51.0	94	125	3	2	11	0.13306843472081714	non-ideal	1.5261760634203046E-9	1.9432046510390902E-10	0.0	99.99848893994935	1.706993016264299E-9	0.04691959261839625	1.7919687154652106E-8	1.0773217353643068E-7	1.1546592184072008E-8	0.0	5.985034602913304E-10
52.0	94	125	3	2	11	0.1318238882607365	non-ideal	1.526329428381104E-9	1.9306455180976037E-10	0.0	99.99848893994935	1.708965384675558E-9	0.04610778046704809	1.8360139099874996E-8	1.1002217353643069E-7	1.1677949019474493E-8	0.0	6.060065599214726E-10
53.0	94	125	3	2	11	0.13071838195100344	non-ideal	1.526481573128301E-9	1.9195942317915014E-10	0.0	99.99848893994935	1.710800154553286E-9	0.0455219074783085	1.880088910512442E-8	1.1231217353643069E-7	1.1808872404192888E-8	0.0	6.130179617504796E-10
54.0	94	125	3	2	11	0.12973759237095936	non-ideal	1.5266326309438152E-9	1.9098976492732424E-10	0.0	99.99848893994935	1.7125127900737532E-9	0.04503499527792833	1.924190222138158E-8	1.1460217353643069E-7	1.1939391825171673E-8	0.0	6.193978886239749E-10
55.0	94	125	3	2	11	0.12886912937519635	non-ideal	1.5267827206431723E-9	1.9014180457992434E-10	0.0	99.99848893994935	1.7141170318550103E-9	0.04454879798369176	1.9683146243248803E-8	1.168921735364307E-7	1.2069534309948475E-8	0.0	6.24810257328775E-10
56.0	94	125	3	2	11	0.12810085971280255	non-ideal	1.526931948829679E-9	1.8940315761979063E-10	0.0	99.99848893994935	1.715625308209746E-9	0.044163926130880576	2.0124592787004777E-8	1.191821735364307E-7	1.2199324228303286E-8	0.0	6.297795994777752E-10
57.0	94	125	3	2	11	0.12742254411593348	non-ideal	1.5270804120447061E-9	1.8876268666701734E-10	0.0	99.99848893994935	1.7170488790606454E-9	0.04402290845980845	2.0566216960139936E-8	1.2147217353643069E-7	1.2328783538257928E-8	0.0	6.348249107396398E-10
58.0	94	125	3	2	11	0.12682575450997657	non-ideal	1.5272281962750843E-9	1.8821037670871664E-10	0.0	99.99848893994935	1.718397666549376E-9	0.043962903688636354	2.1007995386043826E-8	1.237621735364307E-7	1.245793254767687E-8	0.0	6.40234090605901E-10
59.0	94	125	3	2	11	0.12630162082149737	non-ideal	1.527375379364224E-9	1.8773722318289157E-10	0.0	99.99848893994935	1.7196807280717685E-9	0.04383686981622868	2.1449907973765623E-8	1.260521735364307E-7	1.2586789451691944E-8	0.0	6.454222721097705E-10
60.0	94	125	3	2	11	0.12584331307092889	non-ideal	1.5275220302796318E-9	1.8733512864426565E-10	0.0	99.99848893994935	1.7209060023800637E-9	0.04386531145949767	2.1891935638907288E-8	1.283421735364307E-7	1.2715371172900538E-8	0.0	6.510011385996779E-10
61.0	94	125	3	2	11	0.12544335821872754	non-ideal	1.5276682107618768E-9	1.869968133563641E-10	0.0	99.99848893994935	1.7220806945187734E-9	0.043805852886099964	2.233406175739929E-8	1.306321735364307E-7	1.2843692978810707E-8	0.0	6.554895883124737E-10
62.0	94	125	3	2	11	0.12509567678396794	non-ideal	1.5278139770246872E-9	1.867157315680919E-10	0.0	99.99848893994935	1.7232113721906507E-9	0.04382165557126037	2.2776272030856906E-8	1.329221735364307E-7	1.2971768609098478E-8	0.0	6.603978650518647E-10
63.0	94	125	3	2	11	0.12479563057625226	non-ideal	1.5279593787505051E-9	1.8648599824571462E-10	0.0	99.99848893994935	1.7243037356468554E-9	0.04376051766494266	2.3218552586788573E-8	1.352121735364307E-7	1.3099610962686991E-8	0.0	6.641986406393616E-10
64.0	95	126	3	2	11	0.12453771023349346	non-ideal	1.5281044613301264E-9	1.8630232353031714E-10	0.0	99.99854938191298	1.725363075417425E-9	0.043504500715237274	2.366089203945745E-8	1.375021735364307E-7	1.3227231496002148E-8	0.0	6.69654703836084E-10
65.0	95	126	3	2	11	0.12431831291761015	non-ideal	1.5282492637155768E-9	1.861599623218704E-10	0.0	99.99854938191298	1.7263938194602317E-9	0.04059464277156856	2.4103278423282335E-8	1.397921735364307E-7	1.3354641143476498E-8	0.0	6.734249994459981E-10
66.0	95	126	3	2	11	0.12413198687365012	non-ideal	1.528393822367103E-9	1.8605462919013873E-10	0.0	99.99854938191298	1.7274003211688116E-9	0.038695981210836526	2.4545703239049153E-8	1.420821735364307E-7	1.3481849460343101E-8	0.0	6.777115468061685E-10
67.0	95	126	3	2	11	0.12397665318929633	non-ideal	1.528538169227273E-9	1.8598247956131717E-10	0.0	99.99854938191298	1.7283862045933229E-9	0.03749067219531186	2.4988157318193977E-8	1.443721735364307E-7	1.3608865613809065E-8	0.0	6.817134673703209E-10
68.0	95	126	3	2	11	0.1238484899553742	non-ideal	1.5286823330369096E-9	1.8594006055448376E-10	0.0	99.99854938191298	1.729354808208062E-9	0.03663174909897255	2.543063302918524E-8	1.4666217353643072E-7	1.3735697839115453E-8	0.0	6.855224840684991E-10
69.0	95	126	3	2	11	0.12374479631935797	non-ideal	1.5288263397609142E-9	1.8592426815300776E-10	0.0	99.99854938191298	1.730309124331742E-9	0.03598241966948932	2.5873123586338737E-8	1.4895217353643072E-7	1.3862353707646418E-8	0.0	6.887743210451795E-10
70.0	95	126	3	2	11	0.12366323108535052	non-ideal	1.5289702118083438E-9	1.8593231304095302E-10	0.0	99.99854938191298	1.7312516969705121E-9	0.035627345979077164	2.6315622193571368E-8	1.5124217353643072E-7	1.3988840438064757E-8	0.0	6.928575091188392E-10
71.0	95	126	3	2	11	0.12360077783175089	non-ideal	1.5291139696821784E-9	1.8596168915611714E-10	0.0	99.99854938191298	1.732184950157281E-9	0.0353406657384529	2.6758123649674853E-8	1.5353217353643072E-7	1.411516440884007E-8	0.0	6.964556846464812E-10
72.0	95	126	3	2	11	0.12355583145469236	non-ideal	1.5292576319889396E-9	1.8601014410972865E-10	0.0	99.99854938191298	1.7331110214939492E-9	0.03521228866142266	2.7200623165173604E-8	1.5582217353643078E-7	1.4241331571656069E-8	0.0	7.004959761149407E-10
73.0	95	126	3	2	11	0.12352679157764612	non-ideal	1.5294012148600365E-9	1.8607565471999096E-10	0.0	99.99854938191298	1.734031719657287E-9	0.035036238269997355	2.7643115922981417E-8	1.5811217353643078E-7	1.4367347618089178E-8	0.0	7.033677131194364E-10
74.0	95	126	3	2	11	0.12351155654699734	non-ideal	1.5295447326593636E-9	1.8615640373218293E-10	0.0	99.99854938191298	1.7349487091036825E-9	0.035052682906998936	2.8085597936290607E-8	1.6040217353643078E-7	1.4493217726046933E-8	0.0	7.069933538763742E-10
75.0	95	126	3	2	11	0.12350862907936955	non-ideal	1.5296881985314624E-9	1.8625075846721812E-10	0.0	99.99854938191298	1.7358635108957377E-9	0.034977257740189525	2.852806588032442E-8	1.626921735364308E-7	1.4618946636510951E-8	0.0	7.097913453644072E-10
76.0	95	126	3	2	11	0.1235169805718112	non-ideal	1.5298316238949483E-9	1.8635725256000255E-10	0.0	99.99854938191298	1.736777398666433E-9	0.03483171923618631	2.8970516354714412E-8	1.649821735364308E-7	1.4744538910916462E-8	0.0	7.1233086124892E-10
77.0	95	126	3	2	11	0.12353514385671963	non-ideal	1.5299750191224338E-9	1.8647456956089925E-10	0.0	99.99854938191298	1.7376915609701542E-9	0.0347707515122516	2.941294667075061E-8	1.672721735364308E-7	1.486999869339435E-8	0.0	7.15203101489186E-10
78.0	95	126	3	2	11	0.12356223447031567	non-ideal	1.5301183933132216E-9	1.8660152711323218E-10	0.0	99.99854938191298	1.7386070104976347E-9	0.03478548643218513	2.9855354208844733E-8	1.695621735364308E-7	1.499532993550192E-8	0.0	7.189066333711599E-10
79.0	95	126	3	2	11	0.12359717007902393	non-ideal	1.5302617542777203E-9	1.8673706397688661E-10	0.0	99.99854938191298	1.7395246201540017E-9	0.03482787364039617	3.029773651796792E-8	1.718521735364308E-7	1.5120536377531943E-8	0.0	7.224925095815533E-10
80.0	95	126	3	2	11	0.12363885256667337	non-ideal	1.5304051092113263E-9	1.8688022759545298E-10	0.0	99.99854938191298	1.7404452267633963E-9	0.03484220182120373	3.07400918027942E-8	1.741421735364308E-7	1.5245621404087342E-8	0.0	7.258335939063983E-10
81.0	95	126	3	2	11	0.12368676287401645	non-ideal	1.5305484644797596E-9	1.870301628584524E-10	0.0	99.99854938191298	1.741369529426811E-9	0.03478713983833469	3.1182418256883945E-8	1.764321735364308E-7	1.5370588271961868E-8	0.0	7.283345873102602E-10
82.0	96	127	3	2	11	0.12374019552470268	non-ideal	1.5306918254148007E-9	1.8718610274625468E-10	0.0	99.99860982391314	1.7422981061414332E-9	0.03450980940904572	3.162471408138342E-8	1.787221735364308E-7	1.549544011384684E-8	0.0	7.31992795387867E-10
83.0	96	127	3	2	11	0.12379826713100506	non-ideal	1.530835196960699E-9	1.873473707841157E-10	0.0	99.99860982391314	1.7432315274127174E-9	0.032580590728947235	3.206697805510543E-8	1.810121735364308E-7	1.5620179625473458E-8	0.0	7.384543112664664E-10
84.0	96	127	3	2	11	0.12386065084224335	non-ideal	1.5309785835123686E-9	1.8751333800050332E-10	0.0	99.99860982391314	1.7441702654812878E-9	0.03137596378820843	3.2509208952977185E-8	1.833021735364308E-7	1.5744809677881555E-8	0.0	7.444283310795635E-10
85.0	96	127	3	2	11	0.12392687925707796	non-ideal	1.5311219888600042E-9	1.8768345001074038E-10	0.0	99.99860982391314	1.7451147208285915E-9	0.030637222066495787	3.2951405634498294E-8	1.8559217353643081E-7	1.5869332882467546E-8	0.0	7.496822443954078E-10
86.0	96	127	3	2	11	0.12399643607671827	non-ideal	1.5312654160712264E-9	1.8785721087135068E-10	0.0	99.99860982391314	1.7460652079993606E-9	0.030273646696411388	3.339356692719533E-8	1.8788217353643082E-7	1.5993751771793083E-8	0.0	7.549826719482125E-10
87.0	96	127	3	2	11	0.12406870194365785	non-ideal	1.5314088682849877E-9	1.8803417622243916E-10	0.0	99.99860982391314	1.7470220851180072E-9	0.030040137794895835	3.383569230501444E-8	1.9017217353643082E-7	1.6118068587686885E-8	0.0	7.603882095063525E-10
88.0	96	127	3	2	11	0.1241437432130826	non-ideal	1.531552347613504E-9	1.8821394758096244E-10	0.0	99.99860982391314	1.7479855281349162E-9	0.02985902819508551	3.427778056317438E-8	1.9246217353643082E-7	1.6242285716598922E-8	0.0	7.650564184253038E-10
89.0	96	127	3	2	11	0.12422067570250296	non-ideal	1.5316958563496986E-9	1.8839616863738405E-10	0.0	99.99860982391314	1.7489558142866467E-9	0.029721985666059925	3.4719831394712667E-8	1.9475217353643082E-7	1.6366405183539767E-8	0.0	7.689060402042078E-10
90.0	96	127	3	2	11	0.1242996591489957	non-ideal	1.5318393963445712E-9	1.8858051976273237E-10	0.0	99.99860982391314	1.7499331057817397E-9	0.029731822369064864	3.5161844120602726E-8	1.9704217353643083E-7	1.6490429069562073E-8	0.0	7.740665946116976E-10
91.0	96	127	3	2	11	0.12438031411086196	non-ideal	1.5319829690893822E-9	1.8876671537405392E-10	0.0	99.99860982391314	1.7509175386604515E-9	0.029623882473894577	3.5603818172220725E-8	1.9933217353643083E-7	1.66143593584735E-8	0.0	7.774058833278156E-10
92.0	96	127	3	2	11	0.12446233157360534	non-ideal	1.5321265758434257E-9	1.8895449989420447E-10	0.0	99.99860982391314	1.751909232439426E-9	0.029629688809132148	3.6045753113662505E-8	2.0162217353643083E-7	1.6738197934532143E-8	0.0	7.814936614418746E-10
93.0	96	127	3	2	11	0.12454551266898602	non-ideal	1.5322702178535443E-9	1.8914364474921852E-10	0.0	99.99860982391314	1.7529083049389639E-9	0.02954218724196945	3.6487648701720444E-8	2.0391217353643083E-7	1.6861946566613394E-8	0.0	7.84915074041757E-10
94.0	95	126	3	2	11	0.12462984856040768	non-ideal	1.5324138958532144E-9	1.8933394564714651E-10	0.0	99.99854938191298	1.7539147872179451E-9	0.029731033913768502	3.692950438217033E-8	2.0620217353643084E-7	1.6985607074481034E-8	0.0	7.880277041159639E-10
95.0	95	126	3	2	11	0.12471489559013234	non-ideal	1.5325576104997319E-9	1.8952520856568071E-10	0.0	99.99854938191298	1.7549287425336685E-9	0.03143781571242124	3.7371319946118163E-8	2.0849217353643084E-7	1.7109181260174335E-8	0.0	7.867543618991891E-10
96.0	95	126	3	2	11	0.12480058879006621	non-ideal	1.5327013622749412E-9	1.8971728239761658E-10	0.0	99.99854938191298	1.7559501994298157E-9	0.032534518066643175	3.781309512927105E-8	2.1078217353643084E-7	1.7232670618278197E-8	0.0	7.864288481059643E-10
97.0	95	126	3	2	11	0.12488677680858204	non-ideal	1.532845151744719E-9	1.8991002298796296E-10	0.0	99.99854938191298	1.7569791989177103E-9	0.033194240519799044	3.825482987495463E-8	2.1307217353643085E-7	1.7356076674174127E-8	0.0	7.853038586180813E-10
98.0	95	126	3	2	11	0.12497353349535574	non-ideal	1.5329889790966266E-9	1.9010330071644632E-10	0.0	99.99854938191298	1.7580157152794894E-9	0.03371883575339327	3.869652385104939E-8	2.1536217353643085E-7	1.7479401004859073E-8	0.0	7.853737298063928E-10
99.0	95	126	3	2	11	0.12506053084015725	non-ideal	1.5331328446730412E-9	1.9029700030381714E-10	0.0	99.99854938191298	1.7590597713486292E-9	0.03400198218092118	3.913817710226531E-8	2.1765217353643085E-7	1.760264502834554E-8	0.0	7.848841492689849E-10
100.0	95	126	3	2	11	0.12514790389019442	non-ideal	1.5332767483385944E-9	1.9049101894900828E-10	0.0	99.99854938191298	1.7601112999028227E-9	0.034331642073704045	3.957978924993484E-8	2.1994217353643085E-7	1.772581026505699E-8	0.0	7.848616052386065E-10
101.0	95	126	3	2	11	0.12523523748590779	non-ideal	1.5334206902465873E-9	1.9068526558153988E-10	0.0	99.99854938191298	1.7611703172708617E-9	0.034423401141767715	4.00213604699817E-8	2.2223217353643086E-7	1.7848898022438962E-8	0.0	7.849229188496572E-10
102.0	95	126	3	2	11	0.12532278284596776	non-ideal	1.53356467030313E-9	1.9087965894938428E-10	0.0	99.99854938191298	1.7622367641395058E-9	0.034572679003421224	4.046289057571437E-8	2.2452217353643086E-7	1.7971909694407236E-8	0.0	7.860744898864784E-10
103.0	95	126	3	2	11	0.1254103249851522	non-ideal	1.5337086882739864E-9	1.9107412734799295E-10	0.0	99.99854938191298	1.7633105864371893E-9	0.0345669183736855	4.0904379474208654E-8	2.2681217353643086E-7	1.8094846614116014E-8	0.0	7.861227707211503E-10
104.0	95	126	3	2	11	0.125497741556827	non-ideal	1.5338527440644076E-9	1.9126860711380923E-10	0.0	99.99854938191298	1.7643917560722908E-9	0.03457378387874688	4.13458272719376E-8	2.2910217353643086E-7	1.82177100219987E-8	0.0	7.864986841915319E-10
105.0	94	126	3	2	11	0.1255851539028608	non-ideal	1.5339968374033633E-9	1.914630418661755E-10	0.0	99.99854938191298	1.7654801999390807E-9	0.034918744737083215	4.1787233866578875E-8	2.3139217353643087E-7	1.8340501198966926E-8	0.0	7.86826287417593E-10
106.0	94	126	3	2	11	0.1256724082269772	non-ideal	1.53414096795008E-9	1.9165738202519183E-10	0.0	99.99854938191298	1.766575852617307E-9	0.03767163670239724	4.222859924206038E-8	2.3368217353643087E-7	1.8463221371775124E-8	0.0	7.837993720406823E-10
107.0	94	126	3	2	11	0.12575944335859382	non-ideal	1.5342851353485834E-9	1.9185158377776575E-10	0.0	99.99854938191298	1.7676786507411886E-9	0.03947310405145754	4.266992342850539E-8	2.3597217353643087E-7	1.858587172757513E-8	0.0	7.816603570313209E-10
108.0	94	126	3	2	11	0.12584624560397775	non-ideal	1.5344293393197246E-9	1.9204560859976322E-10	0.0	99.99854938191298	1.768788534720416E-9	0.040532403357655865	4.311120650841223E-8	2.3826217353643087E-7	1.870845341278146E-8	0.0	7.79206872658268E-10
109.0	94	126	3	2	11	0.12593288160646499	non-ideal	1.5345735794977825E-9	1.922394226973329E-10	0.0	99.99854938191298	1.7699054269381594E-9	0.04143077680622915	4.3552448488805656E-8	2.4055217353643085E-7	1.8830967575277608E-8	0.0	7.784602255136788E-10
110.0	94	126	3	2	11	0.12601927539738053	non-ideal	1.5347178553078472E-9	1.9243299655683888E-10	0.0	99.99854938191298	1.7710292286500023E-9	0.0418949374955158	4.399364928030091E-8	2.4284217353643085E-7	1.8953415372197405E-8	0.0	7.770753539780365E-10
111.0	94	126	3	2	11	0.12610524366832462	non-ideal	1.534862166405396E-9	1.9262630447691338E-10	0.0	99.99854938191298	1.7721598927524939E-9	0.04247262687977454	4.4434809105893157E-8	2.4513217353643086E-7	1.907579783842995E-8	0.0	7.765633050691534E-10
112.0	94	126	3	2	11	0.12619098709419851	non-ideal	1.5350065121472854E-9	1.928193239251152E-10	0.0	99.99854938191298	1.77329730464499E-9	0.04270945652422661	4.487592782089852E-8	2.4742217353643086E-7	1.9198116107760757E-8	0.0	7.76093404264673E-10
113.0	94	126	3	2	11	0.12627624400023474	non-ideal	1.5351508922057795E-9	1.9301203569937982E-10	0.0	99.99854938191298	1.7744414236028474E-9	0.04290420168617068	4.531700571556245E-8	2.4971217353643086E-7	1.9320371153200198E-8	0.0	7.75395301289605E-10
114.0	94	126	3	2	11	0.1263612895393078	non-ideal	1.535295306024372E-9	1.9320442294222827E-10	0.0	99.99854938191298	1.7755921402883797E-9	0.04304297443078334	4.575804269992369E-8	2.5200217353643086E-7	1.9442564052295047E-8	0.0	7.753617528788518E-10
115.0	94	126	3	2	11	0.12644592299171084	non-ideal	1.5354397531121158E-9	1.9339647153322602E-10	0.0	99.99854938191298	1.776749380591971E-9	0.04323621821976889	4.61990388955894E-8	2.5429217353643087E-7	1.95646957953637E-8	0.0	7.762317852175441E-10
116.0	94	126	3	2	11	0.12653020102200338	non-ideal	1.5355842329477855E-9	1.935881692552384E-10	0.0	99.99854938191298	1.7779130575171296E-9	0.04331744768709688	4.6639994356600286E-8	2.5658217353643087E-7	1.9686767377190304E-8	0.0	7.76030058715393E-10
117.0	94	126	3	2	11	0.12661409643073976	non-ideal	1.535728745021871E-9	1.9377950588944446E-10	0.0	99.99854938191298	1.7790830885543767E-9	0.04337603953393943	4.708090916882623E-8	2.5887217353643087E-7	1.980877976497637E-8	0.0	7.759860337866365E-10
118.0	94	126	3	2	11	0.12669761877714925	non-ideal	1.5358732887619943E-9	1.9397047288655615E-10	0.0	99.99854938191298	1.7802593816851267E-9	0.043391032172875064	4.752178336821189E-8	2.611621735364309E-7	1.9930733925473994E-8	0.0	7.773654503193723E-10
119.0	94	126	3	2	11	0.1267807122231521	non-ideal	1.5360178636935465E-9	1.941610632274191E-10	0.0	99.99854938191298	1.7814418643525832E-9	0.04351764236220474	4.796261710403193E-8	2.634521735364309E-7	2.0052630772611493E-8	0.0	7.792963241582206E-10
120.0	94	126	3	2	11	0.12686346176551272	non-ideal	1.5361624691994172E-9	1.943512711604985E-10	0.0	99.99854938191298	1.782630434255889E-9	0.043614971735959907	4.840341035810174E-8	2.657421735364309E-7	2.0174471258926375E-8	0.0	7.812935426228236E-10
