# Supplementary material for: Multiscale Multiobjective Systems Analysis (MiMoSA): an advanced metabolic modeling framework for complex systems
Source: Sci Rep. 2019 Nov 18;9:16948. doi: 10.1038/s41598-019-53188-0 (PMC6861322; doi:10.1038/s41598-019-53188-0)
Supplement: Supplementary file 2 — Supplemental File 1 [file 41598_2019_53188_MOESM2_ESM.zip › iTery101/.temp/iTery101/data/bio10_0/Attributes_Cell_Diazotroph_27.csv]

Time Step	x	y	Filament Name	Position in Filament	Filament length	Efficiency	Regime	biomass	glycogen	no3	photon	cyanophycin	o2	n2	hco3	co2	urea	nh4
2.0	95	128	3	0	11	0.0	non-ideal	2.996008403215127E-10	1.7520999626253338E-9	0.0	0.0	2.9127094016242706E-10	3.0800187785220276E-10	4.978539506333575E-10	1.8597925050804749E-9	1.0160358065082766E-10	0.0	0.0
3.0	95	128	3	0	11	0.0	non-ideal	3.0265534554005326E-10	1.7748979373870819E-9	0.0	99.99867026594984	3.0182431980963845E-10	0.03245633302172061	8.662652072108327E-10	3.6791069205952347E-9	4.051949768112556E-10	0.0	1.6382239009911798E-11
4.0	95	128	3	0	11	1.8476983733227679	non-ideal	3.0465900069667643E-10	1.6776669413517087E-9	0.0	99.99867026594984	3.7116615826317215E-10	0.05771223745168715	1.0799919831693984E-9	5.5153267114513155E-9	1.0209570372995227E-9	0.0	2.919850802802938E-11
5.0	95	128	3	0	11	1.2007082684050103	non-ideal	3.0762211806011433E-10	1.4665394927667752E-9	0.0	99.99867026594984	4.4031566693848573E-10	0.07718337576808214	1.2928410075183322E-9	7.388610529098158E-9	2.968929054108842E-9	0.0	4.326908182377431E-11
6.0	95	128	3	0	11	1.7648837032910027	non-ideal	3.1127855552241197E-10	1.3752545094802018E-9	0.0	99.99867026594984	5.153062095119472E-10	0.0920598769282354	1.4899443436060207E-9	9.262246300408645E-9	3.422741591874847E-9	0.0	5.807649015044047E-11
7.0	95	128	3	0	11	2.1584795684025377	non-ideal	3.1612983764135175E-10	1.2886513662525513E-9	0.0	99.99867026594984	5.884303265345151E-10	0.10324122913827691	1.6898131280115894E-9	1.1135882663191434E-8	3.8362759915058914E-9	4.447955546781809E-15	7.405600916264633E-11
8.0	95	128	3	0	11	2.8328415928058126	non-ideal	3.2234934363672E-10	1.2049778068500248E-9	0.0	99.99867026594984	6.581439734245855E-10	0.11242228723708465	1.8966682749813972E-9	1.300951902682661E-8	4.248615522015528E-9	1.0042259731442182E-14	9.072047191415949E-11
9.0	95	128	3	0	11	3.5805946591942277	non-ideal	3.3043106796770515E-10	1.127959302068342E-9	0.0	99.99867026594984	7.254704365981012E-10	0.11847239573453626	2.1080488182703055E-9	1.4883155390462973E-8	4.604894636907672E-9	9.927772971622667E-15	1.0816928408745324E-10
10.0	95	128	3	0	11	4.570482542147231	non-ideal	3.40993714593513E-10	1.0568377509633084E-9	0.0	99.99867026594984	7.912818583284365E-10	0.12378222213368598	2.321832102601979E-9	1.675679175409934E-8	4.9053314992132194E-9	4.924406213048075E-15	1.2590218177430845E-10
11.0	95	128	3	0	11	5.8403424408444655	non-ideal	3.5490430855432394E-10	9.9098995243018E-10	0.0	99.99867026594984	8.565892083672536E-10	0.12718215809763836	2.5355429989675043E-9	1.8630428117735706E-8	5.147217548180797E-9	2.800638424294202E-15	1.4346062527135325E-10
12.0	95	128	3	0	11	7.475630672204086	non-ideal	3.7339009422078857E-10	9.300312253433694E-10	0.0	99.99867026594984	9.232323226954828E-10	0.12990969305425598	2.744633063857677E-9	2.0504064481372073E-8	5.316672130172804E-9	4.910048690628955E-15	1.6035778684988176E-10
13.0	95	128	3	0	11	9.584525509290307	non-ideal	3.976355086908003E-10	8.735685350215564E-10	0.0	99.99867026594984	9.928044678348777E-10	0.13287381612490595	2.949418520397644E-9	2.237770084500844E-8	5.439935194083754E-9	6.33659480722317E-15	1.771961572943077E-10
14.0	95	128	3	0	11	12.018329487547026	non-ideal	4.224442827905895E-10	8.213094390773997E-10	0.0	99.99867026594984	1.0503060891394385E-9	0.13430610979099375	3.183065071454612E-9	2.4251337208644807E-8	5.631835257528758E-9	4.477659588612101E-15	1.936878299137023E-10
15.0	95	128	3	0	11	11.64361361688495	non-ideal	4.4453173160265997E-10	7.739384688654736E-10	0.0	99.99867026594984	1.0965283245862869E-9	0.13583200396012507	3.4405791686154444E-9	2.6124973572281173E-8	5.849383556002817E-9	3.773554770611534E-15	2.1134216142392463E-10
16.0	95	128	3	0	11	9.848052307403961	non-ideal	4.6435644162086537E-10	7.304702787088224E-10	0.0	99.99867026594984	1.139873447444399E-9	0.1377204059842237	3.7042207109237448E-9	2.799860993591755E-8	6.048831050961973E-9	4.5185052669448926E-15	2.283392773843169E-10
17.0	94	128	3	0	11	8.475110843958255	non-ideal	4.823354536472928E-10	6.901205038830184E-10	0.0	99.99867026594984	1.180875585139727E-9	0.13939575551088534	3.9727268960467955E-9	2.987224629955391E-8	6.234289986671097E-9	5.007360940277393E-15	2.461916411266938E-10
18.0	94	128	3	0	11	7.421300294152344	non-ideal	4.987590540028717E-10	6.528867507535314E-10	0.0	99.99867026594984	1.219492162852361E-9	0.1259464998660583	4.333867748175304E-9	3.2162173506231166E-8	6.4309381620751536E-9	1.0432719978037534E-15	2.58219886154968E-10
19.0	94	128	3	0	11	6.580808567203537	non-ideal	5.138524128613603E-10	6.185835332380828E-10	0.0	99.99867026594984	1.255801823561798E-9	0.11637057013352614	4.699906931568156E-9	3.445217353637887E-8	6.615492429725924E-9	-1.176851455942064E-15	2.705679166589742E-10
20.0	94	128	3	0	11	5.895574074504726	non-ideal	5.278009383234107E-10	5.737535656194533E-10	0.0	99.99867026594984	1.3020937188702655E-9	0.10996322496765597	5.040156679823347E-9	3.6742173536430616E-8	6.8265994980546005E-9	2.1772894184335625E-15	2.830645382597499E-10
21.0	94	128	3	0	11	5.329348401873326	non-ideal	5.407577798275737E-10	5.321968751326462E-10	0.0	99.99867026594984	1.3451942155644166E-9	0.10685114936999787	5.3873504439128264E-9	3.9032173536430645E-8	7.030282586452108E-9	3.2100293619756062E-15	2.9650190091796787E-10
22.0	94	128	3	0	11	4.855742543691412	non-ideal	5.526925710604735E-10	4.961369530585491E-10	0.0	99.99867026594984	1.3837217573267583E-9	0.10470391020224233	5.745011494929894E-9	4.132217353643065E-8	7.213731380477425E-9	1.0391571165038429E-15	3.100923216495616E-10
23.0	94	128	3	0	11	4.397215084281304	non-ideal	5.637362966326146E-10	4.638466043819133E-10	0.0	99.99867026594984	1.4186210850897234E-9	0.10337747090705632	6.1108611232805364E-9	4.361217353643065E-8	7.388227441840678E-9	0.0	3.237810640836276E-10
24.0	94	128	3	0	11	4.008668012213428	non-ideal	5.738590309772187E-10	4.3471578622634263E-10	0.0	99.99867026594984	1.4494634846982342E-9	0.10271203173424764	6.486051364030022E-9	4.590217353643065E-8	7.565376181570551E-9	1.3155026818453585E-15	3.3785895215625486E-10
25.0	94	128	3	0	11	3.626313222855924	non-ideal	5.830137566373587E-10	4.085480643579258E-10	0.0	99.99867026594984	1.4764266781980689E-9	0.10280931589049216	6.870218733643166E-9	4.8192173536430635E-8	7.745760629732213E-9	2.4855085719113854E-15	3.5184092116357704E-10
26.0	94	128	3	0	11	3.241924020353787	non-ideal	5.91340097332969E-10	3.850563224250344E-10	0.0	99.99867026594984	1.500667623431055E-9	0.1025084470254379	7.260542939708044E-9	5.048217353643064E-8	7.92125768515528E-9	1.4773812916528128E-15	3.657158761741758E-10
27.0	94	128	3	0	11	2.9192246767510652	non-ideal	5.989564951510907E-10	3.6394498730146804E-10	0.0	99.99867026594984	1.5224891937420275E-9	0.10219646909055695	7.656330651893437E-9	5.277217353643064E-8	8.092384365291396E-9	0.0	3.794998169663088E-10
28.0	94	128	3	0	11	2.6470605064886064	non-ideal	6.05959717680649E-10	3.4498236139181575E-10	0.0	99.99867026594984	1.5421293522784679E-9	0.10172044242555556	8.057043877317599E-9	5.506217353643064E-8	8.259539436457603E-9	0.0	3.9277222995572096E-10
29.0	95	127	3	0	11	2.415251379515989	non-ideal	6.124303597068249E-10	3.2795495323225386E-10	0.0	99.99860982391314	1.5598073947606446E-9	0.10114927466213744	8.462188216604412E-9	5.735217353643067E-8	8.423092810433562E-9	2.1175432360706403E-15	4.0562433448042285E-10
30.0	95	127	3	0	11	2.21633939047788	non-ideal	6.184366099796065E-10	3.1266742892095007E-10	0.0	99.99860982391314	1.5757238455294672E-9	0.09037698778864772	8.871311567978592E-9	5.964217353643067E-8	8.583384973898352E-9	2.2078542107037505E-15	4.18463765721786E-10
31.0	95	127	3	0	11	2.0447084766592316	non-ideal	6.240364717215102E-10	2.9894454472271503E-10	0.0	99.99860982391314	1.5900586510773198E-9	0.08239631992260717	9.284008752105328E-9	6.193217353643067E-8	8.740721429233331E-9	0.0	4.3031566137177557E-10
32.0	95	127	3	0	11	1.8958792060697587	non-ideal	6.292793785108845E-10	2.8662896148973495E-10	0.0	99.99860982391314	1.6029725368245988E-9	0.07685336750845623	9.699911637375267E-9	6.422217353643067E-8	8.895378380639773E-9	-2.158521379819871E-15	4.4210064765107476E-10
33.0	95	127	3	0	11	1.7661914995012675	non-ideal	6.342077148828326E-10	2.7557911390355745E-10	0.0	99.99860982391314	1.6146102121970142E-9	0.07299631060422702	1.0118689894804545E-8	6.651217353643068E-8	9.04760457991625E-9	1.1493730536341913E-15	4.532976927720174E-10
34.0	95	127	3	0	11	1.6526956152653725	non-ideal	6.388582059276815E-10	2.6566762220059007E-10	0.0	99.99860982391314	1.6251031033206565E-9	0.07053583496419352	1.0540053523206202E-8	6.880217353643068E-8	9.197622016402817E-9	0.0	4.64796303765378E-10
35.0	95	127	3	0	11	1.553052277576282	non-ideal	6.43262573866371E-10	2.567798961774929E-10	0.0	99.99860982391314	1.6345681118850052E-9	0.06842461423910381	1.0963734421499846E-8	7.109217353643068E-8	9.345633194342611E-9	0.0	4.751310594561081E-10
36.0	95	127	3	0	11	1.465247864263339	non-ideal	6.474483568483717E-10	2.488128847658302E-10	0.0	99.99860982391314	1.6431106302922663E-9	0.06703777689089672	1.1389493270418819E-8	7.338217353643066E-8	9.49182008772952E-9	0.0	4.854188733789756E-10
37.0	95	127	3	0	11	1.387622306911764	non-ideal	6.514395661562558E-10	2.4167388146525675E-10	0.0	99.99860982391314	1.6508255992184746E-9	0.06585533125102824	1.1817115787042976E-8	7.567217353643066E-8	9.636346511717155E-9	1.2648099922302004E-15	4.94982380491571E-10
38.0	95	127	3	0	11	1.3187947260357507	non-ideal	6.552572269839612E-10	2.3527949332286077E-10	0.0	99.99860982391314	1.6577985178429312E-9	0.06513177829845189	1.2246410039571787E-8	7.796217353643066E-8	9.779359974409413E-9	0.0	5.043692581149705E-10
39.0	95	127	3	0	11	1.2576097843212204	non-ideal	6.589197046751706E-10	2.2955470794537767E-10	0.0	99.99860982391314	1.664105743456025E-9	0.06474250821545008	1.2677200536256788E-8	8.025217353643067E-8	9.920994481498648E-9	0.0	5.140323463672786E-10
40.0	95	127	3	0	11	1.2030558714612831	non-ideal	6.624430993975404E-10	2.2443205656945597E-10	0.0	99.99860982391314	1.669816087510746E-9	0.06412220333950228	1.3109330445127786E-8	8.254217353643067E-8	1.0061370621610342E-8	0.0	5.226136857402164E-10
41.0	95	127	3	0	11	1.1542796575169736	non-ideal	6.658416302663897E-10	2.1985084587074125E-10	0.0	99.99860982391314	1.6749918934004201E-9	0.06356428936573856	1.3542661439567247E-8	8.483217353643067E-8	1.020059635984105E-8	0.0	5.309914697886163E-10
42.0	95	127	3	0	11	1.1105760104480205	non-ideal	6.691278045914891E-10	2.1575647887494436E-10	0.0	99.99860982391314	1.6796886862339236E-9	0.06342400537691009	1.3977066177061535E-8	8.712217353643073E-8	1.0338770123643037E-8	0.0	5.397060678512657E-10
43.0	95	127	3	0	11	1.0713126436012104	non-ideal	6.723126546295424E-10	2.120998528951261E-10	0.0	99.99860982391314	1.6839564870029686E-9	0.0630931017484908	1.4412430837162337E-8	8.941217353643073E-8	1.047598055673261E-8	0.0	5.47440263008621E-10
44.0	95	127	3	0	11	1.0359486990185678	non-ideal	6.754059500925072E-10	2.0883679706833407E-10	0.0	99.99860982391314	1.6878404310319993E-9	0.06319670242407907	1.4848654042989268E-8	9.170217353643073E-8	1.0612307416479127E-8	0.0	5.55467921694962E-10
45.0	95	127	3	0	11	1.00402382787768	non-ideal	6.784163157641791E-10	2.059275794864588E-10	0.0	99.99860982391314	1.6913808266807246E-9	0.06307000462381096	1.5285643176525743E-8	9.399217353643073E-8	1.0747823241332248E-8	0.0	5.626326460722111E-10
46.0	96	127	3	0	11	0.9751250272244407	non-ideal	6.813514084834331E-10	2.0333646517417132E-10	0.0	99.99860982391314	1.6946141091763909E-9	0.06186701710436784	1.5723316181153748E-8	9.628217353643074E-8	1.088259319363296E-8	0.0	5.700907197634913E-10
47.0	96	127	3	0	11	0.9489041675453835	non-ideal	6.842180221304391E-10	2.0103130962745134E-10	0.0	99.99860982391314	1.6975729181663159E-9	0.057018363315133436	1.6161598689616933E-8	9.857217353643074E-8	1.1016676384296255E-8	0.0	5.792505447848343E-10
48.0	96	127	3	0	11	0.9250531510896276	non-ideal	6.870222044326736E-10	1.989832019730063E-10	0.0	99.99860982391314	1.7002867162452766E-9	0.0535606192959996	1.6600424621074027E-8	1.0086217353643074E-7	1.1150126023466339E-8	0.0	5.879064606093256E-10
49.0	96	127	3	0	11	0.9033066068957326	non-ideal	6.897692902506823E-10	1.9716613737289376E-10	0.0	99.99860982391314	1.7027815916911044E-9	0.05105830347069529	1.703973239491032E-8	1.0315217353643074E-7	1.1282990966082953E-8	0.0	5.959742816618299E-10
50.0	96	127	3	0	11	0.8834140483469304	non-ideal	6.924640636489852E-10	1.9555672991967095E-10	0.0	99.99860982391314	1.7050814753899606E-9	0.04907820374914582	1.7479469487347948E-8	1.0544217353643075E-7	1.1415314514445744E-8	0.0	6.030599010094155E-10
51.0	96	127	3	0	11	0.8651806407538496	non-ideal	6.951107951318208E-10	1.9413394138324423E-10	0.0	99.99860982391314	1.7072077002082649E-9	0.047726122890480185	1.7919587725938684E-8	1.0773217353643068E-7	1.1547136207499915E-8	0.0	6.099083483354508E-10
52.0	96	127	3	0	11	0.8484262997304449	non-ideal	6.977132502916002E-10	1.9287885331126306E-10	0.0	99.99860982391314	1.7091790702855817E-9	0.04686439716659264	1.8360041825307164E-8	1.1002217353643069E-7	1.1678492513441821E-8	0.0	6.173931755081619E-10
53.0	96	127	3	0	11	0.8329761363125292	non-ideal	7.002748293324504E-10	1.9177445302928913E-10	0.0	99.99860982391314	1.7110130366183293E-9	0.04625161909633681	1.88007943064127E-8	1.1231217353643069E-7	1.1809415447703878E-8	0.0	6.244425932228349E-10
54.0	96	127	3	0	11	0.8187020130367293	non-ideal	7.027985555156251E-10	1.908054350143508E-10	0.0	99.99860982391314	1.7127248992779643E-9	0.04582442848805499	1.9241809359120334E-8	1.1460217353643069E-7	1.1939934755893221E-8	0.0	6.312562840626967E-10
55.0	96	127	3	0	11	0.8054737373773446	non-ideal	7.052871323864311E-10	1.89958039234847E-10	0.0	99.99860982391314	1.7143284889856746E-9	0.04528175595039241	1.9683055387310936E-8	1.168921735364307E-7	1.2070077244124667E-8	0.0	6.365410351443207E-10
56.0	96	127	3	0	11	0.7931808584462781	non-ideal	7.077429816642296E-10	1.8921988974096774E-10	0.0	99.99860982391314	1.715836235837008E-9	0.044935331634969156	2.0124504085093354E-8	1.191821735364307E-7	1.2199867238906302E-8	0.0	6.418449753173332E-10
57.0	96	127	3	0	11	0.7817262289935307	non-ideal	7.101682805715967E-10	1.8857985707920053E-10	0.0	99.99860982391314	1.7172593346304796E-9	0.044817782169854534	2.0566130253646152E-8	1.2147217353643069E-7	1.232932678084183E-8	0.0	6.471139085225013E-10
58.0	96	127	3	0	11	0.7710256235463062	non-ideal	7.125649626108481E-10	1.8802793321470867E-10	0.0	99.99860982391314	1.718607635522951E-9	0.0446782202297269	2.1007910163677358E-8	1.237621735364307E-7	1.2458476277310091E-8	0.0	6.521999640415258E-10
59.0	96	127	3	0	11	0.7609959526823413	non-ideal	7.149347773189525E-10	1.8755512024899806E-10	0.0	99.99860982391314	1.7198902096712903E-9	0.044640040806742595	2.1449823855128862E-8	1.260521735364307E-7	1.258733386749045E-8	0.0	6.579735029933384E-10
60.0	96	127	3	0	11	0.7515738899167044	non-ideal	7.172792965387844E-10	1.8715332519757658E-10	0.0	99.99860982391314	1.7211150928632067E-9	0.044629417363542194	2.189185282871043E-8	1.283421735364307E-7	1.2715916274663555E-8	0.0	6.634558213886611E-10
61.0	96	127	3	0	11	0.7426987307667778	non-ideal	7.195999332567597E-10	1.8681527289403295E-10	0.0	99.99860982391314	1.7222894825354114E-9	0.04460364100445448	2.2333980453460723E-8	1.306321735364307E-7	1.2844238758820882E-8	0.0	6.682378140415573E-10
62.0	96	127	3	0	11	0.7343163044434218	non-ideal	7.218979640127093E-10	1.8653442203338763E-10	0.0	99.99860982391314	1.7234198612493023E-9	0.044599012015158264	2.277619198384382E-8	1.329221735364307E-7	1.2972315195118261E-8	0.0	6.731410688083345E-10
63.0	96	127	3	0	11	0.7263800188353202	non-ideal	7.241745342021374E-10	1.8630489127482342E-10	0.0	99.99860982391314	1.7245119673175126E-9	0.04453922517908606	2.3218473792398993E-8	1.352121735364307E-7	1.3100158395426807E-8	0.0	6.770074275457667E-10
64.0	97	128	3	0	11	0.7188453756544004	non-ideal	7.264306729504837E-10	1.8612139377791102E-10	0.0	99.99867026594984	1.7255709401536018E-9	0.04421292854815237	2.366081366107565E-8	1.375021735364307E-7	1.3227780078933894E-8	0.0	6.821657967130609E-10
65.0	97	128	3	0	11	0.7116729476035136	non-ideal	7.286673238768531E-10	1.8597918764965007E-10	0.0	99.99867026594984	1.7266015214182582E-9	0.0412679251737164	2.410320142838898E-8	1.397921735364307E-7	1.3355190591181016E-8	0.0	6.86127895417201E-10
66.0	97	128	3	0	11	0.7048333293426023	non-ideal	7.308853247315783E-10	1.858739885555924E-10	0.0	99.99867026594984	1.7276077240675947E-9	0.0393473181615963	2.4545626672892304E-8	1.420821735364307E-7	1.3482400103424987E-8	0.0	6.905138061363089E-10
67.0	97	128	3	0	11	0.6982909619287165	non-ideal	7.330854568656031E-10	1.8580195622732967E-10	0.0	99.99867026594984	1.7285934341885832E-9	0.0381960063684553	2.498808174626986E-8	1.443721735364307E-7	1.3609417284724348E-8	0.0	6.950378542946812E-10
68.0	97	128	3	0	11	0.6920261146748536	non-ideal	7.352684115761766E-10	1.8575963754024298E-10	0.0	99.99867026594984	1.7295618146327925E-9	0.037268410645631	2.543055801971841E-8	1.4666217353643072E-7	1.373625069199027E-8	0.0	6.985246432668271E-10
69.0	97	128	3	0	11	0.6860086598992077	non-ideal	7.374348301198046E-10	1.8574393183830766E-10	0.0	99.99867026594984	1.7305159250514114E-9	0.03658796489934837	2.587304911612172E-8	1.4895217353643072E-7	1.3862907758535396E-8	0.0	7.016624755572605E-10
70.0	97	128	3	0	11	0.6802212462111159	non-ideal	7.395852904183689E-10	1.857520503587747E-10	0.0	99.99867026594984	1.731458351909126E-9	0.036287379235769364	2.6315548484408356E-8	1.5124217353643072E-7	1.398939562198363E-8	0.0	7.063181495647519E-10
71.0	97	128	3	0	11	0.6746424964069787	non-ideal	7.417203222847774E-10	1.8578148861620753E-10	0.0	99.99867026594984	1.732391469645562E-9	0.036005503568475025	2.675805065504567E-8	1.5353217353643072E-7	1.411572074454407E-8	0.0	7.100871585067257E-10
72.0	97	128	3	0	11	0.669255958121851	non-ideal	7.43840414075293E-10	1.8582999558553375E-10	0.0	99.99867026594984	1.7333174068009441E-9	0.035828911918466766	2.7200550798213603E-8	1.5582217353643078E-7	1.4241889088297746E-8	0.0	7.137720446047144E-10
73.0	97	128	3	0	11	0.6640473853888385	non-ideal	7.459460034094405E-10	1.8589554895877025E-10	0.0	99.99867026594984	1.7342379457795272E-9	0.03563264879443509	2.76430439550178E-8	1.5811217353643078E-7	1.4367906388859583E-8	0.0	7.165533323742993E-10
74.0	97	128	3	0	11	0.65899973445395	non-ideal	7.480375044635953E-10	1.8597633275329613E-10	0.0	99.99867026594984	1.7351548522336586E-9	0.03564189513976313	2.8085526722443058E-8	1.6040217353643078E-7	1.4493777632948838E-8	0.0	7.201466199720003E-10
75.0	97	128	3	0	11	0.6541046079236992	non-ideal	7.501152887814578E-10	1.8607071437450227E-10	0.0	99.99867026594984	1.7360695169480622E-9	0.03558088492008195	2.852799503819742E-8	1.626921735364308E-7	1.4619507799610684E-8	0.0	7.231612028059699E-10
76.0	97	128	3	0	11	0.6493476835962756	non-ideal	7.521797064625442E-10	1.8617722915867704E-10	0.0	99.99867026594984	1.7369833103550698E-9	0.035485376955949735	2.897044606425653E-8	1.649821735364308E-7	1.4745101265592539E-8	0.0	7.262662723210559E-10
77.0	97	128	3	0	11	0.6447213453216863	non-ideal	7.542310801913326E-10	1.8629456050485814E-10	0.0	99.99867026594984	1.7378973807593616E-9	0.035379418276669204	2.9412876882712166E-8	1.672721735364308E-7	1.4870562249116487E-8	0.0	7.287547582191422E-10
78.0	97	128	3	0	11	0.64021617409149	non-ideal	7.562697044569531E-10	1.8642152702117978E-10	0.0	99.99867026594984	1.738812713811773E-9	0.03538690621932645	2.9855284728634896E-8	1.695621735364308E-7	1.4995894747178328E-8	0.0	7.324425343104834E-10
79.0	97	128	3	0	11	0.6358225706226949	non-ideal	7.582958553531767E-10	1.8655706813523962E-10	0.0	99.99867026594984	1.739730234115821E-9	0.03544437173815387	3.029766744946816E-8	1.718521735364308E-7	1.512110240240053E-8	0.0	7.36244482579923E-10
80.0	97	128	3	0	11	0.631534050079632	non-ideal	7.603097934868314E-10	1.8670023140448405E-10	0.0	99.99867026594984	1.7406507694535919E-9	0.03546590045304103	3.0740023199704184E-8	1.741421735364308E-7	1.5246188615345005E-8	0.0	7.397274817143254E-10
81.0	97	128	3	0	11	0.6273450803368548	non-ideal	7.623117603876871E-10	1.8685016221147305E-10	0.0	99.99867026594984	1.7415750006439743E-9	0.03541541563363304	3.118235007341771E-8	1.764321735364308E-7	1.5371156674218985E-8	0.0	7.42331746676861E-10
82.0	98	129	3	0	11	0.6232490529414934	non-ideal	7.643019797342383E-10	1.8700609406127086E-10	0.0	99.99873070802306	1.7425035179506833E-9	0.03515652061851532	3.162464634556252E-8	1.787221735364308E-7	1.549600968706812E-8	0.0	7.462471714617052E-10
83.0	98	129	3	0	11	0.61923978299908	non-ideal	7.66280665742549E-10	1.8716735065361777E-10	0.0	99.99873070802306	1.7434368951224635E-9	0.033200271483562076	3.2066910815853264E-8	1.810121735364308E-7	1.5620750343947447E-8	0.0	7.528946817940588E-10
84.0	98	129	3	0	11	0.6153137328535746	non-ideal	7.682480159309728E-10	1.873333033755641E-10	0.0	99.99873070802306	1.7443755609285683E-9	0.03192986796757027	3.250914201412923E-8	1.833021735364308E-7	1.5745381592028933E-8	0.0	7.585586101325756E-10
85.0	98	129	3	0	11	0.611465145413435	non-ideal	7.702042206609514E-10	1.8750339832516044E-10	0.0	99.99873070802306	1.7453199596736865E-9	0.03119185235137411	3.295133905314348E-8	1.8559217353643081E-7	1.5869905961479478E-8	0.0	7.640317363787984E-10
86.0	98	129	3	0	11	0.6076912609661247	non-ideal	7.721494579949535E-10	1.8767713938948471E-10	0.0	99.99873070802306	1.746270416707567E-9	0.030826728541869592	3.339350082043477E-8	1.8788217353643082E-7	1.5994325965759178E-8	0.0	7.694508003057881E-10
87.0	98	129	3	0	11	0.6039877474466951	non-ideal	7.740838959420774E-10	1.8785408259537495E-10	0.0	99.99873070802306	1.7472272211713126E-9	0.0305769806738041	3.383562640231647E-8	1.9017217353643082E-7	1.6118643971651034E-8	0.0	7.748048296877428E-10
88.0	98	129	3	0	11	0.6003509965399811	non-ideal	7.760076966908559E-10	1.880338298754144E-10	0.0	99.99873070802306	1.748190649718922E-9	0.03038245031986931	3.427771516816523E-8	1.9246217353643082E-7	1.624286217937354E-8	0.0	7.794085685284568E-10
89.0	98	129	3	0	11	0.5967787366830157	non-ideal	7.779210132313061E-10	1.8821602456804594E-10	0.0	99.99873070802306	1.7491609013115983E-9	0.03025394673857675	3.471976636477862E-8	1.9475217353643082E-7	1.6366982758926672E-8	0.0	7.834817200728414E-10
90.0	98	129	3	0	11	0.5932676684501595	non-ideal	7.798239919862152E-10	1.8840034769421853E-10	0.0	99.99873070802306	1.750138157141084E-9	0.030262929095846755	3.516177942609128E-8	1.9704217353643083E-7	1.649100775403479E-8	0.0	7.886872964173278E-10
91.0	98	129	3	0	11	0.5898153287893538	non-ideal	7.817167702819394E-10	1.8858651358047897E-10	0.0	99.99873070802306	1.7511225374767467E-9	0.030165653934384012	3.560375369354404E-8	1.9933217353643083E-7	1.6614939177876023E-8	0.0	7.923146740999753E-10
92.0	98	129	3	0	11	0.5864184891058067	non-ideal	7.8359948623123E-10	1.887742668866387E-10	0.0	99.99873070802306	1.7521142202895325E-9	0.030182846384466548	3.6045689064524046E-8	2.0162217353643083E-7	1.6738778806697606E-8	0.0	7.96643817802856E-10
93.0	98	129	3	0	11	0.5830770001710875	non-ideal	7.854722673041223E-10	1.8896337877723923E-10	0.0	99.99873070802306	1.7531132484028137E-9	0.030109597768936215	3.648758486889359E-8	2.0391217353643083E-7	1.686252854803315E-8	0.0	8.003790873303011E-10
94.0	97	128	3	0	11	0.5797871864674602	non-ideal	7.87335237116278E-10	1.8915364560238766E-10	0.0	99.99867026594984	1.754119699976682E-9	0.030278295471925495	3.6929440824659856E-8	2.0620217353643084E-7	1.6986190132828145E-8	0.0	8.032494046111921E-10
95.0	97	128	3	0	11	0.576547491236203	non-ideal	7.891885162637518E-10	1.893448731713607E-10	0.0	99.99867026594984	1.7551336394081605E-9	0.03201284204202081	3.737125672728914E-8	2.0849217353643084E-7	1.7109765360754926E-8	0.0	8.018477188953971E-10
96.0	97	128	3	0	11	0.5733566292813248	non-ideal	7.910322221718996E-10	1.8953691028962913E-10	0.0	99.99867026594984	1.7561551062990436E-9	0.033102831673409334	3.7813032376370904E-8	2.1078217353643084E-7	1.7233255708763502E-8	0.0	8.011594060850766E-10
97.0	97	128	3	0	11	0.5702132810050458	non-ideal	7.928664640902244E-10	1.897296129451044E-10	0.0	99.99867026594984	1.7571840719406843E-9	0.03382799924319743	3.825476732055763E-8	2.1307217353643085E-7	1.7356662828542323E-8	0.0	8.008390757907003E-10
98.0	97	128	3	0	11	0.5671145912129727	non-ideal	7.946913510679807E-10	1.8992285194340455E-10	0.0	99.99867026594984	1.758220572460349E-9	0.03435728901224271	3.869646158177187E-8	2.1536217353643085E-7	1.74799881821219E-8	0.0	8.008520468647968E-10
99.0	97	128	3	0	11	0.5640601835461305	non-ideal	7.965069913547341E-10	1.901165115754991E-10	0.0	99.99867026594984	1.75926462186759E-9	0.03462582807352883	3.9138115151400776E-8	2.1765217353643085E-7	1.7603233205560067E-8	0.0	8.001201873536741E-10
100.0	97	128	3	0	11	0.561049505887712	non-ideal	7.98313485560547E-10	1.9031048921928933E-10	0.0	99.99867026594984	1.760316154510153E-9	0.034950222224327775	3.9579727661239165E-8	2.1994217353643085E-7	1.7726399415825207E-8	0.0	7.999281583802888E-10
101.0	97	128	3	0	11	0.5580799025703772	non-ideal	8.001109317680979E-10	1.905046940196102E-10	0.0	99.99867026594984	1.7613751422747262E-9	0.035063075111572244	4.00212990372546E-8	2.2223217353643086E-7	1.7849488201113114E-8	0.0	8.00223146067944E-10
102.0	97	128	3	0	11	0.5551503085687921	non-ideal	8.018994288969797E-10	1.9069904480453907E-10	0.0	99.99867026594984	1.762441580176073E-9	0.035177226355557215	4.046282940139978E-8	2.2452217353643086E-7	1.7972500855557686E-8	0.0	8.01009772562603E-10
103.0	97	128	3	0	11	0.5522607069290305	non-ideal	8.036790736365637E-10	1.9089346955744488E-10	0.0	99.99867026594984	1.7635154254639455E-9	0.03522882187904885	4.0904318722521297E-8	2.2681217353643086E-7	1.8095438692953043E-8	0.0	8.016802401249599E-10
104.0	97	128	3	0	11	0.5494101415787618	non-ideal	8.054499559114662E-10	1.9108790479113522E-10	0.0	99.99867026594984	1.764596580544571E-9	0.03516054496053079	4.134576671477712E-8	2.2910217353643086E-7	1.8218303080592378E-8	0.0	8.012419654658123E-10
105.0	96	128	3	0	11	0.5465962653960023	non-ideal	8.072121674874838E-10	1.9128229451481985E-10	0.0	99.99867026594984	1.7656850266214376E-9	0.035529673948497736	4.1787173586892534E-8	2.3139217353643087E-7	1.834109519838946E-8	0.0	8.018179379168644E-10
106.0	96	128	3	0	11	0.5438193965803312	non-ideal	8.089657955919575E-10	1.9147658868830768E-10	0.0	99.99867026594984	1.7667806757859357E-9	0.03834849758898669	4.222853919176883E-8	2.3368217353643087E-7	1.8463816316318065E-8	0.0	7.98891150778269E-10
107.0	96	128	3	0	11	0.5410778915769291	non-ideal	8.107109278292708E-10	1.9167074380330613E-10	0.0	99.99867026594984	1.7678834841727443E-9	0.04015128162289338	4.2669863672618815E-8	2.3597217353643087E-7	1.8586467584699626E-8	0.0	7.964740814418355E-10
108.0	96	128	3	0	11	0.538371631415973	non-ideal	8.124476490897688E-10	1.9186472120480274E-10	0.0	99.99867026594984	1.7689933689358832E-9	0.041273864041103794	4.311114697921301E-8	2.3826217353643087E-7	1.8709050193243346E-8	0.0	7.944021165557091E-10
109.0	96	128	3	0	11	0.5356995503059461	non-ideal	8.141760425743093E-10	1.9205848726276844E-10	0.0	99.99867026594984	1.7701102591522273E-9	0.04218415552382994	4.355238915795762E-8	2.4055217353643085E-7	1.883156527704827E-8	0.0	7.936214631260026E-10
110.0	96	128	3	0	11	0.5330609055690867	non-ideal	8.158961900792621E-10	1.9225201240173526E-10	0.0	99.99867026594984	1.771234080719768E-9	0.04261868024424249	4.3993590258720515E-8	2.4284217353643085E-7	1.8954013948449565E-8	0.0	7.919188041958866E-10
111.0	96	128	3	0	11	0.5304550490498792	non-ideal	8.17608171211995E-10	1.9244527087748037E-10	0.0	99.99867026594984	1.772364748200131E-9	0.043211735548944974	4.443475028703534E-8	2.4513217353643086E-7	1.9076397312927868E-8	0.0	7.914625392018255E-10
112.0	96	128	3	0	11	0.5278810970416539	non-ideal	8.193120654794165E-10	1.9263824036294342E-10	0.0	99.99867026594984	1.7735021955696885E-9	0.043426095986345906	4.487586937525546E-8	2.4742217353643086E-7	1.9198716414520286E-8	0.0	7.908001892131439E-10
113.0	96	128	3	0	11	0.5253388160152588	non-ideal	8.210079493366191E-10	1.9283090141091801E-10	0.0	99.99867026594984	1.7746463235324314E-9	0.043608755800565814	4.5316947479859306E-8	2.4971217353643086E-7	1.9320972334733533E-8	0.0	7.899923116586054E-10
114.0	96	128	3	0	11	0.522827068298764	non-ideal	8.226958992337662E-10	1.9302323749698244E-10	0.0	99.99867026594984	1.7757970630648168E-9	0.04377157730885257	4.57579847421222E-8	2.5200217353643086E-7	1.944316607599867E-8	0.0	7.901028211426424E-10
115.0	96	128	3	0	11	0.5203456613982702	non-ideal	8.24375989219167E-10	1.9321523422879398E-10	0.0	99.99867026594984	1.7769543185733785E-9	0.04398486488216827	4.6198981159826666E-8	2.5429217353643087E-7	1.9565298669241005E-8	0.0	7.911049164534983E-10
116.0	96	128	3	0	11	0.5178936693235503	non-ideal	8.260482931536805E-10	1.9340687957739714E-10	0.0	99.99867026594984	1.7781180165065534E-9	0.044118553614198294	4.6639936864820995E-8	2.5658217353643087E-7	1.9687371083969028E-8	0.0	7.912433032261499E-10
117.0	96	128	3	0	11	0.5154708540609094	non-ideal	8.277128833316365E-10	1.93598163230571E-10	0.0	99.99867026594984	1.7792880678204437E-9	0.044099547390895756	4.708085190529562E-8	2.5887217353643087E-7	1.9809384299863347E-8	0.0	7.906697330298702E-10
118.0	96	128	3	0	11	0.5130765575846366	non-ideal	8.29369830905235E-10	1.9378907670927594E-10	0.0	99.99867026594984	1.7804643874317766E-9	0.044199613458811814	4.752172635716829E-8	2.611621735364309E-7	1.993133927080179E-8	0.0	7.926359997936074E-10
119.0	96	128	3	0	11	0.5107102576660758	non-ideal	8.310192058483545E-10	1.9397961297439482E-10	0.0	99.99867026594984	1.7816468890745263E-9	0.04422777356876672	4.7962560291956934E-8	2.634521735364309E-7	2.0053236936048474E-8	0.0	7.939595680815263E-10
120.0	96	128	3	0	11	0.5083714257180298	non-ideal	8.326610779705464E-10	1.941697663344025E-10	0.0	99.99867026594984	1.7828354975943684E-9	0.0443282726130764	4.8403353845890065E-8	2.657421735364309E-7	2.0175078198251716E-8	0.0	7.959847559082306E-10
