# Supplementary material for: Multiscale Multiobjective Systems Analysis (MiMoSA): an advanced metabolic modeling framework for complex systems
Source: Sci Rep. 2019 Nov 18;9:16948. doi: 10.1038/s41598-019-53188-0 (PMC6861322; doi:10.1038/s41598-019-53188-0)
Supplement: Supplementary file 2 — Supplemental File 1 [file 41598_2019_53188_MOESM2_ESM.zip › iTery101/.temp/iTery101/data/bio10_0/Attributes_Cell_Diazotroph_28.csv]

Time Step	x	y	Filament Name	Position in Filament	Filament length	Efficiency	Regime	biomass	glycogen	no3	photon	cyanophycin	o2	n2	hco3	co2	urea	nh4
2.0	49	0	3	3	11	0.0		6.522380872635423E-10	1.7950224744288535E-9	0.0	-100.0	2.982430948895933E-10	3.101066546053163E-10	4.93322738628179E-10	1.8276817454950875E-9	9.764933247612614E-11	0.0	0.0
3.0	49	0	3	3	11	0.0		6.522380872635423E-10	1.8045886906863815E-9	0.0	-100.0	2.94887951906949E-10	0.031940622771083754	8.913982066136355E-10	3.678313780043966E-9	1.889914262891634E-10	0.0	1.6117243107669696E-11
4.0	49	0	3	3	11	0.0		6.522380872635423E-10	1.7156519324643843E-9	0.0	-100.0	3.6653332020850724E-10	0.05685834296293306	1.0994704600452947E-9	5.514622083755166E-9	6.824340464387767E-10	0.0	2.8712226343282212E-11
5.0	49	0	3	3	11	0.0		6.522380872635423E-10	1.633866429875914E-9	0.0	-100.0	4.3350876557613116E-10	0.07606339451312123	1.3176574456050463E-9	7.388350295219733E-9	1.0988935219250268E-9	0.0	4.254218339479237E-11
6.0	49	0	3	3	11	0.0		6.522380872635423E-10	1.527531145911371E-9	0.0	-100.0	5.072628382510293E-10	0.09068357793699663	1.5174560382537276E-9	9.261986845217692E-9	1.7421402035532623E-9	0.0	5.708152984475459E-11
7.0	49	0	3	3	11	0.0		6.522380872635423E-10	1.4277783205197986E-9	0.0	-100.0	5.777463833003084E-10	0.1017630082011636	1.723870403261798E-9	1.1135623209127849E-8	2.3395617177651796E-9	4.370243148436092E-15	7.280089326600028E-11
8.0	49	0	3	3	11	0.0		6.522380872635423E-10	1.3357596085654675E-9	0.0	-100.0	6.443704269519847E-10	0.11074721398391286	1.938412489597495E-9	1.3009259572764591E-8	2.8827852109167263E-9	9.858848031594322E-15	8.915801260293172E-11
9.0	49	0	3	3	11	0.0		6.522380872635423E-10	1.2506944212272655E-9	0.0	-100.0	7.074066474166923E-10	0.1166715537097728	2.1604890045371865E-9	1.4882895936400956E-8	3.37845857728488E-9	1.4105380173401765E-14	1.0628980414915631E-10
10.0	49	0	3	3	11	0.0		6.522380872635423E-10	1.172035448924297E-9	0.0	-100.0	7.672852711426311E-10	0.12191557452741139	2.3891016395059203E-9	1.6756532300037323E-8	3.828845315544193E-9	1.471972813071682E-14	1.2371774967579146E-10
11.0	49	0	3	3	11	0.0		6.522380872635423E-10	1.0993013079729066E-9	0.0	-100.0	8.24174310362519E-10	0.12536939497333704	2.6238944804914522E-9	1.863016866367369E-8	4.2380167141177405E-9	1.2574155822143345E-14	1.4101165074950486E-10
12.0	49	0	3	3	11	0.0		6.522380872635423E-10	1.0320584172344714E-9	0.0	-100.0	8.785120222828375E-10	0.1280085643299275	2.8638298865169068E-9	2.0503805027310056E-8	4.606762554159462E-9	9.72344935258361E-15	1.575955720106467E-10
13.0	49	0	3	3	11	0.0		6.522380872635423E-10	9.699013690207623E-10	0.0	-100.0	9.30888769923247E-10	0.13086405933998413	3.1074810452096767E-9	2.2377441390946423E-8	4.9340085873778765E-9	9.026654170702105E-15	1.7411096150165982E-10
14.0	49	0	3	3	11	0.0		6.522380872635423E-10	9.124505432401831E-10	0.0	-100.0	9.819684531522896E-10	0.13229731094626296	3.3536111963251256E-9	2.425107775458279E-8	5.2210351951067516E-9	9.35030614595932E-15	1.9032774373691672E-10
15.0	49	0	3	3	11	0.0		6.522380872635423E-10	8.593603015936534E-10	0.0	-100.0	1.0308384767788975E-9	0.13377549604561575	3.6044845692360386E-9	2.6124714118219156E-8	5.480686065204332E-9	1.0083633736610981E-14	2.076568920303626E-10
16.0	49	0	3	3	11	0.0		6.522380872635423E-10	8.103960502713544E-10	0.0	-100.0	1.0768056845923505E-9	0.13562194430932636	3.861560879805543E-9	2.799835048185553E-8	5.719869476401784E-9	8.922912795068916E-15	2.2434528214534963E-10
17.0	91	125	3	3	11	0.0		6.522380872635423E-10	7.652820825944868E-10	0.0	-100.0	1.1200643159329512E-9	0.13700529182741528	4.1244153764053715E-9	2.9871986845491896E-8	5.939936796662052E-9	8.685848406622531E-15	2.417103240745124E-10
18.0	91	125	3	3	11	0.0	non-ideal	6.522380872635423E-10	7.237111131147267E-10	0.0	0.0	1.1607323813038871E-9	0.12418740838309747	4.480461256655682E-9	3.216217354986272E-8	6.1681300170784774E-9	5.534490701413517E-15	2.536761323948392E-10
19.0	91	125	3	3	11	0.0	non-ideal	6.624275218561252E-10	6.126878220386046E-10	0.0	99.99848893994935	1.26197374933122E-9	0.11468019472499089	4.6841693721219266E-9	3.4452173536458605E-8	6.62401722012933E-9	-4.836650294567783E-15	2.6576651202883154E-10
20.0	91	125	3	3	11	3.3545744169023037	non-ideal	6.720383528794443E-10	5.678402291159389E-10	0.0	99.99848893994935	1.3080642323343649E-9	0.10819901846961227	5.024916542045616E-9	3.674217353643071E-8	6.837347299885215E-9	-2.372035922695973E-15	2.779471195264443E-10
21.0	91	125	3	3	11	3.140673493633379	non-ideal	6.805250660950202E-10	5.332289615685909E-10	0.0	99.99848893994935	1.3472762321207776E-9	0.1050828230449945	5.381815068119812E-9	3.9032173536430645E-8	6.996564641041056E-9	3.151066047087245E-15	2.911068568236377E-10
22.0	91	125	3	3	11	2.7551242689574664	non-ideal	6.884424956092141E-10	4.970922524912962E-10	0.0	99.99848893994935	1.385671963390925E-9	0.10323478148098182	5.739792131788106E-9	4.132217353643065E-8	7.182250370191328E-9	3.1821177632128507E-15	3.04613847227925E-10
23.0	91	125	3	3	11	2.556266687113352	non-ideal	6.956864618137438E-10	4.6414290930196074E-10	0.0	99.99848893994935	1.4192547705997237E-9	0.10188376255092828	6.108925145712391E-9	4.361217353643065E-8	7.377823218245166E-9	0.0	3.1802803223954405E-10
24.0	91	125	3	3	11	2.3275601540746678	non-ideal	7.022837976715437E-10	4.350078061968425E-10	0.0	99.99848893994935	1.4491499196177106E-9	0.10107380914565277	6.48647659379413E-9	4.590217353643047E-8	7.56449928847256E-9	0.0	3.317408646420522E-10
25.0	91	125	3	3	11	2.110946292810626	non-ideal	7.083161699499686E-10	4.088596580355533E-10	0.0	99.99848893994935	1.4760913692100397E-9	0.10118437391128715	6.8706881247056265E-9	4.8192173536430635E-8	7.744865864136714E-9	2.440695978596837E-15	3.454754538176243E-10
26.0	91	125	3	3	11	1.9232169028623696	non-ideal	7.138624474726457E-10	3.8532782454145355E-10	0.0	99.99848893994935	1.500370551848666E-9	0.10086461805164573	7.260908419140387E-9	5.048217353643064E-8	7.9204628747536E-9	2.7513865431775236E-15	3.5907586184946147E-10
27.0	91	125	3	3	11	1.7627004370348853	non-ideal	7.189841937236894E-10	3.6419118115834604E-10	0.0	99.99848893994935	1.522216310119288E-9	0.10051570131262792	7.65663064801243E-9	5.277217353643064E-8	8.091654917745634E-9	0.0	3.725696187934269E-10
28.0	91	125	3	3	11	1.623308951640538	non-ideal	7.237331534115285E-10	3.4521383887956973E-10	0.0	99.99848893994935	1.5418703823133595E-9	0.10009863070266724	8.057304756763776E-9	5.506217353643064E-8	8.258850726611332E-9	0.0	3.856365577502024E-10
29.0	92	124	3	3	11	1.5015151951335364	non-ideal	7.281542591060101E-10	3.2817405819808206E-10	0.0	99.99842849802225	1.5595598107218178E-9	0.09962383527364216	8.462414264394894E-9	5.735217353643067E-8	8.422439124605497E-9	2.0807238553198414E-15	3.9832150444523515E-10
30.0	92	124	3	3	11	1.3948582346627598	non-ideal	7.322864262470848E-10	3.128760180742627E-10	0.0	99.99842849802225	1.5754860627044647E-9	0.08881245096408596	8.871508529656862E-9	5.964217353643067E-8	8.582760924149205E-9	2.1656757855366732E-15	4.107420396652231E-10
31.0	92	124	3	3	11	1.3012077303474536	non-ideal	7.361633060932431E-10	2.99144617497095E-10	0.0	99.99842849802225	1.5898286795855879E-9	0.08119524232153238	9.284181234256958E-9	6.193217353643067E-8	8.740121889818322E-9	0.0	4.2261596352985634E-10
32.0	92	124	3	3	11	1.2187297333633822	non-ideal	7.398140889302898E-10	2.868220974943286E-10	0.0	99.99842849802225	1.6027489806159934E-9	0.0756247466218088	9.700064268295959E-9	6.422217353643067E-8	8.894798900143868E-9	-1.2735508578136375E-15	4.340536278242009E-10
33.0	92	124	3	3	11	1.1458869730329233	non-ideal	7.432642038621325E-10	2.7576651311713174E-10	0.0	99.99842849802225	1.6143921271513474E-9	0.07188925432929158	1.0118826838911695E-8	6.651217353643068E-8	9.047041471382072E-9	0.0	4.451293220561172E-10
34.0	92	124	3	3	11	1.0813947097516934	non-ideal	7.465359537407319E-10	2.6585024783023256E-10	0.0	99.99842849802225	1.6248893297582888E-9	0.06939054010598922	1.0540175840363822E-8	6.880217353643068E-8	9.197073001798586E-9	1.151354655196815E-15	4.562959661920518E-10
35.0	92	124	3	3	11	1.0241918407355333	non-ideal	7.496488672745485E-10	2.5695853941767433E-10	0.0	99.99842849802225	1.634357941618796E-9	0.0673669449287043	1.0963844364772584E-8	7.109217353643068E-8	9.345095915381152E-9	1.4378171738043199E-15	4.66530446613271E-10
36.0	92	124	3	3	11	0.973346079276284	non-ideal	7.526201187935743E-10	2.489881846440116E-10	0.0	99.99842849802225	1.6429037792566813E-9	0.06594788158319216	1.1389594287754947E-8	7.338217353643066E-8	9.491292070797433E-9	0.0	4.765271773594333E-10
37.0	92	124	3	3	11	0.9280707470258542	non-ideal	7.554647887544104E-10	2.4184636053003507E-10	0.0	99.99842849802225	1.6506214828272945E-9	0.06482740297009489	1.1817208699718111E-8	7.567217353643066E-8	9.63582634801763E-9	0.0	4.859766050756064E-10
38.0	92	124	3	3	11	0.8876715784902895	non-ideal	7.581961590848356E-10	2.3544958818044407E-10	0.0	99.99842849802225	1.6575962515388696E-9	0.06406252730974227	1.2246493288931264E-8	7.796217353643066E-8	9.778847191759746E-9	1.3019249384033757E-15	4.950848487243055E-10
39.0	92	124	3	3	11	0.8515551164356221	non-ideal	7.608260133425133E-10	2.2972278257658837E-10	0.0	99.99842849802225	1.6639053341929063E-9	0.0636700313475586	1.2677277041167686E-8	8.025217353643067E-8	9.920487302220456E-9	1.1249398907782428E-15	5.045493410978169E-10
40.0	92	124	3	3	11	0.8192282095517691	non-ideal	7.633647760914456E-10	2.245984065493308E-10	0.0	99.99842849802225	1.6696177477793983E-9	0.06307370280157673	1.3109403747462009E-8	8.254217353643067E-8	1.0060867199408724E-8	-1.2976928976124398E-15	5.129940489988788E-10
41.0	92	124	3	3	11	0.7902463712909253	non-ideal	7.658216010406006E-10	2.2001572181251086E-10	0.0	99.99842849802225	1.6747948104258718E-9	0.06261375269456575	1.3542728916699723E-8	8.483217353643067E-8	1.0200096938874033E-8	0.0	5.214233973468499E-10
42.0	92	124	3	3	11	0.764196783800674	non-ideal	7.682046626466335E-10	2.159201010691209E-10	0.0	99.99842849802225	1.6794927966217963E-9	0.06240035808384749	1.3977129215222692E-8	8.712217353643073E-8	1.0338273723069633E-8	0.0	5.298047749894665E-10
43.0	92	124	3	3	11	0.7407607500308907	non-ideal	7.705211856975519E-10	2.1226239842067692E-10	0.0	99.99842849802225	1.6837615363918378E-9	0.06207117985705587	1.441248939863138E-8	8.941217353643073E-8	1.047548674352238E-8	1.1591115151462841E-15	5.373744809053498E-10
44.0	92	124	3	3	11	0.7196314161802002	non-ideal	7.727776217372765E-10	2.0899842014669427E-10	0.0	99.99842849802225	1.687646386352624E-9	0.06217466961676187	1.4848709164700654E-8	9.170217353643073E-8	1.0611815465574287E-8	0.0	5.452662688791868E-10
45.0	92	124	3	3	11	0.7005589308545359	non-ideal	7.749797125178673E-10	2.0608841079117156E-10	0.0	99.99842849802225	1.6911878742025007E-9	0.062118224401205756	1.528569695320724E-8	9.399217353643073E-8	1.0747332139624718E-8	-1.3232678349873067E-15	5.524713285599178E-10
46.0	93	124	3	3	11	0.6833148836141175	non-ideal	7.771324870809302E-10	2.0349661578490707E-10	0.0	99.99842849802225	1.694421622519037E-9	0.060938742432561706	1.57233659484711E-8	9.628217353643074E-8	1.0882103514101808E-8	0.0	5.598262495045945E-10
47.0	93	124	3	3	11	0.6676714118619987	non-ideal	7.792404986543865E-10	2.0119088096407365E-10	0.0	99.99842849802225	1.6973810164385253E-9	0.05620444234179393	1.6161645932928324E-8	9.857217353643075E-8	1.1016187387757513E-8	0.0	5.688842145085388E-10
48.0	93	124	3	3	11	0.6534753436980478	non-ideal	7.813077895669777E-10	1.99142274235037E-10	0.0	99.99842849802225	1.7000952972677983E-9	0.05264249117073609	1.660046940414605E-8	1.0086217353643076E-7	1.1149637475589997E-8	0.0	5.769875277849316E-10
49.0	93	124	3	3	11	0.6405635533915547	non-ideal	7.833379506966878E-10	1.973247836361532E-10	0.0	99.99842849802225	1.702590737488013E-9	0.05015730074804321	1.703977577028367E-8	1.0315217353643076E-7	1.1282502336087863E-8	0.0	5.848211015462091E-10
50.0	93	124	3	3	11	0.6287921501996274	non-ideal	7.853341897667545E-10	1.9571501207962974E-10	0.0	99.99842849802225	1.704891063954982E-9	0.048268267857479875	1.7479511263401397E-8	1.0544217353643075E-7	1.141482570181813E-8	0.0	5.919593347619609E-10
51.0	93	124	3	3	11	0.618039067674217	non-ideal	7.872993698631101E-10	1.9429191508707085E-10	0.0	99.99842849802225	1.7070175644541414E-9	0.04694900551712489	1.7919627407236366E-8	1.0773217353643068E-7	1.1546647229512685E-8	0.0	5.987562779225031E-10
52.0	93	124	3	3	11	0.6081947145529244	non-ideal	7.892360440389469E-10	1.9303656672215652E-10	0.0	99.99842849802225	1.7089893226233578E-9	0.04611346014759596	1.836008044163737E-8	1.1002217353643069E-7	1.1678002914003984E-8	0.0	6.061627721683174E-10
53.0	93	124	3	3	11	0.5991606710837922	non-ideal	7.911465012792409E-10	1.9193194611341592E-10	0.0	99.99842849802225	1.7108235827966258E-9	0.04552725757041932	1.8800831651765628E-8	1.1231217353643069E-7	1.1808925190609855E-8	0.0	6.131742800611163E-10
54.0	93	124	3	3	11	0.590853124991626	non-ideal	7.930327881394137E-10	1.9096274524752946E-10	0.0	99.99842849802225	1.7125357587289527E-9	0.045031035213578936	1.9241845852895598E-8	1.1460217353643069E-7	1.1939443613687337E-8	0.0	6.195106162516963E-10
55.0	93	124	3	3	11	0.5831952774373553	non-ideal	7.94896725949037E-10	1.9011519817931476E-10	0.0	99.99842849802225	1.7141395929345002E-9	0.044564699075729575	1.9683090902475244E-8	1.168921735364307E-7	1.2069585181232746E-8	0.0	6.250237748833268E-10
56.0	93	124	3	3	11	0.57611592304749	non-ideal	7.967399527918809E-10	1.8937692580502636E-10	0.0	99.99842849802225	1.7156475873443856E-9	0.04418721361139946	2.0124538877141714E-8	1.191821735364307E-7	1.2199374106448198E-8	0.0	6.300300397776421E-10
57.0	93	124	3	3	11	0.5695570652820638	non-ideal	7.985639204274127E-10	1.8873679472122985E-10	0.0	99.99842849802225	1.7170707366886704E-9	0.04402816430089474	2.0566163413324738E-8	1.2147217353643069E-7	1.2328832817679864E-8	0.0	6.349873233831525E-10
58.0	93	124	3	3	11	0.5634599496592617	non-ideal	8.00369957282399E-10	1.8818479527296875E-10	0.0	99.99842849802225	1.7184193191063848E-9	0.0439843028673368	2.100794319451428E-8	1.237621735364307E-7	1.2457980948726611E-8	0.0	6.404800909192391E-10
59.0	93	124	3	3	11	0.5577854490536311	non-ideal	8.021592234847417E-10	1.8771192391301525E-10	0.0	99.99842849802225	1.7197019852733175E-9	0.04385477555343165	2.144985583301532E-8	1.260521735364307E-7	1.2586837436358476E-8	0.0	6.456523281578623E-10
60.0	93	124	3	3	11	0.5524806829443327	non-ideal	8.039327819999806E-10	1.8731008929099727E-10	0.0	99.99842849802225	1.7209270096837206E-9	0.043858412147715416	2.18918841956827E-8	1.283421735364307E-7	1.2715418563286599E-8	0.0	6.51098722454011E-10
61.0	93	124	3	3	11	0.547514863246895	non-ideal	8.056915784804961E-10	1.8697201166872476E-10	0.0	99.99842849802225	1.7221015118735335E-9	0.04382742214940036	2.233401117379121E-8	1.306321735364307E-7	1.2843739753823467E-8	0.0	6.55743779296069E-10
62.0	93	124	3	3	11	0.5428510772057843	non-ideal	8.074364618067586E-10	1.8669114899962696E-10	0.0	99.99842849802225	1.7232319428898814E-9	0.04384712639270853	2.2776221837487573E-8	1.329221735364307E-7	1.2971814946716389E-8	0.0	6.606765078392488E-10
63.0	93	124	3	3	11	0.5384588416620666	non-ideal	8.091682001251093E-10	1.8646161856017106E-10	0.0	99.99842849802225	1.7243241422711908E-9	0.04376628295648308	2.3218503122005062E-8	1.352121735364307E-7	1.3099656776309631E-8	0.0	6.643655665528255E-10
64.0	94	125	3	3	11	0.5343126968577969	non-ideal	8.108874764487806E-10	1.8627813142483975E-10	0.0	99.99848893994935	1.7253832062680546E-9	0.04351550532072969	2.3660842548103266E-8	1.375021735364307E-7	1.3227277051493398E-8	0.0	6.698490018609524E-10
65.0	94	125	3	3	11	0.5303858889221834	non-ideal	8.125949124161954E-10	1.8613594521958178E-10	0.0	99.99848893994935	1.7264138446388173E-9	0.04060809811336518	2.410322976886539E-8	1.397921735364307E-7	1.3354686179170934E-8	0.0	6.736396902962166E-10
66.0	94	125	3	3	11	0.52665904928826	non-ideal	8.142910662855039E-10	1.8603077453834579E-10	0.0	99.99848893994935	1.7274201840478786E-9	0.03872536999060463	2.454565500037647E-8	1.420821735364307E-7	1.348189413017939E-8	0.0	6.780256547529753E-10
67.0	94	125	3	3	11	0.5231122366142759	non-ideal	8.159764377976716E-10	1.859587774292473E-10	0.0	99.99848893994935	1.7284058969421726E-9	0.037506477311669215	2.4988109369294804E-8	1.443721735364307E-7	1.3608909972514928E-8	0.0	6.819541472592211E-10
68.0	94	125	3	3	11	0.5197270503892681	non-ideal	8.176514834751935E-10	1.859165016373913E-10	0.0	99.99848893994935	1.7293743562500553E-9	0.036627830636538954	2.5430585444306382E-8	1.4666217353643072E-7	1.3735741875759805E-8	0.0	6.856198355016732E-10
69.0	94	125	3	3	11	0.5164898430256208	non-ideal	8.193166142698144E-10	1.85900843864051E-10	0.0	99.99848893994935	1.7303285020398775E-9	0.035990206589265814	2.5873076149349128E-8	1.4895217353643072E-7	1.3862397504234278E-8	0.0	6.889631130416783E-10
70.0	94	125	3	3	11	0.5133862710176892	non-ideal	8.209722041427168E-10	1.8590901606845636E-10	0.0	99.99848893994935	1.7312709978636262E-9	0.035635394118575414	2.6315575375951837E-8	1.5124217353643072E-7	1.3988883852338055E-8	0.0	6.930485245364348E-10
71.0	94	125	3	3	11	0.5104046624887087	non-ideal	8.226185849614926E-10	1.8593851249312626E-10	0.0	99.99848893994935	1.7322041260486474E-9	0.035346063706856834	2.6758077122313412E-8	1.5353217353643072E-7	1.4115207557128914E-8	0.0	6.966227411200739E-10
72.0	94	125	3	3	11	0.507531794854196	non-ideal	8.242560641600853E-10	1.8598708227184273E-10	0.0	99.99848893994935	1.7331300565908455E-9	0.03522633601792768	2.7200576794700648E-8	1.5582217353643078E-7	1.424137450481166E-8	0.0	7.007424535349839E-10
73.0	94	125	3	3	11	0.504759909559904	non-ideal	8.258849199187094E-10	1.860527021936715E-10	0.0	99.99848893994935	1.7340506436287727E-9	0.03505286360648658	2.764306983338951E-8	1.5811217353643078E-7	1.4367390303744626E-8	0.0	7.036415465127218E-10
74.0	94	125	3	3	11	0.5020797787166833	non-ideal	8.275054053939827E-10	1.8613355557234387E-10	0.0	99.99848893994935	1.7349675496002136E-9	0.035054187881244044	2.8085552244661215E-8	1.6040217353643078E-7	1.449326013326731E-8	0.0	7.071259238415545E-10
75.0	94	125	3	3	11	0.49948349324750274	non-ideal	8.291177525908023E-10	1.8622801037722397E-10	0.0	99.99848893994935	1.7358822625793956E-9	0.03499516026477198	2.852802052198064E-8	1.626921735364308E-7	1.4618988792253336E-8	0.0	7.100803319289761E-10
76.0	94	125	3	3	11	0.49696435043882553	non-ideal	8.307221677237558E-10	1.8633460072893959E-10	0.0	99.99848893994935	1.736796028808557E-9	0.034850204858650084	2.8970471113646555E-8	1.649821735364308E-7	1.4744580890409676E-8	0.0	7.126293262815525E-10
77.0	94	125	3	3	11	0.494514229186989	non-ideal	8.32318849322967E-10	1.864520107031462E-10	0.0	99.99848893994935	1.7377101176161892E-9	0.0347653689347929	2.9412901792861337E-8	1.672721735364308E-7	1.4870040421690467E-8	0.0	7.152685610228269E-10
78.0	94	125	3	3	11	0.4921305989688669	non-ideal	8.339079696560706E-10	1.8657905767784172E-10	0.0	99.99848893994935	1.7386254455303711E-9	0.03478473766553381	2.985530939297896E-8	1.695621735364308E-7	1.499537151501276E-8	0.0	7.190155513472511E-10
79.0	94	125	3	3	11	0.48980521186158243	non-ideal	8.3548969057784E-10	1.867146815447164E-10	0.0	99.99848893994935	1.7395429579853428E-9	0.03484213519665175	3.029769188302059E-8	1.718521735364308E-7	1.5120577773177896E-8	0.0	7.227520079220793E-10
80.0	94	125	3	3	11	0.48753471286022265	non-ideal	8.370641636963921E-10	1.8685792942424362E-10	0.0	99.99848893994935	1.740463482675711E-9	0.034845122934350735	3.0740047413331823E-8	1.741421735364308E-7	1.5245662598820237E-8	0.0	7.259805043068372E-10
81.0	94	125	3	3	11	0.4853158051092834	non-ideal	8.386315263140386E-10	1.870079465603829E-10	0.0	99.99848893994935	1.7413876877212888E-9	0.03480131107415993	3.118237400477135E-8	1.764321735364308E-7	1.537062930410513E-8	0.0	7.285943110244651E-10
82.0	95	126	3	3	11	0.4831439467775258	non-ideal	8.40191906142368E-10	1.8716396637187515E-10	0.0	99.99854938191298	1.7423161938864082E-9	0.03451536453163287	3.1624670104256787E-8	1.787221735364308E-7	1.549548094160159E-8	0.0	7.321673840487829E-10
83.0	95	126	3	3	11	0.48101605485710597	non-ideal	8.417454248745586E-10	1.8732531232322384E-10	0.0	99.99854938191298	1.7432495739788317E-9	0.03257993152853583	3.206693450325424E-8	1.810121735364308E-7	1.5620220203023856E-8	0.0	7.38592749945278E-10
84.0	95	126	3	3	11	0.47893015260547467	non-ideal	8.432921895555474E-10	1.8749135561147282E-10	0.0	99.99854938191298	1.7441882232502413E-9	0.03138650454018797	3.2509165541695966E-8	1.833021735364308E-7	1.574485009991086E-8	0.0	7.446629160863134E-10
85.0	95	126	3	3	11	0.47688160742569413	non-ideal	8.44832301785523E-10	1.8766154246408154E-10	0.0	99.99854938191298	1.7451325721684484E-9	0.030648923999593965	3.295136225393245E-8	1.8559217353643081E-7	1.5869373186226326E-8	0.0	7.499404315372422E-10
86.0	95	126	3	3	11	0.4748686278064932	non-ideal	8.463658611835377E-10	1.8783537665271027E-10	0.0	99.99854938191298	1.74608301834421E-9	0.030286172684403315	3.3393523935903576E-8	1.8788217353643082E-7	1.5993791843390832E-8	0.0	7.552557174208309E-10
87.0	95	126	3	3	11	0.47289049415335815	non-ideal	8.478929552795656E-10	1.8801241367888643E-10	0.0	99.99854938191298	1.7470397901658546E-9	0.030053479824196663	3.383564932527972E-8	1.9017217353643082E-7	1.611810855163295E-8	0.0	7.606777221838262E-10
88.0	95	126	3	3	11	0.4709433737380765	non-ideal	8.494136689551385E-10	1.8819225595710452E-10	0.0	99.99854938191298	1.748003172617044E-9	0.029865845598246916	3.427773784231672E-8	1.9246217353643082E-7	1.6242325493919607E-8	0.0	7.652559295135771E-10
89.0	95	126	3	3	11	0.46902634776366997	non-ideal	8.509280828471108E-10	1.8837454654588163E-10	0.0	99.99854938191298	1.7489733864424618E-9	0.02973609837621192	3.47197888548694E-8	1.9475217353643082E-7	1.6366444801361045E-8	0.0	7.692153466339883E-10
90.0	95	126	3	3	11	0.4671380083813702	non-ideal	8.524362724564282E-10	1.885589662676502E-10	0.0	99.99854938191298	1.749950601423106E-9	0.029732974259666072	3.5161801730438174E-8	1.9704217353643083E-7	1.6490468539320215E-8	0.0	7.741809614995508E-10
91.0	95	126	3	3	11	0.4652766756240117	non-ideal	8.539383107899802E-10	1.887452295515295E-10	0.0	99.99854938191298	1.7509349809643138E-9	0.029623101648300225	3.560377605556718E-8	1.9933217353643083E-7	1.6614398641385855E-8	0.0	7.774898957824516E-10
92.0	95	126	3	3	11	0.46344148704006993	non-ideal	8.55434262680029E-10	1.8893308075765418E-10	0.0	99.99854938191298	1.7519265890547088E-9	0.029635737885596133	3.6045711079163515E-8	2.0162217353643083E-7	1.6738237093878376E-8	0.0	7.816833369982791E-10
93.0	95	126	3	3	11	0.4616298299399827	non-ideal	8.569241955040283E-10	1.8912229172786003E-10	0.0	99.99854938191298	1.7529255853357827E-9	0.02954810123229172	3.6487606798370927E-8	2.0391217353643083E-7	1.6861985587328583E-8	0.0	7.851031087539408E-10
94.0	94	125	3	3	11	0.4598424013274598	non-ideal	8.584081698282487E-10	1.8931265778102961E-10	0.0	99.99848893994935	1.753931994141916E-9	0.029737299675456377	3.6929462617731885E-8	2.0620217353643084E-7	1.6985645955384317E-8	0.0	7.882260345854208E-10
95.0	94	125	3	3	11	0.45807701354877844	non-ideal	8.59886244964787E-10	1.8950398521625142E-10	0.0	99.99848893994935	1.7549458827584617E-9	0.03145214222892154	3.7371278353721515E-8	2.0849217353643084E-7	1.710921999142953E-8	0.0	7.871032862156977E-10
96.0	94	125	3	3	11	0.4563331956773452	non-ideal	8.613584794773256E-10	1.8969612290169725E-10	0.0	99.99848893994935	1.7559673018444302E-9	0.03254099123512056	3.781305386722204E-8	2.1078217353643084E-7	1.7232709149582418E-8	0.0	7.866195270260371E-10
97.0	94	125	3	3	11	0.4546106352572664	non-ideal	8.628249272520129E-10	1.8988892660319976E-10	0.0	99.99848893994935	1.7569962352411359E-9	0.0332065812844108	3.825478877693852E-8	2.1307217353643085E-7	1.7356115060364267E-8	0.0	7.855790375896342E-10
98.0	94	125	3	3	11	0.4529078086827907	non-ideal	8.642856396060692E-10	1.9008226704529178E-10	0.0	99.99848893994935	1.7580326808623343E-9	0.03374077048815882	3.869648288742368E-8	2.1536217353643085E-7	1.74794392560646E-8	0.0	7.857643559337156E-10
99.0	94	125	3	3	11	0.45122384480283606	non-ideal	8.657406678400331E-10	1.9027602876272478E-10	0.0	99.99848893994935	1.759076650349042E-9	0.034021322288294104	3.913813617847884E-8	2.1765217353643085E-7	1.7602683175962483E-8	0.0	7.852355853085257E-10
100.0	94	125	3	3	11	0.44955866256341076	non-ideal	8.671900623587544E-10	1.9047010899081596E-10	0.0	99.99848893994935	1.7601281323733215E-9	0.03434469458314898	3.957974858846384E-8	2.1994217353643085E-7	1.7725848237860325E-8	0.0	7.851351210064219E-10
101.0	94	125	3	3	11	0.447911911493192	non-ideal	8.686338705057277E-10	1.9066441653871586E-10	0.0	99.99848893994935	1.7611870782033796E-9	0.03442971564309435	4.002131992365682E-8	2.2223217353643086E-7	1.7848935868965442E-8	0.0	7.851179165399781E-10
102.0	94	125	3	3	11	0.4462825736006058	non-ideal	8.700721388910192E-10	1.90858870532376E-10	0.0	99.99848893994935	1.7622534570311773E-9	0.03457833643602474	4.0462850161926046E-8	2.2452217353643086E-7	1.7971947409421607E-8	0.0	7.862654406623659E-10
103.0	94	125	3	3	11	0.444670351683191	non-ideal	8.715049138028363E-10	1.9105339902648018E-10	0.0	99.99848893994935	1.7633272354287301E-9	0.0345825349976575	4.0904339325405235E-8	2.2681217353643086E-7	1.8094884155497525E-8	0.0	7.864209569278476E-10
104.0	94	125	3	3	11	0.44307507757050724	non-ideal	8.729322376712958E-10	1.9124793834518177E-10	0.0	99.99848893994935	1.7644083272449938E-9	0.03458003175567243	4.1345787191457914E-8	2.2910217353643086E-7	1.8217747454120135E-8	0.0	7.866944996533521E-10
105.0	93	125	3	3	11	0.4414954911255766	non-ideal	8.743541547379415E-10	1.914424324333235E-10	0.0	99.99848893994935	1.7654967100512403E-9	0.03492747405553156	4.178719394754873E-8	2.3139217353643087E-7	1.8340538491988884E-8	0.0	7.870599504990317E-10
106.0	93	125	3	3	11	0.43993208677022433	non-ideal	8.757707077166015E-10	1.91636831338506E-10	0.0	99.99848893994935	1.7665923148718624E-9	0.037689515159989535	4.222855955447062E-8	2.3368217353643087E-7	1.8463258503866304E-8	0.0	7.841272896359861E-10
107.0	93	125	3	3	11	0.43838432807757166	non-ideal	8.771819359884515E-10	1.918310914236203E-10	0.0	99.99848893994935	1.7676950446170478E-9	0.03948723245400688	4.266988385265573E-8	2.3597217353643087E-7	1.8585908738034093E-8	0.0	7.81933174687829E-10
108.0	93	125	3	3	11	0.4368511210922797	non-ideal	8.785878820724694E-10	1.9202517434426195E-10	0.0	99.99848893994935	1.768804875844216E-9	0.04055148176375038	4.3111167130878546E-8	2.3826217353643087E-7	1.870849027390622E-8	0.0	7.795102043466224E-10
109.0	93	125	3	3	11	0.4353333757128321	non-ideal	8.799885835265979E-10	1.922190459894162E-10	0.0	99.99848893994935	1.7699216850465252E-9	0.04144472774217577	4.355240913358938E-8	2.4055217353643085E-7	1.883100434477477E-8	0.0	7.787183629834492E-10
110.0	93	125	3	3	11	0.43382949643942315	non-ideal	8.813840801511314E-10	1.9241267720869451E-10	0.0	99.99848893994935	1.7710454336005784E-9	0.041895160912064314	4.3993610114992165E-8	2.4284217353643085E-7	1.8953451996093057E-8	0.0	7.772295315746101E-10
111.0	93	125	3	3	11	0.43234011896814617	non-ideal	8.827744105092232E-10	1.926060419334331E-10	0.0	99.99848893994935	1.772176036213071E-9	0.042466091161206164	4.443477007873319E-8	2.4513217353643086E-7	1.907583433423713E-8	0.0	7.766717203593066E-10
112.0	93	125	3	3	11	0.43086480326555765	non-ideal	8.841596123076113E-10	1.9279911791430103E-10	0.0	99.99848893994935	1.7733134100551757E-9	0.04270609911424066	4.487588906243709E-8	2.4742217353643086E-7	1.91981524336119E-8	0.0	7.76229787615085E-10
113.0	93	125	3	3	11	0.4294032283293021	non-ideal	8.855397220463764E-10	1.9299188580936688E-10	0.0	99.99848893994935	1.7744574653349776E-9	0.04291099067740714	4.531696707718552E-8	2.4971217353643086E-7	1.9320407357742338E-8	0.0	7.755972582911858E-10
114.0	93	125	3	3	11	0.4279549656747689	non-ideal	8.869147750202746E-10	1.9318432896226356E-10	0.0	99.99848893994935	1.7756081107387667E-9	0.04303726172296433	4.575800413676238E-8	2.5200217353643086E-7	1.944260015032698E-8	0.0	7.754818058440002E-10
115.0	93	125	3	3	11	0.42651958813322344	non-ideal	8.882848090000488E-10	1.933764331091091E-10	0.0	99.99848893994935	1.7767653018657599E-9	0.04325189260539154	4.619900052997935E-8	2.5429217353643087E-7	1.9564731747790094E-8	0.0	7.764981947512128E-10
116.0	93	125	3	3	11	0.42509781162517135	non-ideal	8.89649858677834E-10	1.9356818590023908E-10	0.0	99.99848893994935	1.777928920854712E-9	0.04333500051938239	4.6639956134911714E-8	2.5658217353643087E-7	1.9686803202035486E-8	0.0	7.763060415770671E-10
117.0	93	125	3	3	11	0.42368863065458806	non-ideal	8.910099585395088E-10	1.9375957740214773E-10	0.0	99.99848893994935	1.7790988860948015E-9	0.043389144098212526	4.7080871044813276E-8	2.5887217353643087E-7	1.9808815477471592E-8	0.0	7.762363306855655E-10
118.0	93	125	3	3	11	0.4222919313855996	non-ideal	8.923651443122127E-10	1.9395059895681285E-10	0.0	99.99848893994935	1.7802751351764624E-9	0.04340351713583809	4.7521745462548065E-8	2.611621735364309E-7	1.9930769487002613E-8	0.0	7.776068219600584E-10
119.0	93	125	3	3	11	0.4209080507930074	non-ideal	8.937154484101735E-10	1.9414124340811136E-10	0.0	99.99848893994935	1.781457544625274E-9	0.04353153585178109	4.796257924775117E-8	2.634521735364309E-7	2.0052666238456193E-8	0.0	7.795522384460548E-10
120.0	93	125	3	3	11	0.41953591285381897	non-ideal	8.950609060185223E-10	1.943315053269245E-10	0.0	99.99848893994935	1.7826460718407497E-9	0.04361960783988926	4.840337272313027E-8	2.657421735364309E-7	2.017450657362555E-8	0.0	7.814834986073933E-10
