# Supplementary material for: Multiscale Multiobjective Systems Analysis (MiMoSA): an advanced metabolic modeling framework for complex systems
Source: Sci Rep. 2019 Nov 18;9:16948. doi: 10.1038/s41598-019-53188-0 (PMC6861322; doi:10.1038/s41598-019-53188-0)
Supplement: Supplementary file 2 — Supplemental File 1 [file 41598_2019_53188_MOESM2_ESM.zip › iTery101/.temp/iTery101/data/bio10_0/Attributes_Cell_Diazotroph_29.csv]

Time Step	x	y	Filament Name	Position in Filament	Filament length	Efficiency	Regime	biomass	glycogen	no3	photon	cyanophycin	o2	n2	hco3	co2	urea	nh4
2.0	128	144	3	4	11	0.0	non-ideal	8.49563789124185E-10	1.7972156063229431E-9	0.0	0.0	2.9833094303117714E-10	3.102479968406163E-10	4.962767490990312E-10	1.842988071330857E-9	9.852994516937695E-11	0.0	0.0
3.0	128	144	3	4	11	0.0	non-ideal	8.572770231998202E-10	1.6819571536170312E-9	0.0	99.99963734350546	3.908824966489884E-10	0.031959991826768994	6.514261231800433E-10	3.678395697196166E-9	7.006353232173258E-10	0.0	1.6117083471849323E-11
4.0	128	144	3	4	11	2.3792625713609734	non-ideal	8.64962603408422E-10	1.5904975971420779E-9	0.0	99.99963734350546	4.6384704810641757E-10	0.05689700203303134	8.562026581323708E-10	5.514703305414101E-9	1.2110357039493226E-9	0.0	2.8711468353995334E-11
5.0	128	144	3	4	11	2.3724981195704133	non-ideal	8.739829151385553E-10	1.4738922729357063E-9	0.0	99.99963734350546	5.498553498623913E-10	0.07611717866757825	1.026807702864069E-9	7.3884286081284035E-9	1.8550076434479765E-9	0.0	4.2540980016545815E-11
6.0	128	144	3	4	11	2.7872658121796197	non-ideal	8.824457514994801E-10	1.3765661783188272E-9	0.0	99.99963734350546	6.186076176583017E-10	0.0907507112663041	1.2391114107744544E-9	9.262065167300369E-9	2.4402219111607632E-9	0.0	5.708027242470527E-11
7.0	128	144	3	4	11	2.6188393595946593	non-ideal	8.902960564971419E-10	1.2878143391995117E-9	0.0	99.99963734350546	6.830090310974478E-10	0.10183746009640099	1.460731037503901E-9	1.1135701531225364E-8	2.9664487797289145E-9	4.37095160027272E-15	7.279872921612362E-11
8.0	128	144	3	4	11	2.4333687465572527	non-ideal	8.97635442340287E-10	1.2049584830092874E-9	0.0	99.99963734350546	7.445765237388848E-10	0.11083033541588042	1.6879255509970686E-9	1.3009337894862128E-8	3.450293862781451E-9	-1.3011328900410454E-15	8.915570616901908E-11
9.0	128	144	3	4	11	2.2791392387427245	non-ideal	9.045169660691921E-10	1.1282787600504888E-9	0.0	99.99963734350546	8.029923179913338E-10	0.11675943766509488	1.921561836748637E-9	1.4882974258498491E-8	3.891555746479505E-9	-5.85012335633606E-15	1.062868821356916E-10
10.0	128	144	3	4	11	2.141082118703776	non-ideal	9.109809340225569E-10	1.0574469379510644E-9	0.0	99.99963734350546	8.58565982808525E-10	0.12200622711333696	2.1609353552548815E-9	1.6756610622134858E-8	4.291065373206991E-9	-3.820131854073453E-15	1.2371376262432226E-10
11.0	128	144	3	4	11	2.015210156197916	non-ideal	9.170658134065794E-10	9.919572947538648E-10	0.0	99.99963734350546	9.114815850155006E-10	0.1254634900892006	2.4056609440804346E-9	1.8630246985771224E-8	4.653036787756739E-9	-5.230044429464351E-15	1.4100763893814075E-10
12.0	128	144	3	4	11	1.9009444361847145	non-ideal	9.228062954779392E-10	9.314135477954686E-10	0.0	99.99963734350546	9.621554075420946E-10	0.1281036245587667	2.654755220773689E-9	2.050388334940759E-8	4.978031295766961E-9	-7.361821647345357E-15	1.5759096533128312E-10
13.0	128	144	3	4	11	1.797121937334924	non-ideal	9.282333062200769E-10	8.754506495617542E-10	0.0	99.99963734350546	1.01115604867729E-9	0.13095493447541198	2.9068450682262563E-9	2.2377519713043958E-8	5.264707189334631E-9	-6.658071361819241E-15	1.7410579454263161E-10
14.0	128	144	3	4	11	1.7025914801333952	non-ideal	9.333745132995402E-10	8.237235020738723E-10	0.0	99.99963734350546	1.0591301238089702E-9	0.13238757972192466	3.1607376608060824E-9	2.4251156076680324E-8	5.5141036124969245E-9	-5.054685638029588E-15	1.903214358808885E-10
15.0	128	144	3	4	11	1.6163640889252608	non-ideal	9.382546307855909E-10	7.759201080277665E-10	0.0	99.99963734350546	1.1051488426193678E-9	0.13387008505378847	3.418737742451078E-9	2.6124792440316708E-8	5.73882366243222E-9	-2.920051484241483E-15	2.0765024664364045E-10
16.0	128	144	3	4	11	1.5375471499634057	non-ideal	9.42895752909613E-10	7.31862462477367E-10	0.0	99.99963734350546	1.1484817832452926E-9	0.1357136422331069	3.682399826006003E-9	2.7998428803953064E-8	5.945470466094039E-9	-4.166316696508475E-15	2.2433834368126554E-10
17.0	90	124	3	4	11	1.465351807495242	non-ideal	9.473184268278852E-10	6.912960180738379E-10	0.0	99.99842849802225	1.1893062025623377E-9	0.13704353281783963	3.951338744183862E-9	2.987206516758943E-8	6.135308264663946E-9	-3.2693625204340102E-15	2.4183140376662954E-10
18.0	90	124	3	4	11	1.3993259565297267	non-ideal	9.515419765622871E-10	6.53917159400154E-10	0.0	99.99842849802225	1.227738253136891E-9	0.12420558148082673	4.312960350390294E-9	3.216217355276844E-8	6.335551745016482E-9	-5.725681299222426E-15	2.537904608659655E-10
19.0	90	124	3	4	11	1.3391195127429572	non-ideal	9.555607706587667E-10	6.194778363340562E-10	0.0	99.99842849802225	1.2635133441797712E-9	0.11474979439930592	4.6803142388482765E-9	3.4452173536463515E-8	6.52707416645241E-9	3.838797625270413E-15	2.6591200720543397E-10
20.0	90	124	3	4	11	1.2768414102491166	non-ideal	9.593156735824486E-10	5.745350309506959E-10	0.0	99.99842849802225	1.3080493658552725E-9	0.10826192281588004	5.024949986847506E-9	3.6742173536430715E-8	6.7570834914121735E-9	3.179733621075829E-15	2.7809848386966134E-10
21.0	90	124	3	4	11	1.1954333377396105	non-ideal	9.62831631047475E-10	5.328951404797685E-10	0.0	99.99842849802225	1.3495100682020331E-9	0.10511671494967667	5.376236158277827E-9	3.9032173536430645E-8	6.978166842077054E-9	0.0	2.9125016820538455E-10
22.0	90	124	3	4	11	1.1215629042406539	non-ideal	9.660590920038462E-10	4.967529758299817E-10	0.0	99.99842849802225	1.3859992489094622E-9	0.10327340540065548	5.7389789844508765E-9	4.132217353643065E-8	7.182983935442148E-9	0.0	3.047679089248301E-10
23.0	90	124	3	4	11	1.0314850353864924	non-ideal	9.690242137320083E-10	4.643973060563571E-10	0.0	99.99842849802225	1.4189996722740398E-9	0.10187531458118819	6.109561593658997E-9	4.361217353643065E-8	7.377250600643143E-9	2.7439657232404788E-15	3.181577545157464E-10
24.0	90	124	3	4	11	0.9493325767453702	non-ideal	9.7176371777082E-10	4.3520805360308045E-10	0.0	99.99842849802225	1.4489478657906889E-9	0.10107113111319577	6.486980405865184E-9	4.590217353643065E-8	7.564046369416983E-9	2.3242915510331943E-15	3.3188026800113197E-10
25.0	90	124	3	4	11	0.8785677027361907	non-ideal	9.74303609924608E-10	4.0897645554180717E-10	0.0	99.99842849802225	1.4759718143606962E-9	0.10116822459378949	6.870991655702305E-9	4.8192173536430635E-8	7.744595725261142E-9	0.0	3.4560994045538495E-10
26.0	90	124	3	4	11	0.815839303441845	non-ideal	9.766654775567014E-10	3.8542732851690753E-10	0.0	99.99842849802225	1.500267924432019E-9	0.10089372252991465	7.261169241659428E-9	5.048217353643064E-8	7.920230977165095E-9	0.0	3.592512159396171E-10
27.0	90	124	3	4	11	0.7597889398166575	non-ideal	9.78868950058268E-10	3.642804858673272E-10	0.0	99.99842849802225	1.5221231218429331E-9	0.1005729431480446	7.656863121875079E-9	5.277217353643064E-8	8.091446598752712E-9	2.5227123610052343E-15	3.7277418318576056E-10
28.0	90	124	3	4	11	0.7098360467374774	non-ideal	9.809315145883152E-10	3.452900882965229E-10	0.0	99.99842849802225	1.54178997428863E-9	0.10015534860884613	8.057504992188486E-9	5.506217353643064E-8	8.258671277143227E-9	2.095395478645524E-15	3.8584732505088587E-10
29.0	91	123	3	4	11	0.6653326804993269	non-ideal	9.828685612672386E-10	3.2823922274784683E-10	0.0	99.9983680561317	1.5594909345378146E-9	0.0996953945179663	8.46259097794814E-9	5.735217353643067E-8	8.422282942262057E-9	0.0	3.9854685404371245E-10
30.0	91	123	3	4	11	0.6256378644981584	non-ideal	9.846936438668892E-10	3.129324830368655E-10	0.0	99.9983680561317	1.57542567862553E-9	0.08884964610998475	8.871663604442688E-9	5.964217353643067E-8	8.582624031478544E-9	0.0	4.1095447704955596E-10
31.0	91	123	3	4	11	0.5901881145755781	non-ideal	9.864187874114741E-10	2.991939062764877E-10	0.0	99.9983680561317	1.5897750367679004E-9	0.08124098728368759	9.28431695938724E-9	6.193217353643067E-8	8.740001394863906E-9	0.0	4.228486532564428E-10
32.0	91	123	3	4	11	0.5585138835892576	non-ideal	9.880546482325933E-10	2.8686535100217535E-10	0.0	99.9983680561317	1.6027009982421706E-9	0.07567152342145764	9.700183667384698E-9	6.422217353643067E-8	8.894692213344121E-9	1.3338958543843349E-15	4.3429993076899956E-10
33.0	91	123	3	4	11	0.5301929548491914	non-ideal	9.896107102259764E-10	2.758046946052756E-10	0.0	99.9983680561317	1.6143495500580891E-9	0.07188589243988355	1.0118936190982028E-8	6.651217353643068E-8	9.046945200783081E-9	0.0	4.453095177573796E-10
34.0	91	123	3	4	11	0.5048629564848317	non-ideal	9.910953855143128E-10	2.6588414996261045E-10	0.0	99.9983680561317	1.6248511664242763E-9	0.06940127962505423	1.0540275885121515E-8	6.880217353643068E-8	9.196985788441883E-9	-1.4084324598273241E-15	4.565022835331033E-10
35.0	91	123	3	4	11	0.482191068163172	non-ideal	9.925161334337795E-10	2.5698881963921926E-10	0.0	99.9983680561317	1.6343230948151957E-9	0.06737976543409419	1.0963934159528766E-8	7.109217353643068E-8	9.345017135537865E-9	0.0	4.667442271041248E-10
36.0	91	123	3	4	11	0.46188046388205256	non-ideal	9.93879626751618E-10	2.4901538170383927E-10	0.0	99.9983680561317	1.6428717235617758E-9	0.06596563458806895	1.1389675178932051E-8	7.338217353643066E-8	9.491220527757802E-9	1.2120258149788454E-15	4.767562272478394E-10
37.0	91	123	3	4	11	0.443686146059589	non-ideal	9.951918135769001E-10	2.418709178179211E-10	0.0	99.9983680561317	1.6505921422347227E-9	0.06483449200397963	1.1817283816114182E-8	7.567217353643066E-8	9.635760403071253E-9	0.0	4.861882465664973E-10
38.0	91	123	3	4	11	0.42738146901912133	non-ideal	9.964579798246722E-10	2.354718748375199E-10	0.0	99.9983680561317	1.6575694057673546E-9	0.06408348848243597	1.224656434650876E-8	7.796217353643066E-8	9.778785768149519E-9	0.0	4.953305215753395E-10
39.0	91	123	3	4	11	0.4127585819310575	non-ideal	9.976828391978206E-10	2.297431105008314E-10	0.0	99.9983680561317	1.663880313515784E-9	0.06368154778668872	1.2677342749953776E-8	8.025217353643067E-8	9.920430376541525E-9	0.0	5.047770932761045E-10
40.0	91	123	3	4	11	0.39963764185823814	non-ideal	9.988706003328104E-10	2.246170408157581E-10	0.0	99.9983680561317	1.669593954692317E-9	0.0630815057919493	1.3109462851120108E-8	8.254217353643067E-8	1.0060814803508125E-8	1.2110338298136217E-15	5.132192904294656E-10
41.0	91	123	3	4	11	0.38785961116560674	non-ideal	1.0000250411144823E-9	2.2003288368121878E-10	0.0	99.9983680561317	1.6747727551106161E-9	0.0626340819044949	1.3542786084321675E-8	8.483217353643067E-8	1.0200047249431603E-8	0.0	5.216795498273483E-10
42.0	91	123	3	4	11	0.3772887927640062	non-ideal	1.0011495153829677E-9	2.159359716761447E-10	0.0	99.9983680561317	1.6794720445200389E-9	0.06240070279688109	1.3977183440493737E-8	8.712217353643073E-8	1.0338226809599956E-8	0.0	5.300172338167888E-10
43.0	91	123	3	4	11	0.3677909017088149	non-ideal	1.0022470157700904E-9	2.122771418576723E-10	0.0	99.9983680561317	1.6837418727530575E-9	0.062107683844342176	1.4412540783738923E-8	8.941217353643073E-8	1.0475442340992934E-8	1.0796920985857686E-15	5.376799311080196E-10
44.0	91	123	3	4	11	0.3592515020700341	non-ideal	1.0033202428764162E-9	2.0901217203318703E-10	0.0	99.9983680561317	1.6876277970355024E-9	0.062175467757173315	1.4848758720144824E-8	9.170217353643073E-8	1.0611773055305337E-8	0.0	5.454852997412589E-10
45.0	91	123	3	4	11	0.35157822498373587	non-ideal	1.0043715928131316E-9	2.0610128703476466E-10	0.0	99.9983680561317	1.6911699416831742E-9	0.062143613535303864	1.5285743245323773E-8	9.399217353643073E-8	1.074729202154495E-8	0.0	5.527552837733016E-10
46.0	92	123	3	4	11	0.34467414421274334	non-ideal	1.005403198796042E-9	2.035087187739482E-10	0.0	99.9983680561317	1.694404502157884E-9	0.06097005815500134	1.572341068124776E-8	9.628217353643074E-8	1.0882064992123618E-8	0.0	5.601174315236891E-10
47.0	92	123	3	4	11	0.3384555183517537	non-ideal	1.0064169950438388E-9	2.0120229404712425E-10	0.0	99.9983680561317	1.6973646600719754E-9	0.056206668527491156	1.6161689504227453E-8	9.857217353643075E-8	1.1016150215257789E-8	0.0	5.691116309246047E-10
48.0	92	123	3	4	11	0.3328591981293878	non-ideal	1.007414693901039E-9	1.9915307350854554E-10	0.0	99.9983680561317	1.7000794446157706E-9	0.052679213296883104	1.6600510951360027E-8	1.0086217353643076E-7	1.1149601824000544E-8	0.0	5.773173194349386E-10
49.0	92	123	3	4	11	0.3278142250262487	non-ideal	1.0083978404061248E-9	1.9733503516765656E-10	0.0	99.9983680561317	1.7025755145534731E-9	0.050190948544675346	1.703981653912832E-8	1.0315217353643076E-7	1.1282467708910125E-8	0.0	5.851526081049521E-10
50.0	92	123	3	4	11	0.32326727656320003	non-ideal	1.0093678034066618E-9	1.9572477059164925E-10	0.0	99.9983680561317	1.7048762788827017E-9	0.04829042075430075	1.7479550607247794E-8	1.0544217353643075E-7	1.1414792230811775E-8	0.0	5.922571497568442E-10
51.0	92	123	3	4	11	0.3191618766606017	non-ideal	1.010325814556125E-9	1.9430123089641244E-10	0.0	99.9983680561317	1.7070031658588742E-9	0.04696711562810904	1.7919665439907385E-8	1.0773217353643068E-7	1.1546614806640856E-8	0.0	5.990447735687901E-10
52.0	92	123	3	4	11	0.3154541582390775	non-ideal	1.0112729827740077E-9	1.9304548246409135E-10	0.0	99.9983680561317	1.7089754236785806E-9	0.04613588348421014	1.8360118147704386E-8	1.1002217353643069E-7	1.1677971160372893E-8	0.0	6.064743738304156E-10
53.0	92	123	3	4	11	0.31210483996604527	non-ideal	1.0122102911014255E-9	1.9194049860085198E-10	0.0	99.9983680561317	1.7108100258920322E-9	0.045539093439382575	1.880086843450384E-8	1.1231217353643069E-7	1.1808894247152519E-8	0.0	6.134406660233962E-10
54.0	92	123	3	4	11	0.30907344674162535	non-ideal	1.0131386201937614E-9	1.909709685958396E-10	0.0	99.9983680561317	1.7125224082945477E-9	0.04506078915070493	1.924188121868475E-8	1.1460217353643069E-7	1.1939413591796292E-8	0.0	6.198646951793843E-10
55.0	92	123	3	4	11	0.3063270991860919	non-ideal	1.014058762902095E-9	1.9012312147531845E-10	0.0	99.9983680561317	1.7141264995643323E-9	0.044579174438778665	1.9683125372181107E-8	1.168921735364307E-7	1.206955587119272E-8	0.0	6.253084259107508E-10
56.0	92	123	3	4	11	0.30383760702586726	non-ideal	1.0149714321855109E-9	1.8938457371178832E-10	0.0	99.9983680561317	1.7156347796239835E-9	0.044191472832176885	2.0124572811331358E-8	1.191821735364307E-7	1.2199345356657734E-8	0.0	6.30264235920694E-10
57.0	92	123	3	4	11	0.3015792880103165	non-ideal	1.0158772574084932E-9	1.887441898714445E-10	0.0	99.9983680561317	1.717058209885686E-9	0.04405808797329706	2.0566196967352254E-8	1.2147217353643069E-7	1.2328804545804289E-8	0.0	6.353561634396517E-10
58.0	92	123	3	4	11	0.2995251400691378	non-ideal	1.0167768087367682E-9	1.881919575700887E-10	0.0	99.9983680561317	1.7184069288502457E-9	0.04400200266543716	2.100797571047674E-8	1.237621735364307E-7	1.245795333940443E-8	0.0	6.407884244438306E-10
59.0	92	123	3	4	11	0.2976561353498993	non-ideal	1.0176705966675942E-9	1.877188717623166E-10	0.0	99.9983680561317	1.7196899001256027E-9	0.04387623704560201	2.1449888414166475E-8	1.260521735364307E-7	1.2586810106560248E-8	0.0	6.459836821422307E-10
60.0	92	123	3	4	11	0.29595302124907963	non-ideal	1.0185590753407876E-9	1.87316836856212E-10	0.0	99.9983680561317	1.720915105687278E-9	0.04387620369415118	2.1891916253613723E-8	1.283421735364307E-7	1.2715391683283184E-8	0.0	6.514127173771564E-10
61.0	92	123	3	4	11	0.29439757332961297	non-ideal	1.0194426535600863E-9	1.869785739347569E-10	0.0	99.9983680561317	1.7220898015942965E-9	0.043840255207578574	2.2334042900194674E-8	1.306321735364307E-7	1.2843713240342403E-8	0.0	6.560319108278598E-10
62.0	92	123	3	4	11	0.2929751570387069	non-ideal	1.0203216947125205E-9	1.8669753787033497E-10	0.0	99.9983680561317	1.7232203904786948E-9	0.04385260829326678	2.277625312496314E-8	1.329221735364307E-7	1.2971788817607187E-8	0.0	6.609267555436731E-10
63.0	92	123	3	4	11	0.2916710594962429	non-ideal	1.021196527716831E-9	1.8646784503084184E-10	0.0	99.9983680561317	1.7243127342351362E-9	0.0437875844842177	2.3218533982478096E-8	1.352121735364307E-7	1.309963101210206E-8	0.0	6.647052475509275E-10
64.0	93	124	3	4	11	0.2904741516934826	non-ideal	1.0220674431014243E-9	1.8628420526270374E-10	0.0	99.99842849802225	1.7253719311112929E-9	0.04352579722705319	2.3660872994917596E-8	1.375021735364307E-7	1.3227251633997665E-8	0.0	6.701184518704821E-10
65.0	93	124	3	4	11	0.28937196276229454	non-ideal	1.0229347051463364E-9	1.8614187502998221E-10	0.0	99.99842849802225	1.7264027074358828E-9	0.040627250242324275	2.4103259899934682E-8	1.397921735364307E-7	1.3354661064477264E-8	0.0	6.739704088632572E-10
66.0	93	124	3	4	11	0.2883560158444958	non-ideal	1.0237985470308026E-9	1.8603656809417539E-10	0.0	99.99842849802225	1.7274091392921683E-9	0.038742965694407355	2.4545684620204865E-8	1.420821735364307E-7	1.348186937048701E-8	0.0	6.783558232805514E-10
67.0	93	124	3	4	11	0.2874161904139345	non-ideal	1.0246591825912627E-9	1.859644418602981E-10	0.0	99.99842849802225	1.7283950445074713E-9	0.03751467604953174	2.498813910103742E-8	1.443721735364307E-7	1.3608885356074676E-8	0.0	6.822241114593628E-10
68.0	93	124	3	4	11	0.2865462460364414	non-ideal	1.0255167968086625E-9	1.859220425960271E-10	0.0	99.99842849802225	1.7293636019418406E-9	0.03665485276432232	2.5430614799536766E-8	1.4666217353643072E-7	1.3735717552537327E-8	0.0	6.860291335645123E-10
69.0	93	124	3	4	11	0.2857367515857786	non-ideal	1.0263715577607691E-9	1.8590626764383877E-10	0.0	99.99842849802225	1.730317827386418E-9	0.03600160443314003	2.587310507382459E-8	1.4895217353643072E-7	1.38623734828305E-8	0.0	6.892550081734129E-10
70.0	93	124	3	4	11	0.2849822286855366	non-ideal	1.0272236173819966E-9	1.8591432749169899E-10	0.0	99.99842849802225	1.7312603945457328E-9	0.03564947008917097	2.6315603861160882E-8	1.5124217353643072E-7	1.398886012862233E-8	0.0	6.933648011914024E-10
71.0	93	124	3	4	11	0.28427743386977	non-ideal	1.0280731118252207E-9	1.8594371600771887E-10	0.0	99.99842849802225	1.7321936625821187E-9	0.03536913223147562	2.6758105592099533E-8	1.5353217353643072E-7	1.4115183987645644E-8	0.0	6.970203954930008E-10
72.0	93	124	3	4	11	0.2836172266902315	non-ideal	1.0289201607885104E-9	1.8599218160849363E-10	0.0	99.99842849802225	1.7331196849384746E-9	0.03524483117345552	2.720060500668295E-8	1.5582217353643078E-7	1.4241351162643099E-8	0.0	7.011033518112436E-10
73.0	93	124	3	4	11	0.28299622432819554	non-ideal	1.0297648737370446E-9	1.8605770148262157E-10	0.0	99.99842849802225	1.7340403796830796E-9	0.03506426312383742	2.76430979106307E-8	1.5811217353643078E-7	1.4367367143184393E-8	0.0	7.039375712439895E-10
74.0	93	124	3	4	11	0.2824111058297179	non-ideal	1.0306073459990043E-9	1.8613845794638326E-10	0.0	99.99842849802225	1.7349573533387834E-9	0.0350720957564349	2.808557998536198E-8	1.6040217353643078E-7	1.4493237215122705E-8	0.0	7.074840785508015E-10
75.0	93	124	3	4	11	0.2818572328969282	non-ideal	1.0314476647480582E-9	1.8623281901048053E-10	0.0	99.99842849802225	1.7358721224119644E-9	0.0350137374714552	2.8528047885781033E-8	1.626921735364308E-7	1.4618966125044068E-8	0.0	7.104476907046106E-10
76.0	93	124	3	4	11	0.2813319543358279	non-ideal	1.0322859088466471E-9	1.8633931830246348E-10	0.0	99.99842849802225	1.7367860123913082E-9	0.03486288717631987	2.8970498505275922E-8	1.649821735364308E-7	1.474455833935633E-8	0.0	7.129406881946017E-10
77.0	93	124	3	4	11	0.2808325575283718	non-ideal	1.0331221465024069E-9	1.8645663933832532E-10	0.0	99.99842849802225	1.7377001310611183E-9	0.03478053865887115	2.941292869714224E-8	1.672721735364308E-7	1.487001815041819E-8	0.0	7.156056053790853E-10
78.0	93	124	3	4	11	0.2803555349916411	non-ideal	1.0339564407266433E-9	1.8658360031118137E-10	0.0	99.99842849802225	1.7386155485822078E-9	0.03480349520665462	2.985533617183467E-8	1.695621735364308E-7	1.499534940223192E-8	0.0	7.193902971872145E-10
79.0	93	124	3	4	11	0.2798991985517898	non-ideal	1.0347888480195374E-9	1.867191396718007E-10	0.0	99.99842849802225	1.7395331691656233E-9	0.03485839573596402	3.029771865323234E-8	1.718521735364308E-7	1.5120555778944962E-8	0.0	7.231039500249679E-10
80.0	93	124	3	4	11	0.2794614129712165	non-ideal	1.0356194176939527E-9	1.868623050238198E-10	0.0	99.99842849802225	1.7404537635394071E-9	0.03486124205679414	3.0740073972727326E-8	1.741421735364308E-7	1.5245640785701416E-8	0.0	7.263319342538048E-10
81.0	93	124	3	4	11	0.2790398085966313	non-ideal	1.0364481939451722E-9	1.870122416609333E-10	0.0	99.99842849802225	1.7413780321751191E-9	0.03481141049183996	3.1182400334893735E-8	1.764321735364308E-7	1.5370607675159745E-8	0.0	7.288886516123748E-10
82.0	94	125	3	4	11	0.27863270352254516	non-ideal	1.037275218929848E-9	1.8716818245007043E-10	0.0	99.99848893994935	1.742306643198958E-9	0.0345395021920847	3.1624696450616475E-8	1.787221735364308E-7	1.5495459415268134E-8	0.0	7.32595717535743E-10
83.0	94	125	3	4	11	0.2782394459956976	non-ideal	1.0381005262495115E-9	1.873294506611259E-10	0.0	99.99848893994935	1.7432400409969677E-9	0.03260078829779274	3.206696038210427E-8	1.810121735364308E-7	1.5620198933954125E-8	0.0	7.389933090186733E-10
84.0	94	125	3	4	11	0.27785718824041217	non-ideal	1.038924149434315E-9	1.8749541810173712E-10	0.0	99.99848893994935	1.7441787682339251E-9	0.03140858889419675	3.250919130945284E-8	1.833021735364308E-7	1.5744828970077054E-8	0.0	7.450948650181691E-10
85.0	94	125	3	4	11	0.27748593085832374	non-ideal	1.0397461177987619E-9	1.8766552983243924E-10	0.0	99.99848893994935	1.7451232152759328E-9	0.030657748334100683	3.295138803044962E-8	1.8559217353643081E-7	1.5869352155784623E-8	0.0	7.502334625071921E-10
86.0	94	125	3	4	11	0.27712427737944634	non-ideal	1.04056645615268E-9	1.8783929016280764E-10	0.0	99.99848893994935	1.7460736935198328E-9	0.03029381839959872	3.339354935680357E-8	1.8788217353643082E-7	1.599377102840024E-8	0.0	7.555286855447331E-10
87.0	94	125	3	4	11	0.27677072902601124	non-ideal	1.0413851885470415E-9	1.8801625484670038E-10	0.0	99.99848893994935	1.7470305401760927E-9	0.03006458508846958	3.383567464485107E-8	1.9017217353643082E-7	1.611808786764183E-8	0.0	7.609987893850097E-10
88.0	94	125	3	4	11	0.2764250465238178	non-ideal	1.0422023359848598E-9	1.8819602539088294E-10	0.0	99.99848893994935	1.7479939950023945E-9	0.029879300017963108	3.427776305130201E-8	1.9246217353643082E-7	1.624230494302628E-8	0.0	7.656132313486092E-10
89.0	94	125	3	4	11	0.2760862164632286	non-ideal	1.0430179179592977E-9	1.883782453475749E-10	0.0	99.99848893994935	1.7489642843313238E-9	0.02975350724708889	3.4719813979630574E-8	1.9475217353643082E-7	1.636642437343992E-8	0.0	7.69633364833389E-10
90.0	94	125	3	4	11	0.2757537419889796	non-ideal	1.0438319503034668E-9	1.8856259538369044E-10	0.0	99.99848893994935	1.7499415484313578E-9	0.029748116945129896	3.516182662885375E-8	1.9704217353643083E-7	1.6490448278975898E-8	0.0	7.745677717590024E-10
91.0	94	125	3	4	11	0.2754263970663644	non-ideal	1.0446444491045137E-9	1.8874878994380348E-10	0.0	99.99848893994935	1.7509259751373035E-9	0.02963716179238463	3.560380072407004E-8	1.9933217353643083E-7	1.661437854837693E-8	0.0	7.778621217367835E-10
92.0	94	125	3	4	11	0.2751042766507028	non-ideal	1.0454554278003768E-9	1.8893657318570538E-10	0.0	99.99848893994935	1.7519176576352511E-9	0.02964522622082721	3.604573567802458E-8	2.0162217353643083E-7	1.673821711524208E-8	0.0	7.819844732211751E-10
93.0	94	125	3	4	11	0.2747864924166603	non-ideal	1.046264899090763E-9	1.89125716813132E-10	0.0	99.99848893994935	1.752916701139681E-9	0.02956542094276994	3.648763117833303E-8	2.0391217353643083E-7	1.6861965770440964E-8	0.0	7.85531852924879E-10
94.0	93	124	3	4	11	0.27447280090826165	non-ideal	1.0470728749505585E-9	1.8931601651143176E-10	0.0	99.99842849802225	1.7539231856962817E-9	0.029753369333842806	3.692948694815984E-8	2.0620217353643084E-7	1.698562624402419E-8	0.0	7.886434682522941E-10
95.0	93	124	3	4	11	0.2741629624280487	non-ideal	1.0478793647005032E-9	1.8950727809950783E-10	0.0	99.99842849802225	1.7549371278422495E-9	0.031468667073736106	3.7371302512546884E-8	2.0849217353643084E-7	1.7109200424326E-8	0.0	7.875189703607812E-10
96.0	93	124	3	4	11	0.27385608136327877	non-ideal	1.0486843783939035E-9	1.8969935077240107E-10	0.0	99.99842849802225	1.7559585948533835E-9	0.0325597877604076	3.781307782922181E-8	2.1078217353643084E-7	1.7232689733692745E-8	0.0	7.870569611541219E-10
97.0	93	124	3	4	11	0.2735524097845858	non-ideal	1.0494879244760502E-9	1.8989209010849123E-10	0.0	99.99842849802225	1.75698758368332E-9	0.033219518862819965	3.825481258965429E-8	2.1307217353643085E-7	1.7356095779356785E-8	0.0	7.859245795961189E-10
98.0	93	124	3	4	11	0.27325140481376853	non-ideal	1.050290010795697E-9	1.9008536673781627E-10	0.0	99.99842849802225	1.758024102956699E-9	0.033753651057934916	3.869650665832367E-8	2.1536217353643085E-7	1.7479420074356978E-8	0.0	7.861080898150327E-10
99.0	93	124	3	4	11	0.27295286588420803	non-ideal	1.0510906434709939E-9	1.9027906519821203E-10	0.0	99.99842849802225	1.75906811934552E-9	0.03402939437466294	3.9138159760282E-8	2.1765217353643085E-7	1.7602664140381322E-8	0.0	7.855227295049129E-10
100.0	93	124	3	4	11	0.27265620555820436	non-ideal	1.0518898301029125E-9	1.9047308293629054E-10	0.0	99.99842849802225	1.7601196578461346E-9	0.034364153932132505	3.9579772041348675E-8	2.1994217353643085E-7	1.7725829327834667E-8	0.0	7.85557265557542E-10
101.0	93	124	3	4	11	0.2723619294544445	non-ideal	1.0526875764914177E-9	1.9066732845834112E-10	0.0	99.99842849802225	1.7611786605604285E-9	0.034439581340805374	4.002134325349402E-8	2.2223217353643086E-7	1.7848917081895804E-8	0.0	7.85429367046509E-10
102.0	93	124	3	4	11	0.27206942515187726	non-ideal	1.0534838880234791E-9	1.9086172098347694E-10	0.0	99.99842849802225	1.7622450898729364E-9	0.03459952080337695	4.046287333675435E-8	2.2452217353643086E-7	1.7971928754836826E-8	0.0	7.867032576531501E-10
103.0	93	124	3	4	11	0.27177855177634175	non-ideal	1.0542787703801872E-9	1.9105618858788608E-10	0.0	99.99842849802225	1.7633189162980198E-9	0.034595949575490885	4.0904362335728976E-8	2.2681217353643086E-7	1.8094865635619556E-8	0.0	7.867745215091613E-10
104.0	93	124	3	4	11	0.2714894095065998	non-ideal	1.0550722285735843E-9	1.912506675426584E-10	0.0	99.99842849802225	1.7644000803211928E-9	0.03459389156892641	4.134581017836647E-8	2.2910217353643086E-7	1.821772902252302E-8	0.0	7.870529067993406E-10
105.0	92	124	3	4	11	0.27120176973442095	non-ideal	1.0558642667601955E-9	1.914451016536742E-10	0.0	99.99842849802225	1.7654885118358112E-9	0.03493434859367793	4.178721678079523E-8	2.3139217353643087E-7	1.834052019024457E-8	0.0	7.873512617622883E-10
106.0	92	124	3	4	11	0.2709153392841968	non-ideal	1.0566548888750252E-9	1.9163944127211942E-10	0.0	99.99842849802225	1.7665841494543828E-9	0.03770921174021187	4.2228582149250924E-8	2.3368217353643087E-7	1.8463240358405268E-8	0.0	7.845436359905687E-10
107.0	92	124	3	4	11	0.2706300409703185	non-ideal	1.0574440993045116E-9	1.918336425568308E-10	0.0	99.99842849802225	1.7676869422942362E-9	0.03949378186623722	4.266990638438616E-8	2.3597217353643087E-7	1.8585890691387374E-8	0.0	7.82209549383087E-10
108.0	92	124	3	4	11	0.27034602789384776	non-ideal	1.0582319016383834E-9	1.9202766695248164E-10	0.0	99.99842849802225	1.7687968036998612E-9	0.04055975521872587	4.311118941507351E-8	2.3826217353643087E-7	1.8708472385347206E-8	0.0	7.7981158089924E-10
109.0	92	124	3	4	11	0.2700630258993045	non-ideal	1.0590182999807943E-9	1.9222148079942228E-10	0.0	99.99842849802225	1.7699136787022047E-9	0.041452162527044145	4.3552431377764916E-8	2.4055217353643085E-7	1.88309865461118E-8	0.0	7.790146087254055E-10
110.0	92	124	3	4	11	0.2697812096625438	non-ideal	1.0598032976006665E-9	1.9241505442889674E-10	0.0	99.99842849802225	1.7710374759659856E-9	0.04191296104542015	4.399363222379496E-8	2.4284217353643085E-7	1.8953434317853733E-8	0.0	7.776062901505603E-10
111.0	92	124	3	4	11	0.26950029119796604	non-ideal	1.0605868979544582E-9	1.9260836219713143E-10	0.0	99.99842849802225	1.7721681243875039E-9	0.04248558576809906	4.443479204067598E-8	2.4513217353643086E-7	1.907581677921435E-8	0.0	7.770580670666996E-10
112.0	92	124	3	4	11	0.2692203328891644	non-ideal	1.0613691042394613E-9	1.9280138164674829E-10	0.0	99.99842849802225	1.7733055407656795E-9	0.04272701059605995	4.487591086218517E-8	2.4742217353643086E-7	1.919813500614294E-8	0.0	7.766257387331477E-10
113.0	92	124	3	4	11	0.2689412438094647	non-ideal	1.0621499197128345E-9	1.9299409343775137E-10	0.0	99.99842849802225	1.7744496469224205E-9	0.0429352531015614	4.53169887653066E-8	2.4971217353643086E-7	1.93203900408333E-8	0.0	7.760173239210581E-10
114.0	92	124	3	4	11	0.2686630425119192	non-ideal	1.062929347738721E-9	1.9318648087496835E-10	0.0	99.99842849802225	1.775600364612026E-9	0.04305561692765707	4.575802583751819E-8	2.5200217353643086E-7	1.9442582903209774E-8	0.0	7.758612816779777E-10
115.0	92	124	3	4	11	0.2683857638872949	non-ideal	1.063707391185886E-9	1.9337852967250687E-10	0.0	99.99842849802225	1.7767576005239826E-9	0.04325791603794343	4.61990220903151E-8	2.5429217353643087E-7	1.9564714619429293E-8	0.0	7.767928576628507E-10
116.0	92	124	3	4	11	0.26810923543007825	non-ideal	1.0644840523470647E-9	1.935702277400879E-10	0.0	99.99842849802225	1.7779212582259085E-9	0.04334990872632807	4.6639977525292745E-8	2.5658217353643087E-7	1.968678620108531E-8	0.0	7.766623636636667E-10
117.0	92	124	3	4	11	0.2678332562201734	non-ideal	1.0652593348852216E-9	1.9376156485556044E-10	0.0	99.99842849802225	1.779091285668868E-9	0.043413735307966904	4.708089240089316E-8	2.5887217353643087E-7	1.980879855954275E-8	0.0	7.766552263946962E-10
118.0	92	124	3	4	11	0.2675582963015072	non-ideal	1.0660332408867079E-9	1.9395253230799339E-10	0.0	99.99842849802225	1.7802675624200622E-9	0.04342129575748058	4.752176659077065E-8	2.611621735364309E-7	1.9930752714291114E-8	0.0	7.779818474140569E-10
119.0	92	124	3	4	11	0.26728380977346355	non-ideal	1.0668057735360008E-9	1.9414312329240477E-10	0.0	99.99842849802225	1.7814500293523658E-9	0.04355194004274515	4.7962600322008306E-8	2.634521735364309E-7	2.0052649553782675E-8	0.0	7.799436540314222E-10
120.0	92	124	3	4	11	0.26701017319512466	non-ideal	1.0675769355086164E-9	1.943333319080485E-10	0.0	99.99842849802225	1.7826385903911955E-9	0.04363336342518751	4.840339361051937E-8	2.657421735364309E-7	2.0174490019732824E-8	0.0	7.818348141407982E-10
