# Supplementary material for: Multiscale Multiobjective Systems Analysis (MiMoSA): an advanced metabolic modeling framework for complex systems
Source: Sci Rep. 2019 Nov 18;9:16948. doi: 10.1038/s41598-019-53188-0 (PMC6861322; doi:10.1038/s41598-019-53188-0)
Supplement: Supplementary file 2 — Supplemental File 1 [file 41598_2019_53188_MOESM2_ESM.zip › iTery101/.temp/iTery101/data/bio10_0/Attributes_Cell_Diazotroph_30.csv]

Time Step	x	y	Filament Name	Position in Filament	Filament length	Efficiency	Regime	biomass	glycogen	no3	photon	cyanophycin	o2	n2	hco3	co2	urea	nh4
2.0	110	126	3	5	11	0.0	non-ideal	2.1397983501380596E-9	1.8174982927508328E-9	0.0	0.0	3.0115631751611193E-10	3.132657009155254E-10	4.97525958108835E-10	1.8440335508730298E-9	9.868164522052564E-11	0.0	0.0
3.0	110	126	3	5	11	0.0	non-ideal	2.1398631488950747E-9	1.5773060178731218E-9	0.0	99.99854938191298	4.728026258035554E-10	0.031966099854856676	4.4662427138809453E-10	3.678378748927159E-9	1.1372777292664869E-9	0.0	1.6127338763530814E-11
4.0	110	126	3	5	11	0.8226371875840002	non-ideal	2.139917101221577E-9	1.5443986970105837E-9	0.0	99.99854938191298	5.132423560865868E-10	0.05688384498207667	7.327159168070956E-10	5.514686138210497E-9	1.2700969272415687E-9	0.0	2.8730921961310704E-11
5.0	110	126	3	5	11	0.685198778030852	non-ideal	2.1399667891833787E-9	1.483674048307987E-9	0.0	99.99854938191298	5.687155742876211E-10	0.07608703232203266	9.79658146784311E-10	7.388406179508448E-9	1.5488677705713984E-9	0.0	4.256972060564679E-11
6.0	110	126	3	5	11	0.6312403571496035	non-ideal	2.140015821734412E-9	1.3807368144515756E-9	0.0	99.99854938191298	6.405508729617905E-10	0.09069222797539744	1.1842540516000204E-9	9.262042753675617E-9	2.1706786197836086E-9	0.0	5.711521059308026E-11
7.0	110	126	3	5	11	0.6230951896769907	non-ideal	2.1400637159980354E-9	1.2872101534141059E-9	0.0	99.99854938191298	7.073865535089075E-10	0.10178369504922773	1.3997881265052991E-9	1.113567911762634E-8	2.7298536067671687E-9	4.374437182004749E-15	7.284803966078255E-11
8.0	110	126	3	5	11	0.6088048217634758	non-ideal	2.140109746644923E-9	1.2048688973874349E-9	0.0	99.99854938191298	7.685054121963021E-10	0.11075887041495637	1.6280931165647484E-9	1.3009315481263137E-8	3.211996120725549E-9	9.867327112645707E-15	8.921309871111657E-11
9.0	110	126	3	5	11	0.585279678798642	non-ideal	2.1401540658367615E-9	1.1285831803988189E-9	0.0	99.99854938191298	8.265666715486594E-10	0.11668204540804954	1.862611291359718E-9	1.4882951844899502E-8	3.6520718591616626E-9	9.75691867044035E-15	1.0635560335327541E-10
10.0	110	126	3	5	11	0.5636704262184246	non-ideal	2.1401958337505005E-9	1.0576909108521935E-9	0.0	99.99854938191298	8.792899324356363E-10	0.12193362660503862	2.109117681007265E-9	1.6756588208535872E-8	4.0808181110491455E-9	4.893096846235353E-15	1.2379740150150145E-10
11.0	110	126	3	5	11	0.5313600540878837	non-ideal	2.1402350611049842E-9	9.92188462047553E-10	0.0	99.99854938191298	9.290944675664312E-10	0.1253767485598159	2.3616214416916896E-9	1.863022457217224E-8	4.4740542406708444E-9	2.854912893500093E-15	1.4109837493626417E-10
12.0	110	126	3	5	11	0.4991618173656785	non-ideal	2.140271919918809E-9	9.316406430694084E-10	0.0	99.99854938191298	9.768726281086955E-10	0.12801447051682868	2.6179505683507407E-9	2.0503860935808606E-8	4.828049660175287E-9	4.850581574382961E-15	1.5769238918609333E-10
13.0	110	126	3	5	11	0.4691302661874319	non-ideal	2.14030657529558E-9	8.756669335103801E-10	0.0	99.99854938191298	1.0231912635761165E-9	0.1308679506310718	2.876744554451474E-9	2.2377497299444972E-8	5.141673985809231E-9	6.185258370354713E-15	1.7421766254798973E-10
14.0	110	126	3	5	11	0.441180656451895	non-ideal	2.1403391789604707E-9	8.239318211005021E-10	0.0	99.99854938191298	1.0686711641587055E-9	0.13232315680199172	3.136875419603069E-9	2.425113366308134E-8	5.416108995577043E-9	4.516533905253598E-15	1.9045694096280134E-10
15.0	110	126	3	5	11	0.4151455596831659	non-ideal	2.1403698717029525E-9	7.761246744460256E-10	0.0	99.99854938191298	1.1123656742648418E-9	0.13372088836250928	3.4006885473226998E-9	2.6124770026717706E-8	5.6641177932863935E-9	3.9146470293558915E-15	2.0779059006267807E-10
16.0	110	126	3	5	11	0.3908882312030224	non-ideal	2.1403987844767897E-9	7.320554112698802E-10	0.0	99.99854938191298	1.1535374946432226E-9	0.13558921218253106	3.6697517344463044E-9	2.799840639035408E-8	5.892512863363749E-9	4.418205410966688E-15	2.2449009464331111E-10
17.0	89	123	3	5	11	0.3682855872709167	non-ideal	2.1404260438712474E-9	6.914730269264352E-10	0.0	99.9983680561317	1.1923568358808395E-9	0.13723881688434925	3.943703931834093E-9	2.987204275399043E-8	6.102592500664171E-9	4.7884053887324505E-15	2.4200169600423676E-10
18.0	89	123	3	5	11	0.3472839461252398	non-ideal	2.1404517740543453E-9	6.540806425292507E-10	0.0	99.9983680561317	1.2289316049082736E-9	0.12433121761324066	4.309973146777696E-9	3.216217354917239E-8	6.321572773370494E-9	1.1268192791229056E-15	2.5395065265561614E-10
19.0	89	123	3	5	11	0.3278541729769664	non-ideal	2.1404760916948995E-9	6.196289826671637E-10	0.0	99.9983680561317	1.2633599329277133E-9	0.11488640710597625	4.6807072053345754E-9	3.445217353647156E-8	6.526723711330228E-9	-2.5265751096282274E-15	2.6609466622468526E-10
20.0	89	123	3	5	11	0.3099022442003534	non-ideal	2.140499104174514E-9	5.746673601106024E-10	0.0	99.9983680561317	1.3079126611180532E-9	0.10839308544173619	5.0252996186902906E-9	3.674217353643073E-8	6.756773280519876E-9	-1.3040150536682296E-15	2.7828616078242495E-10
21.0	89	123	3	5	11	0.2933111407861473	non-ideal	2.1405209113304692E-9	5.329864547740548E-10	0.0	99.9983680561317	1.3494127924885253E-9	0.105255036088692	5.376481081422737E-9	3.9032173536430645E-8	6.977948655116508E-9	1.029434240076616E-15	2.9145481031343645E-10
22.0	89	123	3	5	11	0.2779858619024297	non-ideal	2.1405411463219146E-9	4.968322011407428E-10	0.0	99.9983680561317	1.385914048198642E-9	0.10338745598289843	5.739194308991039E-9	4.132217353643065E-8	7.18279245231124E-9	1.1756588642037223E-15	3.049568855917299E-10
23.0	89	123	3	5	11	0.2579777058507626	non-ideal	2.140559922045507E-9	4.644685794781542E-10	0.0	99.9983680561317	1.41892267077752E-9	0.10200615851884884	6.109759538155506E-9	4.361217353643065E-8	7.377076312156143E-9	0.0	3.1836723782881257E-10
24.0	89	123	3	5	11	0.23940174302500128	non-ideal	2.140577429866127E-9	4.3526929351855835E-10	0.0	99.9983680561317	1.448880702117545E-9	0.10120393230228593	6.487153867274843E-9	4.590217353643065E-8	7.56389467141359E-9	0.0	3.3210448004220655E-10
25.0	89	123	3	5	11	0.2232597713346963	non-ideal	2.1405938013496874E-9	4.090287014076018E-10	0.0	99.9983680561317	1.4759131367253324E-9	0.10131162197080121	6.871141042437184E-9	4.8192173536430635E-8	7.744464757865673E-9	0.0	3.4585483284880135E-10
26.0	89	123	3	5	11	0.20879060913638836	non-ideal	2.1406091467682755E-9	3.854722054413807E-10	0.0	99.9983680561317	1.5002165638447483E-9	0.10101885951568727	7.261300752561024E-9	5.048217353643064E-8	7.920116185408837E-9	0.0	3.594834218929508E-10
27.0	89	123	3	5	11	0.19572365264237843	non-ideal	2.1406235695079963E-9	3.64319005318221E-10	0.0	99.9983680561317	1.522078321192325E-9	0.10068969935110118	7.65698061345294E-9	5.277217353643064E-8	8.091345307534267E-9	0.0	3.7301347565158993E-10
28.0	89	123	3	5	11	0.18397185041089828	non-ideal	2.1406371636120458E-9	3.4532327232431506E-10	0.0	99.9983680561317	1.541750538228944E-9	0.10028230913157579	8.057609903007045E-9	5.506217353643064E-8	8.258581582009727E-9	0.0	3.8611190042645085E-10
29.0	90	122	3	5	11	0.17341668945537536	non-ideal	2.140650013213973E-9	3.2826794684287857E-10	0.0	99.99830761427766	1.5594554166608677E-9	0.09972032192313246	8.462682153010431E-9	5.735217353643067E-8	8.42220398192285E-9	0.0	3.9880904948502666E-10
30.0	90	122	3	5	11	0.16393231001342612	non-ideal	2.1406621940364408E-9	3.129574475996038E-10	0.0	99.99830761427766	1.5753938823218333E-9	0.08889254083327115	8.87174556904171E-9	5.964217353643067E-8	8.58255335470759E-9	1.4512799244617726E-15	4.112541050348136E-10
31.0	90	122	3	5	11	0.15541187077390925	non-ideal	2.1406737741746973E-9	2.992156790001533E-10	0.0	99.99830761427766	1.5897463727107666E-9	0.08124034359200087	9.284390947772964E-9	6.193217353643067E-8	8.73993780204318E-9	2.0252317314923494E-15	4.23111751359296E-10
32.0	90	122	3	5	11	0.14775844364981525	non-ideal	2.1406848149878075E-9	2.8688441303243275E-10	0.0	99.99830761427766	1.6026753552396654E-9	0.07567380740945784	9.700252927549932E-9	6.422217353643067E-8	8.894633975346061E-9	0.0	4.3457308517837506E-10
33.0	90	122	3	5	11	0.14088640354183524	non-ideal	2.14069537154206E-9	2.758214437285947E-10	0.0	99.99830761427766	1.6143260949653738E-9	0.0719232095958288	1.01189992101542E-8	6.651217353643068E-8	9.04689224623981E-9	0.0	4.4564113608565073E-10
34.0	90	122	3	5	11	0.13471572642485477	non-ideal	2.1407054932951696E-9	2.658989226696293E-10	0.0	99.99830761427766	1.6248292596925778E-9	0.06940779054533616	1.0540331754664223E-8	6.880217353643068E-8	9.196937936921006E-9	1.4604248258502068E-15	4.567935269016237E-10
35.0	90	122	3	5	11	0.12917507141250373	non-ideal	2.1407152250013286E-9	2.570018941433351E-10	0.0	99.99830761427766	1.6343033131162403E-9	0.0674131596734	1.0963988394316339E-8	7.109217353643068E-8	9.34497221125625E-9	0.0	4.670893506968378E-10
36.0	90	122	3	5	11	0.12420460816811596	non-ideal	2.1407246067010243E-9	2.4902698876203126E-10	0.0	99.99830761427766	1.642853461340986E-9	0.06600004678762211	1.1389726212197905E-8	7.338217353643066E-8	9.49117871092612E-9	0.0	4.771120508876736E-10
37.0	90	122	3	5	11	0.11974434373482983	non-ideal	2.1407336744071814E-9	2.418812614632533E-10	0.0	99.99830761427766	1.6505748023219527E-9	0.0648666650324388	1.1817329913392106E-8	7.567217353643066E-8	9.63572196782924E-9	1.1498318759901086E-15	4.865477417305575E-10
38.0	90	122	3	5	11	0.1157430141397037	non-ideal	2.1407424606383266E-9	2.354811245342164E-10	0.0	99.99830761427766	1.6575531098764117E-9	0.06408780283173138	1.2246607568535968E-8	7.796217353643066E-8	9.7787498088344E-9	1.0401332163635638E-15	4.956386765559018E-10
39.0	90	122	3	5	11	0.11215613746105266	non-ideal	2.140750994613754E-9	2.2975140689016965E-10	0.0	99.99830761427766	1.6638651409948959E-9	0.06371215327036664	1.2677384685200106E-8	8.025217353643067E-8	9.920396180915038E-9	0.0	5.051476942012186E-10
40.0	90	122	3	5	11	0.10894170353260073	non-ideal	2.14075930252343E-9	2.2462450667380737E-10	0.0	99.99830761427766	1.6695797230581491E-9	0.0631134749115087	1.3109503459963214E-8	8.254217353643067E-8	1.0060782211234066E-8	0.0	5.136002920169357E-10
41.0	90	122	3	5	11	0.10606113072060015	non-ideal	2.1407674079331417E-9	2.200396251564073E-10	0.0	99.99830761427766	1.6747589720955761E-9	0.06266036275288665	1.3542823437386541E-8	8.483217353643067E-8	1.0200016735005727E-8	1.100278311873503E-15	5.220536229178146E-10
42.0	90	122	3	5	11	0.10348099514563797	non-ideal	2.1407753321063983E-9	2.1594208072042436E-10	0.0	99.99830761427766	1.6794588483064471E-9	0.06240855431762343	1.3977219066235125E-8	8.712217353643073E-8	1.0338197748804169E-8	1.1191755439217328E-15	5.30353712899041E-10
43.0	90	122	3	5	11	0.10117197058492645	non-ideal	2.1407830942375437E-9	2.1228269399412028E-10	0.0	99.99830761427766	1.6837296728458526E-9	0.062122769990856704	1.4412577615587263E-8	8.941217353643073E-8	1.0475413678228638E-8	-1.1427698733125773E-15	5.380382250121837E-10
44.0	90	122	3	5	11	0.09910769694050924	non-ideal	2.14079071132745E-9	2.0901723366092707E-10	0.0	99.99830761427766	1.6876158075214405E-9	0.06219625472301347	1.4848792843561852E-8	9.170217353643073E-8	1.0611745963332691E-8	0.0	5.458625444349676E-10
45.0	90	122	3	5	11	0.09726021808185563	non-ideal	2.1407981987991924E-9	2.0610592042502377E-10	0.0	99.99830761427766	1.6911581672180556E-9	0.06217197547375241	1.5285775191797154E-8	9.399217353643073E-8	1.0747266240509464E-8	0.0	5.531576810531646E-10
46.0	91	122	3	5	11	0.09560943111574632	non-ideal	2.1408055706306434E-9	2.0351297237538484E-10	0.0	99.99830761427766	1.6943934325324887E-9	0.06100436275744578	1.572344362000738E-8	9.628217353643162E-8	1.0882039428282518E-8	0.0	5.605181334354999E-10
47.0	91	122	3	5	11	0.09413692013442186	non-ideal	2.140812839236909E-9	2.0120621025068522E-10	0.0	99.99830761427766	1.6973538506689502E-9	0.05623467457154104	1.616172126035626E-8	9.857217353643075E-8	1.1016125512389502E-8	0.0	5.695115743247614E-10
48.0	91	122	3	5	11	0.09282276246444103	non-ideal	2.1408200158029316E-9	1.991566940301959E-10	0.0	99.99830761427766	1.7000689053886881E-9	0.05268243029622132	1.6600541919851602E-8	1.0086217353643076E-7	1.1149577795376601E-8	0.0	5.776524239350811E-10
49.0	91	122	3	5	11	0.09165127768974947	non-ideal	2.1408271104013403E-9	1.973383923895415E-10	0.0	99.99830761427766	1.7025650657079966E-9	0.05020857356683923	1.703984596450353E-8	1.0315217353643076E-7	1.1282444553179178E-8	0.0	5.855354132276994E-10
50.0	91	122	3	5	11	0.09060828624188268	non-ideal	2.140834132149358E-9	1.957278947221622E-10	0.0	99.99830761427766	1.7048661949616774E-9	0.04831836245807447	1.747958029070792E-8	1.0544217353643075E-7	1.1414769322517523E-8	0.0	5.926804890193549E-10
51.0	91	122	3	5	11	0.08968160890953877	non-ideal	2.140841089110392E-9	1.9430414661576862E-10	0.0	99.99830761427766	1.7069932297975552E-9	0.04697775282164489	1.7919694352204994E-8	1.0773217353643068E-7	1.1546592443854158E-8	0.0	5.994051202612195E-10
52.0	91	122	3	5	11	0.08885780641070544	non-ideal	2.1408479886505798E-9	1.9304821378806003E-10	0.0	99.99830761427766	1.7089656356695734E-9	0.04616112997794882	1.8360146485018756E-8	1.1002217353643069E-7	1.1677949245632147E-8	0.0	6.068999777734304E-10
53.0	91	122	3	5	11	0.08812799044427037	non-ideal	2.1408548372976813E-9	1.919430656132759E-10	0.0	99.99830761427766	1.710800334013414E-9	0.04556724864432788	1.8800896065854377E-8	1.1231217353643069E-7	1.1808872794386939E-8	0.0	6.138853425801398E-10
54.0	91	122	3	5	11	0.08748146804399355	non-ideal	2.1408616409783353E-9	1.90973388732933E-10	0.0	99.99830761427766	1.7125129212234207E-9	0.045087541157055176	1.924190890167713E-8	1.1460217353643069E-7	1.1939392331184447E-8	0.0	6.203087718648605E-10
55.0	91	122	3	5	11	0.08691057455463111	non-ideal	2.14086840499539E-9	1.901254101166191E-10	0.0	99.99830761427766	1.7141171760838957E-9	0.04459912123989088	1.9683152998262594E-8	1.168921735364307E-7	1.2069534816035142E-8	0.0	6.257240088537504E-10
56.0	91	122	3	5	11	0.0864073539523692	non-ideal	2.1408751341029095E-9	1.8938674519978648E-10	0.0	99.99830761427766	1.7156254997614111E-9	0.04421182941494003	2.0124599817120228E-8	1.191821735364307E-7	1.219932466886768E-8	0.0	6.306857098832526E-10
57.0	91	122	3	5	11	0.08596480663320505	non-ideal	2.140881832609885E-9	1.8874625679228525E-10	0.0	99.99830761427766	1.7170491469706728E-9	0.04407671722654988	2.0566224437233943E-8	1.2147217353643069E-7	1.2328783856668514E-8	0.0	6.357708116446688E-10
58.0	91	122	3	5	11	0.08557725646137393	non-ideal	2.1408885043142097E-9	1.8819392986346053E-10	0.0	99.99830761427766	1.7183979223322937E-9	0.04401870027771911	2.100800281546541E-8	1.237621735364307E-7	1.245793290297608E-8	0.0	6.411971123875205E-10
59.0	91	122	3	5	11	0.08523818250138607	non-ideal	2.140895152686673E-9	1.8772075989319152E-10	0.0	99.99830761427766	1.719680968055217E-9	0.04388753953400707	2.144991534137074E-8	1.260521735364307E-7	1.2586789847412995E-8	0.0	6.463650849630249E-10
60.0	91	122	3	5	11	0.08494341326742579	non-ideal	2.1409017807838334E-9	1.8731864910948032E-10	0.0	99.99830761427766	1.720906167824308E-9	0.04389830472997116	2.1891942615559952E-8	1.283421735364307E-7	1.2715371714957149E-8	0.0	6.518569350984767E-10
61.0	91	122	3	5	11	0.08468766316691738	non-ideal	2.1409083914350193E-9	1.8698031789149536E-10	0.0	99.99830761427766	1.72208097219267E-9	0.04385459927196503	2.233406940576487E-8	1.306321735364307E-7	1.2843693322670507E-8	0.0	6.564357458129205E-10
62.0	91	122	3	5	11	0.08446803494091168	non-ideal	2.1409149871051428E-9	1.8669921996781585E-10	0.0	99.99830761427766	1.723211630530929E-9	0.043876265820058206	2.277627960526657E-8	1.329221735364307E-7	1.297176899601984E-8	0.0	6.613844469202002E-10
63.0	91	122	3	5	11	0.08427987772797155	non-ideal	2.140921570007213E-9	1.864694714149927E-10	0.0	99.99830761427766	1.7243039437086944E-9	0.04381508979179947	2.321855992038241E-8	1.352121735364307E-7	1.3099611445108043E-8	0.0	6.651871586736802E-10
64.0	92	123	3	5	11	0.0841199775001943	non-ideal	2.140928142162817E-9	1.862857814783036E-10	0.0	99.9983680561317	1.7253631975345037E-9	0.043555684717887476	2.3660898931223482E-8	1.375021735364307E-7	1.322723213867963E-8	0.0	6.706000660919951E-10
65.0	92	123	3	5	11	0.08398589250376658	non-ideal	2.1409347053889525E-9	1.8614340523884505E-10	0.0	99.9983680561317	1.7263940392703317E-9	0.04065171072454618	2.4103285916274915E-8	1.397921735364307E-7	1.3354641608429236E-8	0.0	6.744383941186592E-10
66.0	92	123	3	5	11	0.08387501214860467	non-ideal	2.1409412612693704E-9	1.8603805674102833E-10	0.0	99.9983680561317	1.7274004943542127E-9	0.0387661733805902	2.454571051332033E-8	1.420821735364307E-7	1.3481850013068881E-8	0.0	6.78824012874879E-10
67.0	92	123	3	5	11	0.08378435916394199	non-ideal	2.1409478112612636E-9	1.859658926358937E-10	0.0	99.9983680561317	1.7283863845058845E-9	0.037543018999561306	2.498816468366463E-8	1.443721735364307E-7	1.3608866152538257E-8	0.0	6.827340388603852E-10
68.0	92	123	3	5	11	0.08371231917635652	non-ideal	2.140954356666965E-9	1.8592345890949939E-10	0.0	99.9983680561317	1.729355015309146E-9	0.03667025831469728	2.543064060020418E-8	1.4666217353643072E-7	1.3735698326955612E-8	0.0	6.864497902681814E-10
69.0	92	123	3	5	11	0.08365691580520693	non-ideal	2.140960898613355E-9	1.8590765191982862E-10	0.0	99.9983680561317	1.7303092408869683E-9	0.03602760877685168	2.587313069700026E-8	1.4895217353643072E-7	1.3862354359618406E-8	0.0	6.897617867438028E-10
70.0	92	123	3	5	11	0.08361590903821785	non-ideal	2.1409674381587188E-9	1.8591568264657975E-10	0.0	99.9983680561317	1.7312518448986702E-9	0.035675083845708694	2.6315629538276487E-8	1.5124217353643072E-7	1.398884102867866E-8	0.0	6.938744375227818E-10
71.0	92	123	3	5	11	0.08358842434102598	non-ideal	2.140973976230821E-9	1.8594504418384978E-10	0.0	99.9983680561317	1.7321851300433308E-9	0.03538633451486016	2.675813122839445E-8	1.5353217353643072E-7	1.411516493847141E-8	0.0	6.974586615582586E-10
72.0	92	123	3	5	11	0.08357279537850452	non-ideal	2.140980513639701E-9	1.8599348488604826E-10	0.0	99.9983680561317	1.733111145107641E-9	0.03526580560724955	2.720063048047506E-8	1.5582217353643078E-7	1.4241332200555243E-8	0.0	7.015786839354687E-10
73.0	92	123	3	5	11	0.08356751910637455	non-ideal	2.140987051139329E-9	1.860589815616407E-10	0.0	99.9983680561317	1.7340318439868596E-9	0.03508835837407065	2.7643123300178396E-8	1.5811217353643078E-7	1.436734824034619E-8	0.0	7.044446463343668E-10
74.0	92	123	3	5	11	0.08357188034366315	non-ideal	2.140993589395603E-9	1.861397163748439E-10	0.0	99.9983680561317	1.7349488673827263E-9	0.03509730009827576	2.8085605561363503E-8	1.6040217353643078E-7	1.4493218281658375E-8	0.0	7.080041212156324E-10
75.0	92	123	3	5	11	0.08358475466242575	non-ideal	2.1410001289838544E-9	1.8623405699463844E-10	0.0	99.9983680561317	1.7358636398874672E-9	0.035034917819874785	2.8528073395321065E-8	1.626921735364308E-7	1.4618947240959765E-8	0.0	7.109315081544344E-10
76.0	92	123	3	5	11	0.08360498553672613	non-ideal	2.141006670435674E-9	1.8634053726573042E-10	0.0	99.9983680561317	1.7367775243803515E-9	0.03488450578420763	2.8970523909038785E-8	1.649821735364308E-7	1.4744539515248206E-8	0.0	7.134315661871539E-10
77.0	92	123	3	5	11	0.08363201485168265	non-ideal	2.1410132142195197E-9	1.8645784029863584E-10	0.0	99.9983680561317	1.7376916658756283E-9	0.0348055712695664	2.9412954163518816E-8	1.672721735364308E-7	1.4869999330259585E-8	0.0	7.161315697889058E-10
78.0	92	123	3	5	11	0.08366503647495756	non-ideal	2.1410197607480416E-9	1.8658478400125927E-10	0.0	99.9983680561317	1.738607080556742E-9	0.03482902377119752	2.985536156104136E-8	1.695621735364308E-7	1.4995330630102812E-8	0.0	7.199250605978638E-10
79.0	92	123	3	5	11	0.08370333778109222	non-ideal	2.1410263104088194E-9	1.867203070541224E-10	0.0	99.9983680561317	1.7395247287999201E-9	0.03487532535271517	3.0297744145584915E-8	1.718521735364308E-7	1.51205369950378E-8	0.0	7.235544860311967E-10
80.0	92	123	3	5	11	0.08374659900867186	non-ideal	2.1410328635047534E-9	1.8686345669839052E-10	0.0	99.9983680561317	1.740445295551885E-9	0.03488736540385453	3.0740099259524494E-8	1.741421735364308E-7	1.5245622088937005E-8	0.0	7.268758433185578E-10
81.0	92	123	3	5	11	0.08379373814792163	non-ideal	2.141039420340466E-9	1.8701337832367301E-10	0.0	99.9983680561317	1.741369583092377E-9	0.034839197120769626	3.118242568512267E-8	1.764321735364308E-7	1.5370588977426417E-8	0.0	7.294517226373032E-10
82.0	93	124	3	5	11	0.08384477780654895	non-ideal	2.1410459811777745E-9	1.871693044159856E-10	0.0	99.99842849802225	1.7422981800392967E-9	0.03456451750934428	3.162472167964188E-8	1.787221735364308E-7	1.549544077575036E-8	0.0	7.331203548703712E-10
83.0	93	124	3	5	11	0.0838991712054956	non-ideal	2.14105254623888E-9	1.8733055859241118E-10	0.0	99.99842849802225	1.7432315975605752E-9	0.03261699140967304	3.2066985686552415E-8	1.810121735364308E-7	1.5620180288003155E-8	0.0	7.394598602273142E-10
84.0	93	124	3	5	11	0.08395641223591815	non-ideal	2.141059115727642E-9	1.8749651213102078E-10	0.0	99.99842849802225	1.7441703246624004E-9	0.03141923668894105	3.2509216577537874E-8	1.833021735364308E-7	1.5744810353566814E-8	0.0	7.455062754797562E-10
85.0	93	124	3	5	11	0.0840162667760522	non-ideal	2.1410656898213765E-9	1.8766661044700052E-10	0.0	99.99842849802225	1.745114763911345E-9	0.030672790876842163	3.295141322240567E-8	1.8559217353643081E-7	1.586933358079269E-8	0.0	7.506882301037073E-10
86.0	93	124	3	5	11	0.08407839574134561	non-ideal	2.14107226867634E-9	1.8784035759948585E-10	0.0	99.99842849802225	1.7460652610544623E-9	0.030317551799493636	3.3393574625510324E-8	1.8788217353643082E-7	1.5993752445033054E-8	0.0	7.560967379946239E-10
87.0	93	124	3	5	11	0.08414253016049181	non-ideal	2.1410788524294144E-9	1.880173091709617E-10	0.0	99.99842849802225	1.7470221133837245E-9	0.030086994348712752	3.383569991560977E-8	1.9017217353643082E-7	1.6118069299878186E-8	0.0	7.615566151081471E-10
88.0	93	124	3	5	11	0.08420842252249437	non-ideal	2.1410854412044056E-9	1.8819706690748225E-10	0.0	99.99842849802225	1.7479855865011649E-9	0.0298934275182469	3.42777883977792E-8	1.9246217353643082E-7	1.6242286366506745E-8	0.0	7.660569833659865E-10
89.0	93	124	3	5	11	0.08427590586514447	non-ideal	2.1410920350976877E-9	1.883792741325693E-10	0.0	99.99842849802225	1.7489558623975248E-9	0.02977320724648524	3.471983922238626E-8	1.9475217353643082E-7	1.6366405846015713E-8	0.0	7.701605462013227E-10
90.0	93	124	3	5	11	0.08434462952964447	non-ideal	2.1410986341962793E-9	1.885636116313464E-10	0.0	99.99842849802225	1.7499331316559044E-9	0.02976741049159413	3.516185187451254E-8	1.9704217353643083E-7	1.649042976578545E-8	0.0	7.750925462232593E-10
91.0	93	124	3	5	11	0.08441447405509553	non-ideal	2.141105238582648E-9	1.8874979357021582E-10	0.0	99.99842849802225	1.7509175618580837E-9	0.02965749173293771	3.560382596226702E-8	1.9933217353643083E-7	1.6614360052802758E-8	0.0	7.784069589817119E-10
92.0	93	124	3	5	11	0.08448538140722564	non-ideal	2.141111848327903E-9	1.8893756432879745E-10	0.0	99.99842849802225	1.7519092704593554E-9	0.029669982772820847	3.604576103769019E-8	2.0162217353643083E-7	1.6738198595284926E-8	0.0	7.82601515398176E-10
93.0	93	124	3	5	11	0.08455720643002401	non-ideal	2.141118463474416E-9	1.8912669542588049E-10	0.0	99.99842849802225	1.752908300082263E-9	0.02958251553253302	3.64876564322317E-8	2.0391217353643083E-7	1.686194729959584E-8	0.0	7.860316104398912E-10
94.0	92	123	3	5	11	0.08462958164486953	non-ideal	2.1411250840806636E-9	1.893169827274994E-10	0.0	99.9983680561317	1.7539147871334046E-9	0.029773989833264094	3.692951218989303E-8	2.0620217353643084E-7	1.6985607791729446E-8	0.0	7.892169171135778E-10
95.0	92	123	3	5	11	0.08470271316881346	non-ideal	2.141131710184891E-9	1.895082318289385E-10	0.0	99.9983680561317	1.754928750494763E-9	0.03148956640320858	3.737132784715119E-8	2.0849217353643084E-7	1.7109181956647275E-8	0.0	7.880687315122696E-10
96.0	92	123	3	5	11	0.08477634228777486	non-ideal	2.141138341809935E-9	1.897002918919329E-10	0.0	99.9983680561317	1.7559501990454836E-9	0.03257898726702032	3.7813103030654154E-8	2.1078217353643084E-7	1.723267132384672E-8	0.0	7.87571870682697E-10
97.0	92	123	3	5	11	0.08485027193800733	non-ideal	2.141144978987513E-9	1.8989301876626975E-10	0.0	99.9983680561317	1.7569791869925233E-9	0.033243262353470714	3.825483775844323E-8	2.1307217353643085E-7	1.7356077394530564E-8	0.0	7.865031743645253E-10
98.0	92	123	3	5	11	0.0849246158026936	non-ideal	2.1411516217426007E-9	1.9008628275369748E-10	0.0	99.9983680561317	1.7580157171094337E-9	0.033776006199303175	3.8696531859215364E-8	2.1536217353643085E-7	1.747940169377453E-8	0.0	7.866628640035448E-10
99.0	92	123	3	5	11	0.08499928767882498	non-ideal	2.141158270083759E-9	1.902799685117354E-10	0.0	99.9983680561317	1.7590597495539154E-9	0.03405422814039855	3.9138185022035336E-8	2.1765217353643085E-7	1.760264575475069E-8	0.0	7.86105255825797E-10
100.0	92	123	3	5	11	0.08507407758579391	non-ideal	2.1411649240251284E-9	1.9047397345837702E-10	0.0	99.9983680561317	1.760111290613623E-9	0.03438549116215336	3.957979728654287E-8	2.1994217353643085E-7	1.7725810962235587E-8	0.0	7.860959656159557E-10
101.0	92	123	3	5	11	0.0851490569468176	non-ideal	2.1411715835718217E-9	1.9066820621752987E-10	0.0	99.9983680561317	1.7611702972737235E-9	0.03446389118204897	4.002136848993716E-8	2.2223217353643086E-7	1.7848898733697742E-8	0.0	7.860016883642986E-10
102.0	92	123	3	5	11	0.08522411026469064	non-ideal	2.1411782487246328E-9	1.9086258582878233E-10	0.0	99.9983680561317	1.76223672906123E-9	0.03461894783098353	4.0462898554631394E-8	2.2452217353643086E-7	1.7971910427347536E-8	0.0	7.87220460782525E-10
103.0	92	123	3	5	11	0.08529918229055924	non-ideal	2.1411849194863695E-9	1.9105704042475953E-10	0.0	99.9983680561317	1.7633105547211755E-9	0.03461854292873701	4.090438751569504E-8	2.2681217353643086E-7	1.8094847335155613E-8	0.0	7.873271738865891E-10
104.0	92	123	3	5	11	0.08537429880030625	non-ideal	2.1411915958536453E-9	1.9125150631360192E-10	0.0	99.9983680561317	1.7643917125993794E-9	0.0346118400533935	4.1345835289207034E-8	2.2910217353643086E-7	1.8217710759195672E-8	0.0	7.875548477528168E-10
105.0	91	123	3	5	11	0.0854493805348013	non-ideal	2.141198277822277E-9	1.9144592725843521E-10	0.0	99.9983680561317	1.7654801492467501E-9	0.034952243356868674	4.178724188537429E-8	2.3139217353643087E-7	1.8340501943777442E-8	0.0	7.8787419865266E-10
106.0	91	123	3	5	11	0.08552441729221139	non-ideal	2.1412049653841544E-9	1.9164025355512014E-10	0.0	99.9983680561317	1.7665757975808853E-9	0.0377256897876805	4.2228607277718596E-8	2.3368217353643087E-7	1.8463222119193536E-8	0.0	7.850163814580318E-10
107.0	91	123	3	5	11	0.08559935881201347	non-ideal	2.14121165853802E-9	1.9183444142555265E-10	0.0	99.9983680561317	1.7676786145365493E-9	0.03951406052079325	4.266993161169226E-8	2.3597217353643087E-7	1.8585872435244023E-8	0.0	7.827278643579762E-10
108.0	91	123	3	5	11	0.08567429280314799	non-ideal	2.141218357260621E-9	1.9202845231773857E-10	0.0	99.9983680561317	1.7687884725271779E-9	0.040582410694067164	4.311121458425964E-8	2.3826217353643087E-7	1.870845416310565E-8	0.0	7.803497744409267E-10
109.0	91	123	3	5	11	0.08574893770488902	non-ideal	2.141225061544185E-9	1.9222225261146627E-10	0.0	99.9983680561317	1.7699053459385402E-9	0.04147432957923933	4.355245649853081E-8	2.4055217353643085E-7	1.8830968354636408E-8	0.0	7.795457418338661E-10
110.0	91	123	3	5	11	0.0858234916596385	non-ideal	2.141231771376563E-9	1.9241581255285532E-10	0.0	99.9983680561317	1.7710291505600176E-9	0.04194048650314436	4.3993657345559495E-8	2.4284217353643085E-7	1.89534161412786E-8	0.0	7.781777516331106E-10
111.0	91	123	3	5	11	0.08589789861941029	non-ideal	2.141238486744377E-9	1.9260910648570875E-10	0.0	99.9983680561317	1.772159807657217E-9	0.042514938001871075	4.443481716946171E-8	2.4513217353643086E-7	1.9075798615735523E-8	0.0	7.776397717215199E-10
112.0	91	123	3	5	11	0.08597214284510299	non-ideal	2.141245207630868E-9	1.92802112022113E-10	0.0	99.9983680561317	1.7732972307774353E-9	0.042755538179648354	4.487593598622477E-8	2.4742217353643086E-7	1.919811685960914E-8	0.0	7.772000198965012E-10
113.0	91	123	3	5	11	0.0860461810170928	non-ideal	2.1412519340186013E-9	1.9299480979955027E-10	0.0	99.9983680561317	1.7744413384667507E-9	0.04295771547280533	4.531701385401785E-8	2.4971217353643086E-7	1.9320371921221995E-8	0.0	7.765466819479615E-10
114.0	91	123	3	5	11	0.08612000447384174	non-ideal	2.141258665892091E-9	1.9318718312724392E-10	0.0	99.9983680561317	1.775592055086776E-9	0.04307003074483651	4.57580508751818E-8	2.5200217353643086E-7	1.944256481567005E-8	0.0	7.763373021353206E-10
115.0	91	123	3	5	11	0.08619363812742047	non-ideal	2.141265403234783E-9	1.933792177140262E-10	0.0	99.9983680561317	1.7767492957931605E-9	0.04327906065196082	4.61990471091329E-8	2.5429217353643087E-7	1.9564696553633618E-8	0.0	7.773168285917564E-10
116.0	91	123	3	5	11	0.08626706828264782	non-ideal	2.141272146030245E-9	1.93570901435654E-10	0.0	99.9983680561317	1.7779129778487683E-9	0.0433649054569872	4.664000263479605E-8	2.5658217353643087E-7	1.9686768121719675E-8	0.0	7.77143122954094E-10
117.0	91	123	3	5	11	0.08634029647359627	non-ideal	2.1412788942545407E-9	1.9376222405249268E-10	0.0	99.9983680561317	1.7790829974266448E-9	0.043433598979381934	4.708091741708662E-8	2.5887217353643087E-7	1.980878052628963E-8	0.0	7.771690080089562E-10
118.0	91	123	3	5	11	0.08641322658082959	non-ideal	2.141285647890709E-9	1.939531770599512E-10	0.0	99.9983680561317	1.780259289131374E-9	0.04344864724545741	4.7521791643181316E-8	2.611621735364309E-7	1.9930734685111885E-8	0.0	7.78546027571936E-10
119.0	91	123	3	5	11	0.08648594788505595	non-ideal	2.141292406916923E-9	1.941437533410647E-10	0.0	99.9983680561317	1.7814417554462444E-9	0.04357830188008649	4.796262532012572E-8	2.634521735364309E-7	2.0052631558266206E-8	0.0	7.805017228520504E-10
120.0	91	123	3	5	11	0.08655839804481998	non-ideal	2.1412991713163693E-9	1.9433394725356232E-10	0.0	99.9983680561317	1.7826303254025654E-9	0.04366263013734635	4.84034186081755E-8	2.657421735364309E-7	2.0174472040403522E-8	0.0	7.824136418910357E-10
