# Supplementary material for: Multiscale Multiobjective Systems Analysis (MiMoSA): an advanced metabolic modeling framework for complex systems
Source: Sci Rep. 2019 Nov 18;9:16948. doi: 10.1038/s41598-019-53188-0 (PMC6861322; doi:10.1038/s41598-019-53188-0)
Supplement: Supplementary file 2 — Supplemental File 1 [file 41598_2019_53188_MOESM2_ESM.zip › iTery101/.temp/iTery101/data/bio10_0/Attributes_Cell_Diazotroph_31.csv]

Time Step	x	y	Filament Name	Position in Filament	Filament length	Efficiency	Regime	biomass	glycogen	no3	photon	cyanophycin	o2	n2	hco3	co2	urea	nh4
2.0	56	85	3	6	11	0.0	non-ideal	8.196026003831386E-10	1.8093495476332618E-9	0.0	0.0	2.9945776394892423E-10	3.1170477912874644E-10	4.975052043299984E-10	1.8463638619972227E-9	9.893726771664084E-11	0.0	0.0
3.0	56	85	3	6	11	0.0	non-ideal	8.279089351435386E-10	1.6840436218973425E-9	0.0	99.99607129136085	3.892513343127156E-10	0.03200604419390168	6.555032406532688E-10	3.678370172765535E-9	6.919708007449614E-10	0.0	1.6139843539399704E-11
4.0	56	85	3	6	11	2.560742779063483	non-ideal	8.362339566019209E-10	1.5916064951042633E-9	0.0	99.99607129136085	4.6266995439246006E-10	0.05696828312139331	8.591497012277114E-10	5.514676882554145E-9	1.2091293668754986E-9	0.0	2.8751373642269862E-11
5.0	56	85	3	6	11	2.5659632800388574	non-ideal	8.460731868503089E-10	1.4736031270113895E-9	0.0	99.99607129136085	5.494527263641549E-10	0.076206898579484	1.0278186225503392E-9	7.388386397282962E-9	1.8621574180407836E-9	0.0	4.259975995136542E-11
6.0	56	85	3	6	11	3.032900802872179	non-ideal	8.552790841343112E-10	1.3763901481124848E-9	0.0	99.99607129136085	6.181682349873837E-10	0.09084739345421777	1.2402150079739476E-9	9.2620229975061E-9	2.4465844096318476E-9	0.0	5.715743771959759E-11
7.0	56	85	3	6	11	2.838968046340083	non-ideal	8.637938265224212E-10	1.2877544398902079E-9	0.0	99.99607129136085	6.825195336113995E-10	0.10195314966129396	1.461960189316471E-9	1.1135659361507526E-8	2.97190376454972E-9	4.3786177923783775E-15	7.289916451609177E-11
8.0	56	85	3	6	11	2.627887677775157	non-ideal	8.717378557283577E-10	1.2048971462140487E-9	0.0	99.99607129136085	7.441000771836011E-10	0.11095237840883039	1.6891222322805974E-9	1.3009295725144389E-8	3.455630776341461E-9	-1.3175821833480906E-15	8.92773820932128E-11
9.0	56	85	3	6	11	2.4542898978264804	non-ideal	8.791721999119082E-10	1.12821607759213E-9	0.0	99.99607129136085	8.025277938255511E-10	0.11688832663119665	1.9227288060049343E-9	1.4882932088780756E-8	3.8967915929836496E-9	-5.88602854027091E-15	1.064317686081539E-10
10.0	56	85	3	6	11	2.299660497063785	non-ideal	8.861428863013643E-10	1.0573908106781393E-9	0.0	99.99607129136085	8.581079116018434E-10	0.12214452763526805	2.1620862233563003E-9	1.6756568452417122E-8	4.296158455504507E-9	-3.878777675852763E-15	1.2388327279634804E-10
11.0	56	85	3	6	11	2.159235600513609	non-ideal	8.926938288047566E-10	9.919065441031048E-10	0.0	99.99607129136085	9.110294408812303E-10	0.1255995728573614	2.406796839402596E-9	1.863020481605349E-8	4.6580056094866445E-9	-5.265420416999801E-15	1.4119804410306952E-10
12.0	56	85	3	6	11	2.03227955926322	non-ideal	8.988644401931681E-10	9.313667774386987E-10	0.0	99.99607129136085	9.617089606457945E-10	0.12824363953887005	2.6558765607404053E-9	2.0503841179689856E-8	4.982894421513615E-9	-7.348162244629654E-15	1.5780415845820563E-10
13.0	56	85	3	6	11	1.917354525558189	non-ideal	9.046896784386308E-10	8.75407231692663E-10	0.0	99.99607129136085	1.010714672728257E-9	0.13109566862262811	2.907953351467981E-9	2.2377477543326222E-8	5.269477782498535E-9	-6.7127521643561014E-15	1.7434070582962447E-10
14.0	56	85	3	6	11	1.8130593981111605	non-ideal	9.102006867363388E-10	8.236829157321348E-10	0.0	99.99607129136085	1.0586930779700354E-9	0.13254445213720112	3.1618340979039658E-9	2.425111390696259E-8	5.518791841299611E-9	-5.046360695259591E-15	1.905871285540187E-10
15.0	56	85	3	6	11	1.7182058546779384	non-ideal	9.154251895646816E-10	7.758818505135703E-10	0.0	99.99607129136085	1.1047167956858225E-9	0.13397385827284333	3.4198213477783623E-9	2.612475027059903E-8	5.743431318870017E-9	-2.9636076884720676E-15	2.0793486616465674E-10
16.0	56	85	3	6	11	1.6317374414493706	non-ideal	9.203878897156556E-10	7.318262232323623E-10	0.0	99.99607129136085	1.1480550510385E-9	0.13583419508439545	3.6834703941368165E-9	2.7998386634235332E-8	5.949999599443854E-9	-4.169566521613227E-15	2.2464656457779005E-10
17.0	88	122	3	6	11	1.552726262511237	non-ideal	9.251116767149506E-10	6.912616438463274E-10	0.0	99.99830761427766	1.1888844395497745E-9	0.13738734096705535	3.952397168169355E-9	2.987202299787169E-8	6.139763836915216E-9	-3.262459435891788E-15	2.422116976130157E-10
18.0	88	122	3	6	11	1.4806250313605935	non-ideal	9.296179946598407E-10	6.538844591963565E-10	0.0	99.99830761427766	1.2273212484110057E-9	0.12445723221754908	4.314012247240283E-9	3.2162173537186825E-8	6.339940376987146E-9	-5.761759800088787E-15	2.541797853512104E-10
19.0	88	122	3	6	11	1.415004567017236	non-ideal	9.339262949503225E-10	6.194465893034511E-10	0.0	99.99830761427766	1.2634738677439245E-9	0.11497180535084063	4.680424896241501E-9	3.4452173536485604E-8	6.52767178276821E-9	1.4643800659590966E-15	2.663089851132266E-10
20.0	88	122	3	6	11	1.3552652614742624	non-ideal	9.37951598326229E-10	5.744955240887241E-10	0.0	99.99830761427766	1.3080707807347525E-9	0.10848783165590273	5.02490791138176E-9	3.674217353643074E-8	6.7571313375215315E-9	2.1876834916194914E-15	2.7852077826840885E-10
21.0	88	122	3	6	11	1.2685242061809008	non-ideal	9.41717245260492E-10	5.328617512294397E-10	0.0	99.99830761427766	1.3495252243497772E-9	0.10534234741730132	5.3762075398661016E-9	3.9032173536430645E-8	6.978202208258662E-9	0.0	2.916961911925035E-10
22.0	88	122	3	6	11	1.1887761833495034	non-ideal	9.45171129152199E-10	4.967230956238149E-10	0.0	99.99830761427766	1.3860115290890957E-9	0.1034923705588245	5.738959064148568E-9	4.132217353643065E-8	7.1830115747708235E-9	0.0	3.052322233696387E-10
23.0	88	122	3	6	11	1.0922088830422125	non-ideal	9.483420606944662E-10	4.6436855561794424E-10	0.0	99.99830761427766	1.419011291136943E-9	0.10209618224293909	6.10954653782886E-9	4.361217353643065E-8	7.377275886914857E-9	0.0	3.186376046350137E-10
24.0	88	122	3	6	11	1.004346332564726	non-ideal	9.512698274381603E-10	4.351803993938483E-10	0.0	99.99830761427766	1.4489583706970698E-9	0.10128830530797017	6.4869680336051365E-9	4.590217353643065E-8	7.564070476968053E-9	0.0	3.3237698305685416E-10
25.0	88	122	3	6	11	0.9287381290157002	non-ideal	9.539826356516602E-10	4.089498956263055E-10	0.0	99.99830761427766	1.47598098429768E-9	0.10140012349478685	6.870980050299548E-9	4.8192173536430635E-8	7.74461860260633E-9	0.0	3.461443842769938E-10
26.0	88	122	3	6	11	0.8617898532522885	non-ideal	9.565039175334616E-10	3.8540166326141174E-10	0.0	99.99830761427766	1.5002762115178142E-9	0.101109445178654	7.261158887834001E-9	5.048217353643064E-8	7.920252089912582E-9	1.5828177267016467E-15	3.5978956994478673E-10
27.0	88	122	3	6	11	0.8020416250262017	non-ideal	9.588549619335051E-10	3.642555502456648E-10	0.0	99.99830761427766	1.5221312743848578E-9	0.10077523159467358	7.656857069587273E-9	5.277217353643064E-8	8.091465203500573E-9	0.0	3.7332002690894453E-10
28.0	88	122	3	6	11	0.7488579763488233	non-ideal	9.610546414354854E-10	3.4526576323164997E-10	0.0	99.99830761427766	1.5417976402062048E-9	0.10037101497262226	8.05750037761455E-9	5.506217353643091E-8	8.258688484862853E-9	0.0	3.8643537370700016E-10
29.0	89	121	3	6	11	0.7015091989997397	non-ideal	9.631195479005932E-10	3.282154187976646E-10	0.0	99.99824717246017	1.5594978383296063E-9	0.09984326992998328	8.462585613768828E-9	5.735217353643065E-8	8.42229959870377E-9	0.0	3.991458714431302E-10
30.0	89	121	3	6	11	0.659301642628598	non-ideal	9.650643100790823E-10	3.129091171477257E-10	0.0	99.99824717246017	1.5754321150346533E-9	0.08906800959013253	8.871658581154225E-9	5.964217353643067E-8	8.582639910673175E-9	1.0938061357068863E-15	4.1158094556327216E-10
31.0	89	121	3	6	11	0.6216368029169985	non-ideal	9.669018947804314E-10	2.99170905576359E-10	0.0	99.99824717246017	1.5897813075770737E-9	0.08141483199352428	9.284313479824173E-9	6.193217353643067E-8	8.740016219134518E-9	0.0	4.234742906334736E-10
32.0	89	121	3	6	11	0.5880072707107316	non-ideal	9.686437912393387E-10	2.8684265866079906E-10	0.0	99.99824717246017	1.6027075298445592E-9	0.07583211447610537	9.700183761093547E-9	6.422217353643067E-8	8.894705413859545E-9	-2.7905481938117178E-15	4.3493353062162734E-10
33.0	89	121	3	6	11	0.5579603757997467	non-ideal	9.70300134809677E-10	2.7578226262501625E-10	0.0	99.99824717246017	1.614355369899005E-9	0.07205880688368654	1.011893402415781E-8	6.651217353643068E-8	9.046958739288922E-9	0.0	4.459988489659858E-10
34.0	89	121	3	6	11	0.5310794623745198	non-ideal	9.718799943857502E-10	2.658619469134283E-10	0.0	99.99824717246017	1.6248568399229007E-9	0.06954170508755117	1.0540274465640555E-8	6.880217353643068E-8	9.196998741911793E-9	-1.7066532786237825E-15	4.5718458366325837E-10
35.0	89	121	3	6	11	0.5070369815570215	non-ideal	9.733913903536318E-10	2.569668031544096E-10	0.0	99.99824717246017	1.6343288723267288E-9	0.06753318297354552	1.0963934616858178E-8	7.109217353643068E-8	9.34502920338884E-9	-1.5150852687473575E-15	4.674737628026551E-10
36.0	89	121	3	6	11	0.4855087071891662	non-ideal	9.748414582029044E-10	2.4899352404928195E-10	0.0	99.99824717246017	1.6428772469250292E-9	0.06611393058961021	1.1389675306186268E-8	7.338217353643066E-8	9.491232467518747E-9	0.0	4.775035307808514E-10
37.0	89	121	3	6	11	0.46622080580840763	non-ideal	9.762365828634232E-10	2.418491986528188E-10	0.0	99.99824717246017	1.650597567966857E-9	0.06497901344036354	1.1817284377506483E-8	7.567217353643066E-8	9.635772000038316E-9	-1.5997946338732038E-15	4.86949642840685E-10
38.0	89	121	3	6	11	0.44894087019677875	non-ideal	9.775824231763997E-10	2.3545027071870545E-10	0.0	99.99824717246017	1.6575746659387136E-9	0.06420653332831695	1.2246564805385332E-8	7.796217353643066E-8	9.778797232369765E-9	-1.421737655675799E-15	4.96052528472318E-10
39.0	89	121	3	6	11	0.43344289642097317	non-ideal	9.788840248553818E-10	2.2972160439848442E-10	0.0	99.99824717246017	1.6638853799720405E-9	0.06381943069843118	1.2677342842637701E-8	8.025217353643067E-8	9.920441820258211E-9	0.0	5.055633020368254E-10
40.0	89	121	3	6	11	0.4195359593520154	non-ideal	9.801459173821644E-10	2.245956175137429E-10	0.0	99.99824717246017	1.6695992636703397E-9	0.06322191890806271	1.3109464956551808E-8	8.254217353643067E-8	1.0060825481052505E-8	-1.362603455972029E-15	5.140125884946134E-10
41.0	89	121	3	6	11	0.4070593020646405	non-ideal	9.813721064279814E-10	2.2001152764014743E-10	0.0	99.99824717246017	1.6747776873053724E-9	0.0627675815989894	1.3542786594371422E-8	8.483217353643067E-8	1.0200058352242683E-8	0.0	5.224737076540665E-10
42.0	89	121	3	6	11	0.39584883065623994	non-ideal	9.825662049616678E-10	2.1591467630389532E-10	0.0	99.99824717246017	1.679477057728638E-9	0.06252263085611265	1.397718491950351E-8	8.712217353643073E-8	1.0338237519205997E-8	-1.4784257970779103E-15	5.308135965941624E-10
43.0	89	121	3	6	11	0.3857819698099675	non-ideal	9.837314134915016E-10	2.1225589276485695E-10	0.0	99.99824717246017	1.6837469950945257E-9	0.06223180425231718	1.4412543296284526E-8	8.941217353643073E-8	1.0475452658409767E-8	-1.3274933518807726E-15	5.384792863585354E-10
44.0	89	121	3	6	11	0.3767291275404394	non-ideal	9.84870601048962E-10	2.08990961946586E-10	0.0	99.99824717246017	1.6876327342855056E-9	0.06230417860906931	1.484876055890455E-8	9.170217353643073E-8	1.0611783544525948E-8	-1.2482282563589652E-15	5.463069304833853E-10
45.0	89	121	3	6	11	0.3685863007013038	non-ideal	9.859863239299175E-10	2.060801102897578E-10	0.0	99.99824717246017	1.6911746302421102E-9	0.062275861761259224	1.52857440207394E-8	9.399217353643073E-8	1.0747302817744305E-8	0.0	5.535975838667472E-10
46.0	90	121	3	6	11	0.36125506910624006	non-ideal	9.870808836287142E-10	2.0348756788072638E-10	0.0	99.99824717246017	1.6944093528778089E-9	0.06100746681247802	1.5723412675886403E-8	9.628217353643074E-8	1.0882075368353736E-8	0.0	5.609705884125543E-10
47.0	90	121	3	6	11	0.35465534606973237	non-ideal	9.881563306595541E-10	2.011811611108893E-10	0.0	99.99824717246017	1.697369416926221E-9	0.056240243992343446	1.616169121680858E-8	9.857217353643075E-8	1.1016160669164546E-8	0.0	5.699897093672944E-10
48.0	90	121	3	6	11	0.3487079328603643	non-ideal	9.89214492154259E-10	1.991319562499754E-10	0.0	99.99824717246017	1.700084093503144E-9	0.05270230150384191	1.6600512295004626E-8	1.0086217353643076E-7	1.1149612387552998E-8	0.0	5.781729581371092E-10
49.0	90	121	3	6	11	0.343342254531064	non-ideal	9.90257016740858E-10	1.973139285363279E-10	0.0	99.99824717246017	1.7025800516955424E-9	0.05021612665397354	1.703981746198426E-8	1.0315217353643076E-7	1.1282478406527026E-8	0.0	5.860194070654807E-10
50.0	90	121	3	6	11	0.33850202131837914	non-ideal	9.912853730000067E-10	1.9570367044885342E-10	0.0	99.99824717246017	1.7048808483413975E-9	0.048324604777907836	1.7479551901310608E-8	1.0544217353643075E-7	1.1414802812499488E-8	0.0	5.931587230110093E-10
51.0	90	121	3	6	11	0.3341302155735459	non-ideal	9.923008766661635E-10	1.9428013333281852E-10	0.0	99.99824717246017	1.7070078020585399E-9	0.04699956738712133	1.7919667276705445E-8	1.0773217353643068E-7	1.1546625222718301E-8	0.0	5.999468272775621E-10
52.0	90	121	3	6	11	0.33017844353813086	non-ideal	9.933047001534316E-10	1.9302438490860186E-10	0.0	99.99824717246017	1.7089799399521244E-9	0.046184714711566516	1.836011945569304E-8	1.1002217353643069E-7	1.1677981761349236E-8	0.0	6.074555974037817E-10
53.0	90	121	3	6	11	0.3266012268894295	non-ideal	9.942978990166195E-10	1.9191939937160687E-10	0.0	99.99824717246017	1.7108145514376168E-9	0.04558189778296796	1.880086993827584E-8	1.1231217353643069E-7	1.1808904801100896E-8	0.0	6.14404285343396E-10
54.0	90	121	3	6	11	0.32336153387573474	non-ideal	9.952814112615259E-10	1.9094986418983616E-10	0.0	99.99824717246017	1.7125269241563733E-9	0.04509901786765572	1.9241882788008323E-8	1.1460217353643069E-7	1.1939424145851579E-8	0.0	6.208174009539427E-10
55.0	90	121	3	6	11	0.32042197222938285	non-ideal	9.962560856042394E-10	1.9010201031718114E-10	0.0	99.99824717246017	1.7141310678107174E-9	0.04460830789870448	1.9683127350688388E-8	1.168921735364307E-7	1.2069566316394968E-8	0.0	6.262249895768492E-10
56.0	90	121	3	6	11	0.3177542288516205	non-ideal	9.972226749271428E-10	1.8936345381106194E-10	0.0	99.99824717246017	1.7156392685769792E-9	0.04423519300518864	2.0124574440836037E-8	1.191821735364307E-7	1.2199355941051376E-8	0.0	6.312599287386429E-10
57.0	90	121	3	6	11	0.3153277550397128	non-ideal	9.981818564722506E-10	1.8872306035432786E-10	0.0	99.99824717246017	1.7170627342744573E-9	0.044086547101770214	2.0566198894378735E-8	1.2147217353643069E-7	1.2328815061342773E-8	0.0	6.362772164471721E-10
58.0	90	121	3	6	11	0.3131184878757697	non-ideal	9.991342366434596E-10	1.8817081618159356E-10	0.0	99.99824717246017	1.7184114635889687E-9	0.044040724982343404	2.1007977777729245E-8	1.237621735364307E-7	1.2457963840010691E-8	0.0	6.417733784447478E-10
59.0	90	121	3	6	11	0.3111038500316387	non-ideal	1.0000803563805447E-9	1.8769771770853725E-10	0.0	99.99824717246017	1.719694384854674E-9	0.043903568184075474	2.144989027571266E-8	1.260521735364307E-7	1.2586820705086421E-8	0.0	6.469144001656449E-10
60.0	90	121	3	6	11	0.3092629437839336	non-ideal	1.0010207054727625E-9	1.8729566930112367E-10	0.0	99.99824717246017	1.7209196452040736E-9	0.04391859333737669	2.189191849870662E-8	1.283421735364307E-7	1.2715402190047858E-8	0.0	6.524328374675286E-10
61.0	90	121	3	6	11	0.3075794826869126	non-ideal	1.0019557127621778E-9	1.8695739129092753E-10	0.0	99.99824717246017	1.722094266167084E-9	0.04388440809349109	2.2334044782729932E-8	1.306321735364307E-7	1.2843723898727239E-8	0.0	6.570664693981532E-10
62.0	90	121	3	6	11	0.30603391909227107	non-ideal	1.0028857693053133E-9	1.8667634015108932E-10	0.0	99.99824717246017	1.7232248467275826E-9	0.043899758171858566	2.2776255023994568E-8	1.329221735364307E-7	1.2971799504686522E-8	0.0	6.619847488470226E-10
63.0	90	121	3	6	11	0.3046142263543289	non-ideal	1.0038112250445297E-9	1.8644663088330626E-10	0.0	99.99824717246017	1.7243171677774682E-9	0.04382321230623555	2.321853580685835E-8	1.352121735364307E-7	1.3099641758984744E-8	0.0	6.657043905036032E-10
64.0	91	122	3	6	11	0.30330724711003226	non-ideal	1.0047323933800672E-9	1.862629742535651E-10	0.0	99.99830761427766	1.7253764086163134E-9	0.04357724220614821	2.3660875119894806E-8	1.375021735364307E-7	1.3227262319582766E-8	0.0	6.711595657385545E-10
65.0	91	122	3	6	11	0.3021012801230625	non-ideal	1.005649551752194E-9	1.8612062634862433E-10	0.0	99.99830761427766	1.7264071452396645E-9	0.040676528927304764	2.4103261845745822E-8	1.397921735364307E-7	1.3354671844821879E-8	0.0	6.750448189057917E-10
66.0	91	122	3	6	11	0.30098477687013625	non-ideal	1.0065629538929388E-9	1.8601530179560267E-10	0.0	99.99830761427766	1.727413630503523E-9	0.03878307218587149	2.4545686915322344E-8	1.420821735364307E-7	1.3481880074183282E-8	0.0	6.793867793230605E-10
67.0	91	122	3	6	11	0.2999501744154054	non-ideal	1.0074728207397176E-9	1.8594315691722886E-10	0.0	99.99830761427766	1.7283994516617428E-9	0.03755980668183031	2.498814095861769E-8	1.443721735364307E-7	1.360889623879398E-8	0.0	6.832926066234405E-10
68.0	91	122	3	6	11	0.29898689947970947	non-ideal	1.0083793554422237E-9	1.8590073942902735E-10	0.0	99.99830761427766	1.7293680315033235E-9	0.03669561810129593	2.543061682646314E-8	1.4666217353643072E-7	1.373572841699208E-8	0.0	6.870720319571286E-10
69.0	91	122	3	6	11	0.29808927893272363	non-ideal	1.0092827383896306E-9	1.8588494513913334E-10	0.0	99.99830761427766	1.7303222965310264E-9	0.03605353841518443	2.587310735858489E-8	1.4895217353643072E-7	1.3862384301596476E-8	0.0	6.90391807928066E-10
70.0	91	122	3	6	11	0.2972499851459843	non-ideal	1.0101831282745033E-9	1.858929855921263E-10	0.0	99.99830761427766	1.7312648333846166E-9	0.03568918354557351	2.6315606007224035E-8	1.5124217353643072E-7	1.3988871029714985E-8	0.0	6.944078387964007E-10
71.0	91	122	3	6	11	0.2964620170400535	non-ideal	1.0110806718565058E-9	1.8592235487894443E-10	0.0	99.99830761427766	1.7321980938514748E-9	0.03540866014739575	2.6758107729492433E-8	1.5353217353643072E-7	1.411519492837902E-8	0.0	6.980657063453755E-10
72.0	91	122	3	6	11	0.2957215677493541	non-ideal	1.0119754993688517E-9	1.8597080071732878E-10	0.0	99.99830761427766	1.7331241504789618E-9	0.035287164568867255	2.7200607368001144E-8	1.5582217353643078E-7	1.4241362068153205E-8	0.0	7.021794176906499E-10
73.0	91	122	3	6	11	0.29502330378487607	non-ideal	1.0128677237082772E-9	1.8603630054517853E-10	0.0	99.99830761427766	1.7340447966848992E-9	0.0351057753240871	2.764310002404071E-8	1.5811217353643078E-7	1.4367378166150279E-8	0.0	7.050118295619419E-10
74.0	91	122	3	6	11	0.2943616071420078	non-ideal	1.0137574517193417E-9	1.8611703730738744E-10	0.0	99.99830761427766	1.7349618122694686E-9	0.03511676744946753	2.808558236589265E-8	1.6040217353643078E-7	1.4493248188056218E-8	0.0	7.085898958959264E-10
75.0	91	122	3	6	11	0.29373456692011973	non-ideal	1.0146447739465137E-9	1.8621137795157352E-10	0.0	99.99830761427766	1.735876566356454E-9	0.035052384192551383	2.8528050204731184E-8	1.626921735364308E-7	1.4618977154928046E-8	0.0	7.115024647894414E-10
76.0	91	122	3	6	11	0.29313688076816147	non-ideal	1.0155297759229982E-9	1.8631785719988355E-10	0.0	99.99830761427766	1.7367904583570308E-9	0.03490284503993742	2.8970500861541816E-8	1.649821735364308E-7	1.474456939328783E-8	0.0	7.140125092939122E-10
77.0	91	122	3	6	11	0.29256696086960077	non-ideal	1.0164125296608674E-9	1.8643515791982078E-10	0.0	99.99830761427766	1.7377045529121106E-9	0.034828090297858404	2.9412930939913036E-8	1.672721735364308E-7	1.487002927720255E-8	0.0	7.167556828163313E-10
78.0	91	122	3	6	11	0.2920203993543079	non-ideal	1.0172931046316767E-9	1.8656209863510641E-10	0.0	99.99830761427766	1.7386199788364376E-9	0.034853158326733226	2.9855338485279363E-8	1.695621735364308E-7	1.4995360541830044E-8	0.0	7.205678977318119E-10
79.0	91	122	3	6	11	0.2914964087744414	non-ideal	1.018171560518546E-9	1.8669761750169882E-10	0.0	99.99830761427766	1.739537584103629E-9	0.034892251535527295	3.029772090044281E-8	1.718521735364308E-7	1.5120566975615398E-8	0.0	7.24129259487447E-10
80.0	91	122	3	6	11	0.2909917984705034	non-ideal	1.0190479524696415E-9	1.8684076251566422E-10	0.0	99.99830761427766	1.740458200370528E-9	0.03490093286950528	3.0740076365172004E-8	1.741421735364308E-7	1.5245651970439878E-8	0.0	7.274194597370965E-10
81.0	91	122	3	6	11	0.2905051087185705	non-ideal	1.0199223265942207E-9	1.8699067859540836E-10	0.0	99.99830761427766	1.7413824569929289E-9	0.034864353643331444	3.118240267803616E-8	1.764321735364308E-7	1.537061891085212E-8	0.0	7.301142275496963E-10
82.0	92	123	3	6	11	0.2900333811592393	non-ideal	1.0207947282411873E-9	1.871465990531383E-10	0.0	99.9983680561317	1.7423110499175134E-9	0.03458511208271306	3.1624698711106205E-8	1.787221735364308E-7	1.5495470712023792E-8	0.0	7.337068435349874E-10
83.0	92	123	3	6	11	0.2895763955406806	non-ideal	1.0216651948634896E-9	1.873078468451964E-10	0.0	99.9983680561317	1.743244446811733E-9	0.032644858694876704	3.206696265611091E-8	1.810121735364308E-7	1.5620210260443018E-8	0.0	7.401466086282897E-10
84.0	92	123	3	6	11	0.2891315609738062	non-ideal	1.0225337630206342E-9	1.874737937869798E-10	0.0	99.9983680561317	1.7441831747004333E-9	0.031447730184239714	3.2509193604341566E-8	1.833021735364308E-7	1.5744840323657564E-8	0.0	7.462135948455921E-10
85.0	92	123	3	6	11	0.2886986054725992	non-ideal	1.0234004638921803E-9	1.8764388508860647E-10	0.0	99.9983680561317	1.7451276056236757E-9	0.030702992021956275	3.295139025103179E-8	1.8559217353643081E-7	1.586936356680588E-8	0.0	7.514302155590746E-10
86.0	92	123	3	6	11	0.2882757640665177	non-ideal	1.0242653262900206E-9	1.8781762508683432E-10	0.0	99.9983680561317	1.7460780993611825E-9	0.0303368086261081	3.339355168228029E-8	1.8788217353643082E-7	1.5993782438403174E-8	0.0	7.567090719766822E-10
87.0	92	123	3	6	11	0.28786226853625363	non-ideal	1.0251283764594575E-9	1.8799456928567885E-10	0.0	99.9983680561317	1.7470349582497661E-9	0.030104196376012988	3.38356770547992E-8	1.9017217353643082E-7	1.6118099283108184E-8	0.0	7.621426353890796E-10
88.0	92	123	3	6	11	0.2874572819463117	non-ideal	1.0259896362114422E-9	1.8817431948156175E-10	0.0	99.9983680561317	1.7479983974572394E-9	0.029921718978942295	3.4277765388268924E-8	1.9246217353643082E-7	1.624231641436523E-8	0.0	7.668050817915827E-10
89.0	92	123	3	6	11	0.28705934211816564	non-ideal	1.0268491275487531E-9	1.8835651923505945E-10	0.0	99.9983680561317	1.7489686796629085E-9	0.029794312936689896	3.471981629219698E-8	1.9475217353643082E-7	1.6366435884397078E-8	0.0	7.708074168150706E-10
90.0	92	123	3	6	11	0.2866685249536589	non-ideal	1.0277068694655173E-9	1.8854084897044677E-10	0.0	99.9983680561317	1.7499459630735173E-9	0.029792430444655845	3.516182906530719E-8	1.9704217353643083E-7	1.6490459781384616E-8	0.0	7.758025083593185E-10
91.0	92	123	3	6	11	0.28628383856051387	non-ideal	1.028562878100318E-9	1.8872702318854227E-10	0.0	99.9983680561317	1.7509303720844276E-9	0.02967494220145085	3.560380307366033E-8	1.9933217353643083E-7	1.6614390110155322E-8	0.0	7.790046564314621E-10
92.0	92	123	3	6	11	0.28590433887607974	non-ideal	1.0294171701727316E-9	1.8891478636753758E-10	0.0	99.9983680561317	1.751922068982393E-9	0.029688480424454978	3.604573812413054E-8	2.0162217353643083E-7	1.673822867634885E-8	0.0	7.832160034845011E-10
93.0	92	123	3	6	11	0.28553022727049815	non-ideal	1.0302697592396032E-9	1.8910390974054182E-10	0.0	99.9983680561317	1.7529211106014266E-9	0.029604704368035407	3.6487633626395206E-8	2.0391217353643083E-7	1.6861977361431544E-8	0.0	7.867094469143812E-10
94.0	91	122	3	6	11	0.28516045379803245	non-ideal	1.0311206580994935E-9	1.8929418937466632E-10	0.0	99.99830761427766	1.7539275770128996E-9	0.029796230592479184	3.6929489306904554E-8	2.0620217353643084E-7	1.6985637893829E-8	0.0	7.899342595623675E-10
95.0	91	122	3	6	11	0.28479476971801204	non-ideal	1.0319698792583728E-9	1.8948543098889747E-10	0.0	99.99830761427766	1.7549415368104852E-9	0.03151236219518174	3.737130498469685E-8	2.0849217353643084E-7	1.7109212066922273E-8	0.0	7.88738287829151E-10
96.0	91	122	3	6	11	0.2844330815007571	non-ideal	1.032817432933827E-9	1.8967748352005562E-10	0.0	99.99830761427766	1.7559629943261714E-9	0.03260469225641638	3.7813080259011904E-8	2.1078217353643084E-7	1.7232701419419614E-8	0.0	7.882986430241654E-10
97.0	91	122	3	6	11	0.28407462646102677	non-ideal	1.0336633288641518E-9	1.8987020297735343E-10	0.0	99.99830761427766	1.7569919715844831E-9	0.03326501830441336	3.8254814966737974E-8	2.1307217353643085E-7	1.735610751090005E-8	0.0	7.871728260947781E-10
98.0	91	122	3	6	11	0.2837192461051884	non-ideal	1.0345075766645763E-9	1.9006345971585604E-10	0.0	99.99830761427766	1.758028488071412E-9	0.033794670029703926	3.8696509031696136E-8	2.1536217353643085E-7	1.7479431835583135E-8	0.0	7.872937681336086E-10
99.0	91	122	3	6	11	0.28336690103502493	non-ideal	1.0353501847339672E-9	1.9025713827478086E-10	0.0	99.99830761427766	1.7590725235171793E-9	0.0340758555967633	3.913816225292836E-8	2.1765217353643085E-7	1.7602675891230532E-8	0.0	7.867764603043594E-10
100.0	91	122	3	6	11	0.2830171845843529	non-ideal	1.0361911606676223E-9	1.9045113611398542E-10	0.0	99.99830761427766	1.7601240535496969E-9	0.03441317081104203	3.9579774496681686E-8	2.1994217353643085E-7	1.772584111867239E-8	0.0	7.868367937954523E-10
101.0	91	122	3	6	11	0.28266982747767583	non-ideal	1.0370305117270103E-9	1.9064536196627877E-10	0.0	99.99830761427766	1.7611830530122033E-9	0.034483973917181374	4.00213457022112E-8	2.2223217353643086E-7	1.7848928902198314E-8	0.0	7.866594135685457E-10
102.0	91	122	3	6	11	0.2823247175653476	non-ideal	1.0378682457091703E-9	1.9083973476634773E-10	0.0	99.99830761427766	1.7622495052077644E-9	0.03463460962000448	4.0462875925835724E-8	2.2452217353643086E-7	1.797194055684259E-8	0.0	7.878271919718121E-10
103.0	91	122	3	6	11	0.28198203501724206	non-ideal	1.0387043674486153E-9	1.910341825972599E-10	0.0	99.99830761427766	1.763323311591738E-9	0.03464517269884316	4.090436482093098E-8	2.2681217353643086E-7	1.809487749815111E-8	0.0	7.880590756364973E-10
104.0	91	122	3	6	11	0.2816407824201831	non-ideal	1.0395388840416701E-9	1.9122864208551789E-10	0.0	99.99830761427766	1.7644044753707258E-9	0.03463610969905822	4.1345812673637254E-8	2.2910217353643086E-7	1.8217740908020846E-8	0.0	7.882594058635936E-10
105.0	90	122	3	6	11	0.281301719899973	non-ideal	1.0403718002310476E-9	1.9142305657201153E-10	0.0	99.99830761427766	1.765492895934957E-9	0.03497352655757172	4.178721922360995E-8	2.3139217353643087E-7	1.834053211888385E-8	0.0	7.885930645755569E-10
106.0	90	122	3	6	11	0.28096405348087267	non-ideal	1.0412031224291612E-9	1.91617376697922E-10	0.0	99.99830761427766	1.7665885526548208E-9	0.03775234726668762	4.222858471032181E-8	2.3368217353643087E-7	1.8463252274519096E-8	0.0	7.85753013584635E-10
107.0	90	122	3	6	11	0.28062834454630337	non-ideal	1.042032855266044E-9	1.9181155840854674E-10	0.0	99.99830761427766	1.7676913467057476E-9	0.039538026386819115	4.2669908961038726E-8	2.3597217353643087E-7	1.858590262804858E-8	0.0	7.83437164864683E-10
108.0	90	122	3	6	11	0.28029399041639685	non-ideal	1.0428610036036156E-9	1.920055634365307E-10	0.0	99.99830761427766	1.7688012143102847E-9	0.04060333691890173	4.3111192036647406E-8	2.3826217353643087E-7	1.87084843325094E-8	0.0	7.81035926961226E-10
109.0	90	122	3	6	11	0.27996106723879316	non-ideal	1.0436875721443302E-9	1.9219935789811146E-10	0.0	99.99830761427766	1.7699180856189545E-9	0.04149880077051179	4.355243398743986E-8	2.4055217353643085E-7	1.8830998521948787E-8	0.0	7.802604858342199E-10
110.0	90	122	3	6	11	0.2796295191065253	non-ideal	1.0445125657151486E-9	1.9239291222810735E-10	0.0	99.99830761427766	1.7710418910530016E-9	0.04194995470747657	4.399363488890615E-8	2.4284217353643085E-7	1.8953446300203876E-8	0.0	7.787814886675166E-10
111.0	90	122	3	6	11	0.2792993861122818	non-ideal	1.0453359879008964E-9	1.925862006726237E-10	0.0	99.99830761427766	1.7721725285171547E-9	0.042526425218879206	4.443479465201428E-8	2.4513217353643086E-7	1.9075828803213252E-8	0.0	7.782562991070864E-10
112.0	90	122	3	6	11	0.2789702455484435	non-ideal	1.0461578436328415E-9	1.9277920095242083E-10	0.0	99.99830761427766	1.7733099499877525E-9	0.04276306835868522	4.487591351139251E-8	2.4742217353643086E-7	1.9198147041682585E-8	0.0	7.777965963119777E-10
113.0	90	122	3	6	11	0.2786425508630103	non-ideal	1.0469781368559103E-9	1.9297189350188941E-10	0.0	99.99830761427766	1.7744540547441751E-9	0.042970840377241554	4.5316991414418653E-8	2.4971217353643086E-7	1.9320402100070424E-8	0.0	7.77180515067508E-10
114.0	90	122	3	6	11	0.278315965732733	non-ideal	1.0477968718730458E-9	1.9316426181011043E-10	0.0	99.99830761427766	1.7756047699295752E-9	0.043096759237405836	4.5758028480608176E-8	2.5200217353643086E-7	1.94425949876639E-8	0.0	7.770652086014647E-10
115.0	90	122	3	6	11	0.27799060912543627	non-ideal	1.0486140517100367E-9	1.93356291516084E-10	0.0	99.99830761427766	1.7767619857073116E-9	0.043297862630110553	4.619902462724772E-8	2.5429217353643087E-7	1.956472676122599E-8	0.0	7.779918461746245E-10
116.0	90	122	3	6	11	0.27766604489632046	non-ideal	1.049429680934949E-9	1.935479705932553E-10	0.0	99.99830761427766	1.7779256529688382E-9	0.043389708109859024	4.663998012456843E-8	2.5658217353643087E-7	1.9686798345339185E-8	0.0	7.778580739457668E-10
117.0	90	122	3	6	11	0.2773427940645703	non-ideal	1.0502437633782981E-9	1.9373928859239545E-10	0.0	99.99830761427766	1.7790956720579449E-9	0.043455637122749136	4.708089495946457E-8	2.5887217353643087E-7	1.9808810739551455E-8	0.0	7.778648689027916E-10
118.0	90	122	3	6	11	0.2770206038300116	non-ideal	1.0510563028132954E-9	1.9393023713015457E-10	0.0	99.99830761427766	1.7802719578404917E-9	0.04346827505765336	4.752176920823198E-8	2.611621735364309E-7	1.993076489733171E-8	0.0	7.792307075757084E-10
119.0	90	122	3	6	11	0.2766994521685605	non-ideal	1.051867303571831E-9	1.941208091337431E-10	0.0	99.99830761427766	1.78145443838383E-9	0.04359152302123286	4.796260302325452E-8	2.634521735364309E-7	2.0052661731681117E-8	0.0	7.811408981298943E-10
120.0	90	122	3	6	11	0.27637952695156864	non-ideal	1.0526767681544294E-9	1.943109988344603E-10	0.0	99.99830761427766	1.7826429887680005E-9	0.04368051759947515	4.840339625805271E-8	2.657421735364309E-7	2.017450223667072E-8	0.0	7.830891766445991E-10
