# Supplementary material for: Multiscale Multiobjective Systems Analysis (MiMoSA): an advanced metabolic modeling framework for complex systems
Source: Sci Rep. 2019 Nov 18;9:16948. doi: 10.1038/s41598-019-53188-0 (PMC6861322; doi:10.1038/s41598-019-53188-0)
Supplement: Supplementary file 2 — Supplemental File 1 [file 41598_2019_53188_MOESM2_ESM.zip › iTery101/.temp/iTery101/data/bio10_0/Attributes_Cell_Diazotroph_32.csv]

Time Step	x	y	Filament Name	Position in Filament	Filament length	Efficiency	Regime	biomass	glycogen	no3	photon	cyanophycin	o2	n2	hco3	co2	urea	nh4
2.0	70	108	3	7	11	0.0	non-ideal	1.1194800892617811E-9	1.8159360403233389E-9	0.0	0.0	2.998065420985366E-10	3.1219147302239343E-10	4.988331112903011E-10	1.8517659974898266E-9	9.939283462224379E-11	0.0	0.0
3.0	70	108	3	7	11	0.0	non-ideal	1.1233248020735427E-9	1.6596769385045452E-9	0.0	99.99746143215715	4.083309461219289E-10	0.03203957537343442	6.078199997885571E-10	3.678422709478302E-9	7.936526881704702E-10	0.0	1.6151836623421565E-11
4.0	70	108	3	7	11	1.4081896035455304	non-ideal	1.1270007510209044E-9	1.578843499833391E-9	0.0	99.99746143215715	4.752181187998528E-10	0.05702647018891925	8.277998696164684E-10	5.514726808044771E-9	1.2365364280725351E-9	0.0	2.877112507562604E-11
5.0	70	108	3	7	11	1.3526315899976922	non-ideal	1.1310294907475556E-9	1.4761141350643384E-9	0.0	99.99746143215715	5.535922783249245E-10	0.07628430295378091	1.0174907972094407E-9	7.3884131410431914E-9	1.7903885474651195E-9	0.0	4.262872660580014E-11
6.0	70	108	3	7	11	1.489117834186595	non-ideal	1.1348798759725808E-9	1.3777992489389842E-9	0.0	99.99746143215715	6.228605939715078E-10	0.09094148938013184	1.2285064107864745E-9	9.262049788961195E-9	2.38267527464869E-9	0.0	5.719701632373425E-11
7.0	70	108	3	7	11	1.4303075097677356	non-ideal	1.1385239430202596E-9	1.2878935510069597E-9	0.0	99.99746143215715	6.87800178947666E-10	0.10205988937025713	1.4487814113142855E-9	1.1135686153082654E-8	2.9173388525406685E-9	4.383755735184381E-15	7.294882319985757E-11
8.0	70	108	3	7	11	1.3602193482388176	non-ideal	1.1419756462919698E-9	1.2050953443230695E-9	0.0	99.99746143215715	7.492504620932114E-10	0.11107386780982807	1.6762694466443444E-9	1.3009322516719692E-8	3.401654309893987E-9	-1.2752345949929815E-15	8.933885374302084E-11
9.0	70	108	3	7	11	1.2943927876434254	non-ideal	1.1452513543655337E-9	1.1284786128341233E-9	0.0	99.99746143215715	8.075568782500001E-10	0.1170200710007765	1.9101795741545354E-9	1.4882958880356057E-8	3.84325643880558E-9	-5.830135856337686E-15	1.0650494639582348E-10
10.0	70	108	3	7	11	1.2338553744505991	non-ideal	1.1483650577736555E-9	1.0576150389428795E-9	0.0	99.99746143215715	8.630781424849088E-10	0.12228146327938955	2.1496843548673873E-9	1.6756595243992422E-8	4.243670677659908E-9	-3.813276472865515E-15	1.2396673615652355E-10
11.0	70	108	3	7	11	1.1778358732271872	non-ideal	1.151329182899313E-9	9.920981831550415E-10	0.0	99.99746143215715	9.159429115371502E-10	0.1257379169547431	2.394537000961201E-9	1.863023160762879E-8	4.606475097594478E-9	-5.215611303822664E-15	1.4129185868300953E-10
12.0	70	108	3	7	11	1.125847115124175	non-ideal	1.1541551901015324E-9	9.315378204032754E-10	0.0	99.99746143215715	9.665640969578318E-10	0.12838459592434837	2.643762538353107E-9	2.0503867971265155E-8	4.93219259511276E-9	-7.304793485503271E-15	1.5791089739632368E-10
13.0	70	108	3	7	11	1.077612940586845	non-ideal	1.156853703004054E-9	8.755609132815834E-10	0.0	99.99746143215715	1.015514078157669E-9	0.1312390145012662	2.895978434259352E-9	2.2377504334901522E-8	5.219539093047882E-9	-6.67409016155366E-15	1.7445790119929778E-10
14.0	70	108	3	7	11	1.0328951181101675	non-ideal	1.1594344795638147E-9	8.238217925219644E-10	0.0	99.99746143215715	1.063439153556718E-9	0.13269359997215643	3.149991773679161E-9	2.425114069853789E-8	5.469558377837217E-9	-5.016260951590159E-15	1.9071745182883582E-10
15.0	70	108	3	7	11	0.991434375832164	non-ideal	1.1619064272154309E-9	7.760087836898352E-10	0.0	99.99746143215715	1.1094126470388338E-9	0.13410768723225977	3.408104410879326E-9	2.6124777062174256E-8	5.694840123541607E-9	-2.923858277380426E-15	2.0807617145616872E-10
16.0	70	108	3	7	11	0.9529677927198381	non-ideal	1.1642776736538212E-9	7.319399159086152E-10	0.0	99.99746143215715	1.1527054595713328E-9	0.13596887401489652	3.6718675773800415E-9	2.7998413425810632E-8	5.902020482916214E-9	-4.1375319898161225E-15	2.2479991885040705E-10
17.0	87	121	3	7	11	0.9172510705091259	non-ideal	1.1665235784473235E-9	6.913619836456673E-10	0.0	99.99824717246017	1.1924493012891975E-9	0.1375477789681769	3.943508709362603E-9	2.987204978944699E-8	6.10279893280843E-9	-3.231294715703893E-15	2.42428498113578E-10
18.0	87	121	3	7	11	0.871617753977038	non-ideal	1.1686281264251503E-9	6.539868983723104E-10	0.0	99.99824717246017	1.2290069024733657E-9	0.12454065130620368	4.309812937703006E-9	3.2162173503947274E-8	6.321738704304784E-9	-5.7354773330714816E-15	2.544129600956595E-10
19.0	87	121	3	7	11	0.819315349825007	non-ideal	1.1706037809957594E-9	6.195490228977706E-10	0.0	99.99824717246017	1.2634200853143055E-9	0.11505293321700436	4.680573231200599E-9	3.44521735365086E-8	6.526862198631055E-9	2.794205736424137E-15	2.6655456836539166E-10
20.0	87	121	3	7	11	0.7714074376500355	non-ideal	1.1724618554070787E-9	5.745853046724596E-10	0.0	99.99824717246017	1.3079701539700749E-9	0.10855661324114112	5.025176050428494E-9	3.674217353643079E-8	6.7569082255144284E-9	1.6955321876933825E-15	2.7876657981061496E-10
21.0	87	121	3	7	11	0.7275209085356127	non-ideal	1.1742123067926963E-9	5.329160368788522E-10	0.0	99.99824717246017	1.3494597853255013E-9	0.10543070731049334	5.376391212379839E-9	3.9032173536430645E-8	6.978056799373717E-9	-2.823085168044114E-15	2.9197666959390076E-10
22.0	87	121	3	7	11	0.687189628509334	non-ideal	1.1758277225281732E-9	4.967666750789899E-10	0.0	99.99824717246017	1.3859567220615842E-9	0.10356675587814472	5.739114576102109E-9	4.132217353643065E-8	7.182890178977192E-9	-1.5206153823480385E-15	3.0551312053828986E-10
23.0	87	121	3	7	11	0.6357620278573017	non-ideal	1.1773190875972588E-9	4.644052031888127E-10	0.0	99.99824717246017	1.4189630112806753E-9	0.10218189972369446	6.1096834279226196E-9	4.361217353643065E-8	7.377170823200445E-9	0.0	3.1894585235168047E-10
24.0	87	121	3	7	11	0.5883007516226206	non-ideal	1.178703193554246E-9	4.352092327016919E-10	0.0	99.99824717246017	1.4489176605381582E-9	0.10137441480553709	6.487085744428896E-9	4.590217353643065E-8	7.563983585677236E-9	1.1253420206079304E-15	3.326952117079478E-10
25.0	87	121	3	7	11	0.5471633920353968	non-ideal	1.179991769304791E-9	4.089720544847758E-10	0.0	99.99824717246017	1.4759468232054444E-9	0.10149403757967855	6.8710812544345295E-9	4.8192173536430635E-8	7.74454679342898E-9	1.6397044334066234E-15	3.4648718745256356E-10
26.0	87	121	3	7	11	0.51041866087731	non-ideal	1.1811946250917273E-9	3.8541844545336187E-10	0.0	99.99824717246017	1.5002477668648668E-9	0.1011986464628672	7.261248758975097E-9	5.048217353643064E-8	7.920191251427096E-9	0.0	3.6014113682482097E-10
27.0	87	121	3	7	11	0.4773558654537499	non-ideal	1.1823208077527118E-9	3.642678099250257E-10	0.0	99.99824717246017	1.5221072497697143E-9	0.10087091288348525	7.65693520320752E-9	5.277217353643064E-8	8.091414295288562E-9	0.0	3.7369303431596894E-10
28.0	87	121	3	7	11	0.44771165518798106	non-ideal	1.1833784489348118E-9	3.452742559819591E-10	0.0	99.99824717246017	1.5417773030048953E-9	0.10045877572928921	8.057568736653124E-9	5.506217353643064E-8	8.258645842815862E-9	0.0	3.868096359315695E-10
29.0	88	120	3	7	11	0.4211557255660806	non-ideal	1.1843747738410776E-9	3.282207687662219E-10	0.0	99.9981867306792	1.5594806873620092E-9	0.09988998626810582	8.462646424327848E-9	5.735217353643067E-8	8.422263652996541E-9	0.0	3.994983357611727E-10
30.0	88	120	3	7	11	0.3973550820911877	non-ideal	1.185316216744359E-9	3.1291182969521687E-10	0.0	99.9981867306792	1.5754178845042919E-9	0.0892135252294089	8.87171444904216E-9	5.964217353643067E-8	8.582609132122333E-9	0.0	4.119706420999081E-10
31.0	88	120	3	7	11	0.3760174967658958	non-ideal	1.1862085191978232E-9	2.991713939341099E-10	0.0	99.9981867306792	1.5897693711574048E-9	0.08153947048366786	9.284364223534454E-9	6.193217353643067E-8	8.739990107535337E-9	-1.3100292017992255E-15	4.2384652298164494E-10
32.0	88	120	3	7	11	0.3568856446716264	non-ideal	1.1870567964716014E-9	2.868412673967857E-10	0.0	99.9981867306792	1.6026969233143719E-9	0.07594478498533973	9.700226728619548E-9	6.422217353643067E-8	8.894684362477425E-9	0.0	4.353405661422024E-10
33.0	88	120	3	7	11	0.33972522446852604	non-ideal	1.1878656400976658E-9	2.757792765922604E-10	0.0	99.9981867306792	1.6143469242329767E-9	0.0721591459828755	1.011897625308506E-8	6.651217353643068E-8	9.046940088349562E-9	-1.8347415192545277E-15	4.46415045547151E-10
34.0	88	120	3	7	11	0.3243400647026232	non-ideal	1.1886391308929384E-9	2.658575905176643E-10	0.0	99.9981867306792	1.6248493668564876E-9	0.06963268790681378	1.0540311062526925E-8	6.880217353643068E-8	9.196983774824266E-9	0.0	4.5759065919420745E-10
35.0	88	120	3	7	11	0.3105368250524377	non-ideal	1.1893809348844917E-9	2.5696128254519217E-10	0.0	99.9981867306792	1.6343225781791611E-9	0.06762098743671263	1.0963968440391323E-8	7.109217353643068E-8	9.345016719360163E-9	0.0	4.678926489120324E-10
36.0	88	120	3	7	11	0.2981586231109168	non-ideal	1.1900943318443907E-9	2.489869967776911E-10	0.0	99.9981867306792	1.642872344391317E-9	0.06619666730820135	1.1389708858101503E-8	7.338217353643066E-8	9.491221448120747E-9	-1.6446834622305057E-15	4.779300130739776E-10
37.0	88	120	3	7	11	0.2870584011791212	non-ideal	1.1907822412205285E-9	2.4184180103593026E-10	0.0	99.9981867306792	1.6505931718348653E-9	0.06505758593167146	1.1817313764418316E-8	7.567217353643066E-8	9.635763524282843E-9	0.0	4.873813649994424E-10
38.0	88	120	3	7	11	0.27709812449383325	non-ideal	1.1914472915377223E-9	2.354421242838813E-10	0.0	99.9981867306792	1.6575710263238509E-9	0.06428247062347818	1.2246592445729942E-8	7.796217353643066E-8	9.778790356720103E-9	0.0	4.965168349752614E-10
39.0	88	120	3	7	11	0.26816651780262	non-ideal	1.1920918366830813E-9	2.2971280202542991E-10	0.0	99.9981867306792	1.6638827357510677E-9	0.06389649743638474	1.2677370858895326E-8	8.025217353643067E-8	9.920435736136979E-9	-1.28436734313524E-15	5.060166840668407E-10
40.0	88	120	3	7	11	0.2601579117454954	non-ideal	1.1927179708525187E-9	2.2458624174667629E-10	0.0	99.9981867306792	1.6695968517268383E-9	0.06329841957559605	1.3109489707722023E-8	8.254217353643067E-8	1.0060821258041746E-8	0.0	5.144996583801929E-10
41.0	88	120	3	7	11	0.2529718299274818	non-ideal	1.1933275882502203E-9	2.200016540699388E-10	0.0	99.9981867306792	1.674776102447298E-9	0.06284115386835053	1.354281207624943E-8	8.483217353643067E-8	1.0200054598027041E-8	-1.4489904883858032E-15	5.229610100336592E-10
42.0	88	120	3	7	11	0.24653119605110974	non-ideal	1.19392236802826E-9	2.1590435977322997E-10	0.0	99.9981867306792	1.6794755773919027E-9	0.06259577402869376	1.3977207494544797E-8	8.712217353643073E-8	1.0338235339499223E-8	0.0	5.312859342016022E-10
43.0	88	120	3	7	11	0.2407522678456127	non-ideal	1.1945038280156329E-9	2.122451900479862E-10	0.0	99.9981867306792	1.6837458988764807E-9	0.062306997379092684	1.4412565019288528E-8	8.941217353643073E-8	1.0475451313780984E-8	0.0	5.389883787568055E-10
44.0	88	120	3	7	11	0.23557251941254906	non-ideal	1.1950733244983498E-9	2.0897991417391824E-10	0.0	99.9981867306792	1.6876319778018821E-9	0.06237665602684793	1.4848781521758401E-8	9.170217353643073E-8	1.0611782951990247E-8	0.0	5.468191628691883E-10
45.0	88	120	3	7	11	0.2309289207435559	non-ideal	1.195632077373824E-9	2.0606875667794808E-10	0.0	99.9981867306792	1.691174469950831E-9	0.062348999801844156	1.5285766003181635E-8	9.399217353643073E-8	1.0747302350326753E-8	-1.3803038841676818E-15	5.541184529098881E-10
46.0	89	120	3	7	11	0.22676826502627287	non-ideal	1.1961811719910381E-9	2.0347594078562268E-10	0.0	99.9981867306792	1.6944094511413765E-9	0.06112461254769765	1.5723434034728467E-8	9.628217353643074E-8	1.088207551563049E-8	-1.388423880176289E-15	5.614757996486559E-10
47.0	89	120	3	7	11	0.22303777594077173	non-ideal	1.1967215851047592E-9	2.0116929153908862E-10	0.0	99.9981867306792	1.6973697410649592E-9	0.05634985714034039	1.616171202488151E-8	9.857217353643075E-8	1.1016161366934594E-8	-1.3247563505138783E-15	5.704782348518339E-10
48.0	89	120	3	7	11	0.21969493428289627	non-ideal	1.197254200029666E-9	1.9911986825911268E-10	0.0	99.9981867306792	1.7000850161154804E-9	0.052803494278843656	1.660053486491033E-8	1.0086217353643076E-7	1.1149612856355576E-8	-3.5260497423083536E-15	5.786766008500727E-10
49.0	89	120	3	7	11	0.21670315254371636	non-ideal	1.1977797938320398E-9	1.9730164228110403E-10	0.0	99.9981867306792	1.7025811318458974E-9	0.05031370482634304	1.7039839464015902E-8	1.0315217353643076E-7	1.1282479373936532E-8	-3.4143098229553318E-15	5.865470169354616E-10
50.0	89	120	3	7	11	0.2140204313256317	non-ideal	1.1982990702954316E-9	1.9569120798023728E-10	0.0	99.9981867306792	1.7048820603928416E-9	0.04841520709912029	1.74795733733393E-8	1.0544217353643075E-7	1.1414804237082067E-8	-3.2968209093494316E-15	5.936870474271115E-10
51.0	89	120	3	7	11	0.21161799820565547	non-ideal	1.1988126605453771E-9	1.9426751012126958E-10	0.0	99.9981867306792	1.7070091050249293E-9	0.04708082396963708	1.7919688116142604E-8	1.0773217353643068E-7	1.1546627117460942E-8	-3.2260527779920665E-15	6.004657022002962E-10
52.0	89	120	3	7	11	0.20946719057933022	non-ideal	1.1993211301706567E-9	1.930116154090939E-10	0.0	99.9981867306792	1.7089813849492391E-9	0.04625916100715477	1.836014007298335E-8	1.1002217353643069E-7	1.1677983974414725E-8	-3.1330517500930564E-15	6.079623101359673E-10
53.0	89	120	3	7	11	0.2075421147962907	non-ideal	1.1998249863618216E-9	1.9190649620126013E-10	0.0	99.9981867306792	1.7108160809661062E-9	0.045657084349161874	1.880089011294291E-8	1.1231217353643069E-7	1.1808907387116207E-8	-3.102290031950658E-15	6.149271745639874E-10
54.0	89	120	3	7	11	0.20581967210043728	non-ideal	1.2003246833368813E-9	1.9093683910400246E-10	0.0	99.9981867306792	1.7125285980010366E-9	0.045176742243823675	1.9241902956733193E-8	1.1460217353643069E-7	1.1939426947831185E-8	-2.981726372284177E-15	6.213650131408595E-10
55.0	89	120	3	7	11	0.20427887618420187	non-ideal	1.2008206286134006E-9	1.900888728653322E-10	0.0	99.9981867306792	1.7141327910580932E-9	0.044685614580907744	1.9683147055313404E-8	1.168921735364307E-7	1.2069569469779567E-8	-2.908221182143028E-15	6.267833317506492E-10
56.0	89	120	3	7	11	0.20290121306298953	non-ideal	1.2013131872233658E-9	1.8935021335886449E-10	0.0	99.9981867306792	1.7156410767078542E-9	0.044307108779651674	2.0124593960150322E-8	1.191821735364307E-7	1.2199359342943973E-8	-2.8123575626346915E-15	6.318002787320042E-10
57.0	89	120	3	7	11	0.2016698132297198	non-ideal	1.2018026863694477E-9	1.8870972425607517E-10	0.0	99.9981867306792	1.7170646053789412E-9	0.04416367424951496	2.056621816543427E-8	1.2147217353643069E-7	1.2328818722093959E-8	-2.7320631241773103E-15	6.368544519132479E-10
58.0	89	120	3	7	11	0.20056964249955578	non-ideal	1.202289419069341E-9	1.8815739148827246E-10	0.0	99.9981867306792	1.7184133720370218E-9	0.04411003628674592	2.1007996713690576E-8	1.237621735364307E-7	1.2457967777989433E-8	-2.5933761465853977E-15	6.423156902427848E-10
59.0	89	120	3	7	11	0.19958709741441852	non-ideal	1.20277364822537E-9	1.876842105882376E-10	0.0	99.9981867306792	1.7196963601063056E-9	0.043978473339106504	2.1449909094499592E-8	1.260521735364307E-7	1.2586824841193428E-8	-2.514491715246486E-15	6.474913343384958E-10
60.0	89	120	3	7	11	0.19871018783981365	non-ideal	1.203255609364674E-9	1.8728208495980722E-10	0.0	99.9981867306792	1.7209216147380908E-9	0.04398907383033298	2.1891936832350092E-8	1.283421735364307E-7	1.2715406635985957E-8	-2.5367993019349763E-15	6.529919071275519E-10
61.0	89	120	3	7	11	0.19792799958140417	non-ideal	1.2037355127975948E-9	1.8694373491808326E-10	0.0	99.9981867306792	1.7220963238979332E-9	0.043953224737299366	2.2334063205993652E-8	1.306321735364307E-7	1.2843728461129152E-8	-2.43622672741005E-15	6.576201164100292E-10
62.0	89	120	3	7	11	0.19723046114726517	non-ideal	1.204213547329285E-9	1.8666261541224083E-10	0.0	99.9981867306792	1.7232269645657342E-9	0.04396903548912298	2.2776273407850605E-8	1.329221735364307E-7	1.2971804219951885E-8	-2.3824724741515633E-15	6.625435018552522E-10
63.0	89	120	3	7	11	0.19660898718234796	non-ideal	1.2046898817442544E-9	1.8643284197263272E-10	0.0	99.9981867306792	1.7243193161912E-9	0.043899428858363	2.3218554018125964E-8	1.352121735364307E-7	1.3099646664036766E-8	-2.2886004410577142E-15	6.663081718672475E-10
64.0	90	121	3	7	11	0.19605556915010836	non-ideal	1.2051646673166057E-9	1.8624912462139507E-10	0.0	99.99824717246017	1.7253785685209115E-9	0.04358723712919547	2.366089307844633E-8	1.375021735364307E-7	1.3227267435168594E-8	-2.2311258156081916E-15	6.718307682032583E-10
65.0	90	121	3	7	11	0.19556320091943033	non-ideal	1.2056380392296905E-9	1.8610671893376513E-10	0.0	99.99824717246017	1.7264093543873457E-9	0.04068676352832443	2.4103279789369678E-8	1.397921735364307E-7	1.335467708954495E-8	-2.1485467056505314E-15	6.757411985392946E-10
66.0	90	121	3	7	11	0.19512543412227015	non-ideal	1.2061101112913608E-9	1.8600133907728111E-10	0.0	99.99824717246017	1.7274155615994438E-9	0.03878897652619077	2.4545703009186444E-8	1.420821735364307E-7	1.3481886037712244E-8	0.0	6.800457357325619E-10
67.0	90	121	3	7	11	0.19473361535812989	non-ideal	1.2065809985553939E-9	1.859291424948947E-10	0.0	99.99824717246017	1.7284014184861692E-9	0.03758089003352849	2.498815700958309E-8	1.443721735364307E-7	1.3608902331028473E-8	0.0	6.840421281296705E-10
68.0	90	121	3	7	11	0.1943883967386123	non-ideal	1.2070507984613762E-9	1.8588667343356804E-10	0.0	99.99824717246017	1.7293700183495762E-9	0.036694762774679646	2.543063274642108E-8	1.4666217353643072E-7	1.3735734665766003E-8	0.0	6.876578573931124E-10
69.0	90	121	3	7	11	0.19408264061347433	non-ideal	1.2075195974102746E-9	1.8587083038135283E-10	0.0	99.99824717246017	1.7303242935707672E-9	0.03605881658060161	2.5873123114067623E-8	1.4895217353643072E-7	1.386239071325645E-8	0.0	6.910174534802428E-10
70.0	90	121	3	7	11	0.19381190086544478	non-ideal	1.207987473237765E-9	1.8587882392474063E-10	0.0	99.99824717246017	1.7312669120232594E-9	0.03569822544101758	2.6315622017358704E-8	1.5124217353643072E-7	1.3988877465503883E-8	0.0	6.950601076566472E-10
71.0	90	121	3	7	11	0.19357273779370582	non-ideal	1.2084544942046331E-9	1.8590814744342033E-10	0.0	99.99824717246017	1.7322001844795485E-9	0.035429954413743234	2.675812360853845E-8	1.5353217353643101E-7	1.411520151092367E-8	0.0	6.988227714750253E-10
72.0	90	121	3	7	11	0.19336128064106317	non-ideal	1.2089207208325801E-9	1.8595654933066947E-10	0.0	99.99824717246017	1.733126199489917E-9	0.035291059440198724	2.7200622826249017E-8	1.558221735364308E-7	1.4241368888036927E-8	0.0	7.027835825007861E-10
73.0	90	121	3	7	11	0.19317440473620706	non-ideal	1.209386209865005E-9	1.8602200641325052E-10	0.0	99.99824717246017	1.7340469326122397E-9	0.035116631286908034	2.7643115798962443E-8	1.581121735364308E-7	1.4367384982483429E-8	0.0	7.056780995356285E-10
74.0	90	121	3	7	11	0.1930106159696141	non-ideal	1.209851008219726E-9	1.8610270086302043E-10	0.0	99.99824717246017	1.7349639044976703E-9	0.03513299411468684	2.8085597720195462E-8	1.604021735364308E-7	1.4493255238155757E-8	0.0	7.093081176708962E-10
75.0	90	121	3	7	11	0.19286590525015607	non-ideal	1.210315161395849E-9	1.8619700101056248E-10	0.0	99.99824717246017	1.735878737035854E-9	0.035068192581697355	2.8528065844509828E-8	1.6269217353643081E-7	1.461898420717258E-8	0.0	7.122207594235805E-10
76.0	90	121	3	7	11	0.19273973953968987	non-ideal	1.2107787068342283E-9	1.8630343986777103E-10	0.0	99.99824717246017	1.736792618240257E-9	0.034923916987609376	2.897051628122764E-8	1.6498217353643082E-7	1.4744576610472396E-8	0.0	7.147826836351987E-10
77.0	90	121	3	7	11	0.19262882461895436	non-ideal	1.2112416788050264E-9	1.8642070157754652E-10	0.0	99.99824717246017	1.7377067495782851E-9	0.034837536584948876	2.9412946419476622E-8	1.6727217353643082E-7	1.4870036566169585E-8	0.0	7.174153065678585E-10
78.0	90	121	3	7	11	0.19253188659949383	non-ideal	1.2117041084165786E-9	1.865476035862766E-10	0.0	99.99824717246017	1.738622184315471E-9	0.034868154305896334	2.985535386793429E-8	1.6956217353643082E-7	1.49953679522455E-8	0.0	7.212844177631099E-10
79.0	90	121	3	7	11	0.1924476505190874	non-ideal	1.2121660227509678E-9	1.8668308459273223E-10	0.0	99.99824717246017	1.7395398048769811E-9	0.03490892847747916	3.029773622893474E-8	1.7185217353643082E-7	1.5120574491819143E-8	0.0	7.248650412479009E-10
80.0	90	121	3	7	11	0.1923744766535036	non-ideal	1.2126274459578866E-9	1.8682619221564747E-10	0.0	99.99824717246017	1.7404604162285281E-9	0.03492213865838604	3.074009152796759E-8	1.7414217353643083E-7	1.524565962722181E-8	0.0	7.282053451966338E-10
81.0	90	121	3	7	11	0.19231117509387283	non-ideal	1.2130883998707972E-9	1.869760714878191E-10	0.0	99.99824717246017	1.7413847341943552E-9	0.03486829490847913	3.118241805450076E-8	1.7643217353643083E-7	1.5370626584017162E-8	0.0	7.307306135010561E-10
82.0	91	122	3	7	11	0.19225680850416546	non-ideal	1.213548902284259E-9	1.8713195528947545E-10	0.0	99.99830761427766	1.7423133128905157E-9	0.03460473262846094	3.162471387341877E-8	1.7872217353643083E-7	1.549547853914094E-8	0.0	7.344086028523233E-10
83.0	91	122	3	7	11	0.19220971703713696	non-ideal	1.2140089708460389E-9	1.8729316728118077E-10	0.0	99.99830761427766	1.7432467668645872E-9	0.03267099772752775	3.206697801451194E-8	1.8101217353643083E-7	1.562021810699476E-8	0.0	7.409527219128889E-10
84.0	91	122	3	7	11	0.1921698604399753	non-ideal	1.2144686196468895E-9	1.8745907835314663E-10	0.0	99.99830761427766	1.7441855029458643E-9	0.031462936313078026	3.2509208880338425E-8	1.8330217353643084E-7	1.5744848279172756E-8	0.0	7.469177645300399E-10
85.0	91	122	3	7	11	0.19213577279715557	non-ideal	1.2149278615367577E-9	1.8762913446037332E-10	0.0	99.99830761427766	1.7451299498240137E-9	0.03071782224913559	3.295140549320765E-8	1.8559217353643084E-7	1.5869371613990642E-8	0.0	7.521215068094223E-10
86.0	91	122	3	7	11	0.19210695167961012	non-ideal	1.2153867080613586E-9	1.8780283941821673E-10	0.0	99.99830761427766	1.746080462317398E-9	0.03034901611752462	3.339356690693617E-8	1.8788217353643084E-7	1.5993790571149774E-8	0.0	7.573527791167707E-10
87.0	91	122	3	7	11	0.19208286624235205	non-ideal	1.2158451686563622E-9	1.879797488325981E-10	0.0	99.99830761427766	1.747037311162474E-9	0.030127913867256086	3.383569209997543E-8	1.9017217353643085E-7	1.6118107552841894E-8	0.0	7.629450690106238E-10
88.0	91	122	3	7	11	0.19206264609417606	non-ideal	1.2163032523632308E-9	1.8815946460309648E-10	0.0	99.99830761427766	1.7480007835171671E-9	0.029941720309510346	3.4277780500782336E-8	1.9246217353643085E-7	1.6242324740121628E-8	0.0	7.675597311884038E-10
89.0	91	122	3	7	11	0.1920461369714818	non-ideal	1.216760966534239E-9	1.8834162990928255E-10	0.0	99.99830761427766	1.7489710715553413E-9	0.029810853525284644	3.471983131628607E-8	1.9475217353643085E-7	1.6366444315998795E-8	0.0	7.715099630540883E-10
90.0	91	122	3	7	11	0.1920326407295137	non-ideal	1.2172183177769618E-9	1.885259256217542E-10	0.0	99.99830761427766	1.749948363660654E-9	0.029815575917806682	3.516184401978799E-8	1.9704217353643085E-7	1.649046831155353E-8	0.0	7.766111775682488E-10
91.0	91	122	3	7	11	0.19202185319204676	non-ideal	1.2176753120557594E-9	1.8871206592407832E-10	0.0	99.99830761427766	1.7509328161211512E-9	0.02970095235598702	3.56038181555408E-8	1.9933217353643086E-7	1.6614398674416037E-8	0.0	7.798623034634124E-10
92.0	91	122	3	7	11	0.1920135116961177	non-ideal	1.218131953634391E-9	1.8889979521633392E-10	0.0	99.99830761427766	1.7519245123009242E-9	0.029713485461542934	3.604575308256636E-8	2.0162217353643086E-7	1.6738237355233733E-8	0.0	7.840598648985399E-10
93.0	91	122	3	7	11	0.19200690799996414	non-ideal	1.2185882466450798E-9	1.890888851236734E-10	0.0	99.99830761427766	1.752923566840054E-9	0.02963063398981795	3.648764854129168E-8	2.0391217353643086E-7	1.6861986127911972E-8	0.0	7.875749426594456E-10
94.0	90	121	3	7	11	0.1920019914851923	non-ideal	1.2190441947681472E-9	1.89279131253897E-10	0.0	99.99824717246017	1.7539300567763345E-9	0.029806717435177234	3.692950423722762E-8	2.0620217353643086E-7	1.6985646728333866E-8	0.0	7.906404937272913E-10
95.0	90	121	3	7	11	0.19199857643930857	non-ideal	1.2194998008647645E-9	1.8947033948971593E-10	0.0	99.99824717246017	1.7549440236556274E-9	0.0315310449065663	3.7371319837401504E-8	2.0849217353643087E-7	1.7109220998765534E-8	0.0	7.894775804626853E-10
96.0	90	121	3	7	11	0.19199632170025116	non-ideal	1.2199550673729328E-9	1.8966235885033888E-10	0.0	99.99824717246017	1.7559655014380664E-9	0.03261710228279209	3.7813095109835745E-8	2.1078217353643087E-7	1.7232710423298392E-8	0.0	7.889822850718629E-10
97.0	90	121	3	7	11	0.19199505183642998	non-ideal	1.2204099962103782E-9	1.898550451462485E-10	0.0	99.99824717246017	1.7569945009176973E-9	0.03328329658375109	3.825482982606869E-8	2.1307217353643087E-7	1.7356116582891203E-8	0.0	7.879698794863335E-10
98.0	90	121	3	7	11	0.1919945497852413	non-ideal	1.2208645890215666E-9	1.9004826884915742E-10	0.0	99.99824717246017	1.758031032341153E-9	0.03381132259837242	3.8696523858529893E-8	2.1536217353643087E-7	1.7479440988245332E-8	0.0	7.880739058496444E-10
99.0	90	121	3	7	11	0.1919947020060787	non-ideal	1.221318846820937E-9	1.9024191451200705E-10	0.0	99.99824717246017	1.7590750752101975E-9	0.03408376077495555	3.913817700506179E-8	2.1765217353643088E-7	1.760268513749354E-8	0.0	7.874601395389207E-10
100.0	90	121	3	7	11	0.1919952437482909	non-ideal	1.2217727707272063E-9	1.9043587953847537E-10	0.0	99.99824717246017	1.7601266250814222E-9	0.034418990390710294	3.957978924441791E-8	2.1994217353643088E-7	1.772585043514429E-8	0.0	7.874973591683038E-10
101.0	90	121	3	7	11	0.19199621986997817	non-ideal	1.22222636178954E-9	1.9063007259152183E-10	0.0	99.99824717246017	1.7611856603342398E-9	0.034493962827543204	4.0021360535331394E-8	2.2223217353643088E-7	1.7848938259300472E-8	0.0	7.873831419685539E-10
102.0	90	121	3	7	11	0.1919976018172437	non-ideal	1.2226796198566843E-9	1.9082441265696412E-10	0.0	99.99824717246017	1.7622521050722269E-9	0.03465546452980085	4.0462890599070915E-8	2.2452217353643088E-7	1.7971950033333385E-8	0.0	7.886703371002412E-10
103.0	90	121	3	7	11	0.19199888189866754	non-ideal	1.223132544998883E-9	1.9101882802991785E-10	0.0	99.99824717246017	1.7633259310084267E-9	0.034652798419939713	4.0904379488856336E-8	2.268121735364309E-7	1.8094887043125966E-8	0.0	7.88760792856205E-10
104.0	90	121	3	7	11	0.192000153308012	non-ideal	1.2235851374971007E-9	1.912132548905906E-10	0.0	99.99824717246017	1.7644071011137423E-9	0.034655190581946285	4.1345827259277764E-8	2.291021735364309E-7	1.8217750546130314E-8	0.0	7.890871169766479E-10
105.0	89	121	3	7	11	0.1920015050143363	non-ideal	1.224037397280584E-9	1.9140763694398593E-10	0.0	99.99824717246017	1.7654955501577088E-9	0.03502301469647539	4.178723385333834E-8	2.313921735364309E-7	1.8340541808487136E-8	0.0	7.892799076122574E-10
106.0	89	121	3	7	11	0.19200278754089617	non-ideal	1.224489324086035E-9	1.9160192459225606E-10	0.0	99.99824717246017	1.7665912136776109E-9	0.0378032422363595	4.2228599260279826E-8	2.336821735364309E-7	1.8463262055264164E-8	0.0	7.864400245625276E-10
107.0	89	121	3	7	11	0.1920039184830062	non-ideal	1.224940917943945E-9	1.917960740289488E-10	0.0	99.99824717246017	1.76769404169957E-9	0.03959424974399493	4.2669923586178844E-8	2.359721735364309E-7	1.8585912449050312E-8	0.0	7.841555695729405E-10
108.0	89	121	3	7	11	0.1920050219070163	non-ideal	1.2253921784664953E-9	1.9199004668717498E-10	0.0	99.99824717246017	1.7688039485573304E-9	0.040665958907866506	4.311120676544839E-8	2.382621735364309E-7	1.870849418423299E-8	0.0	7.817686733451354E-10
109.0	89	121	3	7	11	0.19200591935303973	non-ideal	1.2258431038866263E-9	1.9218380888829525E-10	0.0	99.99824717246017	1.7699208124226543E-9	0.04156139186243597	4.3552448555535104E-8	2.4055217353643085E-7	1.8831008489297765E-8	0.0	7.809729906829343E-10
110.0	89	121	3	7	11	0.19200602253068821	non-ideal	1.2262936941276166E-9	1.9237733119298238E-10	0.0	99.99824717246017	1.771044627041834E-9	0.04201977945968118	4.3993649391763016E-8	2.4284217353643085E-7	1.8953456351524865E-8	0.0	7.795398193565716E-10
111.0	89	121	3	7	11	0.1920060489756558	non-ideal	1.2267439490081003E-9	1.9257058747427033E-10	0.0	99.99824717246017	1.7721753128275473E-9	0.04259583741627854	4.443480930968469E-8	2.4513217353643086E-7	1.9075838867049047E-8	0.0	7.789687556980588E-10
112.0	89	121	3	7	11	0.1920059534486223	non-ideal	1.2271938666528832E-9	1.9276355553902545E-10	0.0	99.99824717246017	1.7733127245857961E-9	0.04283497851025969	4.4875927993967214E-8	2.4742217353643086E-7	1.9198157224419458E-8	0.0	7.785132441131807E-10
113.0	89	121	3	7	11	0.1920050123497688	non-ideal	1.2276434467718158E-9	1.9295621625842587E-10	0.0	99.99824717246017	1.774456845126776E-9	0.04304132831030053	4.531700586887599E-8	2.4971217353643086E-7	1.9320412353156358E-8	0.0	7.779207853992288E-10
114.0	89	121	3	7	11	0.19200389970701898	non-ideal	1.2280926889883325E-9	1.9314855253621677E-10	0.0	99.99824717246017	1.7756075901119695E-9	0.043163372033986	4.575804298415391E-8	2.5200217353643086E-7	1.944260528600834E-8	0.0	7.777757958761282E-10
115.0	89	121	3	7	11	0.1920025776944479	non-ideal	1.2285415918982476E-9	1.9334055026720523E-10	0.0	99.99824717246017	1.7767648360680673E-9	0.043366886115827126	4.619903918189378E-8	2.5429217353643087E-7	1.956473710366559E-8	0.0	7.78687340512589E-10
116.0	89	121	3	7	11	0.19200060578429917	non-ideal	1.2289901545744748E-9	1.9353219746826624E-10	0.0	99.99824717246017	1.7779285184336995E-9	0.04345970521164687	4.6639994645070584E-8	2.5658217353643087E-7	1.968680875889898E-8	0.0	7.785595432434081E-10
117.0	89	121	3	7	11	0.19199818587285858	non-ideal	1.229438376091023E-9	1.9372348370475882E-10	0.0	99.99824717246017	1.7790985531221727E-9	0.043524585351278344	4.7080909449002435E-8	2.5887217353643087E-7	1.9808821222636136E-8	0.0	7.785794970925395E-10
118.0	89	121	3	7	11	0.19199531671709985	non-ideal	1.2298862550628094E-9	1.9391440047297243E-10	0.0	99.99824717246017	1.7802748372386192E-9	0.04353974024378772	4.7521783568324936E-8	2.611621735364309E-7	1.9930775481414795E-8	0.0	7.799391268552631E-10
119.0	89	121	3	7	11	0.19199179980438413	non-ideal	1.230333791403546E-9	1.941049408066087E-10	0.0	99.99824717246017	1.7814573380791786E-9	0.04366227958448343	4.796261737860348E-8	2.634521735364309E-7	2.0052672375890172E-8	0.0	7.818655024802174E-10
120.0	89	121	3	7	11	0.19198818999782358	non-ideal	1.2307809832792088E-9	1.942950987769355E-10	0.0	99.99824717246017	1.7826459006032285E-9	0.04374926362937735	4.84034105613731E-8	2.657421735364309E-7	2.017451295599745E-8	0.0	7.837807677603072E-10
