# Supplementary material for: Multiscale Multiobjective Systems Analysis (MiMoSA): an advanced metabolic modeling framework for complex systems
Source: Sci Rep. 2019 Nov 18;9:16948. doi: 10.1038/s41598-019-53188-0 (PMC6861322; doi:10.1038/s41598-019-53188-0)
Supplement: Supplementary file 2 — Supplemental File 1 [file 41598_2019_53188_MOESM2_ESM.zip › iTery101/.temp/iTery101/data/bio10_0/Attributes_Cell_Diazotroph_33.csv]

Time Step	x	y	Filament Name	Position in Filament	Filament length	Efficiency	Regime	biomass	glycogen	no3	photon	cyanophycin	o2	n2	hco3	co2	urea	nh4
2.0	7	83	3	8	11	0.0		1.7227668854549259E-9	1.8371232681908243E-9	0.0	-100.0	3.027162889725591E-10	3.154618813968085E-10	4.92775694174208E-10	1.8160726305127821E-9	9.747642246617162E-11	0.0	0.0
3.0	7	83	3	8	11	0.0		1.7227668854549259E-9	1.8046098039226788E-9	0.0	-100.0	2.949000128357819E-10	0.032060643443842	8.912820331985471E-10	3.6777370499581555E-9	1.8899751928451954E-10	0.0	1.6181018382019774E-11
4.0	7	83	3	8	11	0.0		1.7227668854549259E-9	1.715502519173695E-9	0.0	-100.0	3.6657276482634126E-10	0.0570569298230399	1.0992959868371443E-9	5.5140492573308755E-9	6.825496045251529E-10	0.0	2.882058426858112E-11
5.0	7	83	3	8	11	0.0		1.7227668854549259E-9	1.633728159538144E-9	0.0	-100.0	4.335450677779799E-10	0.07632260959042433	1.3174931775961483E-9	7.387680986327291E-9	1.099014687422706E-9	0.0	4.2701769145015184E-11
6.0	7	83	3	8	11	0.0		1.7227668854549259E-9	1.5274789891166565E-9	0.0	-100.0	5.072984860461487E-10	0.09099157257740284	1.517298151665266E-9	9.261317713539424E-9	1.741908343344282E-9	0.0	5.7297457815976475E-11
7.0	7	83	3	8	11	0.0		1.7227668854549259E-9	1.4277191483109769E-9	0.0	-100.0	5.777825279161413E-10	0.10211761466361646	1.7237137664975286E-9	1.1134954078025855E-8	2.3393614851081063E-9	4.3922827352454824E-15	7.307469291229602E-11
8.0	7	83	3	8	11	0.0		1.7227668854549259E-9	1.3356970923364539E-9	0.0	-100.0	6.444062793062024E-10	0.11114971138349618	1.9382584673003686E-9	1.3008590441663557E-8	2.882614426354147E-9	9.907878287756461E-15	8.949498463247866E-11
9.0	7	83	3	8	11	0.0		1.7227668854549259E-9	1.2506320154575256E-9	0.0	-100.0	7.07441713898507E-10	0.11711032795957757	2.160338587457067E-9	1.4882226805299922E-8	3.378302723433984E-9	1.4170529313481097E-14	1.0669105380406283E-10
10.0	7	83	3	8	11	0.0		1.7227668854549259E-9	1.1719727132520547E-9	0.0	-100.0	7.673192422750688E-10	0.12237445046109026	2.3889552849742767E-9	1.675586316893629E-8	3.828707222082123E-9	1.4787843267304375E-14	1.2417917605257526E-10
11.0	7	83	3	8	11	0.0		1.7227668854549259E-9	1.09923810978986E-9	0.0	-100.0	8.242063710499263E-10	0.12582702302174859	2.6237536955935072E-9	1.8629499532572658E-8	4.237903241544968E-9	1.2633920346835991E-14	1.4153051745621966E-10
12.0	7	83	3	8	11	0.0		1.7227668854549259E-9	1.0319948202531622E-9	0.0	-100.0	8.785414324553593E-10	0.12848975106366223	2.8636959575655034E-9	2.0503135896209025E-8	4.606678416878653E-9	9.772806391382547E-15	1.581837818716067E-10
13.0	7	83	3	8	11	0.0		1.7227668854549259E-9	9.6983741184973E-10	0.0	-100.0	9.309144544900107E-10	0.1313552188779098	3.1073558643249507E-9	2.2376772259845392E-8	4.933961010877125E-9	9.071571405087033E-15	1.7475773186999064E-10
14.0	7	83	3	8	11	0.0		1.7227668854549259E-9	9.123862743075378E-10	0.0	-100.0	9.81989053511854E-10	0.1328189890660487	3.35349629599878E-9	2.425040862348176E-8	5.221025596531136E-9	9.395737628591972E-15	1.9104802667129578E-10
15.0	7	83	3	8	11	0.0		1.7227668854549259E-9	8.59295713293165E-10	0.0	-100.0	1.0308571511388497E-9	0.134206533648685	3.6043742444974537E-9	2.6124044987118125E-8	5.4806918994203364E-9	1.013032711607476E-14	2.084358333656556E-10
16.0	7	83	3	8	11	0.0		1.7227668854549259E-9	8.103303274937214E-10	0.0	-100.0	1.0768250901761547E-9	0.13607385721319565	3.8614509436998984E-9	2.7997681350754502E-8	5.719879903010132E-9	8.965789742713118E-15	2.2518955905051006E-10
17.0	86	120	3	8	11	0.0		1.7227668854549259E-9	7.652151171065955E-10	0.0	-100.0	1.120084466491873E-9	0.13765197365579446	4.124305704556586E-9	2.987131771439086E-8	5.939951647051781E-9	8.729333603140322E-15	2.4258147356530926E-10
18.0	86	120	3	8	11	0.0	non-ideal	1.7227668854549259E-9	7.236432416519327E-10	0.0	0.0	1.1607530625623064E-9	0.12447848923294717	4.4804668302752225E-9	3.2162173052304595E-8	6.168181933011539E-9	5.559716969053177E-15	2.5455480715479383E-10
19.0	86	120	3	8	11	0.0	non-ideal	1.7230228248989954E-9	6.125767822752925E-10	0.0	99.9981867306792	1.2702335093379126E-9	0.11502254896126092	4.66358270002956E-9	3.4452173536349926E-8	6.542199226911733E-9	-8.429839154780701E-15	2.667221500817499E-10
20.0	86	120	3	8	11	0.42789139924278924	non-ideal	1.7232647857193225E-9	5.680654134975394E-10	0.0	99.9981867306792	1.3143390777738273E-9	0.10856419499075014	5.009298658483892E-9	3.6742173536430854E-8	6.771247449329739E-9	-4.593996482294809E-15	2.789675581017736E-10
21.0	86	120	3	8	11	0.4049232499499945	non-ideal	1.7234697766921063E-9	5.335780421375209E-10	0.0	99.9981867306792	1.3487921840709938E-9	0.10539328911247166	5.378095293239303E-9	3.9032173536430645E-8	6.976568329367843E-9	1.7476855319697257E-15	2.9213711930450936E-10
22.0	86	120	3	8	11	0.3433762839721436	non-ideal	1.7236598329349986E-9	4.973772857496525E-10	0.0	99.9981867306792	1.3853398910479181E-9	0.10352369285964672	5.740693366950619E-9	4.132217353643065E-8	7.181513644182616E-9	1.8550314708816454E-15	3.056838467393031E-10
23.0	86	120	3	8	11	0.3186129055894957	non-ideal	1.7238382919322914E-9	4.643363387890536E-10	0.0	99.9981867306792	1.4190125178967526E-9	0.1021539290998953	6.109601622412964E-9	4.361217353643065E-8	7.377290673441547E-9	0.0	3.1913966268152726E-10
24.0	86	120	3	8	11	0.299392024936529	non-ideal	1.7240045936721126E-9	4.351419099696377E-10	0.0	99.9981867306792	1.4489659284024227E-9	0.1013756898587707	6.487009131034924E-9	4.590217353643065E-8	7.564100011375935E-9	-1.3294634109307023E-15	3.3292677210025096E-10
25.0	86	120	3	8	11	0.2791898552809081	non-ideal	1.7241597956289271E-9	4.0896548144672226E-10	0.0	99.9981867306792	1.475935492328766E-9	0.10145827224842434	6.8711522715213714E-9	4.8192173536430635E-8	7.744529527525743E-9	1.2372563713507361E-15	3.4667403888066923E-10
26.0	86	120	3	8	11	0.26072377978442807	non-ideal	1.7243051884235702E-9	3.854088364850544E-10	0.0	99.9981867306792	1.5002396729319309E-9	0.10118428537232273	7.261312695213904E-9	5.048217353643064E-8	7.920179810740343E-9	0.0	3.603704187228459E-10
27.0	86	120	3	8	11	0.24439272087523736	non-ideal	1.7244417854794598E-9	3.6424993795742916E-10	0.0	99.9981867306792	1.5221073550472375E-9	0.10085990094811327	7.656978517567045E-9	5.277217353643064E-8	8.091420534313872E-9	0.0	3.739328354042976E-10
28.0	86	120	3	8	11	0.22973763273232378	non-ideal	1.7245704679163306E-9	3.452545524266615E-10	0.0	99.9981867306792	1.5417792622514053E-9	0.10042413216182972	8.057607041328407E-9	5.506217353643064E-8	8.258655725674231E-9	1.3494309703343843E-15	3.8702241381547574E-10
29.0	87	119	3	8	11	0.21654127601473058	non-ideal	1.724692042837366E-9	3.282000593520327E-10	0.0	99.99812628893477	1.5594837878390657E-9	0.10003141699859956	8.462682411699314E-9	5.735217353643067E-8	8.422275223744214E-9	1.364672918449981E-15	3.9974803441592717E-10
30.0	87	119	3	8	11	0.20468343466319158	non-ideal	1.7248072384371304E-9	3.1288978183695446E-10	0.0	99.99812628893477	1.575422605022158E-9	0.08926025093370064	8.871748287985565E-9	5.964217353643067E-8	8.582622877332873E-9	0.0	4.1221152868030277E-10
31.0	87	119	3	8	11	0.19403492373064085	non-ideal	1.7249167061383322E-9	2.9914815741898154E-10	0.0	99.99812628893477	1.589775324352877E-9	0.0815703280681648	9.284395020635345E-9	6.193217353643067E-8	8.74000616720796E-9	-1.4848299892202095E-15	4.241037779462645E-10
32.0	87	119	3	8	11	0.18446950418577782	non-ideal	1.7250210301235112E-9	2.868170643193446E-10	0.0	99.99812628893477	1.6027038120973056E-9	0.07599192054989502	9.700254669932305E-9	6.422217353643067E-8	8.894702420075768E-9	0.0	4.3564240205242695E-10
33.0	87	119	3	8	11	0.1758764414158045	non-ideal	1.7251207383069184E-9	2.757542488687422E-10	0.0	99.99812628893477	1.614354558825038E-9	0.07219926809747573	1.01190014819857E-8	6.651217353643068E-8	9.04695994739345E-9	0.0	4.4666538516230585E-10
34.0	87	119	3	8	11	0.16816304277212432	non-ideal	1.7252163040024032E-9	2.658318493189981E-10	0.0	99.99812628893477	1.6248580665007022E-9	0.069684985656803	1.0540336352188266E-8	6.880217353643068E-8	9.197004425801225E-9	0.0	4.5791930135900935E-10
35.0	87	119	3	8	11	0.16123905798378393	non-ideal	1.7253081516740946E-9	2.5693492164225327E-10	0.0	99.99812628893477	1.6343317966909074E-9	0.06766797511176857	1.0963991513066938E-8	7.109217353643068E-8	9.345038806444734E-9	0.0	4.681953457958655E-10
36.0	87	119	3	8	11	0.15502361953860033	non-ideal	1.7253966643172106E-9	2.4896010181048305E-10	0.0	99.99812628893477	1.6428820036878237E-9	0.06624921851789026	1.1389730016456368E-8	7.338217353643066E-8	9.491244787673732E-9	0.0	4.782747517169517E-10
37.0	87	119	3	8	11	0.149448052109096	non-ideal	1.7254821851220973E-9	2.4181443958694865E-10	0.0	99.99812628893477	1.6506034598300022E-9	0.06510654773396747	1.1817334667485504E-8	7.567217353643066E-8	9.635787515334515E-9	0.0	4.876681662553999E-10
38.0	87	119	3	8	11	0.1444462716754934	non-ideal	1.7255650235592937E-9	2.354143527432562E-10	0.0	99.99812628893477	1.6575818753960888E-9	0.06433679010744589	1.2246613209298433E-8	7.796217353643066E-8	9.778814909806804E-9	0.0	4.968698847590586E-10
39.0	87	119	3	8	11	0.1399622836805158	non-ideal	1.725645456297545E-9	2.2968467131640288E-10	0.0	99.99812628893477	1.6638936627153876E-9	0.06395041606741196	1.2677389194938512E-8	8.025217353643067E-8	9.920461544045386E-9	0.0	5.063886303442519E-10
40.0	87	119	3	8	11	0.13594148903693845	non-ideal	1.7257237334555137E-9	2.2455779544036443E-10	0.0	99.99812628893477	1.6696083215000897E-9	0.06335204149576484	1.3109508637270217E-8	8.254217353643067E-8	1.0060847303438774E-8	0.0	5.148036705963107E-10
41.0	87	119	3	8	11	0.13233971945407372	non-ideal	1.7258000790857304E-9	2.1997292482930037E-10	0.0	99.99812628893477	1.6747876914689783E-9	0.06288594293090966	1.3542829494068398E-8	8.483217353643098E-8	1.02000815349325E-8	0.0	5.233173023471299E-10
42.0	87	119	3	8	11	0.12911351504365276	non-ideal	1.7258746945411316E-9	2.1587538155519354E-10	0.0	99.99812628893477	1.6794875318966219E-9	0.06264716563533385	1.397722509758029E-8	8.712217353643074E-8	1.0338262587707385E-8	0.0	5.316500170311174E-10
43.0	87	119	3	8	11	0.12622501178216458	non-ideal	1.7259477615274264E-9	2.1221598724708705E-10	0.0	99.99812628893477	1.6837581912393974E-9	0.0623570781469628	1.4412582872653317E-8	8.941217353643074E-8	1.0475478832498585E-8	0.0	5.393010411564683E-10
44.0	87	119	3	8	11	0.12364142792313407	non-ideal	1.7260194419955654E-9	2.089505106742747E-10	0.0	99.99812628893477	1.6876443467360025E-9	0.062427230500375436	1.4848798359312483E-8	9.170217353643075E-8	1.0611811130019341E-8	0.0	5.471844398185355E-10
45.0	87	119	3	8	11	0.12132973064087248	non-ideal	1.7260898830427486E-9	2.0603917304264287E-10	0.0	99.99812628893477	1.6911869680122002E-9	0.06239315821623423	1.528578230800091E-8	9.399217353643075E-8	1.0747331013608764E-8	0.0	5.545054541917597E-10
46.0	88	119	3	8	11	0.11926512087945625	non-ideal	1.7261592157227361E-9	2.0344619354399722E-10	0.0	99.99812628893477	1.6944220982007127E-9	0.06116868923698479	1.572345006982977E-8	9.628217353643075E-8	1.0882104565538287E-8	0.0	5.618010334097658E-10
47.0	88	119	3	8	11	0.11742073622837135	non-ideal	1.7262275581497736E-9	2.0113939545493903E-10	0.0	99.99812628893477	1.6973825201421258E-9	0.0563913228296777	1.6161727828206858E-8	9.857217353643075E-8	1.1016190778858243E-8	0.0	5.708109390323946E-10
48.0	88	119	3	8	11	0.11577492442054552	non-ideal	1.7262950164399992E-9	1.990898367039582E-10	0.0	99.99812628893477	1.700097635674027E-9	0.05285252296824431	1.6600548905421518E-8	1.0086217353643076E-7	1.1149643114100456E-8	0.0	5.790851139780715E-10
49.0	88	119	3	8	11	0.1143075901800452	non-ideal	1.7263616857428706E-9	1.9727148772093225E-10	0.0	99.99812628893477	1.7025938034394898E-9	0.050360558546022983	1.7039853052550525E-8	1.0315217353643076E-7	1.1282510042120178E-8	0.0	5.869263920005773E-10
50.0	88	119	3	8	11	0.11300035245677284	non-ideal	1.726427651942364E-9	1.9566093874933812E-10	0.0	99.99812628893477	1.7048948353245692E-9	0.04845518021315203	1.7479586877965782E-8	1.0544217353643006E-7	1.1414835190257992E-8	0.0	5.941006977630201E-10
51.0	88	119	3	8	11	0.11183768442355126	non-ideal	1.7264929921962603E-9	1.9423713556362704E-10	0.0	99.99812628893477	1.7070220246602796E-9	0.04711833582018832	1.7919701855243845E-8	1.0773217353643067E-7	1.1546658243967054E-8	0.0	6.0083664086959E-10
52.0	88	119	3	8	11	0.11080494894776566	non-ideal	1.7265577752204926E-9	1.9298114350459644E-10	0.0	99.99812628893477	1.7089943279222068E-9	0.04629337139498091	1.8360153430695938E-8	1.1002217353643067E-7	1.1678015466076936E-8	0.0	6.083623555330439E-10
53.0	88	119	3	8	11	0.10988796866140542	non-ideal	1.726622063169164E-9	1.9187593416042667E-10	0.0	99.99812628893477	1.7108290549958817E-9	0.045689230579277214	1.8800903197539015E-8	1.1231217353643068E-7	1.1808939201902938E-8	0.0	6.153741305063652E-10
54.0	88	119	3	8	11	0.10907573492661665	non-ideal	1.7266859122256127E-9	1.9090619268742668E-10	0.0	99.99812628893477	1.712541728999084E-9	0.04521395801890552	1.9241916533672123E-8	1.1460217353643068E-7	1.1939458832554761E-8	0.0	6.218085953209176E-10
55.0	88	119	3	8	11	0.10835822591331809	non-ideal	1.726749372130282E-9	1.9005814713483443E-10	0.0	99.99812628893477	1.7141459790873694E-9	0.04471773566406932	1.9683160603716003E-8	1.1689217353643068E-7	1.2069601587893411E-8	0.0	6.271660063216714E-10
56.0	88	119	3	8	11	0.10772460384844161	non-ideal	1.7268124878187213E-9	1.8931941365226155E-10	0.0	99.99812628893477	1.7156543173312273E-9	0.04434278985157557	2.0124607501730997E-8	1.1918217353643068E-7	1.219939168150259E-8	0.0	6.322054257337996E-10
57.0	88	119	3	8	11	0.10716679717079372	non-ideal	1.726875299632616E-9	1.8867885461229864E-10	0.0	99.99812628893477	1.7170778933349597E-9	0.04420072214673382	2.056623170612564E-8	1.2147217353643069E-7	1.232885127468731E-8	0.0	6.373554764478075E-10
58.0	88	119	3	8	11	0.10667708151697392	non-ideal	1.7269378437715537E-9	1.88126455626165E-10	0.0	99.99812628893477	1.7184267065526736E-9	0.04413962061325315	2.1008010281671216E-8	1.237621735364307E-7	1.2458000531102102E-8	0.0	6.426904357840363E-10
59.0	88	119	3	8	11	0.1062484894921009	non-ideal	1.7270001524727437E-9	1.8765321186313166E-10	0.0	99.99812628893477	1.719709656976362E-9	0.04401573405651927	2.1449922241660977E-8	1.260521735364307E-7	1.258685793559477E-8	0.0	6.479666964238266E-10
60.0	88	119	3	8	11	0.10587434977346342	non-ideal	1.7270622554208604E-9	1.872510265655686E-10	0.0	99.99812628893477	1.7209350123138353E-9	0.04402492505310465	2.1891950369979898E-8	1.283421735364307E-7	1.2715439804939166E-8	0.0	6.534930561536723E-10
61.0	88	119	3	8	11	0.10555037845897074	non-ideal	1.7271241782297366E-9	1.8691261901316393E-10	0.0	99.99812628893477	1.722109683817826E-9	0.04399040027266105	2.2334076368563277E-8	1.306321735364307E-7	1.284376194925753E-8	0.0	6.581350175067511E-10
62.0	88	119	3	8	11	0.10526970480758996	non-ideal	1.7271859447078565E-9	1.866314449664421E-10	0.0	99.99812628893477	1.7232403812109343E-9	0.044004011796986174	2.2776286754856714E-8	1.329221735364307E-7	1.2971837841828239E-8	0.0	6.630548864526791E-10
63.0	88	119	3	8	11	0.10502930167282068	non-ideal	1.727247575914574E-9	1.864016186384985E-10	0.0	99.99812628893477	1.7243328027906057E-9	0.04393561539398135	2.3218567638280197E-8	1.352121735364307E-7	1.3099680388213358E-8	0.0	6.668212289727729E-10
64.0	89	120	3	8	11	0.10482453273265635	non-ideal	1.7273090903168416E-9	1.8621785041810306E-10	0.0	99.9981867306792	1.7253920136182078E-9	0.04364829218804266	2.3660906356536644E-8	1.375021735364307E-7	1.3227301457251685E-8	0.0	6.721595294598964E-10
65.0	89	120	3	8	11	0.10465102247100577	non-ideal	1.7273705051197403E-9	1.8607539586456184E-10	0.0	99.9981867306792	1.7264228503022725E-9	0.04075126509562438	2.4103293264729558E-8	1.397921735364307E-7	1.3354711231593388E-8	0.0	6.760895744459367E-10
66.0	89	120	3	8	11	0.10450665402424822	non-ideal	1.7274318362403355E-9	1.8596996821570845E-10	0.0	99.9981867306792	1.727429596766409E-9	0.03884883423016011	2.4545719457702234E-8	1.420821735364307E-7	1.3481919399166106E-8	-2.036409828386185E-15	6.804117668823336E-10
67.0	89	120	3	8	11	0.10438926334414603	non-ideal	1.7274930963265957E-9	1.8589772402483644E-10	0.0	99.9981867306792	1.728415489239884E-9	0.03763710256026585	2.4988173578089456E-8	1.443721735364307E-7	1.3608935833738754E-8	-2.017861383309156E-15	6.844249421838152E-10
68.0	89	120	3	8	11	0.10429331094549954	non-ideal	1.7275542974699596E-9	1.8585521125476253E-10	0.0	99.9981867306792	1.7293840879922349E-9	0.036753508619298283	2.5430649257530615E-8	1.4666217353643072E-7	1.3735768360552751E-8	-1.942520897599108E-15	6.880844275840962E-10
69.0	89	120	3	8	11	0.10421786978900426	non-ideal	1.7276154505131629E-9	1.8583932449641223E-10	0.0	99.9981867306792	1.7303383621027256E-9	0.03610989049923715	2.5873139566954374E-8	1.4895217353643072E-7	1.3862424599231485E-8	-1.8565230266418186E-15	6.914074607718162E-10
70.0	89	120	3	8	11	0.10416083269544164	non-ideal	1.7276765651717162E-9	1.8584727496202928E-10	0.0	99.9981867306792	1.7312809605803083E-9	0.03575295192325963	2.6315638309175297E-8	1.5124217353643072E-7	1.3988911573835617E-8	-1.8163313599089696E-15	6.955009209628489E-10
71.0	89	120	3	8	11	0.10412029687945301	non-ideal	1.7277376501128104E-9	1.8587655644228976E-10	0.0	99.9981867306792	1.7322142371591855E-9	0.03547791065595771	2.6758139883049743E-8	1.5353217353643072E-7	1.4115235792349782E-8	-1.7930047476891433E-15	6.992143166918657E-10
72.0	89	120	3	8	11	0.10409449170804669	non-ideal	1.727798713056736E-9	1.8592491697166317E-10	0.0	99.9981867306792	1.7331402864824485E-9	0.03534135233300622	2.720063925876902E-8	1.5582217353643078E-7	1.4241403283546657E-8	-1.7189341507850556E-15	7.032068194872309E-10
73.0	89	120	3	8	11	0.10408181727592856	non-ideal	1.7278597609299982E-9	1.8599033335156306E-10	0.0	99.9981867306792	1.7340609879443077E-9	0.03516268322903826	2.7643132019597908E-8	1.5811217353643078E-7	1.4367419609448014E-8	-1.6952588897183564E-15	7.060694029918058E-10
74.0	89	120	3	8	11	0.10408093279680836	non-ideal	1.7279207998819828E-9	1.86070988039682E-10	0.0	99.9981867306792	1.734977996870177E-9	0.035175213937319795	2.8085614124394276E-8	1.6040217353643078E-7	1.4493289965901743E-8	-1.7258849156528408E-15	7.096703010376744E-10
75.0	89	120	3	8	11	0.10409052429075535	non-ideal	1.7279818353941678E-9	1.8616524857760118E-10	0.0	99.9981867306792	1.7358927899502535E-9	0.03511156320317772	2.852808199857027E-8	1.626921735364308E-7	1.4619019174362413E-8	-1.6560984970904758E-15	7.125951315859739E-10
76.0	89	120	3	8	11	0.10410946248453855	non-ideal	1.7280428723543905E-9	1.8627164874163288E-10	0.0	99.9981867306792	1.7368066789727314E-9	0.03497028661968264	2.8970532458884084E-8	1.649821735364308E-7	1.4744611725793253E-8	-1.571171128728708E-15	7.151855195748011E-10
77.0	89	120	3	8	11	0.10413674346520771	non-ideal	1.7281039151375182E-9	1.8638887187652715E-10	0.0	99.9981867306792	1.7377208317888317E-9	0.034885925310412444	2.9412962697550122E-8	1.672721735364308E-7	1.4870071803125596E-8	-1.5547821662929511E-15	7.178433877684321E-10
78.0	89	120	3	8	11	0.10417149978152629	non-ideal	1.7281649675873286E-9	1.8651573577830809E-10	0.0	99.9981867306792	1.7386362628068947E-9	0.03491164323793844	2.98553701058139E-8	1.695621735364308E-7	1.499540335418057E-8	-1.4754039327402732E-15	7.21670725329895E-10
79.0	89	120	3	8	11	0.10421283201922066	non-ideal	1.7282260331655956E-9	1.866511791805025E-10	0.0	99.9981867306792	1.739553891267202E-9	0.03495312171068082	3.029775249487393E-8	1.718521735364308E-7	1.5120610034448815E-8	-1.4816337281213914E-15	7.252605723635408E-10
80.0	89	120	3	8	11	0.10426009423059165	non-ideal	1.7282871148876998E-9	1.8679424941848463E-10	0.0	99.9981867306792	1.7404745006223476E-9	0.03496619680122063	3.0740107766019553E-8	1.741421735364308E-7	1.5245695326836456E-8	-1.4350467524711012E-15	7.285972199927148E-10
81.0	89	120	3	8	11	0.10431252973576864	non-ideal	1.7283482154356462E-9	1.8694409163728959E-10	0.0	99.9981867306792	1.7413987946185789E-9	0.03491916920267602	3.118243414116789E-8	1.764321735364308E-7	1.537066247860322E-8	-1.3654214603186992E-15	7.311954626461855E-10
82.0	90	121	3	8	11	0.1043695740077417	non-ideal	1.7284093371983254E-9	1.8709993869700328E-10	0.0	99.99824717246017	1.7423273925125763E-9	0.03460976576572031	3.162473005415966E-8	1.787221735364308E-7	1.549551454734721E-8	-1.3265360967897408E-15	7.351372174217551E-10
83.0	90	121	3	8	11	0.10443073063397645	non-ideal	1.7284704822699902E-9	1.872611139535431E-10	0.0	99.99824717246017	1.7432608273895944E-9	0.03264146451140704	3.2066994070918307E-8	1.810121735364308E-7	1.5620254298091357E-8	-1.2528876626564827E-15	7.413830159868144E-10
84.0	90	121	3	8	11	0.10449550000910024	non-ideal	1.7285316518542886E-9	1.874269887717122E-10	0.0	99.99824717246017	1.7441993835569072E-9	0.03145946531347089	3.250922390309392E-8	1.833021735364308E-7	1.574488494507112E-8	0.0	7.475360053686855E-10
85.0	90	121	3	8	11	0.10456236319371032	non-ideal	1.7285928482502491E-9	1.8759700905816636E-10	0.0	99.99824717246017	1.7451438462850072E-9	0.030702714359321117	3.295142059347473E-8	1.8559217353643081E-7	1.5869408393105316E-8	0.0	7.525773735379071E-10
86.0	90	121	3	8	11	0.1046331950610076	non-ideal	1.7286540728502784E-9	1.877706775427063E-10	0.0	99.99824717246017	1.7460943602098023E-9	0.03035658589640793	3.339358199610101E-8	1.8788217353643082E-7	1.599382749160015E-8	0.0	7.580652032520575E-10
87.0	90	121	3	8	11	0.10470644889851972	non-ideal	1.7287153268656688E-9	1.8794755108935375E-10	0.0	99.99824717246017	1.7470512222166618E-9	0.030118851384549467	3.383570724770103E-8	1.9017217353643082E-7	1.6118144589776182E-8	0.0	7.634332754417533E-10
88.0	90	121	3	8	11	0.10478181720571109	non-ideal	1.7287766114589188E-9	1.8812723111720202E-10	0.0	99.99824717246017	1.7480147190100118E-9	0.029933355506442785	3.427779577031624E-8	1.9246217353643082E-7	1.624236187145464E-8	0.0	7.680464041769703E-10
89.0	90	121	3	8	11	0.10485921852128322	non-ideal	1.7288379274245114E-9	1.8830936078162947E-10	0.0	99.99824717246017	1.7489850006792826E-9	0.029814094136614958	3.47198465322338E-8	1.9475217353643082E-7	1.6366481596900495E-8	0.0	7.721616037392613E-10
90.0	90	121	3	8	11	0.10493802495992816	non-ideal	1.7288992756320122E-9	1.8849362103731358E-10	0.0	99.99824717246017	1.7499623042255621E-9	0.029812635113044	3.516185928292354E-8	1.9704217353643083E-7	1.6490505707740155E-8	0.0	7.771648327512293E-10
91.0	90	121	3	8	11	0.10501836639948922	non-ideal	1.7289606567266429E-9	1.8867972587425565E-10	0.0	99.99824717246017	1.7509467454950528E-9	0.02969508568256273	3.560383333593355E-8	1.9933217353643083E-7	1.661443622653097E-8	0.0	7.803767605302418E-10
92.0	90	121	3	8	11	0.1050998601826871	non-ideal	1.729022071277001E-9	1.8886741987754444E-10	0.0	99.99824717246017	1.7519384502556004E-9	0.02971071435588343	3.6045768292067154E-8	2.0162217353643083E-7	1.6738275025454646E-8	0.0	7.846160350420911E-10
93.0	90	121	3	8	11	0.10518237618612297	non-ideal	1.7290835197865863E-9	1.8905647445406814E-10	0.0	99.99824717246017	1.7529375190493892E-9	0.029630321398931604	3.648766381014202E-8	2.0391217353643083E-7	1.6862023905141002E-8	0.0	7.881768573463578E-10
94.0	89	120	3	8	11	0.10526580387792601	non-ideal	1.7291450026301945E-9	1.8924668535586704E-10	0.0	99.9981867306792	1.7539440088246108E-9	0.02984419931560767	3.6929519482987116E-8	2.0620217353643084E-7	1.6985684637740466E-8	0.0	7.910820150722134E-10
95.0	89	120	3	8	11	0.10534992360653381	non-ideal	1.729206520151841E-9	1.8943785850884885E-10	0.0	99.9981867306792	1.7549579833711853E-9	0.03156266574368609	3.737133510383491E-8	2.0849217353643084E-7	1.7109259024536167E-8	0.0	7.899346804265886E-10
96.0	89	120	3	8	11	0.10543468328679972	non-ideal	1.7292680730745677E-9	1.8962984274188627E-10	0.0	99.9981867306792	1.7559796013797388E-9	0.032653427762859275	3.781311114642979E-8	2.1078217353643084E-7	1.723274832180558E-8	0.0	7.894365159257152E-10
97.0	89	120	3	8	11	0.10552073330742466	non-ideal	1.729329661110953E-9	1.898224936693821E-10	0.0	99.9981867306792	1.7570086042715651E-9	0.033325422304676486	3.825484585408984E-8	2.1307217353643085E-7	1.735615460511559E-8	0.0	7.884605265317307E-10
98.0	89	120	3	8	11	0.10560634225333602	non-ideal	1.7293912844048508E-9	1.9001568266389814E-10	0.0	99.9981867306792	1.7580451355033196E-9	0.0338548154928374	3.8696539861350426E-8	2.1536217353643085E-7	1.7479479137346317E-8	0.0	7.88551992548071E-10
99.0	89	120	3	8	11	0.10569224939982229	non-ideal	1.7294529430545808E-9	1.9020929338061396E-10	0.0	99.9981867306792	1.759089186239746E-9	0.03413123458049862	3.913819302497311E-8	2.1765217353643085E-7	1.7602723398854438E-8	0.0	7.879650066361496E-10
100.0	89	120	3	8	11	0.10577837692425371	non-ideal	1.7295146371222522E-9	1.9040322339792717E-10	0.0	99.9981867306792	1.7601407375564825E-9	0.034465832176587934	3.9579805243076613E-8	2.1994217353643085E-7	1.772588882000479E-8	0.0	7.879939542623661E-10
101.0	89	120	3	8	11	0.1058646629083998	non-ideal	1.729576366628626E-9	1.9059738153842597E-10	0.0	99.9981867306792	1.7611997585571425E-9	0.03454406820137125	4.0021376423110525E-8	2.2223217353643086E-7	1.784897679529101E-8	0.0	7.878977873063995E-10
102.0	89	120	3	8	11	0.10595103654237165	non-ideal	1.7296381315747794E-9	1.9079168675267152E-10	0.0	99.9981867306792	1.7622662146103176E-9	0.03469667676776723	4.0462906519923924E-8	2.2452217353643086E-7	1.7971988672575547E-8	0.0	7.890797611908787E-10
103.0	89	120	3	8	11	0.10603746412279179	non-ideal	1.7296999319142873E-9	1.9098606716319272E-10	0.0	99.9981867306792	1.7633400554090757E-9	0.034704644844366604	4.0904395460600645E-8	2.2681217353643086E-7	1.8094925778810316E-8	0.0	7.892847498209266E-10
104.0	89	120	3	8	11	0.10612386413660221	non-ideal	1.7297617675811428E-9	1.9118045913528874E-10	0.0	99.9981867306792	1.7644212300807617E-9	0.034695456509054305	4.134584322277919E-8	2.2910217353643086E-7	1.8217789396101885E-8	0.0	7.894822748340827E-10
105.0	88	120	3	8	11	0.10621020292786412	non-ideal	1.7298236384925971E-9	1.9137480637040714E-10	0.0	99.9981867306792	1.7655096824685016E-9	0.03504863421192423	4.1787249800858924E-8	2.3139217353643087E-7	1.8340580773985422E-8	0.0	7.897732389115331E-10
106.0	88	120	3	8	11	0.10629645168044961	non-ideal	1.7298855445489426E-9	1.9156905918232487E-10	0.0	99.9981867306792	1.7666053509989493E-9	0.03783003733051011	4.222861519979306E-8	2.3368217353643087E-7	1.846330113258592E-8	0.0	7.869900873134464E-10
107.0	88	120	3	8	11	0.106382581168972	non-ideal	1.7299474854523196E-9	1.917631737804518E-10	0.0	99.9981867306792	1.7677081172125901E-9	0.039622070458236056	4.266993913769239E-8	2.3597217353643087E-7	1.858595176000526E-8	0.0	7.846333041957544E-10
108.0	88	120	3	8	11	0.10646825068650048	non-ideal	1.7300094611588513E-9	1.9195711178510012E-10	0.0	99.9981867306792	1.7688179850488693E-9	0.04069897087505846	4.311122205827359E-8	2.3826217353643087E-7	1.870853368560609E-8	0.0	7.822884138345207E-10
109.0	88	120	3	8	11	0.10655389646023057	non-ideal	1.730071471680264E-9	1.9215083912624103E-10	0.0	99.9981867306792	1.769934903910576E-9	0.04159523337102275	4.3552464119495405E-8	2.4055217353643085E-7	1.8831048008870206E-8	0.0	7.81489985636428E-10
110.0	88	120	3	8	11	0.10663961409207798	non-ideal	1.7301335167712612E-9	1.9234432635352325E-10	0.0	99.9981867306792	1.7710587270787755E-9	0.04205215730008225	4.399366496065765E-8	2.4284217353643085E-7	1.8953495974640218E-8	0.0	7.800285074904957E-10
111.0	88	120	3	8	11	0.1067249615485736	non-ideal	1.7301955961849333E-9	1.9253754795659757E-10	0.0	99.9981867306792	1.7721893783633479E-9	0.04262927039055698	4.443482464149864E-8	2.4513217353643086E-7	1.9075878670381638E-8	0.0	7.795228962746123E-10
112.0	88	120	3	8	11	0.10680993569749626	non-ideal	1.7302577098867392E-9	1.9273048136429006E-10	0.0	99.9981867306792	1.7733268415437832E-9	0.042866647436830135	4.487594357455105E-8	2.4742217353643086E-7	1.9198197049689164E-8	0.0	7.790495565051492E-10
113.0	88	120	3	8	11	0.10689490165800494	non-ideal	1.7303198576136758E-9	1.9292310704291672E-10	0.0	99.9981867306792	1.7744709711224208E-9	0.0430711812608473	4.531702145373316E-8	2.4971217353643086E-7	1.9320452278992144E-8	0.0	7.783832455726615E-10
114.0	88	120	3	8	11	0.10697946615759432	non-ideal	1.7303820391037696E-9	1.9311540862444608E-10	0.0	99.9981867306792	1.7756216862906893E-9	0.043196877059939354	4.5758058354697333E-8	2.5200217353643086E-7	1.9442645381595182E-8	0.0	7.782617957445843E-10
115.0	88	120	3	8	11	0.10706363058236185	non-ideal	1.7304442542253473E-9	1.933073716921882E-10	0.0	99.9981867306792	1.776778942598578E-9	0.04340009475740861	4.6199054564794065E-8	2.5429217353643087E-7	1.9564777294634655E-8	0.0	7.792212814549441E-10
116.0	88	120	3	8	11	0.10714761895089092	non-ideal	1.7305065027732427E-9	1.934989839864455E-10	0.0	99.9981867306792	1.7779426357623137E-9	0.043497443622234525	4.664001003978688E-8	2.5658217353643087E-7	1.9686849044777276E-8	0.0	7.791239155080351E-10
117.0	88	120	3	8	11	0.10723130449333433	non-ideal	1.730568784539418E-9	1.9369023541903263E-10	0.0	99.9981867306792	1.7791126810322069E-9	0.043555736764545515	4.708092485394279E-8	2.5887217353643087E-7	1.980886160281747E-8	0.0	7.790576377984205E-10
118.0	88	120	3	8	11	0.1073146819707627	non-ideal	1.7306310993715574E-9	1.9388111740829017E-10	0.0	99.9981867306792	1.7802890104639075E-9	0.04357826775651049	4.752179917940742E-8	2.611621735364309E-7	1.9930815891512694E-8	0.0	7.805077805818887E-10
119.0	88	120	3	8	11	0.10739784712060664	non-ideal	1.7306934469374525E-9	1.9407162285669605E-10	0.0	99.9981867306792	1.7814714873756842E-9	0.0436916510677934	4.796263280146684E-8	2.634521735364309E-7	2.0052712942689597E-8	0.0	7.823300337521174E-10
120.0	88	120	3	8	11	0.10748048962276238	non-ideal	1.7307558271365683E-9	1.9426174622368765E-10	0.0	99.9981867306792	1.782660094291617E-9	0.043780033222232034	4.840342618435306E-8	2.657421735364309E-7	2.0174553552529743E-8	0.0	7.842999998467456E-10
