# Supplementary material for: Multiscale Multiobjective Systems Analysis (MiMoSA): an advanced metabolic modeling framework for complex systems
Source: Sci Rep. 2019 Nov 18;9:16948. doi: 10.1038/s41598-019-53188-0 (PMC6861322; doi:10.1038/s41598-019-53188-0)
Supplement: Supplementary file 2 — Supplemental File 1 [file 41598_2019_53188_MOESM2_ESM.zip › iTery101/.temp/iTery101/data/bio10_0/Attributes_Cell_Diazotroph_34.csv]

Time Step	x	y	Filament Name	Position in Filament	Filament length	Efficiency	Regime	biomass	glycogen	no3	photon	cyanophycin	o2	n2	hco3	co2	urea	nh4
2.0	47	40	3	9	11	0.0	non-ideal	8.10302865763173E-10	1.8096617099906432E-9	0.0	0.0	2.9671811850518153E-10	3.0909827416676723E-10	4.973280252946538E-10	1.8499033242075407E-9	9.930515534869679E-11	0.0	0.0
3.0	47	40	3	9	11	0.0	non-ideal	8.188012332917265E-10	1.6848989495124737E-9	0.0	99.9933515065661	3.8863638856216205E-10	0.032016743829440246	6.569987482483773E-10	3.677908402078706E-9	6.886400509327018E-10	0.0	1.614450009359176E-11
4.0	47	40	3	9	11	2.621445507487302	non-ideal	8.273102022723011E-10	1.5922771404188395E-9	0.0	99.9933515065661	4.6206590387266914E-10	0.056963264289716015	8.606185465597978E-10	5.514225894437844E-9	1.2054575646314337E-9	0.0	2.8755539952145043E-11
5.0	47	40	3	9	11	2.6233051621689496	non-ideal	8.374190447451819E-10	1.4733269595697966E-9	0.0	99.9933515065661	5.493710534976546E-10	0.07619227149350406	1.0279875869444872E-9	7.387734331497738E-9	1.864816705265569E-9	0.0	4.260712420433113E-11
6.0	47	40	3	9	11	3.115795696578003	non-ideal	8.468694164176254E-10	1.3761969238927302E-9	0.0	99.9933515065661	6.18080205658538E-10	0.09084898682459773	1.2404096943190954E-9	9.261371014162376E-9	2.4491219092292546E-9	0.0	5.717825321817249E-11
7.0	47	40	3	9	11	2.913134838269142	non-ideal	8.556002052737943E-10	1.2876317889633197E-9	0.0	99.9933515065661	6.823978744731485E-10	0.10196069263292672	1.462245199442897E-9	1.1135007379920507E-8	2.9738771687460927E-9	4.39161654023387E-15	7.291860466794727E-11
8.0	47	40	3	9	11	2.692597153867087	non-ideal	8.637403536299944E-10	1.2047701135767276E-9	0.0	99.9933515065661	7.439864073857389E-10	0.11101212934127011	1.6893926390802846E-9	1.3008643743562767E-8	3.457561561580843E-9	-1.2955455802506404E-15	8.931006954123122E-11
9.0	47	40	3	9	11	2.5123620418521107	non-ideal	8.713536291336879E-10	1.1280872632542375E-9	0.0	99.9933515065661	8.024211539019891E-10	0.11699387301468936	1.922986679337096E-9	1.4882280107199144E-8	3.8986859423145515E-9	-5.889426377507248E-15	1.0647166138016283E-10
10.0	47	40	3	9	11	2.3520868087632474	non-ideal	8.784878839185838E-10	1.0572652178810518E-9	0.0	99.9933515065661	8.580048721694223E-10	0.12225042723350632	2.1623396537925413E-9	1.6755916470835514E-8	4.297984290779245E-9	-3.8401020726842616E-15	1.239155279240692E-10
11.0	47	40	3	9	11	2.206689174207974	non-ideal	8.851889013141861E-10	9.917833685236472E-10	0.0	99.9933515065661	9.109295476571915E-10	0.12568080142189986	2.4070463396358686E-9	1.862955283447188E-8	4.659773859052792E-9	-5.2340816609204024E-15	1.4122139471557187E-10
12.0	47	40	3	9	11	2.0754179909892385	non-ideal	8.914977076658652E-10	9.31245293888987E-10	0.0	99.9933515065661	9.616121671431646E-10	0.12837331482597672	2.6561216659637473E-9	2.0503189198108247E-8	4.984612648895022E-9	-7.310771353937453E-15	1.5785838563906315E-10
13.0	47	40	3	9	11	1.9567353206051634	non-ideal	8.97450622810176E-10	8.752871735073149E-10	0.0	99.9933515065661	1.0106207578220868E-9	0.13123096332635703	2.9081938891387675E-9	2.2376825561744614E-8	5.2711489170228964E-9	-6.674598562975311E-15	1.743961345993381E-10
14.0	47	40	3	9	11	1.849146834662358	non-ideal	9.030799603632813E-10	8.235640558964495E-10	0.0	99.9933515065661	1.0586018277980427E-9	0.13268372447486051	3.1620699533013064E-9	2.425046192538098E-8	5.520419305900266E-9	-5.0159576517375805E-15	1.9065656865559732E-10
15.0	47	40	3	9	11	1.7513935063184665	non-ideal	9.084144543425446E-10	7.75763908390941E-10	0.0	99.9933515065661	1.1046285560133531E-9	0.1339980434262357	3.420053166788038E-9	2.6124098289017347E-8	5.745020639696592E-9	-2.9392952461713444E-15	2.0800822142265963E-10
16.0	47	40	3	9	11	1.6623605732193527	non-ideal	9.134796807659535E-10	7.317084122408612E-10	0.0	99.9933515065661	1.1479699752698558E-9	0.13586277505671748	3.6836988848188676E-9	2.799773465265372E-8	5.95155386607269E-9	-4.1646492168206985E-15	2.2472953672733717E-10
17.0	85	119	3	9	11	1.581071591797254	non-ideal	9.182993084391925E-10	6.91143800158674E-10	0.0	99.99812628893477	1.1888023338806452E-9	0.1374863332955578	3.952622552690283E-9	2.987137101629008E-8	6.141285336137123E-9	-3.2365455151891264E-15	2.4235079300056727E-10
18.0	85	119	3	9	11	1.506944851467475	non-ideal	9.228954832205802E-10	6.537667782048734E-10	0.0	99.99812628893477	1.2272416887930495E-9	0.12445851439158766	4.314334082045408E-9	3.21621709422142E-8	6.341461348768909E-9	-5.744870087334892E-15	2.542755369745463E-10
19.0	85	119	3	9	11	1.4395228994464422	non-ideal	9.272885168211115E-10	6.193290269942748E-10	0.0	99.99812628893477	1.2634000485101338E-9	0.11499357791319618	4.680736731589209E-9	3.4452173532248785E-8	6.529133289883601E-9	1.1690519003901706E-15	2.664257408029131E-10
20.0	85	119	3	9	11	1.3782533785906042	non-ideal	9.313999147423759E-10	5.743477148178833E-10	0.0	99.99812628893477	1.3081421230020249E-9	0.10857759488217382	5.024869630742936E-9	3.674217353642487E-8	6.757353198858787E-9	0.0	2.787191348782397E-10
21.0	85	119	3	9	11	1.2921083083177254	non-ideal	9.35245049216232E-10	5.327138188168837E-10	0.0	99.99812628893477	1.3495981680371106E-9	0.10544699205600257	5.376171189611818E-9	3.9032173536430625E-8	6.978416176074963E-9	-2.805413739010061E-15	2.919069930308843E-10
22.0	85	119	3	9	11	1.2104565759507615	non-ideal	9.38770615051756E-10	4.965833529315812E-10	0.0	99.99812628893477	1.386078123654888E-9	0.10349019452544149	5.738937090871458E-9	4.1322173536430634E-8	7.1832047349846664E-9	0.0	3.053522865090944E-10
23.0	85	119	3	9	11	1.1116674575844425	non-ideal	9.420065588123896E-10	4.642307048625396E-10	0.0	99.99812628893477	1.4190772755104593E-9	0.10214460669227739	6.109529102938826E-9	4.3612173536430637E-8	7.377459883045798E-9	0.0	3.188438122220888E-10
24.0	85	119	3	9	11	1.0219266102807318	non-ideal	9.449937271180317E-10	4.3504322363504624E-10	0.0	99.99812628893477	1.449024673114594E-9	0.1013799329786281	6.486952533109865E-9	4.590217353643064E-8	7.564248702691613E-9	0.0	3.3259791570935017E-10
25.0	85	119	3	9	11	0.9447466692750199	non-ideal	9.477610293634416E-10	4.088139376757478E-10	0.0	99.99812628893477	1.4760472731458189E-9	0.1014805723984537	6.8709691259244525E-9	4.8192173536430635E-8	7.744790378223673E-9	-1.6555006795126769E-15	3.4636261545979165E-10
26.0	85	119	3	9	11	0.8764291695469331	non-ideal	9.503324804282507E-10	3.852668517144958E-10	0.0	99.99812628893477	1.5003423827576074E-9	0.10120575035302469	7.2611520537202755E-9	5.048217353643064E-8	7.920418403362961E-9	-1.2053464943715476E-15	3.6007958840255E-10
27.0	85	119	3	9	11	0.815478951508289	non-ideal	9.527298758845626E-10	3.64121659068139E-10	0.0	99.99812628893477	1.5221970872741386E-9	0.10086918002608576	7.65685180199474E-9	5.277217353643064E-8	8.091627497511322E-9	-1.4392904787856114E-15	3.735804728717322E-10
28.0	85	119	3	9	11	0.7612372717276301	non-ideal	9.549725547471763E-10	3.451326679886203E-10	0.0	99.99812628893477	1.5418632866578053E-9	0.10044060750350181	8.057497231290325E-9	5.506217353643064E-8	8.258847073663485E-9	-1.7219179540810076E-15	3.8672245450530904E-10
29.0	86	118	3	9	11	0.7129630388444186	non-ideal	9.570775051910336E-10	3.2808301485479693E-10	0.0	99.99806584722685	1.5595633808952486E-9	0.0999427564295118	8.462584577613177E-9	5.7352173536430666E-8	8.422454906880983E-9	-1.594657575400594E-15	3.994292444436667E-10
30.0	86	118	3	9	11	0.6699418741602696	non-ideal	9.590596931388566E-10	3.1277730747142265E-10	0.0	99.99806584722685	1.575497499223074E-9	0.08919150398142474	8.871659009965576E-9	5.964217353643067E-8	8.582792523755636E-9	0.0	4.11936546337637E-10
31.0	86	118	3	9	11	0.6315578760702092	non-ideal	9.609323804930838E-10	2.990396047076094E-10	0.0	99.99806584722685	1.5898464945527137E-9	0.08143242888395748	9.284314862874017E-9	6.193217353643067E-8	8.74016663771331E-9	0.0	4.236607125337278E-10
32.0	86	118	3	9	11	0.5972914873910931	non-ideal	9.627073033497693E-10	2.867117911666285E-10	0.0	99.99806584722685	1.6027723032875151E-9	0.0759027589287188	9.7001846203745E-9	6.422217353643067E-8	8.894854413446057E-9	0.0	4.352915059612069E-10
33.0	86	118	3	9	11	0.5666758346318408	non-ideal	9.64394872143662E-10	2.756517630740299E-10	0.0	99.99806584722685	1.614420524137922E-9	0.07210425126531247	1.011893865350815E-8	6.651217353643068E-8	9.047105192595445E-9	0.0	4.4627501357361865E-10
34.0	86	118	3	9	11	0.5393044204464696	non-ideal	9.660043087224522E-10	2.6573175014957856E-10	0.0	99.99806584722685	1.6249216005475806E-9	0.06961496962151664	1.0540278238669127E-8	6.880217353643068E-8	9.197144388265134E-9	0.0	4.57566374134734E-10
35.0	86	118	3	9	11	0.5148116077582982	non-ideal	9.675438394778533E-10	2.5683686589498725E-10	0.0	99.99806584722685	1.6343937422756989E-9	0.06758123766104071	1.0963940291399125E-8	7.109217353643068E-8	9.345173345351197E-9	0.0	4.67836434870516E-10
36.0	86	118	3	9	11	0.49289105208950845	non-ideal	9.6902074886574E-10	2.488637935879165E-10	0.0	99.99806584722685	1.6429421387324937E-9	0.06617987449375619	1.1389682191866159E-8	7.338217353643068E-8	9.491375521481334E-9	0.0	4.779033882538252E-10
37.0	86	118	3	9	11	0.47325149535624844	non-ideal	9.70441553183751E-10	2.417196361850049E-10	0.0	99.99806584722685	1.6506623885251234E-9	0.0650327051804199	1.1817291839132124E-8	7.567217353643069E-8	9.63591433141368E-9	0.0	4.873336995927752E-10
38.0	86	118	3	9	11	0.455655585258915	non-ideal	9.718120302935671E-10	2.3532084043328733E-10	0.0	99.99806584722685	1.6576393914064842E-9	0.06427918567107432	1.2246572602196886E-8	7.796217353643069E-8	9.77893906268715E-9	0.0	4.964990449657141E-10
39.0	86	118	3	9	11	0.4398740536533041	non-ideal	9.731373471120906E-10	2.2959227341979545E-10	0.0	99.99806584722685	1.6639502592018238E-9	0.0638866823482145	1.2677352283204804E-8	8.025217353643069E-8	9.920582854886192E-9	0.0	5.059461267085446E-10
40.0	86	118	3	9	11	0.4257172774812902	non-ideal	9.744221125116654E-10	2.2446635564670983E-10	0.0	99.99806584722685	1.6696640353100282E-9	0.06328922192163584	1.3109474461900958E-8	8.25421735364307E-8	1.0060966346150047E-8	0.0	5.144191385128703E-10
41.0	86	118	3	9	11	0.41301158508883606	non-ideal	9.756704309667016E-10	2.1988231174664315E-10	0.0	99.99806584722685	1.6748426133548446E-9	0.06279851019389648	1.3542797591555784E-8	8.48321735364307E-8	1.0200198682851614E-8	0.0	5.22791607953429E-10
42.0	86	118	3	9	11	0.40159964692736994	non-ideal	9.768859666901259E-10	2.1578548140276867E-10	0.0	99.99806584722685	1.679541737082072E-9	0.06258778026517693	1.3977195049142938E-8	8.712217353643074E-8	1.0338378170288918E-8	0.0	5.313110523232977E-10
43.0	86	118	3	9	11	0.3913439901576916	non-ideal	9.78071997783935E-10	2.1212670142641752E-10	0.0	99.99806584722685	1.6838116264202014E-9	0.062284862272450774	1.4412553645215781E-8	8.941217353643074E-8	1.0475593352446627E-8	0.0	5.389417983652526E-10
44.0	86	118	3	9	11	0.38212392092404546	non-ideal	9.79231461360809E-10	2.0886175386325472E-10	0.0	99.99806584722685	1.6876974812165538E-9	0.062367091969170965	1.4848771980687931E-8	9.170217353643075E-8	1.0611924077372742E-8	0.0	5.468367872970618E-10
45.0	86	118	3	9	11	0.37383272745163165	non-ideal	9.80366961206412E-10	2.05950869298191E-10	0.0	99.99806584722685	1.6912394152243353E-9	0.06230485462966584	1.5285756025159155E-8	9.399217353643075E-8	1.0747443408659179E-8	0.0	5.539611604061274E-10
46.0	87	118	3	9	11	0.3663656867245415	non-ideal	9.814808457004567E-10	2.0335828101106359E-10	0.0	99.99806584722685	1.6944741807115534E-9	0.061101977030819106	1.5723425255575626E-8	9.628217353643075E-8	1.088221607095861E-8	0.0	5.613688990446905E-10
47.0	87	118	3	9	11	0.35964278430757457	non-ideal	9.825752018322142E-10	2.0105181546824824E-10	0.0	99.99806584722685	1.6974342022120823E-9	0.056333818022259854	1.616170384556393E-8	9.857217353643075E-8	1.101630170044522E-8	0.0	5.703804221145207E-10
48.0	87	118	3	9	11	0.35358172979938873	non-ideal	9.836519031142963E-10	1.9900254094995774E-10	0.0	99.99806584722685	1.70014900536439E-9	0.052826262767254654	1.6600525897550057E-8	1.0086217353643076E-7	1.1149753488326696E-8	0.0	5.787189699505107E-10
49.0	87	118	3	9	11	0.3481153903189544	non-ideal	9.847126235490013E-10	1.9718443265912968E-10	0.0	99.99806584722685	1.7026449573064834E-9	0.050337334016026	1.7039831244998326E-8	1.0315217353643076E-7	1.1282619869999316E-8	0.0	5.865733644184892E-10
50.0	87	118	3	9	11	0.34318088322069507	non-ideal	9.85758860884254E-10	1.955740863725826E-10	0.0	99.99806584722685	1.704945744488667E-9	0.04841738361477559	1.7479565826341334E-8	1.0544217353643075E-7	1.1414944679877381E-8	0.0	5.937131194103921E-10
51.0	87	118	3	9	11	0.33872261160499095	non-ideal	9.867919575861829E-10	1.9415045291070903E-10	0.0	99.99806584722685	1.707072698546159E-9	0.047081000134781746	1.7919681369498508E-8	1.0773217353643068E-7	1.1546767512400646E-8	0.0	6.004543672087818E-10
52.0	87	118	3	9	11	0.3346915625843383	non-ideal	9.878131141140534E-10	1.9289460111311E-10	0.0	99.99806584722685	1.7090449221079872E-9	0.04624682514503313	1.8360134174159152E-8	1.1002217353643069E-7	1.1678124347861865E-8	0.0	6.07769494603454E-10
53.0	87	118	3	9	11	0.33104284497548586	non-ideal	9.888233980530618E-10	1.9178950585458313E-10	0.0	99.99806584722685	1.7108794613931267E-9	0.04564338048681189	1.880088436332234E-8	1.1231217353643069E-7	1.1809048001306375E-8	0.0	6.148546791186986E-10
54.0	87	118	3	9	11	0.3277343673605453	non-ideal	9.89823771595045E-10	1.9081985656064988E-10	0.0	99.99806584722685	1.7125918619816063E-9	0.0451825301364438	1.9241897474196852E-8	1.1460217353643069E-7	1.1939567795110472E-8	0.0	6.21417735268033E-10
55.0	87	118	3	9	11	0.3247328094062947	non-ideal	9.908150973145765E-10	1.8997188293662915E-10	0.0	99.99806584722685	1.7141959823873028E-9	0.04467670524469369	1.9683141982264014E-8	1.168921735364307E-7	1.2069710531666433E-8	0.0	6.266516045678638E-10
56.0	87	118	3	9	11	0.32200660958990734	non-ideal	9.917981455898684E-10	1.8923320300636965E-10	0.0	99.99806584722685	1.715704207633742E-9	0.044311035348413255	2.012458927492851E-8	1.191821735364307E-7	1.2199500649620669E-8	0.0	6.317491116692023E-10
57.0	87	118	3	9	11	0.3195265092415407	non-ideal	9.927736079580472E-10	1.885926822183871E-10	0.0	99.99806584722685	1.7171277158120905E-9	0.044174653625896426	2.0566214015084878E-8	1.2147217353643069E-7	1.232896024543464E-8	0.0	6.368398807060042E-10
58.0	87	118	3	9	11	0.3172674937124187	non-ideal	9.937420985107818E-10	1.8804030759412538E-10	0.0	99.99806584722685	1.7184764108700527E-9	0.04409065002364564	2.1007992736189924E-8	1.237621735364307E-7	1.2458109651947728E-8	0.0	6.421996789390987E-10
59.0	87	118	3	9	11	0.3152049181237262	non-ideal	9.947041737655932E-10	1.8756707630071362E-10	0.0	99.99806584722685	1.7197593875023027E-9	0.04399255759566572	2.144990556965035E-8	1.260521735364307E-7	1.258696698880863E-8	0.0	6.476237173455806E-10
60.0	87	118	3	9	11	0.3133205269849197	non-ideal	9.956603274496643E-10	1.8716489205577054E-10	0.0	99.99806584722685	1.7209845997193248E-9	0.043996808575075305	2.1891933524399954E-8	1.283421735364307E-7	1.2715549145806028E-8	0.0	6.530583331860341E-10
61.0	87	118	3	9	11	0.3115943044038392	non-ideal	9.966110052258802E-10	1.8682647680914536E-10	0.0	99.99806584722685	1.7221593258849312E-9	0.043963818480396474	2.233406040303506E-8	1.306321735364307E-7	1.2843871249170039E-8	0.0	6.577151870510511E-10
62.0	87	118	3	9	11	0.3100109709198132	non-ideal	9.975566019563011E-10	1.8654528575614364E-10	0.0	99.99806584722685	1.7232899410998273E-9	0.04397151386360014	2.277627082147061E-8	1.329221735364307E-7	1.2971947387740957E-8	0.0	6.625047446510879E-10
63.0	87	118	3	9	11	0.30855430429455455	non-ideal	9.98497471107448E-10	1.863154357779986E-10	0.0	99.99806584722685	1.7243822342881922E-9	0.04390715699962267	2.321855142326481E-8	1.352121735364307E-7	1.3099790290121765E-8	0.0	6.662727145160412E-10
64.0	88	119	3	9	11	0.30721110069871527	non-ideal	9.994339335840556E-10	1.8613163723129993E-10	0.0	99.99812628893477	1.7254414710308227E-9	0.04361229484461422	2.3660890681473407E-8	1.375021735364307E-7	1.3227411457540858E-8	0.0	6.715958037906271E-10
65.0	88	119	3	9	11	0.30597099997633975	non-ideal	1.000366276711985E-9	1.859891458597538E-10	0.0	99.99812628893477	1.7264722850786697E-9	0.04072206184934669	2.410327780297627E-8	1.397921735364307E-7	1.3354821443791782E-8	0.0	6.756010066061219E-10
66.0	88	119	3	9	11	0.30482327622415084	non-ideal	1.0012947568104247E-9	1.8588367677646975E-10	0.0	99.99812628893477	1.7274788029575162E-9	0.038817167199558134	2.4545703004247432E-8	1.420821735364307E-7	1.3482030217647335E-8	0.0	6.798615137106959E-10
67.0	88	119	3	9	11	0.303758010713446	non-ideal	1.002219595822514E-9	1.8581138710476944E-10	0.0	99.99812628893477	1.7284645925396184E-9	0.03762657448201928	2.498815681187133E-8	1.443721735364307E-7	1.3609047042553062E-8	0.0	6.840123049922365E-10
68.0	88	119	3	9	11	0.30276414999839035	non-ideal	1.0031410030361935E-9	1.857688243351716E-10	0.0	99.99812628893477	1.7294331789379803E-9	0.03673354079132596	2.5430632654094518E-8	1.4666217353643072E-7	1.3735879810025941E-8	0.0	6.876081034389317E-10
69.0	88	119	3	9	11	0.30183772061489955	non-ideal	1.0040591621616553E-9	1.8575288388350895E-10	0.0	99.99812628893477	1.7303874446346183E-9	0.03608125315018748	2.5873123117263723E-8	1.4895217353643072E-7	1.3862536295138202E-8	0.0	6.908213016651346E-10
70.0	88	119	3	9	11	0.3009705007991151	non-ideal	1.0049742416304319E-9	1.8576077795018815E-10	0.0	99.99812628893477	1.7313301051511441E-9	0.03574022087647245	2.6315622388777688E-8	1.5124217353643072E-7	1.3989023395990204E-8	0.0	6.950918934491226E-10
71.0	88	119	3	9	11	0.3001576207747879	non-ideal	1.0058863812629232E-9	1.8579000013217505E-10	0.0	99.99812628893477	1.732263301953658E-9	0.03546386484004956	2.675812366274401E-8	1.5353217353643072E-7	1.4115348010495568E-8	0.0	6.987960494766036E-10
72.0	88	119	3	9	11	0.29938981935558306	non-ideal	1.0067957169086555E-9	1.858382998058835E-10	0.0	99.99812628893477	1.7331893491260647E-9	0.03531524033930867	2.720062316352425E-8	1.5582217353643078E-7	1.4241515759666894E-8	0.0	7.026360929370435E-10
73.0	88	119	3	9	11	0.2986658984870172	non-ideal	1.007702370559552E-9	1.859036525900666E-10	0.0	99.99812628893477	1.7341101144393931E-9	0.035133384050835985	2.76431163987276E-8	1.5811217353643078E-7	1.4367532231591386E-8	0.0	7.05513144978839E-10
74.0	88	119	3	9	11	0.2979814073751521	non-ideal	1.0086064412524403E-9	1.8598424186625438E-10	0.0	99.99812628893477	1.7350270577879293E-9	0.035144195630949025	2.8085598226969594E-8	1.6040217353643078E-7	1.4493402976704725E-8	0.0	7.091433241687644E-10
75.0	88	119	3	9	11	0.2973288891443423	non-ideal	1.0095080308196134E-9	1.8607843628722156E-10	0.0	99.99812628893477	1.7359419176116516E-9	0.03508088899953389	2.8528066565810498E-8	1.626921735364308E-7	1.4619132332084706E-8	0.0	7.119782865961579E-10
76.0	88	119	3	9	11	0.2967093371761562	non-ideal	1.010407221163148E-9	1.861847681270864E-10	0.0	99.99812628893477	1.7368558111820437E-9	0.03495429966830519	2.8970517117434507E-8	1.649821735364308E-7	1.4744725151369889E-8	0.0	7.147979379010366E-10
77.0	88	119	3	9	11	0.29611626473887764	non-ideal	1.0113040889513408E-9	1.8630192244506781E-10	0.0	99.99812628893477	1.737769965780662E-9	0.03486538029032313	2.9412947424571893E-8	1.672721735364308E-7	1.4870185501636487E-8	0.0	7.173592604220079E-10
78.0	88	119	3	9	11	0.2955480069762747	non-ideal	1.0121986997736833E-9	1.8642871648532026E-10	0.0	99.99812628893477	1.7386853468772398E-9	0.034884166922931996	2.985535459661658E-8	1.695621735364308E-7	1.4995517422649703E-8	0.0	7.210757288488767E-10
79.0	88	119	3	9	11	0.29500096648373425	non-ideal	1.0130911212416515E-9	1.8656408940210902E-10	0.0	99.99812628893477	1.7396030340401847E-9	0.034929660564349735	3.029773735661948E-8	1.718521735364308E-7	1.5120724274277247E-8	0.0	7.247461150303254E-10
80.0	88	119	3	9	11	0.2944758571483844	non-ideal	1.0139814028188254E-9	1.8670708791990637E-10	0.0	99.99812628893477	1.740523597230543E-9	0.034945606297364096	3.0740092391039224E-8	1.741421735364308E-7	1.5245809933316096E-8	0.0	7.280664420466323E-10
81.0	88	119	3	9	11	0.29396673561209274	non-ideal	1.014869599632993E-9	1.868568586583175E-10	0.0	99.99812628893477	1.741447954247001E-9	0.034897538997781856	3.1182419146666195E-8	1.764321735364308E-7	1.5370777248662477E-8	0.0	7.306959291467092E-10
82.0	89	120	3	9	11	0.2934755068351611	non-ideal	1.0157557511083233E-9	1.8701263310930504E-10	0.0	99.9981867306792	1.7423765108621185E-9	0.03462359715794254	3.1624714836485146E-8	1.787221735364308E-7	1.5495629674828703E-8	0.0	7.343630880903712E-10
83.0	89	120	3	9	11	0.2929970174332415	non-ideal	1.0166399000033905E-9	1.87173736057456E-10	0.0	99.9981867306792	1.7433099560228803E-9	0.032689700659901164	3.206697892161268E-8	1.810121735364308E-7	1.5620369685433228E-8	0.0	7.408331455970233E-10
84.0	89	120	3	9	11	0.2925323959083896	non-ideal	1.01752208968461E-9	1.8733953789347974E-10	0.0	99.9981867306792	1.7442488488449718E-9	0.03146991807759469	3.2509210662189445E-8	1.833021735364308E-7	1.5744999994672986E-8	-1.2280429920936112E-15	7.467295832452882E-10
85.0	89	120	3	9	11	0.2920818720998982	non-ideal	1.0184023452983044E-9	1.8750948418464387E-10	0.0	99.9981867306792	1.745193309938168E-9	0.030724638873224144	3.2951407332310225E-8	1.8559217353643081E-7	1.5869523727370564E-8	-1.2057689732244856E-15	7.519570399742603E-10
86.0	89	120	3	9	11	0.29163943896166866	non-ideal	1.0192806959544166E-9	1.8768308047777827E-10	0.0	99.9981867306792	1.7461438236177974E-9	0.03036283342020779	3.3393568733456234E-8	1.8788217353643082E-7	1.599394309891683E-8	-1.148885200289659E-15	7.573010054064747E-10
87.0	89	120	3	9	11	0.2912064239944129	non-ideal	1.0201571682673378E-9	1.8785988095431772E-10	0.0	99.9981867306792	1.7471006948431932E-9	0.030125474539773572	3.38356940266273E-8	1.9017217353643082E-7	1.611826045449373E-8	-1.1153135747951542E-15	7.62687162005877E-10
88.0	89	120	3	9	11	0.29078201648880647	non-ideal	1.021031786133074E-9	1.8803948770966446E-10	0.0	99.9981867306792	1.748064174592578E-9	0.029938180873932643	3.4277782436862385E-8	1.9246217353643082E-7	1.624247804072774E-8	-1.0773195428541865E-15	7.672857757275737E-10
89.0	89	120	3	9	11	0.2903653291770678	non-ideal	1.0219045712572993E-9	1.8822154430392842E-10	0.0	99.9981867306792	1.7490344782268052E-9	0.029811390648556674	3.471983330554748E-8	1.9475217353643082E-7	1.6366597996632033E-8	-1.0520253110050397E-15	7.71299350482723E-10
90.0	89	120	3	9	11	0.28995564735874135	non-ideal	1.0227755432843393E-9	1.8840573143619583E-10	0.0	99.9981867306792	1.7500117837073612E-9	0.029814522511694492	3.51618460456004E-8	1.9704217353643083E-7	1.6490622373106877E-8	-1.0361800381705998E-15	7.763757855341206E-10
91.0	89	120	3	9	11	0.2895522969244405	non-ideal	1.0236447199790263E-9	1.8859176338119852E-10	0.0	99.9981867306792	1.7509962362543174E-9	0.029706524957829616	3.560382013931902E-8	1.9933217353643083E-7	1.6614553137744703E-8	-1.0205558743647545E-15	7.797305361136289E-10
92.0	89	120	3	9	11	0.2891546620968461	non-ideal	1.0245121174722729E-9	1.8877938458075343E-10	0.0	99.9981867306792	1.751987953488962E-9	0.029719923809134678	3.604575514019718E-8	2.0162217353643083E-7	1.6738392178273367E-8	-1.00247348332892E-15	7.839414982517119E-10
93.0	89	120	3	9	11	0.2887622068705285	non-ideal	1.0253777504191253E-9	1.889683665282168E-10	0.0	99.9981867306792	1.7529870272191668E-9	0.029641571794901192	3.648765065835925E-8	2.0391217353643083E-7	1.6862141310971094E-8	0.0	7.875227063977185E-10
94.0	88	119	3	9	11	0.2883744461741229	non-ideal	1.0262416324823072E-9	1.891585050156739E-10	0.0	99.99812628893477	1.7539935333130669E-9	0.029824687977179132	3.692950639413299E-8	2.0620217353643084E-7	1.6985802273193282E-8	0.0	7.904496377844615E-10
95.0	88	119	3	9	11	0.28799105457868296	non-ideal	1.0271037756642356E-9	1.8934960596461894E-10	0.0	99.99812628893477	1.7550075126514865E-9	0.03153515016279227	3.73713220105172E-8	2.0849217353643084E-7	1.7109376908181012E-8	0.0	7.893459026290353E-10
96.0	88	119	3	9	11	0.28761148280424176	non-ideal	1.027964186176311E-9	1.8954151823618494E-10	0.0	99.99812628893477	1.7560288982110588E-9	0.03262367508567145	3.7813096703373135E-8	2.1078217353643084E-7	1.723286688607347E-8	0.0	7.887080632103382E-10
97.0	88	119	3	9	11	0.28723380080088495	non-ideal	1.0288228796889693E-9	1.897340980976594E-10	0.0	99.99812628893477	1.7570579153995568E-9	0.033309664115175476	3.825483146344423E-8	2.1307217353643085E-7	1.7356273392465544E-8	0.0	7.880899314294979E-10
98.0	88	119	3	9	11	0.2868611664136921	non-ideal	1.0296798674006688E-9	1.89927214899133E-10	0.0	99.99812628893477	1.7580944959880438E-9	0.033836458539563574	3.869652570958839E-8	2.1536217353643085E-7	1.7479598086416388E-8	0.0	7.879774309329923E-10
99.0	88	119	3	9	11	0.28649209149073396	non-ideal	1.030535154952416E-9	1.9012075415608101E-10	0.0	99.99812628893477	1.7591385304051877E-9	0.03411131351579555	3.9138178742594764E-8	2.1765217353643085E-7	1.7602842625580747E-8	0.0	7.875275026823567E-10
100.0	88	119	3	9	11	0.2861247196387405	non-ideal	1.031388753671592E-9	1.9031461346819716E-10	0.0	99.99812628893477	1.760190128101265E-9	0.03444054082183576	3.957979118833234E-8	2.1994217353643085E-7	1.772600820488837E-8	0.0	7.873304194236628E-10
101.0	88	119	3	9	11	0.2857609521431659	non-ideal	1.0322406683055065E-9	1.9050870067306104E-10	0.0	99.99812628893477	1.761249135481757E-9	0.03453117278491995	4.002136225101799E-8	2.2223217353643086E-7	1.7849096447755404E-8	0.0	7.874695677658589E-10
102.0	88	119	3	9	11	0.28539858772058857	non-ideal	1.0330909075551814E-9	1.9070293561886357E-10	0.0	99.99812628893477	1.7623156057947724E-9	0.03467089538092622	4.0462892390839526E-8	2.2452217353643086E-7	1.7972108537324894E-8	0.0	7.88510662928801E-10
103.0	88	119	3	9	11	0.28503894879952724	non-ideal	1.033939478162174E-9	1.9089724577704932E-10	0.0	99.99812628893477	1.763389463003075E-9	0.034691462219305136	4.0904381383797986E-8	2.2681217353643086E-7	1.809504585038733E-8	0.0	7.887467004445219E-10
104.0	88	119	3	9	11	0.28468137880161837	non-ideal	1.0347863864898042E-9	1.9109156783244597E-10	0.0	99.99812628893477	1.7644706545680408E-9	0.034666983468890626	4.134582920072673E-8	2.2910217353643086E-7	1.8217909670834876E-8	0.0	7.887768625035722E-10
105.0	87	119	3	9	11	0.2843257497545428	non-ideal	1.035631638584845E-9	1.9128584546282504E-10	0.0	99.99812628893477	1.7655591231758434E-9	0.03502086886483367	4.1787235829324514E-8	2.3139217353643087E-7	1.8340701250436487E-8	0.0	7.891583295213733E-10
106.0	87	119	3	9	11	0.28397195403555253	non-ideal	1.0364752402046404E-9	1.914800289517534E-10	0.0	99.99812628893477	1.766654806662106E-9	0.037795382563056854	4.222860127097703E-8	2.3368217353643087E-7	1.84634218105529E-8	0.0	7.863567928529265E-10
107.0	87	119	3	9	11	0.2836198928321456	non-ideal	1.0373171979382828E-9	1.916740745100547E-10	0.0	99.99812628893477	1.767757661862048E-9	0.03958661695020718	4.2669925670530396E-8	2.3597217353643087E-7	1.8586072501248186E-8	0.0	7.839689252077341E-10
108.0	87	119	3	9	11	0.2832698442652777	non-ideal	1.0381575147556145E-9	1.918679435500741E-10	0.0	99.99812628893477	1.7688675437032693E-9	0.04067308315414653	4.311120862566315E-8	2.3826217353643087E-7	1.870865462594082E-8	0.0	7.817052533620297E-10
109.0	87	119	3	9	11	0.2829205889510086	non-ideal	1.0389961968403914E-9	1.9206160265244534E-10	0.0	99.99812628893477	1.7699844534452417E-9	0.04156956604765322	4.355245059348089E-8	2.4055217353643085E-7	1.8831169186434902E-8	0.0	7.810746278541962E-10
110.0	87	119	3	9	11	0.282573205463716	non-ideal	1.0398332500911538E-9	1.9225502173763914E-10	0.0	99.99812628893477	1.7711083133666787E-9	0.042020382487784745	4.3993651599224235E-8	2.4284217353643085E-7	1.8953617303637088E-8	0.0	7.794016240642895E-10
111.0	87	119	3	9	11	0.28222759653226337	non-ideal	1.0406686771579664E-9	1.9244817527029042E-10	0.0	99.99812628893477	1.7722389789485596E-9	0.0425988698875319	4.4434811315253854E-8	2.4513217353643086E-7	1.9076000190409895E-8	0.0	7.789517480674823E-10
112.0	87	119	3	9	11	0.28188266477013624	non-ideal	1.041502484595282E-9	1.926410411483736E-10	0.0	99.99812628893477	1.7733764562407113E-9	0.04282985750955246	4.487593028417585E-8	2.4742217353643086E-7	1.919831875762792E-8	0.0	7.785284742296864E-10
113.0	87	119	3	9	11	0.2815397240968368	non-ideal	1.0423346758711456E-9	1.928335994355505E-10	0.0	99.99812628893477	1.7745206002092142E-9	0.04302667900748951	4.531700819929397E-8	2.4971217353643086E-7	1.9320574172513173E-8	0.0	7.777782865258262E-10
114.0	87	119	3	9	11	0.28119773106333273	non-ideal	1.0431652544545665E-9	1.930258339476686E-10	0.0	99.99812628893477	1.7756713297555097E-9	0.04316441077872287	4.5758045136144416E-8	2.5200217353643086E-7	1.9442767458197413E-8	0.0	7.776970925527019E-10
115.0	87	119	3	9	11	0.2808566824849819	non-ideal	1.043994226413871E-9	1.9321773023790503E-10	0.0	99.99812628893477	1.7768286193247444E-9	0.043367875291486134	4.6199041488936725E-8	2.5429217353643087E-7	1.956489951730866E-8	0.0	7.786360657211514E-10
116.0	87	119	3	9	11	0.28051745448953785	non-ideal	1.0448215950477063E-9	1.9340927589818182E-10	0.0	99.99812628893477	1.7779923265211673E-9	0.04347525361787886	4.663999699629389E-8	2.5658217353643087E-7	1.9686971447005588E-8	0.0	7.78644337881081E-10
117.0	87	119	3	9	11	0.28017910831161075	non-ideal	1.0456473637017586E-9	1.9360046111495307E-10	0.0	99.99812628893477	1.7791623683241872E-9	0.04351071393811992	4.7080911744546796E-8	2.5887217353643087E-7	1.9808984213820627E-8	0.0	7.7850576346867E-10
118.0	87	119	3	9	11	0.279841656371727	non-ideal	1.0464715380814348E-9	1.9379127716412348E-10	0.0	99.99812628893477	1.78033871243151E-9	0.0435551159201401	4.752178610670685E-8	2.611621735364309E-7	1.9930938675757252E-8	0.0	7.799158807808446E-10
119.0	87	119	3	9	11	0.27950589550603766	non-ideal	1.0472941206668637E-9	1.9398171676501137E-10	0.0	99.99812628893477	1.7815212043356742E-9	0.04364316641605694	4.796261976559025E-8	2.634521735364309E-7	2.005283589807705E-8	0.0	7.817557456809806E-10
120.0	87	119	3	9	11	0.27917073007908844	non-ideal	1.0481151169789839E-9	1.9417177466386196E-10	0.0	99.99812628893477	1.7827098261434003E-9	0.04373574387717969	4.8403413185425196E-8	2.657421735364309E-7	2.017467667658975E-8	0.0	7.835674745417627E-10
