# Supplementary material for: Multiscale Multiobjective Systems Analysis (MiMoSA): an advanced metabolic modeling framework for complex systems
Source: Sci Rep. 2019 Nov 18;9:16948. doi: 10.1038/s41598-019-53188-0 (PMC6861322; doi:10.1038/s41598-019-53188-0)
Supplement: Supplementary file 2 — Supplemental File 1 [file 41598_2019_53188_MOESM2_ESM.zip › iTery101/.temp/iTery101/data/bio10_0/Attributes_Cell_Diazotroph_35.csv]

Time Step	x	y	Filament Name	Position in Filament	Filament length	Efficiency	Regime	biomass	glycogen	no3	photon	cyanophycin	o2	n2	hco3	co2	urea	nh4
2.0	58	110	3	10	11	0.0	non-ideal	8.791832530664341E-10	1.729545751852442E-9	0.0	0.0	2.8577931314205445E-10	2.9778277560370757E-10	5.00512070281295E-10	1.8901853005621116E-9	1.0058075879585503E-10	0.0	0.0
3.0	58	110	3	10	11	0.0	non-ideal	8.863472941837692E-10	1.6813086296196338E-9	0.0	99.99758231487883	3.911070485767997E-10	0.031716558380861445	6.511690035812723E-10	3.6809993226816487E-9	7.021772164099358E-10	0.0	1.600588724256838E-11
4.0	58	110	3	10	11	2.2191340026426043	non-ideal	8.933943501592029E-10	1.5906208173514011E-9	0.0	99.99758231487883	4.641436194229377E-10	0.05643392246143207	8.557373320943116E-10	5.517157183446062E-9	1.204419883853781E-9	0.0	2.8550496919183795E-11
5.0	58	110	3	10	11	2.1862906636918837	non-ideal	9.016750774194828E-10	1.4738717432766995E-9	0.0	99.99758231487883	5.501998202339246E-10	0.07549135400673959	1.0262387341164539E-9	7.390562100346029E-9	1.8495921511038168E-9	0.0	4.2313580870809264E-11
6.0	58	110	3	10	11	2.5734841725518853	non-ideal	9.094628833883243E-10	1.3761133855695343E-9	0.0	99.99758231487883	6.189691015229653E-10	0.09006111834137008	1.2385092925859101E-9	9.264196854997043E-9	2.4387029864520802E-9	0.0	5.679235590382394E-11
7.0	58	110	3	10	11	2.425860137689884	non-ideal	9.167021288135677E-10	1.2874095688324244E-9	0.0	99.99758231487883	6.833607178347319E-10	0.10093304100079246	1.460170915767251E-9	1.1137833214250216E-8	2.9645943703670914E-9	4.33551594281945E-15	7.2419092227499E-11
8.0	58	110	3	10	11	2.26044304810312	non-ideal	9.234821192507164E-10	1.204602390997253E-9	0.0	99.99758231487883	7.449222067613419E-10	0.10987046326051154	1.6873888054497442E-9	1.3011469577877427E-8	3.4480558620265585E-9	9.79980756320503E-15	8.871927992924956E-11
9.0	58	110	3	10	11	2.122276259668554	non-ideal	9.298505240039948E-10	1.1279239336615538E-9	0.0	99.99758231487883	8.033533172245082E-10	0.1157324449479582	1.9210021406377057E-9	1.4885105941513774E-8	3.889251240744251E-9	9.729568603800519E-15	1.0579149895885911E-10
10.0	58	110	3	10	11	1.9984471916617657	non-ideal	9.35842858195219E-10	1.0570949847791501E-9	0.0	99.99758231487883	8.589508858692219E-10	0.12090970734954079	2.1603621888073964E-9	1.6758742305150143E-8	4.288620355531508E-9	-1.3719811106194918E-14	1.231563670332118E-10
11.0	58	110	3	10	11	1.8851925596446044	non-ideal	9.41492432086123E-10	9.9161208756623E-10	0.0	99.99758231487883	9.118884691313006E-10	0.12422957595610078	2.4050557704419807E-9	1.863237866878651E-8	4.650404673841167E-9	-1.5062728916530106E-14	1.4033788087493666E-10
12.0	58	110	3	10	11	1.781862787429485	non-ideal	9.468297592541377E-10	9.310744758568207E-10	0.0	99.99758231487883	9.62589315150015E-10	0.12684633806762544	2.6540989890281348E-9	2.0506015032422876E-8	4.975167812028537E-9	-7.42145085165846E-15	1.568375080087334E-10
13.0	58	110	3	10	11	1.6876293025790408	non-ideal	9.518822055473605E-10	8.751167111478549E-10	0.0	99.99758231487883	1.011627003730506E-9	0.1297829713971798	2.90611238636085E-9	2.2379651396059243E-8	5.261535752508628E-9	8.97017140733555E-15	1.7333662470390388E-10
14.0	58	110	3	10	11	1.6015533739014283	non-ideal	9.5667461899095E-10	8.233940039072945E-10	0.0	99.99758231487883	1.0596556599012679E-9	0.1311153506518602	3.1599186269850572E-9	2.425328775969561E-8	5.510583738796596E-9	9.302968890060664E-15	1.8942519125178784E-10
15.0	58	110	3	10	11	1.5228927710286175	non-ideal	9.612291776804587E-10	7.755944286330496E-10	0.0	99.99758231487883	1.1057002200047019E-9	0.13295193181621734	3.4178945736703976E-9	2.6126924123331976E-8	5.735173624038568E-9	1.0641744062174515E-15	2.067154985830066E-10
16.0	58	110	3	10	11	1.4508531869087897	non-ideal	9.655656947337657E-10	7.315432509258807E-10	0.0	99.99758231487883	1.149032832224366E-9	0.1347698910226247	3.681577676617737E-9	2.800056048696835E-8	5.941794090243331E-9	-1.3534914720241603E-14	2.233401401989486E-10
17.0	84	118	3	10	11	1.3847317631187177	non-ideal	9.697023796437752E-10	6.909831351404305E-10	0.0	99.99806584722685	1.1898520906915019E-9	0.1364069058012793	3.950527368055856E-9	2.9874196850604716E-8	6.131630644605303E-9	-4.3766900659801594E-15	2.4081034817822903E-10
18.0	84	118	3	10	11	1.3240633966111992	non-ideal	9.736567730456536E-10	6.536087467411589E-10	0.0	99.99806584722685	1.2282817042902762E-9	0.12349428441752323	4.311812051261015E-9	3.216217656325382E-8	6.331773538653215E-9	-5.789752825398361E-15	2.525758742866028E-10
19.0	84	118	3	10	11	1.2686789834409722	non-ideal	9.773978593983288E-10	6.191732450981054E-10	0.0	99.99806584722685	1.2636184909644652E-9	0.11410451133979238	4.680272540650469E-9	3.4452173540467896E-8	6.527663688026031E-9	-1.540457272403743E-15	2.646502822517057E-10
20.0	84	118	3	10	11	1.2030093602910896	non-ideal	9.80896194521961E-10	5.742887064942629E-10	0.0	99.99806584722685	1.3080945421614663E-9	0.10782616423742275	5.025039639856578E-9	3.674217353643603E-8	6.7574537880399655E-9	-1.8941818538136775E-15	2.7684038617256663E-10
21.0	84	118	3	10	11	1.12746725322654	non-ideal	9.841747084045241E-10	5.326427356136765E-10	0.0	99.99806584722685	1.3495669140656372E-9	0.10479981532752207	5.376298487177636E-9	3.9032173536430664E-8	6.978510633321835E-9	0.0	2.900023921767425E-10
22.0	84	118	3	10	11	1.0588890447229333	non-ideal	9.871866296386446E-10	4.964902589156541E-10	0.0	99.99806584722685	1.386072160118144E-9	0.10267133586752658	5.739013448142712E-9	4.132217353643065E-8	7.1833262160649024E-9	-1.3599733287925329E-15	3.0331855137592494E-10
23.0	84	118	3	10	11	0.97478613540201	non-ideal	9.899554855479422E-10	4.6413684087764804E-10	0.0	99.99806584722685	1.419078421991087E-9	0.10138901374362573	6.109591896399378E-9	4.361217353643065E-8	7.377544418554848E-9	-1.7002672086740779E-15	3.166836201213399E-10
24.0	84	118	3	10	11	0.8978479806465693	non-ideal	9.92515082351786E-10	4.3495059597718185E-10	0.0	99.99806584722685	1.4490315672813283E-9	0.10071884593596553	6.487004908166173E-9	4.590217353643065E-8	7.564286002663451E-9	-1.7659685552107892E-15	3.304693076904871E-10
25.0	84	118	3	10	11	0.8314910058037079	non-ideal	9.948893997472428E-10	4.087201087190078E-10	0.0	99.99806584722685	1.4760585852736307E-9	0.10082277046250253	6.87100889742778E-9	4.819217353643065E-8	7.744809498649741E-9	0.0	3.441541296563251E-10
26.0	84	118	3	10	11	0.7726117769765282	non-ideal	9.970983704718116E-10	3.851719243985286E-10	0.0	99.99806584722685	1.5003555372998845E-9	0.10055186900468163	7.261188010457928E-9	5.048217353643065E-8	7.920440077143412E-9	0.0	3.576991084986222E-10
27.0	84	118	3	10	11	0.7199564922522871	non-ideal	9.991601246753832E-10	3.64026127315229E-10	0.0	99.99806584722685	1.5222114956380263E-9	0.1002035754126808	7.656885244969318E-9	5.2772173536430654E-8	8.091650733929397E-9	0.0	3.7119004553348334E-10
28.0	84	118	3	10	11	0.6729885790161254	non-ideal	1.001090817303261E-9	3.4503662159873123E-10	0.0	99.99806584722685	1.5418787757252096E-9	0.09972543762705964	8.057528630838424E-9	5.5062173536430656E-8	8.25887158721415E-9	0.0	3.8411734505259537E-10
29.0	85	117	3	10	11	0.6311066239134966	non-ideal	1.0029046812824332E-9	3.279865201844424E-10	0.0	99.99800540555549	1.5595798081034127E-9	0.09920563236381805	8.46261423787952E-9	5.735217353643067E-8	8.422480518708356E-9	0.0	3.967204477692122E-10
30.0	85	117	3	10	11	0.5937186546553794	non-ideal	1.0046143099435436E-9	3.126804542045484E-10	0.0	99.99800540555549	1.575515149282707E-9	0.0884156873064434	8.871689756048217E-9	5.964217353643067E-8	8.58281821192688E-9	-1.4750133530421396E-15	4.09291120911667E-10
31.0	85	117	3	10	11	0.5603182423929154	non-ideal	1.0062308305756694E-9	2.9894245667236856E-10	0.0	99.99800540555549	1.5898645106003377E-9	0.08063668051536066	9.284342793849787E-9	6.193217353643067E-8	8.740193590363653E-9	1.1850537490722957E-15	4.2096281621721125E-10
32.0	85	117	3	10	11	0.5304502026341056	non-ideal	1.007764170311269E-9	2.8661440243219717E-10	0.0	99.99800540555549	1.6027910246914816E-9	0.07523434884078543	9.700212487186396E-9	6.422217353643067E-8	8.894881678741908E-9	0.0	4.3238146785628663E-10
33.0	85	117	3	10	11	0.5037419248946168	non-ideal	1.0092231181587216E-9	2.7555416244219344E-10	0.0	99.99800540555549	1.6144396139328114E-9	0.07147640627797124	1.011896512837517E-8	6.651217353643068E-8	9.047133172931645E-9	0.0	4.43435360526903E-10
34.0	85	117	3	10	11	0.47983740406138103	non-ideal	1.0106154944196243E-9	2.65633968292981E-10	0.0	99.99800540555549	1.6249411552137925E-9	0.0690812778818981	1.0540304427797538E-8	6.880217353643068E-8	9.197172694768505E-9	0.0	4.5456717657552444E-10
35.0	85	117	3	10	11	0.45843311007904114	non-ideal	1.011948268424442E-9	2.567389214012774E-10	0.0	99.99800540555549	1.634413494152096E-9	0.06699656620796009	1.096396510238154E-8	7.109217353643054E-8	9.345202316294072E-9	0.0	4.646550304163821E-10
36.0	85	117	3	10	11	0.43926162532072255	non-ideal	1.0132276492974506E-9	2.4876570325828417E-10	0.0	99.99800540555549	1.6429624071239344E-9	0.06567570073583419	1.1389707815665314E-8	7.338217353643066E-8	9.491404434170448E-9	0.0	4.747460675235623E-10
37.0	85	117	3	10	11	0.42208323557490723	non-ideal	1.0144591596703075E-9	2.4162140798747496E-10	0.0	99.99800540555549	1.6506826928056179E-9	0.06452746758302612	1.1817315836203898E-8	7.567217353643066E-8	9.63594397262204E-9	0.0	4.841859440912824E-10
38.0	85	117	3	10	11	0.40668067969096716	non-ideal	1.0156477351833037E-9	2.3522248611716485E-10	0.0	99.99800540555549	1.6576599402383949E-9	0.06383704553010842	1.2246596444650274E-8	7.796217353643066E-8	9.77896894725479E-9	0.0	4.933368784255593E-10
39.0	85	117	3	10	11	0.3928679785754048	non-ideal	1.0167977887023372E-9	2.294937953232487E-10	0.0	99.99800540555549	1.6639711247915804E-9	0.06342337994334486	1.267737657204054E-8	8.025217353643067E-8	9.920612791781654E-9	0.0	5.027617841630795E-10
40.0	85	117	3	10	11	0.3804790782901012	non-ideal	1.0179132395759107E-9	2.2436775763490627E-10	0.0	99.99800540555549	1.6696848665551507E-9	0.06283114013674866	1.3109497393830958E-8	8.254217353643067E-8	1.0060996919136981E-8	0.0	5.112503391413141E-10
41.0	85	117	3	10	11	0.3693564948210921	non-ideal	1.0189976066976336E-9	2.1978359833195232E-10	0.0	99.99800540555549	1.6748635863794148E-9	0.0622708663439296	1.3542820339996647E-8	8.483217353643067E-8	1.0200229510902554E-8	0.0	5.193754152796527E-10
42.0	85	117	3	10	11	0.35937259799130883	non-ideal	1.0200540351880925E-9	2.1568665150978215E-10	0.0	99.99800540555549	1.6795630326808127E-9	0.062153534819108625	1.3977218751488155E-8	8.712217353643071E-8	1.0338408891166486E-8	0.0	5.278609098752505E-10
43.0	85	117	3	10	11	0.35040782222072303	non-ideal	1.0210853209803142E-9	2.1202775523952257E-10	0.0	99.99800540555549	1.6838330068310805E-9	0.06180088460554195	1.4412577064392878E-8	8.941217353643072E-8	1.0475624369646358E-8	0.0	5.354292427195118E-10
44.0	85	117	3	10	11	0.3423500700202246	non-ideal	1.0220939769727705E-9	2.0876269337158024E-10	0.0	99.99800540555549	1.6877188425514874E-9	0.061933692523342174	1.4848794641139279E-8	9.170217353643072E-8	1.061195554485949E-8	0.0	5.432847774613925E-10
45.0	85	117	3	10	11	0.3351086077934699	non-ideal	1.0230822475820233E-9	2.058516937283852E-10	0.0	99.99800540555549	1.6912609731687655E-9	0.061776689118190134	1.528577922842292E-8	9.399217353643072E-8	1.0747474908796223E-8	0.0	5.502688596604353E-10
46.0	86	117	3	10	11	0.3285970514874924	non-ideal	1.0240521383859856E-9	2.0325898818833733E-10	0.0	99.99800540555549	1.6944957264211368E-9	0.06066689273135564	1.5723447877137138E-8	9.628217353643072E-8	1.0882247972477037E-8	0.0	5.575680263535484E-10
47.0	86	117	3	10	11	0.32273843954298087	non-ideal	1.0250054502449585E-9	2.0095240641728506E-10	0.0	99.99800540555549	1.6974559005873654E-9	0.05593590421989898	1.616172689520183E-8	9.857217353643074E-8	1.101633367660887E-8	0.0	5.66580056732199E-10
48.0	86	117	3	10	11	0.31746679355156016	non-ideal	1.0259437886160123E-9	1.9890301348530568E-10	0.0	99.99800540555549	1.700170761834855E-9	0.05253212105135416	1.6600548881398052E-8	1.0086217353643074E-7	1.1149785702999089E-8	0.0	5.749571671860841E-10
49.0	86	117	3	10	11	0.31271892188349226	non-ideal	1.0268685955925933E-9	1.9708478676476292E-10	0.0	99.99800540555549	1.7026668251729383E-9	0.05006620853631888	1.7039854517208153E-8	1.0315217353643074E-7	1.1282652209265238E-8	0.0	5.829006419863651E-10
50.0	86	117	3	10	11	0.30844202783865526	non-ideal	1.0277811563383234E-9	1.9547432076109194E-10	0.0	99.99800540555549	1.7049676563554516E-9	0.04811213578160072	1.7479589041801125E-8	1.0544217353643075E-7	1.1414977257524692E-8	0.0	5.897368765841119E-10
51.0	86	117	3	10	11	0.30458522325672743	non-ideal	1.0286826195925818E-9	1.9405056715287145E-10	0.0	99.99800540555549	1.7070945180935497E-9	0.04678808309574982	1.7919703792786438E-8	1.077321735364307E-7	1.1546800567004892E-8	0.0	5.965070653157439E-10
52.0	86	117	3	10	11	0.3011042475934604	non-ideal	1.0295740226999236E-9	1.9279459479835948E-10	0.0	99.99800540555549	1.7090667250727098E-9	0.04592770445911186	1.8360156266536953E-8	1.100221735364307E-7	1.1678157730553798E-8	0.0	6.038734276165356E-10
53.0	86	117	3	10	11	0.29796301792664304	non-ideal	1.0304562946962098E-9	1.9168937748288553E-10	0.0	99.99800540555549	1.7109014451546915E-9	0.04533591065561208	1.8800907263380224E-8	1.123121735364307E-7	1.1809081345397419E-8	0.0	6.106558372511595E-10
54.0	86	117	3	10	11	0.2951263313385688	non-ideal	1.031330256227463E-9	1.9071960495081893E-10	0.0	99.99800540555549	1.7126138586448246E-9	0.0449162897511289	1.9241920247819062E-8	1.146021735364307E-7	1.1939601403854189E-8	0.0	6.173142505019456E-10
55.0	86	117	3	10	11	0.29255881363544156	non-ideal	1.0321966513236296E-9	1.8987150894763874E-10	0.0	99.99800540555549	1.7142180059078458E-9	0.04439059583680123	1.9683164739430396E-8	1.1689217353643071E-7	1.2069744367461649E-8	0.0	6.226664873327936E-10
56.0	86	117	3	10	11	0.29023559403916555	non-ideal	1.0330561438362572E-9	1.8913270560907614E-10	0.0	99.99800540555549	1.7157262560500731E-9	0.04404996547543905	2.012461201687984E-8	1.1918217353643071E-7	1.2199534712567708E-8	0.0	6.278624446493243E-10
57.0	86	117	3	10	11	0.2881305082739861	non-ideal	1.0339093267095404E-9	1.8849206094525986E-10	0.0	99.99800540555549	1.7171497234944137E-9	0.04393281668913566	2.0566236383933313E-8	1.214721735364307E-7	1.2328994650896184E-8	0.0	6.329359186231177E-10
58.0	86	117	3	10	11	0.2862204007656747	non-ideal	1.0347567352991423E-9	1.8793956242883317E-10	0.0	99.99800540555549	1.718498502796679E-9	0.04378089096982921	2.1008015455026152E-8	1.2376217353643072E-7	1.24581441648091E-8	0.0	6.378477104177548E-10
59.0	86	117	3	10	11	0.28448649858602565	non-ideal	1.0355988470027994E-9	1.8746620629355448E-10	0.0	99.99800540555549	1.7197815144628281E-9	0.04376197109765829	2.1449928365353153E-8	1.2605217353643072E-7	1.2587001697477934E-8	0.0	6.434795208121438E-10
60.0	86	117	3	10	11	0.28290983327328156	non-ideal	1.0364360830986433E-9	1.8706389761561153E-10	0.0	99.99800540555549	1.7210066716634903E-9	0.043751127753303004	2.189195590082268E-8	1.2834217353643072E-7	1.2715584208850456E-8	0.0	6.488529504134418E-10
61.0	86	117	3	10	11	0.2814719834711862	non-ideal	1.0372688306218976E-9	1.867253580436873E-10	0.0	99.99800540555549	1.722181402099693E-9	0.04371925506724765	2.233408270626667E-8	1.3063217353643072E-7	1.2843906553015019E-8	0.0	6.535020924696779E-10
62.0	86	117	3	10	11	0.28016181982622695	non-ideal	1.0380974291474013E-9	1.8644404203993747E-10	0.0	99.99800540555549	1.7233120078161973E-9	0.043710434174940804	2.2776292975931184E-8	1.3292217353643073E-7	1.2971982956212996E-8	0.0	6.583671423626434E-10
63.0	86	117	3	10	11	0.278963721713139	non-ideal	1.0389221864187828E-9	1.8621406731072163E-10	0.0	99.99800540555549	1.7244043599557135E-9	0.04365868383908993	2.3218573824519427E-8	1.3521217353643073E-7	1.3099825993403247E-8	0.0	6.622114845283963E-10
64.0	87	118	3	10	11	0.27786727735452743	non-ideal	1.0397433798853692E-9	1.860301437945696E-10	0.0	99.99806584722685	1.725463678254256E-9	0.043360913509499964	2.3660913460819273E-8	1.3750217353643073E-7	1.3227447251859298E-8	0.0	6.67181834986383E-10
65.0	87	118	3	10	11	0.27686255529992415	non-ideal	1.0405612489747359E-9	1.8588752759030792E-10	0.0	99.99806584722685	1.7264944055175448E-9	0.04048098843448801	2.4103300012131746E-8	1.3979217353643073E-7	1.335485763418356E-8	0.0	6.708807229484732E-10
66.0	87	118	3	10	11	0.27593698114705145	non-ideal	1.0413760181576287E-9	1.8578193458821146E-10	0.0	99.99806584722685	1.7275009186227069E-9	0.038584953465906756	2.4545725117407368E-8	1.4208217353643074E-7	1.3482066647684205E-8	0.0	6.752232544287451E-10
67.0	87	118	3	10	11	0.2750857228324836	non-ideal	1.0421878865260664E-9	1.8570952029292195E-10	0.0	99.99806584722685	1.7284868826264408E-9	0.03746035719091581	2.4988179841067065E-8	1.4437217353643074E-7	1.3609083384122617E-8	0.0	6.797110267669314E-10
68.0	87	118	3	10	11	0.2743004097725331	non-ideal	1.0429970262437129E-9	1.8566683258753333E-10	0.0	99.99806584722685	1.7294554804085694E-9	0.036550717443444763	2.5430655673610228E-8	1.4666217353643074E-7	1.3735916361368154E-8	0.0	6.831723458812495E-10
69.0	87	118	3	10	11	0.27357211769407386	non-ideal	1.043803594951823E-9	1.8565076869058567E-10	0.0	99.99806584722685	1.7304097555124794E-9	0.03587081499477368	2.587314612869569E-8	1.4895217353643074E-7	1.386257305192721E-8	0.0	6.862130950128396E-10
70.0	87	118	3	10	11	0.27289608814824695	non-ideal	1.04460773053861E-9	1.8565853907039392E-10	0.0	99.99806584722685	1.7313522831080603E-9	0.03558418942996494	2.6315644583349557E-8	1.5124217353643075E-7	1.3989060618518835E-8	0.0	6.90810445646037E-10
71.0	87	118	3	10	11	0.27226577487887693	non-ideal	1.0454095659745112E-9	1.8568763823619103E-10	0.0	99.99806584722685	1.7322856346996093E-9	0.03529733123517827	2.6758146675696645E-8	1.5353217353643075E-7	1.4115385167052979E-8	0.0	6.944387880331984E-10
72.0	87	118	3	10	11	0.27167963503074	non-ideal	1.0462092107712548E-9	1.8573581366466816E-10	0.0	99.99806584722685	1.73321169305673E-9	0.035120140372585366	2.7200646169937798E-8	1.5582217353643075E-7	1.4241553117162678E-8	0.0	6.980448048907462E-10
73.0	87	118	3	10	11	0.27112983386874956	non-ideal	1.0470067630084856E-9	1.8580104393232606E-10	0.0	99.99806584722685	1.7341323351491467E-9	0.03492856546508849	2.7643138649223956E-8	1.5811217353643076E-7	1.4367570028324598E-8	0.0	7.007503596335929E-10
74.0	87	118	3	10	11	0.270612589658075	non-ideal	1.0478023192166794E-9	1.8588151117427745E-10	0.0	99.99806584722685	1.7350494220491435E-9	0.03493144538451519	2.8085621235590494E-8	1.6040217353643076E-7	1.4493440720454647E-8	0.0	7.041618336710727E-10
75.0	87	118	3	10	11	0.2701274630777152	non-ideal	1.0485959542858728E-9	1.8597558230863743E-10	0.0	99.99806584722685	1.7359641679839915E-9	0.0348697580341907	2.852808886110084E-8	1.6269217353643076E-7	1.4619170498988317E-8	0.0	7.071788716855694E-10
76.0	87	118	3	10	11	0.26966718665951384	non-ideal	1.049387743531901E-9	1.860817930052244E-10	0.0	99.99806584722685	1.7368780756098889E-9	0.03478550368939175	2.897053943944852E-8	1.6498217353643076E-7	1.4744763497291865E-8	0.0	7.102251731700486E-10
77.0	87	118	3	10	11	0.26923197037803787	non-ideal	1.0501777517697998E-9	1.8619882534490177E-10	0.0	99.99806584722685	1.7377922438579918E-9	0.03468671259297858	2.9412969761428658E-8	1.6727217353643077E-7	1.4870224029930055E-8	0.0	7.127582974495819E-10
78.0	87	118	3	10	11	0.26881830710408305	non-ideal	1.0509660393548575E-9	1.8632549799998368E-10	0.0	99.99806584722685	1.7387077521339477E-9	0.03468032772663882	2.9855377593461825E-8	1.6956217353643077E-7	1.4995555922100006E-8	0.0	7.162642162313362E-10
79.0	87	118	3	10	11	0.2684247344168713	non-ideal	1.0517526530543998E-9	1.8646074955887717E-10	0.0	99.99806584722685	1.7396253402054897E-9	0.034744562773084034	3.0297759728453996E-8	1.7185217353643077E-7	1.512076315894421E-8	0.0	7.200258727165932E-10
80.0	87	118	3	10	11	0.2680466742894182	non-ideal	1.052537644073756E-9	1.8660362826715135E-10	0.0	99.99806584722685	1.7405460248516002E-9	0.034765705851185956	3.074011539699779E-8	1.7414217353643077E-7	1.5245848792025583E-8	0.0	7.234775935479674E-10
81.0	87	118	3	10	11	0.2676856793719999	non-ideal	1.0533210489290856E-9	1.867532780207849E-10	0.0	99.99806584722685	1.741470289721331E-9	0.03471400402764173	3.1182441563366476E-8	1.7643217353643078E-7	1.5370816477267844E-8	0.0	7.259497349880965E-10
82.0	88	119	3	10	11	0.26733678088842694	non-ideal	1.0541029093812104E-9	1.8690893325207699E-10	0.0	99.99812628893477	1.7423989599598317E-9	0.03447425828328222	3.1624737840777906E-8	1.7872217353643078E-7	1.549566888850702E-8	0.0	7.297141407193563E-10
83.0	88	119	3	10	11	0.26700179964230986	non-ideal	1.0548832562447361E-9	1.870699159445353E-10	0.0	99.99812628893477	1.7433324171816782E-9	0.03258628985819997	3.2067001926720135E-8	1.8101217353643078E-7	1.5620409073989722E-8	0.0	7.362837441338371E-10
84.0	88	119	3	10	11	0.2666770300236311	non-ideal	1.0556621234351245E-9	1.8723559887882878E-10	0.0	99.99812628893477	1.7442712741585665E-9	0.031314558075823395	3.25092334033145E-8	1.8330217353643078E-7	1.574503964025206E-8	-1.2298950575902004E-15	7.417287373646918E-10
85.0	88	119	3	10	11	0.26636355711110105	non-ideal	1.056439533138283E-9	1.8740542662476937E-10	0.0	99.99812628893477	1.745215748100317E-9	0.030594422074045422	3.295143008463572E-8	1.855921735364308E-7	1.5869563538904426E-8	-1.2069729242673752E-15	7.472212386222699E-10
86.0	88	119	3	10	11	0.2660573945191564	non-ideal	1.057215508915225E-9	1.8757890427644611E-10	0.0	99.99812628893477	1.7461662751631236E-9	0.030225667074951473	3.339359149558619E-8	1.878821735364308E-7	1.5993983075485573E-8	-1.1502446442822852E-15	7.524769929290454E-10
87.0	88	119	3	10	11	0.26575902966987985	non-ideal	1.0579900721468572E-9	1.8775558663660345E-10	0.0	99.99812628893477	1.7471231598557816E-9	0.029973616571954218	3.3835716799569094E-8	1.901721735364308E-7	1.611830059354141E-8	-1.1175318868418795E-15	7.576471123565486E-10
88.0	88	119	3	10	11	0.2654677333564819	non-ideal	1.0587632418395098E-9	1.8793507567706993E-10	0.0	99.99812628893477	1.7480866528943084E-9	0.029783187111107164	3.427780521916687E-8	1.924621735364308E-7	1.6242518340687984E-8	-1.0784352558113007E-15	7.621798591535002E-10
89.0	88	119	3	10	11	0.2651827071136649	non-ideal	1.0595350351209404E-9	1.8811701489818705E-10	0.0	99.99812628893477	1.7490569702235721E-9	0.029648513431012255	3.471985609847145E-8	1.947521735364308E-7	1.636663845516866E-8	-1.053637069099208E-15	7.660666522818463E-10
90.0	88	119	3	10	11	0.2649033198986405	non-ideal	1.0603054673057986E-9	1.8830108500508735E-10	0.0	99.99812628893477	1.7500342892280127E-9	0.02966001318993255	3.516186884726563E-8	1.970421735364308E-7	1.6490662988909285E-8	-1.0362519316080171E-15	7.711890137206951E-10
91.0	88	119	3	10	11	0.2646289609329104	non-ideal	1.0610745521080497E-9	1.8848700027979026E-10	0.0	99.99812628893477	1.751018755854774E-9	0.029576068033235318	3.5603842952007866E-8	1.993321735364308E-7	1.661459390816661E-8	-1.0214999156451432E-15	7.749177769951238E-10
92.0	88	119	3	10	11	0.26435909029832244	non-ideal	1.0618423017995091E-9	1.8867450515538995E-10	0.0	99.99812628893477	1.7520104870708705E-9	0.029586295658282885	3.604577796257942E-8	2.016221735364308E-7	1.6738433101860655E-8	-1.0034339830449044E-15	7.79071868328368E-10
93.0	88	119	3	10	11	0.2640932207043215	non-ideal	1.0626087273817091E-9	1.8886337112670496E-10	0.0	99.99812628893477	1.753009575120709E-9	0.02951459236500921	3.648767349124166E-8	2.039121735364308E-7	1.6862182385616538E-8	0.0	7.826996756508591E-10
94.0	87	118	3	10	11	0.26383092230215455	non-ideal	1.063373838999085E-9	1.8905339397767077E-10	0.0	99.99806584722685	1.7540160956114699E-9	0.029664287221608462	3.6929529237126555E-8	2.062021735364308E-7	1.6985843497199053E-8	0.0	7.856148853460715E-10
95.0	87	118	3	10	11	0.2635719060645648	non-ideal	1.0641376453437214E-9	1.8924437970604005E-10	0.0	99.99806584722685	1.755030089344542E-9	0.03134841705629261	3.737134486272472E-8	2.0849217353643081E-7	1.7109418279844822E-8	0.0	7.840914394956658E-10
96.0	87	118	3	10	11	0.26331567675045775	non-ideal	1.064900151523994E-9	1.894361770167027E-10	0.0	99.99806584722685	1.7560515247014962E-9	0.032427350396376335	3.7813119764438444E-8	2.1078217353643082E-7	1.7232908339205722E-8	0.0	7.835424667892177E-10
97.0	87	118	3	10	11	0.26306100204155797	non-ideal	1.0656613679645818E-9	1.8962864209756562E-10	0.0	99.99806584722685	1.7570805558256135E-9	0.03314923370625052	3.825485452802296E-8	2.1307217353643082E-7	1.7356314991962774E-8	0.0	7.831324125136259E-10
98.0	87	118	3	10	11	0.2628097178528364	non-ideal	1.0664212998591573E-9	1.898216447235645E-10	0.0	99.99806584722685	1.758117083976404E-9	0.03366841067862645	3.869654840294578E-8	2.1536217353643082E-7	1.7479639951404402E-8	0.0	7.833013045973414E-10
99.0	87	118	3	10	11	0.2625600227774705	non-ideal	1.0671799560359314E-9	1.900150702685558E-10	0.0	99.99806584722685	1.759161197953684E-9	0.033938735876379134	3.913820181293909E-8	2.1765217353643082E-7	1.760288451207378E-8	0.0	7.824817351324547E-10
100.0	87	118	3	10	11	0.2623131741518395	non-ideal	1.067937339252397E-9	1.902088154550486E-10	0.0	99.99806584722685	1.7602127492699766E-9	0.03424778104421985	3.957981391500466E-8	2.1994217353643083E-7	1.7726050345399464E-8	0.0	7.823130867894152E-10
101.0	87	118	3	10	11	0.26206707583388333	non-ideal	1.0686934570985795E-9	1.90402789738166E-10	0.0	99.99806584722685	1.7612718314373429E-9	0.03437863327671686	4.002138532704153E-8	2.2223217353643083E-7	1.7849138615165623E-8	0.0	7.82691531429161E-10
102.0	87	118	3	10	11	0.2618233994562308	non-ideal	1.0694483129101744E-9	1.9059691128049247E-10	0.0	99.99806584722685	1.7623383172366643E-9	0.03447764619832866	4.046291547290201E-8	2.2452217353643083E-7	1.79721508421916E-8	0.0	7.833542818957544E-10
103.0	87	118	3	10	11	0.26158067402397	non-ideal	1.070201910832327E-9	1.9079110887965872E-10	0.0	99.99806584722685	1.7634121889770037E-9	0.03453282088021042	4.0904404469903184E-8	2.2681217353643083E-7	1.8095088290998102E-8	0.0	7.841198061789967E-10
104.0	87	118	3	10	11	0.2613391791731215	non-ideal	1.0709542547256233E-9	1.9098531856389003E-10	0.0	99.99806584722685	1.7644933952355253E-9	0.03446353645559018	4.1345852289863784E-8	2.2910217353643084E-7	1.821795224609235E-8	0.0	7.836809972505707E-10
105.0	86	118	3	10	11	0.2610988159458816	non-ideal	1.071705348200267E-9	1.9117948407239463E-10	0.0	99.99806584722685	1.7655818789129686E-9	0.03481284985303706	4.178725892251279E-8	2.3139217353643084E-7	1.8340743958514232E-8	0.0	7.843379428269755E-10
106.0	86	118	3	10	11	0.2608594969225304	non-ideal	1.0724551946288964E-9	1.9137355574843542E-10	0.0	99.99806584722685	1.7666775781029402E-9	0.03755457602873811	4.2228624370981584E-8	2.3368217353643084E-7	1.8463464649002696E-8	0.0	7.812826437028489E-10
107.0	86	118	3	10	11	0.26062113884794075	non-ideal	1.0732037960719994E-9	1.9156748979126576E-10	0.0	99.99806584722685	1.7677804003201102E-9	0.03934030614917863	4.266994850070078E-8	2.3597217353643085E-7	1.8586115558064533E-8	0.0	7.79085790085416E-10
108.0	86	118	3	10	11	0.2603832844221608	non-ideal	1.0739511574989311E-9	1.917612477896623E-10	0.0	99.99806584722685	1.7688903459092285E-9	0.04044788607733976	4.3111231734794635E-8	2.3826217353643085E-7	1.8708697721797437E-8	0.0	7.770647879299326E-10
109.0	86	118	3	10	11	0.260146943947831	non-ideal	1.0746972806667788E-9	1.9195479561673866E-10	0.0	99.99806584722685	1.7700072720056125E-9	0.041342862062359965	4.355247370797541E-8	2.4055217353643085E-7	1.8831212409122412E-8	0.0	7.761514558146347E-10
110.0	86	118	3	10	11	0.25991099926532846	non-ideal	1.0754421672581547E-9	1.9214810418596209E-10	0.0	99.99806584722685	1.7711311036975075E-9	0.041773436442365114	4.399367446947171E-8	2.4284217353643085E-7	1.8953660731786825E-8	0.0	7.746420109508311E-10
111.0	86	118	3	10	11	0.259675421915225	non-ideal	1.0761858216181429E-9	1.9234114754164417E-10	0.0	99.99806584722685	1.7722618294583662E-9	0.04235372114335473	4.443483444199821E-8	2.4513217353643086E-7	1.9076043660489355E-8	0.0	7.741486007585329E-10
112.0	86	118	3	10	11	0.2594411382099118	non-ideal	1.0769282443332522E-9	1.9253390300026926E-10	0.0	99.99806584722685	1.7733992818462934E-9	0.04256406941361744	4.487595318029738E-8	2.4742217353643086E-7	1.919836242656367E-8	0.0	7.733777091041387E-10
113.0	86	118	3	10	11	0.2592068361654136	non-ideal	1.0776694385892853E-9	1.927263517417355E-10	0.0	99.99806584722685	1.774543443341768E-9	0.04273515867986486	4.531703110926215E-8	2.4971217353643086E-7	1.9320617958987345E-8	0.0	7.726006328252831E-10
114.0	86	118	3	10	11	0.2589734203185174	non-ideal	1.0784094074127406E-9	1.929184765885031E-10	0.0	99.99806584722685	1.7756942296425762E-9	0.04290942312793425	4.575806827843383E-8	2.5200217353643086E-7	1.9442811290693545E-8	0.0	7.728207511447508E-10
115.0	86	118	3	10	11	0.2587408340723608	non-ideal	1.07914815135066E-9	1.931102634171152E-10	0.0	99.99806584722685	1.7768514985993427E-9	0.04311535809254945	4.619906442386468E-8	2.5429217353643087E-7	1.9564943536814253E-8	0.0	7.737776650539708E-10
116.0	86	118	3	10	11	0.2585082087594888	non-ideal	1.0798856732963015E-9	1.9330170033067072E-10	0.0	99.99806584722685	1.7780152236176118E-9	0.04324738428037702	4.664001994465837E-8	2.5658217353643087E-7	1.9687015580109735E-8	0.0	7.738802597791858E-10
117.0	86	118	3	10	11	0.25827636237590246	non-ideal	1.0806219760455254E-9	1.9349277667012395E-10	0.0	99.99806584722685	1.7791853189675419E-9	0.0432117151604361	4.708093490489475E-8	2.5887217353643087E-7	1.9809028395525044E-8	0.0	7.731501638070747E-10
118.0	86	118	3	10	11	0.25804525966180375	non-ideal	1.0813570601624583E-9	1.9368348404946444E-10	0.0	99.99806584722685	1.78036164599831E-9	0.04331929304654988	4.752180907774703E-8	2.611621735364309E-7	1.9930983034679662E-8	0.0	7.752797013634198E-10
119.0	86	118	3	10	11	0.257814116685416	non-ideal	1.0820909290777492E-9	1.9387381564977716E-10	0.0	99.99806584722685	1.7815441899690743E-9	0.04333648501627093	4.796264294181761E-8	2.634521735364309E-7	2.0052880304719185E-8	0.0	7.763891287402356E-10
120.0	86	118	3	10	11	0.2575839360209027	non-ideal	1.0828235833400557E-9	1.9406376531409097E-10	0.0	99.99806584722685	1.7827327960565589E-9	0.04344089756545978	4.8403436178130334E-8	2.657421735364309E-7	2.0174721256137943E-8	0.0	7.78529599467413E-10
