# Supplementary material for: Multiscale Multiobjective Systems Analysis (MiMoSA): an advanced metabolic modeling framework for complex systems
Source: Sci Rep. 2019 Nov 18;9:16948. doi: 10.1038/s41598-019-53188-0 (PMC6861322; doi:10.1038/s41598-019-53188-0)
Supplement: Supplementary file 2 — Supplemental File 1 [file 41598_2019_53188_MOESM2_ESM.zip › iTery101/.temp/iTery101/data/bio10_0/Attributes_Cell_Diazotroph_36.csv]

Time Step	x	y	Filament Name	Position in Filament	Filament length	Efficiency	Regime	biomass	glycogen	no3	photon	cyanophycin	o2	n2	hco3	co2	urea	nh4
2.0	119	128	4	2	11	0.0	non-ideal	1.267925244900199E-9	1.6772761173788916E-9	0.0	0.0	2.7521606826560365E-10	2.7451802857837794E-10	5.731229427184237E-10	2.2518105973328836E-9	1.234716426098892E-10	0.0	0.0
3.0	119	128	4	2	11	0.0	non-ideal	1.2704572339895087E-9	1.518962560412572E-9	0.0	99.99867026594984	3.908583097930226E-10	0.032385793817039425	7.558839405963259E-10	4.4880632918070355E-9	8.732706156283307E-10	0.0	1.478172250072379E-11
4.0	119	128	4	2	11	1.160953148915444	non-ideal	1.2727672093469193E-9	1.4310600976804196E-9	0.0	99.99867026594984	4.682152474466263E-10	0.05839389468372122	1.0385149626421734E-9	6.731703041028367E-9	1.3369978538496065E-9	0.0	2.6062534180523213E-11
5.0	119	128	4	2	11	1.064096058791451	non-ideal	1.275184114376688E-9	1.320772723015117E-9	0.0	99.99867026594984	5.579803906477751E-10	0.0791881666306095	1.2882299518284865E-9	9.020296522383535E-9	1.900267296844719E-9	0.0	3.9741095609025473E-11
6.0	119	128	4	2	11	1.1181165045019137	non-ideal	1.2774914333476653E-9	1.2059426081084296E-9	0.0	99.99867026594984	6.496621719589702E-10	0.09606112038921712	1.5313312342818008E-9	1.1310300545765137E-8	2.497497768161943E-9	0.0	5.517349057398199E-11
7.0	119	128	4	2	11	1.0722243930358137	non-ideal	1.2796693528831835E-9	1.1022937056407353E-9	0.0	99.99867026594984	7.345625013916002E-10	0.10925556561584832	1.789300085176188E-9	1.3600300553422182E-8	3.0282748316361055E-9	8.579897979377664E-15	7.271097818442855E-11
8.0	119	128	4	2	11	1.0164646652186087	non-ideal	1.2817151723830716E-9	1.0101180441580692E-9	0.0	99.99867026594984	8.126267103760956E-10	0.1198081028687499	2.062395381008526E-9	1.589030055343337E-8	3.4897274591359647E-9	1.924682884159929E-14	9.175128051673198E-11
9.0	119	128	4	2	11	0.9587257333092705	non-ideal	1.283641307628604E-9	9.270820418455695E-10	0.0	99.99867026594984	8.851924662267145E-10	0.12779392302560358	2.347435920705714E-9	1.8180300553433386E-8	3.89650933011979E-9	1.2817384707494136E-14	1.112036941646861E-10
10.0	119	128	4	2	11	0.906130729905825	non-ideal	1.2854604015057052E-9	8.521669759981991E-10	0.0	99.99867026594984	9.528615321040765E-10	0.1342964650452835	2.6430451804622045E-9	2.0470300553433385E-8	4.254822828764187E-9	-4.3151706595112685E-15	1.3099708966712184E-10
11.0	119	128	4	2	11	0.8589053678680689	non-ideal	1.287182675873723E-9	7.846804767703213E-10	0.0	99.99867026594984	1.016051755608076E-9	0.13921666125410181	2.94826814596182E-9	2.2760300553433417E-8	4.568768162778917E-9	0.0	1.5075090359510877E-10
12.0	119	128	4	2	11	0.8160127700363016	non-ideal	1.288817327709785E-9	7.239119102552256E-10	0.0	99.99867026594984	1.0751498785411349E-9	0.1431156020585928	3.262246816620826E-9	2.5050300553433417E-8	4.843006880273485E-9	1.408904696465649E-14	1.710505345422346E-10
13.0	119	128	4	2	11	0.7770518285522587	non-ideal	1.2903193228499817E-9	6.692027649527252E-10	0.0	99.99867026594984	1.127392126832344E-9	0.1460548642192567	3.59201439454618E-9	2.7340300553433416E-8	5.113104701933183E-9	1.3701609498118718E-14	1.9092631748670017E-10
14.0	119	127	4	2	11	0.7162353934688438	non-ideal	1.291699637736668E-9	6.200038354194652E-10	0.0	99.99860982391314	1.1754531027129798E-9	0.15031845646513983	3.930988169881166E-9	2.9630300553433415E-8	5.358908385938757E-9	-1.3208186014986498E-15	2.1538495605732848E-10
15.0	119	127	4	2	11	0.6601183925830227	non-ideal	1.292971225576488E-9	5.757188969326806E-10	0.0	99.99860982391314	1.2198920613266433E-9	0.12453438076739236	4.277840336723628E-9	3.1920300553433415E-8	5.581950779504335E-9	-9.165997429183119E-15	2.3177720195242977E-10
16.0	119	127	4	2	11	0.6097452354999484	non-ideal	1.2941453037675656E-9	5.358840753116114E-10	0.0	99.99860982391314	1.2606791255226083E-9	0.1087979441273833	4.6327365308461635E-9	3.421030055343342E-8	5.788097638417917E-9	3.3113923787532443E-15	2.477061677763208E-10
17.0	119	127	4	2	11	0.5643771231459926	non-ideal	1.2952318772952145E-9	5.000725011978076E-10	0.0	99.99860982391314	1.2981395880339806E-9	0.09868528711217478	4.994972142312306E-9	3.650030055343342E-8	5.9792362240460736E-9	4.456725513640696E-15	2.629278011655136E-10
18.0	119	127	4	2	11	0.5235069738260576	non-ideal	1.2962399960901607E-9	4.678794123009545E-10	0.0	99.99860982391314	1.3324527315673566E-9	0.09465028661081554	5.364180062218073E-9	3.879030055343342E-8	6.158429988213467E-9	1.88869661871212E-15	2.7742604537213274E-10
19.0	119	127	4	2	11	0.4867371564455425	non-ideal	1.2971777816315394E-9	4.3894627662351325E-10	0.0	99.99860982391314	1.363529575439286E-9	0.09208734366177544	5.740656281254471E-9	4.1080300553433425E-8	6.330867650294689E-9	0.0	2.91665967585035E-10
20.0	119	127	4	2	11	0.4536713677041726	non-ideal	1.2980525150764187E-9	4.1295391844725253E-10	0.0	99.99860982391314	1.3915933761487895E-9	0.09175268798032547	6.123918229964187E-9	4.337030055343343E-8	6.4981441560468286E-9	0.0	3.0553681690514433E-10
21.0	119	127	4	2	11	0.42394614692973787	non-ideal	1.2988707787753223E-9	3.8960293283428045E-10	0.0	99.99860982391314	1.4169518303878685E-9	0.09055481111955625	6.513271114612117E-9	4.566030055343343E-8	6.660777421452527E-9	2.419453359992009E-15	3.1935433081707013E-10
22.0	119	127	4	2	11	0.3972585694613675	non-ideal	1.2996384822264484E-9	3.686243488952198E-10	0.0	99.99860982391314	1.439881233084557E-9	0.08970505659630601	6.9080901003957285E-9	4.795030055343343E-8	6.819232952891204E-9	3.3975359710339268E-15	3.327965569045927E-10
23.0	119	127	4	2	11	0.373311807750125	non-ideal	1.3003608994251013E-9	3.4977872036263954E-10	0.0	99.99860982391314	1.4606278194684295E-9	0.08983842986457805	7.307820246976603E-9	5.0240300553433436E-8	6.973923888167154E-9	1.5472258617575029E-15	3.458988054476521E-10
24.0	119	127	4	2	11	0.3518216520128793	non-ideal	1.3010427293714609E-9	3.3285100553746435E-10	0.0	99.99860982391314	1.4794121898319665E-9	0.08963816973994423	7.71196018661463E-9	5.253030055343344E-8	7.1252222881660885E-9	0.0	3.5892737267877467E-10
25.0	119	127	4	2	11	0.3325286884138629	non-ideal	1.301688168880307E-9	3.1764779757536613E-10	0.0	99.99860982391314	1.4964327465366535E-9	0.08945642016933347	8.120059079628163E-9	5.482030055343344E-8	7.2734629361140855E-9	0.0	3.7163904269386947E-10
26.0	119	127	4	2	11	0.3152051532265173	non-ideal	1.3023009786327937E-9	3.039952794827591E-10	0.0	99.99860982391314	1.5118681825363238E-9	0.08933369928588009	8.53171402601067E-9	5.7110300553433444E-8	7.418946076241125E-9	2.1853091595526967E-15	3.839420280480458E-10
27.0	119	127	4	2	11	0.2996523935035212	non-ideal	1.302884526643819E-9	2.9173723785677796E-10	0.0	99.99860982391314	1.525879048476389E-9	0.08926507095142198	8.946562757738812E-9	5.940030055343343E-8	7.561941701132666E-9	3.0162876686615574E-15	3.959774155692183E-10
28.0	119	127	4	2	11	0.2856904368282931	non-ideal	1.3034418296063368E-9	2.8073324947438677E-10	0.0	99.99860982391314	1.5386097983399172E-9	0.0897258062937511	9.36428045719405E-9	6.169030055343343E-8	7.702692357733783E-9	1.2786827001554202E-15	4.075872344820876E-10
29.0	118	127	4	2	11	0.27315740908870256	non-ideal	1.3039755808635466E-9	2.708570677146698E-10	0.0	99.99860982391314	1.5501897622995712E-9	0.08995567506381882	9.78457212288839E-9	6.398030055343343E-8	7.841417193356614E-9	0.0	4.186630013936729E-10
30.0	118	127	4	2	11	0.2619033592117499	non-ideal	1.3044881897570512E-9	2.619951876327565E-10	0.0	99.99860982391314	1.5607352533140121E-9	0.0799870138535269	1.0207172812722786E-8	6.627030055343403E-8	7.978313266906025E-9	0.0	4.292855114728871E-10
31.0	118	127	4	2	11	0.25179613769591636	non-ideal	1.3049818239090627E-9	2.5404554720002485E-10	0.0	99.99860982391314	1.5703513556919897E-9	0.07338072288575093	1.063184719611754E-8	6.856030055343348E-8	8.113556952004612E-9	0.0	4.395653423768781E-10
32.0	118	127	4	2	11	0.2427231237953153	non-ideal	1.3054584260905556E-9	2.4691636648031353E-10	0.0	99.99860982391314	1.5791323017995625E-9	0.0689208233557213	1.105838222885638E-8	7.085030055343347E-8	8.247307431172902E-9	0.0	4.499651980435078E-10
33.0	118	127	4	2	11	0.23457897180725346	non-ideal	1.3059197311286507E-9	2.4052511195858396E-10	0.0	99.99860982391314	1.5871624957148234E-9	0.06573039554359845	1.1486584513367994E-8	7.314030055343347E-8	8.379708557122397E-9	1.172090057714463E-15	4.594801336856714E-10
34.0	118	127	4	2	11	0.22726578159197944	non-ideal	1.3063672992883007E-9	2.3479755984854105E-10	0.0	99.99860982391314	1.5945184261239965E-9	0.06365879707523413	1.1916283505569326E-8	7.543030055343347E-8	8.510888724770455E-9	1.6229342860515087E-15	4.689141966942072E-10
35.0	118	127	4	2	11	0.22070135396211804	non-ideal	1.3068025335909792E-9	2.296669531765023E-10	0.0	99.99860982391314	1.601268769232115E-9	0.06230191256691849	1.2347325228898407E-8	7.772030055343347E-8	8.640963723359605E-9	0.0	4.781541680889949E-10
36.0	118	127	4	2	11	0.21481142112625798	non-ideal	1.3072266873100827E-9	2.2507325452343543E-10	0.0	99.99860982391314	1.6074748015975373E-9	0.06146180448936289	1.2779568523319901E-8	8.001030055343348E-8	8.770038669531423E-9	-1.5911963595921208E-15	4.869781368848719E-10
37.0	118	127	4	2	11	0.20952489326127824	non-ideal	1.3076408786528413E-9	2.2096246694676037E-10	0.0	99.99860982391314	1.6131915652363707E-9	0.060870840922472094	1.3212886113615356E-8	8.230030055343348E-8	8.898208319850617E-9	0.0	4.953995203359118E-10
38.0	118	127	4	2	11	0.20477747459826312	non-ideal	1.308046119157628E-9	2.1728602147779612E-10	0.0	99.99860982391314	1.6184693303616746E-9	0.06046386053577994	1.3647167907109176E-8	8.459030055343348E-8	9.02555659868207E-9	0.0	5.037616594834281E-10
39.0	118	127	4	2	11	0.20051852291680558	non-ideal	1.3084433154502018E-9	2.1400022929755592E-10	0.0	99.99860982391314	1.6233528596531182E-9	0.06016818965339927	1.4082312360080443E-8	8.688030055343348E-8	9.152159923188231E-9	1.0958963956934543E-15	5.12066522178208E-10
40.0	118	127	4	2	11	0.19669795450971517	non-ideal	1.3088332834527028E-9	2.1106579783611093E-10	0.0	99.99860982391314	1.627882523018383E-9	0.06000290133153958	1.451822885046118E-8	8.917030055343349E-8	9.278086901727249E-9	0.0	5.201819174744499E-10
41.0	118	127	4	2	11	0.1932724423483201	non-ideal	1.3092167525609358E-9	2.0844738248862434E-10	0.0	99.99860982391314	1.6320943845500333E-9	0.06013126828924938	1.4954834518127672E-8	9.146030055343349E-8	9.403399791565572E-9	-1.026086280948103E-15	5.284051703043824E-10
42.0	118	127	4	2	11	0.1902004923479441	non-ideal	1.3095943697109718E-9	2.0611319151699712E-10	0.0	99.99860982391314	1.6360206218418797E-9	0.059936890684717165	1.539205342103305E-8	9.375030055343349E-8	9.528155154327496E-9	0.0	5.358420771151047E-10
43.0	117	128	4	2	11	0.18744241294835154	non-ideal	1.3099667272808618E-9	2.040346280271569E-10	0.0	99.99867026594984	1.6396911457580374E-9	0.0597489478216363	1.582982279633391E-8	9.60403005534335E-8	9.652402177431434E-9	0.0	5.439793868373285E-10
44.0	117	128	4	2	11	0.1849721770717866	non-ideal	1.3103343547102666E-9	2.0218597646531893E-10	0.0	99.99867026594984	1.64313213845017E-9	0.059720431226027035	1.626808212598925E-8	9.83303005534335E-8	9.776186387313509E-9	0.0	5.509338323166119E-10
45.0	117	128	4	2	11	0.18275945770709853	non-ideal	1.3106977230012549E-9	2.0054408786181087E-10	0.0	99.99867026594984	1.64636704613619E-9	0.05964991263619103	1.670677648278657E-8	1.006203005534335E-7	9.899549254439161E-9	0.0	5.578713763586485E-10
46.0	117	128	4	2	11	0.18077602484229993	non-ideal	1.311057255520276E-9	1.990881469761247E-10	0.0	99.99867026594984	1.6494172116224968E-9	0.0595929064823515	1.7145857931762782E-8	1.0291030055343352E-7	1.002252758299007E-8	1.1159169952052351E-15	5.646851754487084E-10
47.0	117	128	4	2	11	0.1789988989537225	non-ideal	1.3114133342742663E-9	1.977994293101282E-10	0.0	99.99867026594984	1.652301911013645E-9	0.05961938559175058	1.7585283853312395E-8	1.0520030055343352E-7	1.0145154417048431E-8	1.466618810707068E-15	5.711099910665955E-10
48.0	117	128	4	2	11	0.1774081247975861	non-ideal	1.3117663047774912E-9	1.9666109199977388E-10	0.0	99.99867026594984	1.6550385035592509E-9	0.05976276911749318	1.802501608864633E-8	1.0749030055343352E-7	1.0267459519344492E-8	0.0	5.777734187309933E-10
49.0	117	128	4	2	11	0.17598608627742582	non-ideal	1.3121164724236653E-9	1.9565798479639166E-10	0.0	99.99867026594984	1.6576421622925205E-9	0.059694521163359215	1.8465017872994126E-8	1.0978030055343352E-7	1.0389470546443788E-8	0.0	5.835897259857084E-10
50.0	117	128	4	2	11	0.1747132816306221	non-ideal	1.3124641086973131E-9	1.9477648084518736E-10	0.0	99.99867026594984	1.660126608276966E-9	0.05968940902390809	1.8905256617056294E-8	1.1207030055343353E-7	1.0511212311384113E-8	0.0	5.892175052384767E-10
51.0	117	128	4	2	11	0.1735732309637969	non-ideal	1.3128094651036798E-9	1.9400432025031774E-10	0.0	99.99867026594984	1.662504787722797E-9	0.05973930421569397	1.9345706469887076E-8	1.1436030055343353E-7	1.0632706107150269E-8	0.0	5.947615363694214E-10
52.0	117	128	4	2	11	0.17255634815582316	non-ideal	1.3131527643351442E-9	1.933304728428283E-10	0.0	99.99867026594984	1.6647877837601927E-9	0.05960429966355778	1.978634103411101E-8	1.1665030055343353E-7	1.0753972198091038E-8	0.0	6.002595906750966E-10
53.0	117	128	4	2	11	0.17164859012154735	non-ideal	1.3134942028298129E-9	1.9274502018230562E-10	0.0	99.99867026594984	1.666985500212418E-9	0.059720558987831705	2.0227136278570833E-8	1.1894030055343357E-7	1.0875028989945366E-8	0.0	6.057530712516088E-10
54.0	117	128	4	2	11	0.17083713952194512	non-ideal	1.31383396291386E-9	1.9223903908625345E-10	0.0	99.99867026594984	1.669107359418147E-9	0.05969588331901039	2.0668073544300596E-8	1.2123030055343358E-7	1.0995892171706911E-8	0.0	6.113556669470836E-10
55.0	117	128	4	2	11	0.17011520974327618	non-ideal	1.3141722034530803E-9	1.9180450075359135E-10	0.0	99.99867026594984	1.6711612453727395E-9	0.05967113911516587	2.1109132733820905E-8	1.2352030055343358E-7	1.1116577017890253E-8	0.0	6.164589401140682E-10
56.0	117	128	4	2	11	0.16947130327851626	non-ideal	1.3145090685095205E-9	1.9143418645625735E-10	0.0	99.99867026594984	1.6731545746724956E-9	0.05957815187941218	2.1550297692282307E-8	1.2581030055343358E-7	1.1237096726533153E-8	0.0	6.211099167376835E-10
57.0	117	128	4	2	11	0.16889822040861782	non-ideal	1.3148446858638227E-9	1.9112160023916842E-10	0.0	99.99867026594984	1.6750938514700179E-9	0.05967070923952389	2.1991552975048437E-8	1.281003005534336E-7	1.1357463552630749E-8	0.0	6.256336889775651E-10
58.0	116	127	4	2	11	0.16838799301958207	non-ideal	1.3151791745085035E-9	1.9086089994699634E-10	0.0	99.99860982391314	1.6769852294234134E-9	0.060248093652961354	2.2432886469705117E-8	1.3039030055343364E-7	1.1477688025103547E-8	0.0	6.307540416036379E-10
59.0	116	127	4	2	11	0.1679363859922089	non-ideal	1.3155126356385274E-9	1.906468173645082E-10	0.0	99.99860982391314	1.6788337073848785E-9	0.056023082609197764	2.2874284285344116E-8	1.3268030055343364E-7	1.1597780810423575E-8	0.0	6.343301837977547E-10
60.0	116	127	4	2	11	0.16753462178602838	non-ideal	1.315845164365605E-9	1.9047463884181896E-10	0.0	99.99860982391314	1.6806443035324022E-9	0.05313193724192039	2.3315736955573894E-8	1.3497030055343365E-7	1.1717750328734474E-8	0.0	6.377444872712436E-10
61.0	116	127	4	2	11	0.16717978111298873	non-ideal	1.3161768437158726E-9	1.9034011167284422E-10	0.0	99.99860982391314	1.6824211779345357E-9	0.05116508398676211	2.3757233996808645E-8	1.3726030055343365E-7	1.183760500178758E-8	0.0	6.41521183322014E-10
62.0	116	127	4	2	11	0.16686591403479303	non-ideal	1.3165077491189326E-9	1.9023941183745064E-10	0.0	99.99860982391314	1.6841682213277536E-9	0.04965778947183867	2.4198766883708824E-8	1.3955030055343365E-7	1.1957352188687186E-8	0.0	6.443149657407477E-10
63.0	116	127	4	2	11	0.16658930954023696	non-ideal	1.3168379484393126E-9	1.901690986397698E-10	0.0	99.99860982391314	1.6858888967895453E-9	0.04838007252935409	2.4640327782587868E-8	1.4184030055343365E-7	1.2076998640660406E-8	0.0	6.474316183206971E-10
64.0	116	127	4	2	11	0.16634625923204127	non-ideal	1.3171675014732692E-9	1.9012607750232538E-10	0.0	99.99860982391314	1.6875862413220838E-9	0.047447765278823786	2.508190925757289E-8	1.4413030055343366E-7	1.2196550632052404E-8	0.0	6.510234355391044E-10
65.0	116	127	4	2	11	0.16613278795410738	non-ideal	1.3174964626023261E-9	1.9010756521856832E-10	0.0	99.99860982391314	1.6892630792505455E-9	0.046729217455532344	2.5523505196802386E-8	1.4642030055343363E-7	1.2316013694512502E-8	0.0	6.546528232712274E-10
66.0	116	127	4	2	11	0.1659462452707461	non-ideal	1.317824879997457E-9	1.901110579139733E-10	0.0	99.99860982391314	1.6909218701339952E-9	0.046152148365601435	2.596510968968438E-8	1.4871030055343364E-7	1.2435393011887732E-8	0.0	6.580262971238564E-10
67.0	116	127	4	2	11	0.16578356971626051	non-ideal	1.3181527964861908E-9	1.9013430403101105E-10	0.0	99.99860982391314	1.6925648316653906E-9	0.04576869971050837	2.640671750330083E-8	1.5100030055343364E-7	1.2554693291962071E-8	0.0	6.617857762336475E-10
68.0	116	127	4	2	11	0.1656421272139906	non-ideal	1.318480251611918E-9	1.9017527826990527E-10	0.0	99.99860982391314	1.6941940356787675E-9	0.045456009988327314	2.6848324414284394E-8	1.5329030055343364E-7	1.2673918684889854E-8	0.0	6.652622204878881E-10
69.0	116	127	4	2	11	0.16552031550158117	non-ideal	1.3188072805460196E-9	1.902321588390193E-10	0.0	99.99860982391314	1.6958112588971174E-9	0.045176898645576384	2.728992617778462E-8	1.5558030055343364E-7	1.2793073139077684E-8	0.0	6.68027250095592E-10
70.0	116	127	4	2	11	0.16541597646238868	non-ideal	1.3191339141370388E-9	1.903033077560973E-10	0.0	99.99860982391314	1.6974180719237103E-9	0.045025603108838644	2.7731518871371114E-8	1.5787030055343365E-7	1.291216030878284E-8	0.0	6.708340696094423E-10
71.0	116	127	4	2	11	0.16532696944287184	non-ideal	1.3194601799697865E-9	1.9038725176122712E-10	0.0	99.99860982391314	1.6990159153054173E-9	0.04481406631972733	2.817309917066884E-8	1.6016030055343365E-7	1.3031183483982284E-8	0.0	6.734497609293818E-10
72.0	116	127	4	2	11	0.1652516828885785	non-ideal	1.319786103325223E-9	1.9048266567582962E-10	0.0	99.99860982391314	1.7006061110750896E-9	0.04462365969687872	2.86146642793548E-8	1.6245030055343365E-7	1.3150145629395197E-8	0.0	6.760730741068329E-10
73.0	115	128	4	2	11	0.16518898621990682	non-ideal	1.3201117068321442E-9	1.9058835779631684E-10	0.0	99.99867026594984	1.7021898091508198E-9	0.04452348598603457	2.9056211506466824E-8	1.6474030055343365E-7	1.3269049535440777E-8	0.0	6.802497511488421E-10
74.0	115	128	4	2	11	0.1651375683099007	non-ideal	1.3204370098228404E-9	1.9070326882718247E-10	0.0	99.99867026594984	1.7037679890656227E-9	0.04448431155633584	2.9497738168434132E-8	1.6703030055343366E-7	1.3387897717121477E-8	0.0	6.831636131399464E-10
75.0	115	128	4	2	11	0.16509578653986556	non-ideal	1.3207620306906731E-9	1.9082642306650332E-10	0.0	99.99867026594984	1.7053416337758184E-9	0.04441715626589043	2.9939242474079906E-8	1.6932030055343366E-7	1.350669257695692E-8	0.0	6.860304597280441E-10
76.0	115	128	4	2	11	0.16506319001831676	non-ideal	1.321086785270018E-9	1.909569525888613E-10	0.0	99.99867026594984	1.706911527635691E-9	0.04436773282503183	3.038072227904769E-8	1.7161030055343366E-7	1.3625436383726727E-8	0.0	6.89238091864829E-10
77.0	115	128	4	2	11	0.16503850298195588	non-ideal	1.3214112873577488E-9	1.910940786829464E-10	0.0	99.99867026594984	1.7084783849897196E-9	0.04439647277878083	3.0822175762760934E-8	1.7390030055343366E-7	1.3744131204253688E-8	0.0	6.930791075457809E-10
78.0	115	128	4	2	11	0.16502071053430759	non-ideal	1.321735549456294E-9	1.9123710081707279E-10	0.0	99.99867026594984	1.7100428720885659E-9	0.044395101314144925	3.126360146308926E-8	1.7619030055343367E-7	1.3862778903923953E-8	0.0	6.967569255545181E-10
79.0	115	128	4	2	11	0.16500917246093647	non-ideal	1.3220595833753317E-9	1.913853890888962E-10	0.0	99.99867026594984	1.711605605130794E-9	0.0443451375955475	3.170499820356449E-8	1.7848030055343367E-7	1.398138117757379E-8	0.0	6.997372940055496E-10
80.0	115	128	4	2	11	0.1650035527607704	non-ideal	1.3223833989385149E-9	1.9153837722293102E-10	0.0	99.99867026594984	1.7131670603563202E-9	0.04435548293404085	3.214636452698571E-8	1.8077030055343367E-7	1.4099939739570103E-8	0.0	7.029931894283405E-10
81.0	115	128	4	2	11	0.1650028552794584	non-ideal	1.3227070048790352E-9	1.9169555643370216E-10	0.0	99.99867026594984	1.7147276946488702E-9	0.04436875801538894	3.258769932892728E-8	1.8306030055343367E-7	1.4218456124939176E-8	0.0	7.059073080321485E-10
82.0	115	128	4	2	11	0.1650065371455819	non-ideal	1.3230304092971234E-9	1.918564690317751E-10	0.0	99.99867026594984	1.7162879329996398E-9	0.044405292932417045	3.302900173478409E-8	1.8535030055343368E-7	1.4336931735706617E-8	0.0	7.093337519455033E-10
83.0	115	128	4	2	11	0.16501428708360444	non-ideal	1.3233536192131004E-9	1.9202070359043601E-10	0.0	99.99867026594984	1.7178481247882954E-9	0.04441335002159193	3.3470270812706025E-8	1.8764030055343368E-7	1.445536793849829E-8	0.0	7.125518007404767E-10
84.0	115	128	4	2	11	0.16502556455262252	non-ideal	1.3236766412854716E-9	1.9218789050437585E-10	0.0	99.99867026594984	1.719408611076606E-9	0.04435299103485727	3.3911505918816234E-8	1.8993030055343368E-7	1.457376595724215E-8	0.0	7.149703043137202E-10
85.0	115	128	4	2	11	0.1650401940764024	non-ideal	1.323999480130506E-9	1.9235769740386217E-10	0.0	99.99867026594984	1.720969598268753E-9	0.04438037381902293	3.435270594409484E-8	1.9222030055343369E-7	1.4692127121592166E-8	0.0	7.179782812082723E-10
86.0	115	128	4	2	11	0.16505714043224415	non-ideal	1.3243221410358097E-9	1.9252982594906356E-10	0.0	99.99867026594984	1.722531404286114E-9	0.04453730882734357	3.4793870683236805E-8	1.945103005534337E-7	1.4810452427074808E-8	0.0	7.211503416951805E-10
87.0	115	128	4	2	11	0.1650767532080732	non-ideal	1.3246446284234089E-9	1.9270400739370014E-10	0.0	99.99867026594984	1.7240942278146405E-9	0.04457070886761501	3.523499949116648E-8	1.968003005534337E-7	1.4928742974650225E-8	0.0	7.230531585469638E-10
88.0	115	128	4	2	11	0.16509859632569562	non-ideal	1.324966945900157E-9	1.928800008636456E-10	0.0	99.99867026594984	1.7256582408093779E-9	0.04450297520605678	3.567609179311939E-8	1.990903005534337E-7	1.504699980689778E-8	0.0	7.253370493117327E-10
89.0	115	128	4	2	11	0.16512225805876368	non-ideal	1.3252890969999776E-9	1.930575897854331E-10	0.0	99.99867026594984	1.727223628454132E-9	0.04451682714498474	3.6117147282186024E-8	2.013803005534337E-7	1.5165223848103285E-8	0.0	7.284106453306375E-10
90.0	115	128	4	2	11	0.16514770579650928	non-ideal	1.3256110843566836E-9	1.9323657945228888E-10	0.0	99.99867026594984	1.7287905058806372E-9	0.04451255907256449	3.655816542762196E-8	2.036703005534337E-7	1.528341606581724E-8	0.0	7.315002156624709E-10
91.0	115	128	4	2	11	0.16517448248198113	non-ideal	1.3259329104721637E-9	1.9341679522584653E-10	0.0	99.99867026594984	1.730359008660442E-9	0.04454172038023702	3.699914597304643E-8	2.059603005534337E-7	1.5401577311359235E-8	0.0	7.341117789457605E-10
92.0	115	128	4	2	11	0.16520252385192385	non-ideal	1.326254577287686E-9	1.9359808005462906E-10	0.0	99.99867026594984	1.7319292286453045E-9	0.044475545181720685	3.744008855277539E-8	2.082503005534337E-7	1.551970844671208E-8	0.0	7.361958112913284E-10
93.0	115	128	4	2	11	0.1652315452128229	non-ideal	1.3265760868335126E-9	1.937802930657024E-10	0.0	99.99867026594984	1.7335012760846307E-9	0.04441259540691135	3.788099303239785E-8	2.105403005534337E-7	1.5637810235643418E-8	0.0	7.387070658148989E-10
94.0	115	128	4	2	11	0.1652615948261489	non-ideal	1.3268974409592262E-9	1.9396330764601208E-10	0.0	99.99867026594984	1.735075230381738E-9	0.04437698174010969	3.832185921420236E-8	2.128303005534337E-7	1.575588344113288E-8	0.0	7.411295902364767E-10
95.0	115	128	4	2	11	0.16529258240181882	non-ideal	1.327218640759111E-9	1.9414701027319252E-10	0.0	99.99867026594984	1.736651125605402E-9	0.04438560359617171	3.8762686745604736E-8	2.151203005534337E-7	1.58739288561239E-8	0.0	7.435136582713863E-10
96.0	115	128	4	2	11	0.16532412158331938	non-ideal	1.3275396874818461E-9	1.9433129912369527E-10	0.0	99.99867026594984	1.7382290319341428E-9	0.04442983529401828	3.920347556940868E-8	2.1741030055343371E-7	1.5991947159399122E-8	0.0	7.462898626491864E-10
97.0	115	128	4	2	11	0.16535629325489254	non-ideal	1.3278605821762488E-9	1.9451608260998823E-10	0.0	99.99867026594984	1.7398089899525073E-9	0.04440075733877076	3.964422553969068E-8	2.1970030055343372E-7	1.6109939041454005E-8	0.0	7.485342860419622E-10
98.0	115	128	4	2	11	0.16538899598672113	non-ideal	1.3281813256546552E-9	1.947012787533234E-10	0.0	99.99867026594984	1.7413910278380677E-9	0.044423957676952584	4.008493651408614E-8	2.2199030055343372E-7	1.622790517521544E-8	0.0	7.510680535643756E-10
99.0	115	128	4	2	11	0.16542210912118843	non-ideal	1.3285019182565103E-9	1.9488681399669892E-10	0.0	99.99867026594984	1.742975151099449E-9	0.04440685527773741	4.052560828608137E-8	2.2428030055343372E-7	1.6345846239317625E-8	0.0	7.531131135639309E-10
100.0	115	128	4	2	11	0.16545538958391132	non-ideal	1.3288223607554725E-9	1.950726224419767E-10	0.0	99.99867026594984	1.7445614082203833E-9	0.04442894506403019	4.096624095084952E-8	2.2657030055343372E-7	1.646376280054638E-8	0.0	7.552089372513568E-10
101.0	115	128	4	2	11	0.16548906194749768	non-ideal	1.3291426533299347E-9	1.952586448230715E-10	0.0	99.99867026594984	1.7461497828230372E-9	0.04438933626425767	4.140683428589441E-8	2.2886030055343373E-7	1.6581655515430522E-8	0.0	7.568774811397088E-10
102.0	115	128	4	2	11	0.1655228195181059	non-ideal	1.329462796612801E-9	1.9544482834659456E-10	0.0	99.99867026594984	1.747740311131613E-9	0.044405598487398924	4.184738841540228E-8	2.3115030055343373E-7	1.6699524915345762E-8	0.0	7.58547011878422E-10
103.0	115	128	4	2	11	0.16555689744549942	non-ideal	1.329782790395353E-9	1.956311254186016E-10	0.0	99.99867026594984	1.7493329510246047E-9	0.04455785157289571	4.228790305795927E-8	2.3344030055343373E-7	1.6817371651525028E-8	0.0	7.6073316985622E-10
104.0	115	128	4	2	11	0.16559086094448033	non-ideal	1.3301026348529323E-9	1.95817493784009E-10	0.0	99.99867026594984	1.7509277234980296E-9	0.04454963077602377	4.272837832930865E-8	2.3573030055343374E-7	1.6935196235012592E-8	0.0	7.616869302139649E-10
105.0	115	128	4	2	11	0.1656249084617501	non-ideal	1.3304223303288763E-9	1.9600389526713247E-10	0.0	99.99867026594984	1.7525246334505051E-9	0.04466941746602972	4.316881428336067E-8	2.3802030055343374E-7	1.70529991867917E-8	0.0	7.641526994131714E-10
106.0	114	129	4	2	11	0.16565912715258957	non-ideal	1.3307418765456201E-9	1.9619029589260206E-10	0.0	99.99873070802306	1.7541236370625882E-9	0.04908374637619488	4.3609210728310015E-8	2.4031030055343374E-7	1.7170781097016604E-8	0.0	7.650749418585641E-10
107.0	114	129	4	2	11	0.1656931954009323	non-ideal	1.33106127339208E-9	1.963766780424798E-10	0.0	99.99873070802306	1.7557247318470242E-9	0.06042312227844853	4.404956773337552E-8	2.4260030055343374E-7	1.7288542310736985E-8	0.0	7.616052306939553E-10
108.0	114	129	4	2	11	0.16572719906204453	non-ideal	1.331380520576864E-9	1.965630017848131E-10	0.0	99.99873070802306	1.7573278917463953E-9	0.06869743386426382	4.4489885254225176E-8	2.4489030055343375E-7	1.7406283502726933E-8	0.0	7.588438075919457E-10
109.0	114	129	4	2	11	0.1657610442199532	non-ideal	1.3316996181034523E-9	1.967492418341501E-10	0.0	99.99873070802306	1.758933110895288E-9	0.06747848087904161	4.493016337351206E-8	2.4718030055343375E-7	1.7524005148257603E-8	0.0	7.566158373858479E-10
110.0	114	129	4	2	11	0.1657948835335897	non-ideal	1.3320185656483754E-9	1.9693537663263374E-10	0.0	99.99873070802306	1.7605403560724436E-9	0.06664996115650869	4.5370402045937824E-8	2.4947030055343375E-7	1.7641707754189344E-8	0.0	7.551805799927514E-10
111.0	114	129	4	2	11	0.16582854687721976	non-ideal	1.3323373631196945E-9	1.9712138708176044E-10	0.0	99.99873070802306	1.762149617798018E-9	0.06627558395601038	4.5810601377191746E-8	2.5176030055343375E-7	1.775939177055333E-8	0.0	7.54043897810683E-10
112.0	114	129	4	2	11	0.16586215411558344	non-ideal	1.332656009913763E-9	1.973072560437916E-10	0.0	99.99873070802306	1.7637608421125435E-9	0.06581294583437211	4.625076123344773E-8	2.5405030055343376E-7	1.7877057717425842E-8	0.0	7.533220473842591E-10
113.0	114	129	4	2	11	0.1658954385691426	non-ideal	1.3329745059752874E-9	1.9749296847088328E-10	0.0	99.99873070802306	1.7653740339940726E-9	0.06560715970029281	4.669088182842341E-8	2.5634030055343376E-7	1.7994705994786895E-8	0.0	7.528926228065166E-10
114.0	114	129	4	2	11	0.1659286849270953	non-ideal	1.333292850625673E-9	1.9767851071032632E-10	0.0	99.99873070802306	1.7669891299371491E-9	0.06557140912476742	4.713096299579744E-8	2.5863030055343376E-7	1.811233711890413E-8	0.0	7.522692863648066E-10
115.0	114	129	4	2	11	0.16596156802366174	non-ideal	1.3336110436706406E-9	1.9786387097744841E-10	0.0	99.99873070802306	1.768606128917261E-9	0.06545955653489842	4.757100493516297E-8	2.6092030055343376E-7	1.822995148033182E-8	0.0	7.521695042363976E-10
116.0	114	129	4	2	11	0.16599433941796055	non-ideal	1.3339290848813392E-9	1.9804903849251024E-10	0.0	99.99873070802306	1.7702249990766454E-9	0.06532032785998076	4.801100767635866E-8	2.6321030055343377E-7	1.834754951844185E-8	0.0	7.523365787103682E-10
117.0	114	129	4	2	11	0.16602698064334498	non-ideal	1.3342469736262268E-9	1.9823400394387384E-10	0.0	99.99873070802306	1.7718456861702177E-9	0.06526425088073207	4.8450971131063806E-8	2.6550030055343377E-7	1.8465131704097844E-8	0.0	7.524383931912044E-10
118.0	114	129	4	2	11	0.16605928087305472	non-ideal	1.334564709417501E-9	1.9841875912557885E-10	0.0	99.99873070802306	1.7734681669809694E-9	0.06516841043786831	4.889089539261733E-8	2.6779030055343377E-7	1.858269844318876E-8	0.0	7.534071337258414E-10
119.0	114	129	4	2	11	0.1660913142080826	non-ideal	1.33488229205008E-9	1.9860329663128E-10	0.0	99.99873070802306	1.775092425669347E-9	0.06518871707818606	4.933078059959925E-8	2.700803005534338E-7	1.8700250121225895E-8	0.0	7.544129031151624E-10
120.0	114	129	4	2	11	0.16612322770010537	non-ideal	1.3351997209264107E-9	1.987876100006609E-10	0.0	99.99873070802306	1.7767184069524443E-9	0.06517405399536566	4.977062667169972E-8	2.723703005534338E-7	1.881778718861567E-8	0.0	7.556161950334765E-10
