# Supplementary material for: Multiscale Multiobjective Systems Analysis (MiMoSA): an advanced metabolic modeling framework for complex systems
Source: Sci Rep. 2019 Nov 18;9:16948. doi: 10.1038/s41598-019-53188-0 (PMC6861322; doi:10.1038/s41598-019-53188-0)
Supplement: Supplementary file 2 — Supplemental File 1 [file 41598_2019_53188_MOESM2_ESM.zip › iTery101/.temp/iTery101/data/bio10_0/Attributes_Cell_Diazotroph_37.csv]

Time Step	x	y	Filament Name	Position in Filament	Filament length	Efficiency	Regime	biomass	glycogen	no3	photon	cyanophycin	o2	n2	hco3	co2	urea	nh4
2.0	117	130	4	0	11	0.0	non-ideal	9.82739062097428E-10	1.6547992728047905E-9	0.0	0.0	2.720747201814237E-10	2.7836086367198746E-10	5.744142552856773E-10	2.2596788691235297E-9	1.2598390842005474E-10	0.0	0.0
3.0	117	130	4	0	11	0.0	non-ideal	9.88250892140054E-10	1.5425169491629623E-9	0.0	99.99879115013283	3.723593773020666E-10	0.03299973023511119	8.02195294396722E-10	4.488736505853952E-9	7.748014387419756E-10	0.0	1.5040537013928097E-11
4.0	117	130	4	0	11	1.7822492664240568	non-ideal	9.935034291450916E-10	1.4420909912829722E-9	0.0	99.99879115013283	4.568880287381475E-10	0.05963077940807239	1.0669236948424691E-9	6.732258162176379E-9	1.3178264313010213E-9	0.0	2.6541153563380003E-11
5.0	117	130	4	0	11	1.7043984023813696	non-ideal	9.993860731936313E-10	1.3183065440715311E-9	0.0	99.99879115013283	5.540579526535037E-10	0.08093462194624204	1.2981490686384697E-9	9.020315624355366E-9	1.9695287028239474E-9	0.0	4.047922848628736E-11
6.0	117	130	4	0	11	1.915502277057429	non-ideal	1.004913664383089E-9	1.2046633965207558E-9	0.0	99.99879115013283	6.451234797561115E-10	0.0981875193360492	1.542816030127047E-9	1.1310300578579526E-8	2.5587696417826887E-9	0.0	5.6196864561560435E-11
7.0	117	130	4	0	11	1.8071483019342764	non-ideal	1.0100436128052477E-9	1.102136830046109E-9	0.0	99.99879115013283	7.294813730945071E-10	0.11172598338938118	1.8021644468450168E-9	1.3600300553469571E-8	3.08149746419391E-9	8.763959477184968E-15	7.407186338653291E-11
8.0	117	130	4	0	11	1.6837196415417859	non-ideal	1.014813230738437E-9	1.00987191785406E-9	0.0	99.99879115013283	8.076625897733691E-10	0.12247893373144601	2.0750001984820554E-9	1.5890300553433436E-8	3.5428518132935375E-9	8.474334987288347E-15	9.345650449034302E-11
9.0	117	130	4	0	11	1.5713255394463395	non-ideal	1.0192604312336658E-9	9.267603910829702E-10	0.0	99.99879115013283	8.803279187216654E-10	0.13071433085728718	2.3598166945563116E-9	1.8180300553433386E-8	3.949540536977469E-9	-2.546691496701891E-15	1.1329562213109297E-10
10.0	117	130	4	0	11	1.4703588271018204	non-ideal	1.0234193656263258E-9	8.518703324094992E-10	0.0	99.99879115013283	9.480347145899328E-10	0.13733907101627377	2.6553424904225137E-9	2.0470300553433385E-8	4.3071615937671E-9	-1.185862700767303E-14	1.33455659048513E-10
11.0	117	130	4	0	11	1.3797632061971157	non-ideal	1.0273201768620876E-9	7.844050895876916E-10	0.0	99.99879115013283	1.0112622863431424E-9	0.14241309775093675	2.9604867939185042E-9	2.2760300553433414E-8	4.620469523312581E-9	-4.14573878442042E-15	1.535973712927286E-10
12.0	117	130	4	0	11	1.2983721616437265	non-ideal	1.0309898379445336E-9	7.236473946192962E-10	0.0	99.99879115013283	1.0704031149262795E-9	0.1463729911982833	3.274387065555275E-9	2.5050300553433413E-8	4.8941577281545965E-9	-2.6739900378505188E-15	1.7428356634122174E-10
13.0	117	130	4	0	11	1.2252707370341633	non-ideal	1.034452330415243E-9	6.689480739128182E-10	0.0	99.99879115013283	1.1252895587910748E-9	0.1493744169480904	3.5975581287795912E-9	2.7340300553433413E-8	5.1376903113592395E-9	-1.7507012515958266E-15	1.9454040335980078E-10
14.0	117	129	4	0	11	1.159581092230526	non-ideal	1.0377206664528199E-9	6.197293293270755E-10	0.0	99.99873070802306	1.1757215149318494E-9	0.1527787797561671	3.930603426166839E-9	2.9630300553433412E-8	5.360004009170011E-9	-1.386564326390216E-15	2.1934583438394773E-10
15.0	117	129	4	0	11	1.0977253664235262	non-ideal	1.0407132880070485E-9	5.754584370632127E-10	0.0	99.99873070802306	1.2201519532442917E-9	0.1266727322243121	4.277489139725538E-9	3.1920300553433415E-8	5.582959871517233E-9	-8.423350213691435E-15	2.3599217810485526E-10
16.0	117	129	4	0	11	1.007912883808275	non-ideal	1.0434607869684493E-9	5.35664406617415E-10	0.0	99.99873070802306	1.2609010380592086E-9	0.11064958703636264	4.6324924951221246E-9	3.421030055343342E-8	5.788993307411662E-9	3.369266809229783E-15	2.5224405917347544E-10
17.0	117	129	4	0	11	0.9277442267921041	non-ideal	1.0459913856311517E-9	4.998617572849288E-10	0.0	99.99873070802306	1.2983544702879815E-9	0.1003687468122306	4.994756258610861E-9	3.650030055343342E-8	5.980091224216378E-9	4.5394283182671195E-15	2.6776685022626846E-10
18.0	117	129	4	0	11	0.8565566024107416	non-ideal	1.0483290594306208E-9	4.676734237047744E-10	0.0	99.99873070802306	1.332664532179533E-9	0.09644590114877477	5.363981676378949E-9	3.879030055343342E-8	6.1592555600507866E-9	1.926654109832079E-15	2.8260433943410515E-10
19.0	117	129	4	0	11	0.7930280935295424	non-ideal	1.050494786092107E-9	4.3874686995508655E-10	0.0	99.99873070802306	1.3637363131125357E-9	0.09372068055776239	5.740479498504191E-9	4.1080300553433425E-8	6.33166213113189E-9	0.0	2.9699903851034033E-10
20.0	117	129	4	0	11	0.7362348489975545	non-ideal	1.0525072545701364E-9	4.127607892297294E-10	0.0	99.99873070802306	1.3917951940454446E-9	0.09339623908028277	6.123761775747973E-9	4.337030055343343E-8	6.498910024633971E-9	0.0	3.1115169861797965E-10
21.0	117	129	4	0	11	0.6854754480078683	non-ideal	1.054383200679909E-9	3.8941495881176407E-10	0.0	99.99873070802306	1.4171496978250466E-9	0.09215841452284633	6.513131786291672E-9	4.566030055343343E-8	6.661518738812986E-9	2.4620293698998786E-15	3.252066708248132E-10
22.0	117	129	4	0	11	0.6401484734175357	non-ideal	1.0561374877783354E-9	3.68440663208911E-10	0.0	99.99873070802306	1.4400758878392706E-9	0.09135970547284443	6.907965390346089E-9	4.795030055343343E-8	6.819953048499656E-9	3.460902430044547E-15	3.389896548326224E-10
23.0	117	129	4	0	11	0.5996682563936042	non-ideal	1.0577832571897443E-9	3.4959868255690557E-10	0.0	99.99873070802306	1.4608197904079638E-9	0.09152396497426864	7.307708247679168E-9	5.0240300553433436E-8	6.974625445190384E-9	1.5785145630017183E-15	3.523860497012612E-10
24.0	117	129	4	0	11	0.5634904159001031	non-ideal	1.0593321235894655E-9	3.326740748572787E-10	0.0	99.99873070802306	1.4796019105955818E-9	0.09131909732773767	7.711859225878798E-9	5.253030055343344E-8	7.125907653703919E-9	0.0	3.6566343577774065E-10
25.0	117	129	4	0	11	0.5311289639249259	non-ideal	1.0607943835533624E-9	3.174735139165826E-10	0.0	99.99873070802306	1.4966205769217254E-9	0.0911372496217617	8.119967691735924E-9	5.482030055343344E-8	7.2741341696614976E-9	0.0	3.7862200240910217E-10
26.0	117	129	4	0	11	0.502162428658681	non-ideal	1.06217919966742E-9	3.038232559756046E-10	0.0	99.99873070802306	1.5120544258483404E-9	0.09092845837837638	8.53163099243521E-9	5.711030055343344E-8	7.419604957966461E-9	2.223969595195692E-15	3.910382214934988E-10
27.0	117	129	4	0	11	0.47622686904676714	non-ideal	1.0634947262727163E-9	2.915671474443992E-10	0.0	99.99873070802306	1.526063961365776E-9	0.0908576368086776	8.94648705713915E-9	5.9400300553433426E-8	7.56258977680435E-9	3.072003864159547E-15	4.0330069074863704E-10
28.0	117	129	4	0	11	0.45299693406880503	non-ideal	1.0647482251545384E-9	2.805648144710693E-10	0.0	99.99873070802306	1.5387935971496807E-9	0.0913806094480734	9.364211219659635E-9	6.169030055343343E-8	7.703330976984602E-9	1.304259890715328E-15	4.152160461643679E-10
29.0	116	129	4	0	11	0.4321832443292766	non-ideal	1.0659461466261615E-9	2.706900514320277E-10	0.0	99.99873070802306	1.5503726219349465E-9	0.09152841307034074	9.784508558051468E-9	6.398030055343343E-8	7.842047552590021E-9	0.0	4.26371598790414E-10
30.0	116	129	4	0	11	0.4135211580252344	non-ideal	1.0670942334054287E-9	2.618293882931591E-10	0.0	99.99873070802306	1.5609173164447567E-9	0.08152509115800677	1.0207114214907651E-8	6.627030055343343E-8	7.978936423272168E-9	0.0	4.3740583013448367E-10
31.0	116	129	4	0	11	0.3967791843256312	non-ideal	1.0681976259052976E-9	2.5388079172444E-10	0.0	99.99873070802306	1.5705326937293359E-9	0.0747254859259055	1.063179267459557E-8	6.856030055343348E-8	8.114173925852274E-9	1.205455402517237E-15	4.477403394111333E-10
32.0	116	129	4	0	11	0.3817599925272124	non-ideal	1.0692609125759668E-9	2.467525055891832E-10	0.0	99.99873070802306	1.5793129751377702E-9	0.07020085606434011	1.1058331010863985E-8	7.085030055343347E-8	8.24791912064771E-9	1.4280475708290077E-15	4.584127336946077E-10
33.0	116	129	4	0	11	0.3682818379535142	non-ideal	1.0702882002580014E-9	2.40362016685769E-10	0.0	99.99873070802306	1.587343110301749E-9	0.06697446580134003	1.1486539071298354E-8	7.314030055343347E-8	8.380314736412028E-9	0.0	4.682033619458024E-10
34.0	116	129	4	0	11	0.35618578415066665	non-ideal	1.0712831342994544E-9	2.3463511617012735E-10	0.0	99.99873070802306	1.5946987259007065E-9	0.06487393253293951	1.1916241538524443E-8	7.543030055343347E-8	8.511490650483875E-9	0.0	4.778742292793987E-10
35.0	116	129	4	0	11	0.3453185588863382	non-ideal	1.0722489754418958E-9	2.2950506788232016E-10	0.0	99.99873070802306	1.601448370950775E-9	0.06342935968833896	1.2347283875093947E-8	7.772030055343347E-8	8.641562767536872E-9	0.0	4.870378561821158E-10
36.0	116	129	4	0	11	0.33555243242102706	non-ideal	1.0731886490350592E-9	2.2491184398225228E-10	0.0	99.99873070802306	1.6076538420060256E-9	0.06259616009116772	1.277952793785905E-8	8.001030055343346E-8	8.770635181711052E-9	1.2047084876802142E-15	4.961297463101006E-10
37.0	116	129	4	0	11	0.32677584456919817	non-ideal	1.0741047786064654E-9	2.2080145520559085E-10	0.0	99.99873070802306	1.6133706370393905E-9	0.06201093084180523	1.3212849090833382E-8	8.230030055343347E-8	8.898801755287404E-9	0.0	5.048047085339703E-10
38.0	116	129	4	0	11	0.3188881292261325	non-ideal	1.0749997068298639E-9	2.171253423382519E-10	0.0	99.99873070802306	1.618648423698544E-9	0.06160487882231037	1.3647133899556956E-8	8.459030055343347E-8	9.026147453443211E-9	0.0	5.133779299689129E-10
39.0	116	129	4	0	11	0.31179524723862084	non-ideal	1.0758755230641656E-9	2.138398286829192E-10	0.0	99.99873070802306	1.6235318372794299E-9	0.06125046996574443	1.40822801910105E-8	8.688030055343347E-8	9.152748855937097E-9	0.0	5.215760012506467E-10
40.0	116	129	4	0	11	0.30541216471664534	non-ideal	1.0767340999252886E-9	2.1090562692313684E-10	0.0	99.99873070802306	1.628061183521799E-9	0.061108561455684586	1.4518197017516413E-8	8.917030055343347E-8	9.278674647577338E-9	0.0	5.299750424667141E-10
41.0	116	129	4	0	11	0.29966609590912785	non-ideal	1.077577120316532E-9	2.0828739772639582E-10	0.0	99.99873070802306	1.6322728331615019E-9	0.061253654633209906	1.495480329505773E-8	9.146030055343348E-8	9.403986484282788E-9	0.0	5.384316059578796E-10
42.0	116	129	4	0	11	0.2944932682827113	non-ideal	1.078406088305155E-9	2.0595335334869355E-10	0.0	99.99873070802306	1.6361992767905499E-9	0.06102111978319882	1.539202488374239E-8	9.375030055343348E-8	9.528740321659028E-9	0.0	5.458597214812574E-10
43.0	115	130	4	0	11	0.28983334788050197	non-ideal	1.079222354485671E-9	2.0387490157111762E-10	0.0	99.99879115013283	1.6398698481474647E-9	0.0610875581783532	1.5829795784769512E-8	9.60403005534335E-8	9.652986371881437E-9	0.0	5.543427473793144E-10
44.0	115	130	4	0	11	0.2856345474909021	non-ideal	1.0800271179153996E-9	2.0202633359095967E-10	0.0	99.99879115013283	1.643310596624363E-9	0.061061819073880176	1.626805478008465E-8	9.83303005534335E-8	9.776770365718014E-9	1.1024514234350243E-15	5.613656591575641E-10
45.0	115	130	4	0	11	0.28184548243315977	non-ideal	1.0808214888902868E-9	2.003845029276014E-10	0.0	99.99879115013283	1.6465460725064976E-9	0.060985318775356165	1.6706753214789224E-8	1.006203005534335E-7	9.900131725562285E-9	-3.270067470071635E-15	5.684109360982303E-10
46.0	115	130	4	0	11	0.2784365117635274	non-ideal	1.0816064186496586E-9	1.9892859231210827E-10	0.0	99.99879115013283	1.6495964628673822E-9	0.060919800445346756	1.7145836586640495E-8	1.0291030055343353E-7	1.0023109373242547E-8	-4.172256131556968E-15	5.75326148517552E-10
47.0	115	130	4	0	11	0.27535317582170404	non-ideal	1.0823827648279975E-9	1.9763988824546087E-10	0.0	99.99879115013283	1.652481086172858E-9	0.06095281677334615	1.758526260293667E-8	1.0520030055343353E-7	1.0145736221421454E-8	-2.9362559762604203E-15	5.819122610588046E-10
48.0	115	130	4	0	11	0.2725637416226112	non-ideal	1.083151311592403E-9	1.965015464071339E-10	0.0	99.99879115013283	1.6552175626217521E-9	0.06109138404431788	1.8024994570164375E-8	1.0749030055343353E-7	1.0268041551722022E-8	-2.9879732647502262E-15	5.886643050365595E-10
49.0	115	130	4	0	11	0.2700433999722786	non-ideal	1.083912757711408E-9	1.9549841696845186E-10	0.0	99.99879115013283	1.6578212171635913E-9	0.061030094955629305	1.8464996585981885E-8	1.0978030055343354E-7	1.0390052732930452E-8	-3.0473809913987814E-15	5.946350578328699E-10
50.0	115	130	4	0	11	0.2677630273787125	non-ideal	1.0846677293991841E-9	1.946168758307738E-10	0.0	99.99879115013283	1.6603058915111954E-9	0.06102440097435638	1.8905236765497306E-8	1.1207030055343354E-7	1.0511794338975717E-8	-2.962796390603951E-15	6.00369985458585E-10
51.0	115	130	4	0	11	0.2656978888992218	non-ideal	1.0854167884053452E-9	1.938446649143911E-10	0.0	99.99879115013283	1.662684101458342E-9	0.061068455325734836	1.9345686832045823E-8	1.1436030055343354E-7	1.0633288438506923E-8	-2.9554013858289737E-15	6.059796162517342E-10
52.0	115	130	4	0	11	0.26382598840550675	non-ideal	1.0861604382699881E-9	1.931707570446577E-10	0.0	99.99879115013283	1.6649671037112101E-9	0.060945723220153805	1.9786321394793476E-8	1.1665030055343355E-7	1.0754554960097717E-8	-2.875492665730726E-15	6.116705447501006E-10
53.0	115	130	4	0	11	0.26212743787814086	non-ideal	1.086899130865187E-9	1.925852332403697E-10	0.0	99.99879115013283	1.6671649933918667E-9	0.06106149686971748	2.0227117501284194E-8	1.1894030055343357E-7	1.0875611955961051E-8	-2.859965122987465E-15	6.172602851557101E-10
54.0	115	130	4	0	11	0.26058457083987346	non-ideal	1.0876332707887014E-9	1.920791712398471E-10	0.0	99.99879115013283	1.6692868402251366E-9	0.06103130754123869	2.0668054500881804E-8	1.2123030055343358E-7	1.0996475753409413E-8	-2.740260038821407E-15	6.229305530198853E-10
55.0	115	130	4	0	11	0.2591811965008638	non-ideal	1.0883632216214306E-9	1.9164454504419502E-10	0.0	99.99879115013283	1.6713408142447458E-9	0.06100605456150833	2.110911393871479E-8	1.2352030055343358E-7	1.1117161087310427E-8	-2.6736954757196E-15	6.281383629729987E-10
56.0	115	130	4	0	11	0.2579032667281808	non-ideal	1.0890893091990342E-9	1.912741349386572E-10	0.0	99.99879115013283	1.6733342354166163E-9	0.06090560165332953	2.155027910372825E-8	1.2581030055343358E-7	1.1237681333231333E-8	-2.5851921301532427E-15	6.328552585239444E-10
57.0	115	130	4	0	11	0.2567378315534924	non-ideal	1.0898118259574658E-9	1.9096144672710998E-10	0.0	99.99879115013283	1.6752736894023809E-9	0.06101043014104737	2.1991535026665613E-8	1.281003005534336E-7	1.1358048586467372E-8	-2.515148541649912E-15	6.37533141513108E-10
58.0	114	129	4	0	11	0.2556734253058472	non-ideal	1.0905310340211398E-9	1.907006386067376E-10	0.0	99.99873070802306	1.6771650837749282E-9	0.061358419303881265	2.2432868202900192E-8	1.3039030055343364E-7	1.1478273822804158E-8	-2.383280407706803E-15	6.428251463045002E-10
59.0	114	129	4	0	11	0.25469962903622684	non-ideal	1.091247169150552E-9	1.90486443997043E-10	0.0	99.99873070802306	1.6790137434243465E-9	0.05702415787424502	2.2874266600823987E-8	1.3268030055343364E-7	1.1598367100735569E-8	-2.5105217395850597E-15	6.464564406147684E-10
60.0	114	129	4	0	11	0.25380738061653485	non-ideal	1.0919604278927986E-9	1.9031414793276658E-10	0.0	99.99873070802306	1.6808240649301264E-9	0.054077974822668316	2.331571722244852E-8	1.3497030055343365E-7	1.171833798515959E-8	0.0	6.499187881060786E-10
61.0	114	129	4	0	11	0.2529830238383109	non-ideal	1.0926710161011821E-9	1.901795012603987E-10	0.0	99.99873070802306	1.6826011079773663E-9	0.05203707865574646	2.3757214709479135E-8	1.3726030055343365E-7	1.1838193231056194E-8	0.0	6.535293036726158E-10
62.0	114	129	4	0	11	0.25223007112606566	non-ideal	1.0933791021379036E-9	1.9007867548385423E-10	0.0	99.99873070802306	1.6843482623830263E-9	0.05056067687950953	2.4198747661344528E-8	1.3955030055343365E-7	1.1957941132107025E-8	0.0	6.566807272772699E-10
63.0	114	129	4	0	11	0.25153542356191405	non-ideal	1.0940848387888395E-9	1.9000823466955323E-10	0.0	99.99873070802306	1.6860690242083915E-9	0.049234462238808605	2.4640308469400966E-8	1.4184030055343363E-7	1.2077588358257705E-8	0.0	6.596855231389769E-10
64.0	114	129	4	0	11	0.2508937218498293	non-ideal	1.0947883650376028E-9	1.8996508332483706E-10	0.0	99.99873070802306	1.6877665354324656E-9	0.04826947716401712	2.5081890285048058E-8	1.4413030055343358E-7	1.2197140993581233E-8	0.0	6.631762942528762E-10
65.0	114	129	4	0	11	0.2503002166802402	non-ideal	1.0954898012635989E-9	1.8994643793500563E-10	0.0	99.99873070802306	1.6894434597329456E-9	0.04759969802247001	2.5523486083372367E-8	1.4642030055343363E-7	1.2316604864167052E-8	0.0	6.67344526528453E-10
66.0	114	129	4	0	11	0.24974843028928267	non-ideal	1.0961892587575602E-9	1.8994979589475477E-10	0.0	99.99873070802306	1.6911023750789951E-9	0.047022361181484694	2.596509063482214E-8	1.4871030055343364E-7	1.2435984930491269E-8	0.0	6.708928810196751E-10
67.0	114	129	4	0	11	0.24923525031111365	non-ideal	1.0968868384941693E-9	1.8997290505527516E-10	0.0	99.99873070802306	1.6927455400710874E-9	0.04659573051429317	2.6406698933339536E-8	1.5100030055343364E-7	1.255528582666772E-8	0.0	6.74383199565952E-10
68.0	114	129	4	0	11	0.24875711448274151	non-ideal	1.097582627167603E-9	1.900137404857402E-10	0.0	99.99873070802306	1.6943748533464114E-9	0.04627047334858163	2.6848305776895507E-8	1.5329030055343364E-7	1.2674512017971921E-8	0.0	6.778605762897727E-10
69.0	114	129	4	0	11	0.24830903184488207	non-ideal	1.0982767068079883E-9	1.9007048138211056E-10	0.0	99.99873070802306	1.6959922187700122E-9	0.04598656356566246	2.728990764898637E-8	1.5558030055343364E-7	1.2793667214896881E-8	0.0	6.806513334309128E-10
70.0	114	129	4	0	11	0.24788942661875807	non-ideal	1.0989691471929824E-9	1.9014148895822658E-10	0.0	99.99873070802306	1.6975991385427337E-9	0.04583576860727325	2.7731500232960397E-8	1.5787030055343365E-7	1.2912755199603212E-8	0.0	6.835333517746943E-10
71.0	114	129	4	0	11	0.24749400459406345	non-ideal	1.099660014511444E-9	1.902252907151197E-10	0.0	99.99873070802306	1.6991971463536315E-9	0.045646158601367705	2.817308073830949E-8	1.6016030055343365E-7	1.3031779087580478E-8	0.0	6.864738398967992E-10
72.0	114	129	4	0	11	0.24712155395488528	non-ideal	1.1003493669411179E-9	1.9032056114280141E-10	0.0	99.99873070802306	1.7007874921778825E-9	0.0454378234958407	2.861464595761198E-8	1.6245030055343365E-7	1.3150741976410912E-8	0.0	6.889829620712632E-10
73.0	113	130	4	0	11	0.24676927511140556	non-ideal	1.101037255531665E-9	1.904261091492369E-10	0.0	99.99879115013283	1.7023712932542244E-9	0.04546987379582105	2.9056193019590682E-8	1.6474030055343365E-7	1.3269646713447982E-8	0.0	6.935198798179413E-10
74.0	113	130	4	0	11	0.24643467401847705	non-ideal	1.1017237281396053E-9	1.9054087538616184E-10	0.0	99.99879115013283	1.7039496322335943E-9	0.0454357066873304	2.949771982548224E-8	1.6703030055343366E-7	1.3388495625509533E-8	0.0	6.964474091072246E-10
75.0	113	130	4	0	11	0.24611665778832317	non-ideal	1.1024088361125598E-9	1.9066388399262052E-10	0.0	99.99879115013283	1.7055236403476555E-9	0.045354060522708045	2.9939225421156656E-8	1.6932030055343366E-7	1.350729084128659E-8	-1.560051423776963E-15	6.99209917728745E-10
76.0	113	130	4	0	11	0.24581652762573838	non-ideal	1.1030926080328764E-9	1.9079426678607957E-10	0.0	99.99879115013283	1.707093658238434E-9	0.0453134805810062	3.0380705146584055E-8	1.7161030055343366E-7	1.362603544485849E-8	-1.4706942005107124E-15	7.026012686204678E-10
77.0	113	130	4	0	11	0.24552616171352187	non-ideal	1.1037750784722678E-9	1.9093124726683387E-10	0.0	99.99879115013283	1.7086606681796593E-9	0.04533446475683477	3.082215871745818E-8	1.7390030055343366E-7	1.3744731002580278E-8	-1.4618809874964539E-15	7.064321789812586E-10
78.0	113	130	4	0	11	0.24524774000028765	non-ideal	1.1044562780867402E-9	1.9107412263385584E-10	0.0	99.99879115013283	1.7102253106696844E-9	0.045333271143881616	3.126358450738146E-8	1.7619030055343367E-7	1.3863379435909078E-8	-1.3798988997027554E-15	7.101854431634407E-10
79.0	113	130	4	0	11	0.24497988869825524	non-ideal	1.1051362350889906E-9	1.9122226378928817E-10	0.0	99.99879115013283	1.7117881795741944E-9	0.045286682217808	3.1704981219773315E-8	1.7848030055343367E-7	1.398198247716229E-8	-1.3900858754858407E-15	7.132693533325585E-10
80.0	113	130	4	0	11	0.24472175866228496	non-ideal	1.1058149743220401E-9	1.9137510471170592E-10	0.0	99.99879115013283	1.7133497752437226E-9	0.04530353046653242	3.21463475360979E-8	1.8077030055343367E-7	1.4100541795278927E-8	-1.3470909483162574E-15	7.166698313018531E-10
81.0	113	130	4	0	11	0.24447216382368492	non-ideal	1.1064925183745961E-9	1.9153213648077234E-10	0.0	99.99879115013283	1.7149105584086038E-9	0.04530893592699891	3.258768237265819E-8	1.8306030055343367E-7	1.4219058918589717E-8	-1.2793787924034412E-15	7.195636085063806E-10
82.0	113	130	4	0	11	0.24423031559923858	non-ideal	1.107168887882085E-9	1.916929014855062E-10	0.0	99.99879115013283	1.7164709402369027E-9	0.04533994202540579	3.302898477715743E-8	1.8535030055343368E-7	1.433753527399454E-8	-1.246553409068626E-15	7.229744915306594E-10
83.0	113	130	4	0	11	0.24399553097361265	non-ideal	1.1078441013256227E-9	1.9185698840832392E-10	0.0	99.99879115013283	1.7180312752469797E-9	0.04534849803534383	3.347025384775301E-8	1.8764030055343368E-7	1.4455972218127043E-8	-1.2028616325210934E-15	7.262468095591036E-10
84.0	113	130	4	0	11	0.24376705173486643	non-ideal	1.108518175548508E-9	1.920240276291908E-10	0.0	99.99879115013283	1.7195918833265996E-9	0.045288035735909345	3.3911488820494235E-8	1.8993030055343368E-7	1.4574371013680045E-8	-1.1807924574048286E-15	7.287340523552332E-10
85.0	113	130	4	0	11	0.24354430336699692	non-ideal	1.1091911256959109E-9	1.9219368688006726E-10	0.0	99.99879115013283	1.7211530408546865E-9	0.0453246589317511	3.435268898370781E-8	1.9222030055343369E-7	1.469273286151664E-8	-1.1602958860336447E-15	7.319066367733673E-10
86.0	113	130	4	0	11	0.2433266873426467	non-ideal	1.109862965381992E-9	1.9236566759020127E-10	0.0	99.99879115013283	1.72271498995252E-9	0.045468543795167106	3.479385370073769E-8	1.945103005534337E-7	1.481105889697465E-8	-1.102589183953397E-15	7.349865137318503E-10
87.0	113	130	4	0	11	0.24311366330990886	non-ideal	1.110533707221768E-9	1.925397014580053E-10	0.0	99.99879115013283	1.7242779520101944E-9	0.04550776499626257	3.523498245875923E-8	1.968003005534337E-7	1.4929350177543585E-8	-1.0729613521181796E-15	7.369740446040179E-10
88.0	113	130	4	0	11	0.24290488145297565	non-ideal	1.1112033625461725E-9	1.9271554736986298E-10	0.0	99.99879115013283	1.7258421115792067E-9	0.04544875266446933	3.567607475249957E-8	1.990903005534337E-7	1.5047607723614547E-8	-1.0336303090898907E-15	7.393724118233025E-10
89.0	113	130	4	0	11	0.24269988735038445	non-ideal	1.1118719417728629E-9	1.9289298876599462E-10	0.0	99.99879115013283	1.72740763484093E-9	0.045454273355995216	3.6117130167511075E-8	2.013803005534337E-7	1.516583249421831E-8	-1.0097025313165684E-15	7.424147350935685E-10
90.0	113	130	4	0	11	0.24249835932975922	non-ideal	1.1125394543621992E-9	1.930718310717606E-10	0.0	99.99879115013283	1.7289746625951422E-9	0.04544699989077037	3.655814831958834E-8	2.036703005534337E-7	1.5284025409282675E-8	0.0	7.455338382667216E-10
91.0	113	130	4	0	11	0.2422999585091385	non-ideal	1.1132059089403596E-9	1.9325189953684735E-10	0.0	99.99879115013283	1.7305433165989446E-9	0.04547862612327211	3.699912887320408E-8	2.059603005534337E-7	1.5402187345885058E-8	0.0	7.482429606625038E-10
92.0	113	130	4	0	11	0.24210438943227996	non-ideal	1.1138713133540344E-9	1.9343303722761776E-10	0.0	99.99879115013283	1.7321137000458145E-9	0.045423881323236846	3.7440071527929E-8	2.082503005534337E-7	1.5520319144723138E-8	0.0	7.50499835012661E-10
93.0	113	130	4	0	11	0.2419113753964769	non-ideal	1.1145356747888107E-9	1.936151032232255E-10	0.0	99.99879115013283	1.7336859013334213E-9	0.045359627426356235	3.788097602517766E-8	2.105403005534337E-7	1.5638421609815808E-8	0.0	7.530614829378412E-10
94.0	113	130	4	0	11	0.24172068171271396	non-ideal	1.1151990000583468E-9	1.9379797100959317E-10	0.0	99.99879115013283	1.7352600006810563E-9	0.04531857830945091	3.8321842172692535E-8	2.128303005534337E-7	1.5756495502244293E-8	0.0	7.55488330824605E-10
95.0	113	130	4	0	11	0.2415321780909416	non-ideal	1.1158612950656436E-9	1.9398152701208252E-10	0.0	99.99879115013283	1.7368360506421032E-9	0.045333591705573745	3.8762669722251764E-8	2.151203005534337E-7	1.5874541581284523E-8	0.0	7.58002529682324E-10
96.0	113	130	4	0	11	0.24134553743470316	non-ideal	1.1165225654960138E-9	1.941656693624939E-10	0.0	99.99879115013283	1.7384141075971192E-9	0.04536445202537692	3.9203458538159006E-8	2.1741030055343371E-7	1.5992560551196293E-8	0.0	7.606557287412031E-10
97.0	113	130	4	0	11	0.2411606841086118	non-ideal	1.1171828166128797E-9	1.9435030657336946E-10	0.0	99.99879115013283	1.739994212515852E-9	0.045333303719990496	3.964420847750708E-8	2.1970030055343372E-7	1.611055310138562E-8	0.0	7.629123662788361E-10
98.0	113	130	4	0	11	0.24097746767104808	non-ideal	1.117842053259909E-9	1.9453535663895576E-10	0.0	99.99879115013283	1.741576396068458E-9	0.045365612223227963	4.0084919411878296E-8	2.2199030055343372E-7	1.6228519900339875E-8	0.0	7.656093860184236E-10
99.0	113	130	4	0	11	0.24079573788990205	non-ideal	1.1185002799121981E-9	1.9472074599383118E-10	0.0	99.99879115013283	1.743160681002043E-9	0.04534274764553932	4.052559123241984E-8	2.2428030055343372E-7	1.6346461595137658E-8	0.0	7.676209087450076E-10
100.0	113	130	4	0	11	0.2406153626725475	non-ideal	1.1191575008258364E-9	1.94906408703397E-10	0.0	99.99879115013283	1.7447470858784182E-9	0.04536098606874362	4.0966223864487735E-8	2.2657030055343372E-7	1.6464378807594745E-8	0.0	7.697192698766518E-10
101.0	113	130	4	0	11	0.2404362641430174	non-ideal	1.1198137199378422E-9	1.9509228564422218E-10	0.0	99.99879115013283	1.74633561966458E-9	0.04533504271074007	4.140681723039323E-8	2.2886030055343373E-7	1.658227214723031E-8	0.0	7.715795647275782E-10
102.0	113	130	4	0	11	0.24025832750134374	non-ideal	1.1204689410773612E-9	1.9527832387059308E-10	0.0	99.99879115013283	1.7479262904305769E-9	0.04534678706754795	4.184737129359997E-8	2.3115030055343373E-7	1.6700142197675804E-8	0.0	7.732470578505564E-10
103.0	113	130	4	0	11	0.24008151490000856	non-ideal	1.1211231676657435E-9	1.9546447593316093E-10	0.0	99.99879115013283	1.749519092947968E-9	0.045495371545647714	4.2287885982947206E-8	2.3344030055343373E-7	1.6817989541979453E-8	0.0	7.754284179035372E-10
104.0	113	130	4	0	11	0.23990567837842747	non-ideal	1.1217764029944516E-9	1.9565069940673677E-10	0.0	99.99879115013283	1.7511140233924735E-9	0.04549776681278601	4.272836127221072E-8	2.3573030055343374E-7	1.6935814737401275E-8	0.0	7.764938525465422E-10
105.0	113	130	4	0	11	0.23973077140036536	non-ideal	1.1224286502412785E-9	1.958369562819736E-10	0.0	99.99879115013283	1.752711074248743E-9	0.0456102153350913	4.316879714632418E-8	2.3802030055343374E-7	1.7053618327052377E-8	0.0	7.789100453552211E-10
106.0	112	131	4	0	11	0.2395567532197899	non-ideal	1.123079912469633E-9	1.9602321256719708E-10	0.0	99.99885159227912	1.7543102342904989E-9	0.04908527492062523	4.360919359808378E-8	2.4031030055343374E-7	1.7171400841433107E-8	0.0	7.797356067163493E-10
107.0	112	131	4	0	11	0.239383582685084	non-ideal	1.123730192448971E-9	1.9620945037858309E-10	0.0	99.99885159227912	1.7559114838625413E-9	0.06038173415891065	4.4049550598280166E-8	2.4260030055343374E-7	1.7289162659329684E-8	0.0	7.76065808232499E-10
108.0	112	131	4	0	11	0.23921115244260632	non-ideal	1.1243794904622182E-9	1.9639563016674034E-10	0.0	99.99885159227912	1.7575147375438945E-9	0.06870217380309994	4.448986776739496E-8	2.4489030055343375E-7	1.7406904560537805E-8	0.0	7.732039104174714E-10
109.0	112	131	4	0	11	0.23903854753640952	non-ideal	1.1250278117586074E-9	1.9658172672821247E-10	0.0	99.99885159227912	1.7591201122528602E-9	0.06904353478684357	4.4930145885542654E-8	2.4718030055343375E-7	1.7524626796076818E-8	0.0	7.709752600459612E-10
110.0	112	131	4	0	11	0.23886759533630508	non-ideal	1.1256751588733791E-9	1.9676771782479242E-10	0.0	99.99885159227912	1.7607275183453163E-9	0.06817036032013989	4.53703845821896E-8	2.4947030055343375E-7	1.764232997903964E-8	0.0	7.694952445328091E-10
111.0	112	131	4	0	11	0.2386972984860795	non-ideal	1.1263215342471809E-9	1.969535849587033E-10	0.0	99.99885159227912	1.7623369304545605E-9	0.06780466910239366	4.5810583877895395E-8	2.5176030055343375E-7	1.7760014586205813E-8	0.0	7.684261646568611E-10
112.0	112	131	4	0	11	0.23852762231877633	non-ideal	1.1269669402345228E-9	1.9713931091806773E-10	0.0	99.99885159227912	1.7639483219192582E-9	0.06732041494905766	4.625074379294607E-8	2.5405030055343376E-7	1.787768108793867E-8	0.0	7.676406182646592E-10
113.0	112	131	4	0	11	0.2383585351688554	non-ideal	1.1276113791379717E-9	1.9732488047255574E-10	0.0	99.99885159227912	1.7655616651113924E-9	0.06707209291443197	4.669086435488155E-8	2.5634030055343376E-7	1.7995329944780128E-8	0.0	7.670965834000161E-10
114.0	112	131	4	0	11	0.2381900178998015	non-ideal	1.1282548532029918E-9	1.9751028015246552E-10	0.0	99.99885159227912	1.7671769310771714E-9	0.0670925847597028	4.713094559469793E-8	2.5863030055343376E-7	1.8112961608932706E-8	0.0	7.665874554234345E-10
115.0	112	131	4	0	11	0.23802204940691243	non-ideal	1.128897364613954E-9	1.976954979918918E-10	0.0	99.99885159227912	1.7687940895577376E-9	0.06697095718346986	4.7570987544889256E-8	2.6092030055343376E-7	1.8230576525320993E-8	0.0	7.665517855243595E-10
116.0	112	131	4	0	11	0.23785460704016453	non-ideal	1.1295389155103746E-9	1.9788052338126927E-10	0.0	99.99885159227912	1.770413109591737E-9	0.0667924275575184	4.8010990241784465E-8	2.6321030055343377E-7	1.83481751310295E-8	0.0	7.665615609212908E-10
117.0	112	131	4	0	11	0.23768767409166103	non-ideal	1.130179508003227E-9	1.9806534693849902E-10	0.0	99.99885159227912	1.7720339597666006E-9	0.06677652511255215	4.8450953725871346E-8	2.6550030055343377E-7	1.846575785541179E-8	0.0	7.668360269167625E-10
118.0	112	131	4	0	11	0.23752123985080204	non-ideal	1.130819144152208E-9	1.9824996037486796E-10	0.0	99.99885159227912	1.7736566074986173E-9	0.06667506412147226	4.8890878036851894E-8	2.6779030055343377E-7	1.8583325121855814E-8	0.0	7.677398884150622E-10
119.0	112	131	4	0	11	0.23735528514422977	non-ideal	1.1314578260038497E-9	1.9843435638378845E-10	0.0	99.99885159227912	1.7752810204180187E-9	0.0666649332500344	4.9330763220414133E-8	2.700803005534338E-7	1.870087734585828E-8	0.0	7.686386689024993E-10
120.0	112	131	4	0	11	0.23718980489111874	non-ideal	1.1320955555422686E-9	1.9861852853441566E-10	0.0	99.99885159227912	1.7769071645085787E-9	0.06663098028769833	4.977060931704171E-8	2.723703005534338E-7	1.8818414938745297E-8	0.0	7.69872187332109E-10
