# Supplementary material for: Multiscale Multiobjective Systems Analysis (MiMoSA): an advanced metabolic modeling framework for complex systems
Source: Sci Rep. 2019 Nov 18;9:16948. doi: 10.1038/s41598-019-53188-0 (PMC6861322; doi:10.1038/s41598-019-53188-0)
Supplement: Supplementary file 2 — Supplemental File 1 [file 41598_2019_53188_MOESM2_ESM.zip › iTery101/.temp/iTery101/data/bio10_0/Attributes_Cell_Diazotroph_38.csv]

Time Step	x	y	Filament Name	Position in Filament	Filament length	Efficiency	Regime	biomass	glycogen	no3	photon	cyanophycin	o2	n2	hco3	co2	urea	nh4
2.0	44	19	4	3	11	0.0	non-ideal	9.529367861201645E-10	1.6719926173755501E-9	0.0	0.0	2.743632907924764E-10	2.7373614063813076E-10	5.728601394192606E-10	2.2520068699040734E-9	1.2350998689351998E-10	0.0	0.0
3.0	44	19	4	3	11	0.0	non-ideal	9.588838508734577E-10	1.5445447297696125E-9	0.0	99.99208229897796	3.70826810974477E-10	0.032415226269975006	8.059628259937068E-10	4.4880658122827666E-9	7.665698500317427E-10	0.0	1.4783378975661592E-11
4.0	44	19	4	3	11	1.89081010983343	non-ideal	9.645423294828081E-10	1.4446328925702856E-9	0.0	99.99208229897796	4.5490324730679924E-10	0.05848583655290378	1.0717949449308844E-9	6.731705240660672E-9	1.3071903318926396E-9	0.0	2.6066714166161647E-11
5.0	44	19	4	3	11	1.804597205440467	non-ideal	9.709698965467306E-10	1.3182695925302281E-9	0.0	99.99208229897796	5.534903127233874E-10	0.07933526720942669	1.2994553184763162E-9	9.02029658742098E-9	1.975152227198943E-9	0.0	3.97489698238027E-11
6.0	44	19	4	3	11	2.056157816424941	non-ideal	9.770011999216914E-10	1.2046412784540023E-9	0.0	99.99208229897796	6.445397344642196E-10	0.09623759425675342	1.5441377749902634E-9	1.1310300545515252E-8	2.5642789399374072E-9	0.0	5.518139469955188E-11
7.0	44	19	4	3	11	1.936423488376723	non-ideal	9.825831146781637E-10	1.1023215171056739E-9	0.0	99.99208229897796	7.287876718656781E-10	0.10947691153822633	1.803737657129862E-9	1.3600300553421778E-8	3.0856312538603214E-9	8.582875624979989E-15	7.272509136233293E-11
8.0	44	19	4	3	11	1.7985460379400502	non-ideal	9.877648643343042E-10	1.0100509251631956E-9	0.0	99.99208229897796	8.069755445152884E-10	0.12003074981939431	2.076534887345958E-9	1.589030055343337E-8	3.54699919055032E-9	8.202207292810936E-15	9.176139519773074E-11
9.0	44	19	4	3	11	1.6753539554351833	non-ideal	9.925897994676705E-10	9.269203279776718E-10	0.0	99.99208229897796	8.796537725756522E-10	0.12806291059576666	2.3612987327715576E-9	1.8180300553433386E-8	3.953797588398753E-9	-2.6545092483047576E-15	1.1122533463257997E-10
10.0	44	19	4	3	11	1.5651516713630547	non-ideal	9.970958132424636E-10	8.52029021343893E-10	0.0	99.99208229897796	9.473634067377446E-10	0.13455982624577606	2.6567986569212673E-9	2.0470300553433385E-8	4.31141377367676E-9	-1.1821222709945044E-14	1.3101790730514545E-10
11.0	44	19	4	3	11	1.4663469550268453	non-ideal	1.0013166951557505E-9	7.845636416244862E-10	0.0	99.99208229897796	1.010593064927889E-9	0.13949805798426818	2.9619205711990383E-9	2.2760300553433417E-8	4.6247100601301016E-9	-4.3829161016746726E-15	1.507807033524406E-10
12.0	44	19	4	3	11	1.3777589622769222	non-ideal	1.005282655262171E-9	7.238044591683315E-10	0.0	99.99208229897796	1.069736429860421E-9	0.14339833990986456	3.2757981738719436E-9	2.5050300553433417E-8	4.898396825664253E-9	-2.896724175794428E-15	1.7108369676189293E-10
13.0	44	19	4	3	11	1.2983547142223388	non-ideal	1.009020446795865E-9	6.691037554991422E-10	0.0	99.99208229897796	1.1246251873145008E-9	0.14634988631011323	3.5989481957800567E-9	2.7340300553433416E-8	5.141927863611548E-9	-1.9629576671976563E-15	1.9096392322776966E-10
14.0	120	126	4	3	11	1.2271205207863427	non-ideal	1.0125539110911607E-9	6.198840144618247E-10	0.0	99.99854938191298	1.1752323610119087E-9	0.15057388042737033	3.931541152006891E-9	2.9630300553433415E-8	5.362504959291692E-9	-1.553434698084086E-15	2.154381646996137E-10
15.0	120	126	4	3	11	1.163202278049224	non-ideal	1.0158028032464374E-9	5.756099331485333E-10	0.0	99.99854938191298	1.219994841802006E-9	0.12445894004047017	4.277583642049469E-9	3.1920300553433415E-8	5.582181839951426E-9	-8.438744347525697E-15	2.3186117660327124E-10
16.0	120	126	4	3	11	1.0723354989231737	non-ideal	1.0187832074935258E-9	5.35813756818644E-10	0.0	99.99854938191298	1.2607444108523887E-9	0.10876901772947567	4.632576206533254E-9	3.421030055343342E-8	5.7882431386431436E-9	1.441172290579315E-15	2.477968436342193E-10
17.0	120	126	4	3	11	0.9861417537738132	non-ideal	1.0215262177655139E-9	5.000145992102898E-10	0.0	99.99854938191298	1.2981926823240508E-9	0.09871302350788896	4.994842152207885E-9	3.650030055343342E-8	5.979354969992188E-9	2.752202542931316E-15	2.630394611270674E-10
18.0	120	126	4	3	11	0.9096802640822358	non-ideal	1.0240584632141067E-9	4.67826027503731E-10	0.0	99.99854938191298	1.3325010351190096E-9	0.09462132675862808	5.364059131013581E-9	3.879030055343342E-8	6.158539942850716E-9	3.1217460769476434E-15	2.7754739458492016E-10
19.0	120	126	4	3	11	0.8415869784186384	non-ideal	1.0264030944116758E-9	4.3889872759799957E-10	0.0	99.99854938191298	1.3635722130943718E-9	0.09201682921748582	5.7405496697323185E-9	4.1080300553433425E-8	6.330964780040997E-9	0.0	2.917543932945885E-10
20.0	120	126	4	3	11	0.780800427682784	non-ideal	1.0285806583996483E-9	4.1291228193770936E-10	0.0	99.99854938191298	1.391630670734906E-9	0.09173748123146172	6.123828388863276E-9	4.337030055343343E-8	6.498227523118915E-9	-1.4698292405565317E-15	3.056683563751136E-10
21.0	120	126	4	3	11	0.726531410706081	non-ideal	1.030609489334039E-9	3.8956613525204196E-10	0.0	99.99854938191298	1.4169842563260684E-9	0.09048885066477713	6.513192173777451E-9	4.566030055343343E-8	6.660850439177581E-9	1.4161728177173562E-15	3.19451308779508E-10
22.0	120	126	4	3	11	0.6781064618629398	non-ideal	1.032505884030491E-9	3.6859149992498736E-10	0.0	99.99854938191298	1.4399098521382211E-9	0.08966184148434943	6.908020981432108E-9	4.795030055343343E-8	6.819297225592321E-9	2.106616360525258E-15	3.3292165393958026E-10
23.0	120	126	4	3	11	0.6348988057737022	non-ideal	1.034284213265933E-9	3.4974918510224836E-10	0.0	99.99854938191298	1.4606530668484391E-9	0.0897652726121033	7.307758360534965E-9	5.0240300553433436E-8	6.973981148783766E-9	1.4679894336730694E-15	3.460004680552202E-10
24.0	120	126	4	3	11	0.5963087290432684	non-ideal	1.0359571744708968E-9	3.328242713423717E-10	0.0	99.99854938191298	1.479434635062801E-9	0.08958336063543584	7.711904679992755E-9	5.253030055343344E-8	7.125273535313662E-9	0.0	3.590496636941235E-10
25.0	120	126	4	3	11	0.5618125636624176	non-ideal	1.0375360226578858E-9	3.1762342956979723E-10	0.0	99.99854938191298	1.4964530935344045E-9	0.08941362232150928	8.120010481676149E-9	5.482030055343344E-8	7.2735086117283474E-9	0.0	3.717774415714707E-10
26.0	120	126	4	3	11	0.5309570926066848	non-ideal	1.0390307392284722E-9	3.0397291680917505E-10	0.0	99.99854938191298	1.5118865484246306E-9	0.08931115954683252	8.531670130569944E-9	5.711030055343321E-8	7.418987402724556E-9	1.3553852225393036E-15	3.840975483339683E-10
27.0	120	126	4	3	11	0.5033400656868631	non-ideal	1.0404502082339359E-9	2.917165856030831E-10	0.0	99.99854938191298	1.5258957053222756E-9	0.08922930753139341	8.946522762483234E-9	5.940030055343343E-8	7.561979353691017E-9	2.5693330367652933E-15	3.9612632285961027E-10
28.0	120	126	4	3	11	0.47861379650229585	non-ideal	1.0418023356066106E-9	2.8071405761025685E-10	0.0	99.99854938191298	1.5386249941324871E-9	0.08972534173302696	9.364243780825831E-9	6.169030055343343E-8	7.702726876771076E-9	1.1751208757002157E-15	4.0777966640728333E-10
29.0	119	126	4	3	11	0.45646687078254045	non-ideal	1.043094143655806E-9	2.7083912719129956E-10	0.0	99.99854938191298	1.5502038032816032E-9	0.08999057982642403	9.7845388406316E-9	6.398030055343343E-8	7.841448849096632E-9	0.0	4.187756882611839E-10
30.0	119	126	4	3	11	0.436616487576487	non-ideal	1.0443318739656318E-9	2.619783232549321E-10	0.0	99.99854938191298	1.5607482708653235E-9	0.0800422788336712	1.0207142278495902E-8	6.627030055343343E-8	7.978342515190269E-9	0.0	4.294550623875524E-10
31.0	119	126	4	3	11	0.41881185870376014	non-ideal	1.0455211132520952E-9	2.5402961240181943E-10	0.0	99.99854938191298	1.5703634827719907E-9	0.07342227629955775	1.0631819000695684E-8	6.856030055343348E-8	8.113584131682686E-9	0.0	4.397229030745508E-10
32.0	119	126	4	3	11	0.40284249136995914	non-ideal	1.0466668350427302E-9	2.469012358149058E-10	0.0	99.99854938191298	1.5791434320302778E-9	0.06893683114182991	1.1058354774695286E-8	7.085030055343347E-8	8.247333235784063E-9	0.0	4.5006420037764945E-10
33.0	119	126	4	3	11	0.3885101361066846	non-ideal	1.047773484579295E-9	2.405106801720715E-10	0.0	99.99854938191298	1.5871730004508897E-9	0.06575956872418114	1.148655907073315E-8	7.314030055343347E-8	8.379732723917284E-9	1.5955887294086596E-15	4.596274000448894E-10
34.0	119	126	4	3	11	0.37564371918942807	non-ideal	1.0488450340281423E-9	2.347837343672367E-10	0.0	99.99854938191298	1.5945284428469004E-9	0.06369000224455143	1.1916260120037935E-8	7.543030055343347E-8	8.5109113693579E-9	1.2148618168188287E-15	4.690789266517679E-10
35.0	119	126	4	3	11	0.3640895699536145	non-ideal	1.049885032490318E-9	2.2965365726266814E-10	0.0	99.99854938191298	1.6012782241967104E-9	0.062329025995324014	1.2347302875056503E-8	7.772030055343347E-8	8.640985285523576E-9	0.0	4.783104529718533E-10
36.0	119	126	4	3	11	0.35370987515591934	non-ideal	1.050896641579115E-9	2.250604226977144E-10	0.0	99.99854938191298	1.6074836573899251E-9	0.06147269401878832	1.277954647105042E-8	8.001030055343348E-8	8.770059477651819E-9	0.0	4.870674675760189E-10
37.0	119	126	4	3	11	0.3443779543184638	non-ideal	1.0518826853873202E-9	2.2095004208644038E-10	0.0	99.99854938191298	1.6132000328604376E-9	0.06088369042367513	1.3212865106775454E-8	8.230030055343348E-8	8.898228213662853E-9	1.2137543835835778E-15	4.955063288363515E-10
38.0	119	126	4	3	11	0.3359833044007362	non-ideal	1.0528457131224114E-9	2.1727395342485787E-10	0.0	99.99854938191298	1.6184776704069087E-9	0.06048799151399526	1.3647149025711307E-8	8.459030055343348E-8	9.025575299357753E-9	0.0	5.039208618634094E-10
39.0	119	126	4	3	11	0.32843607298832966	non-ideal	1.053787989240613E-9	2.1398847478902757E-10	0.0	99.99854938191298	1.6233609981090785E-9	0.06018675739996248	1.4082294842745089E-8	8.688030055343348E-8	9.152177737931403E-9	0.0	5.122002980197031E-10
40.0	119	126	4	3	11	0.3216424714778521	non-ideal	1.0547115315863667E-9	2.1105432129244127E-10	0.0	99.99854938191298	1.6278900723529673E-9	0.06001380055210701	1.4518210220241812E-8	8.917030055343349E-8	9.278104681949064E-9	1.1703349144312186E-15	5.202782267960984E-10
41.0	119	126	4	3	11	0.3155211952434269	non-ideal	1.0556181656819642E-9	2.0843615304470852E-10	0.0	99.99854938191298	1.6321015582933147E-9	0.06016002014571381	1.495481574145572E-8	9.146030055343349E-8	9.403417268004759E-9	1.0922172077516235E-15	5.28597262713958E-10
42.0	119	126	4	3	11	0.3100090448940377	non-ideal	1.0565095304177683E-9	2.0610217869782827E-10	0.0	99.99854938191298	1.6360281085839338E-9	0.059954811491136496	1.5392038159082434E-8	9.375030055343349E-8	9.52817118535783E-9	-1.21760804759092E-15	5.359809758342401E-10
43.0	118	127	4	3	11	0.305044413357639	non-ideal	1.0573870663329735E-9	2.040238054676649E-10	0.0	99.99860982391314	1.6396983518338078E-9	0.059771096842146376	1.5829807476700542E-8	9.60403005534335E-8	9.652417955915752E-9	0.0	5.441514757098667E-10
44.0	118	127	4	3	11	0.3005613515408736	non-ideal	1.0582520766504296E-9	2.021753274803912E-10	0.0	99.99860982391314	1.6431389240008856E-9	0.05974223590054332	1.6268065825113897E-8	9.83303005534335E-8	9.776202235481788E-9	0.0	5.511066598339786E-10
45.0	118	127	4	3	11	0.29651450362059006	non-ideal	1.0591057351344237E-9	2.0053359223452533E-10	0.0	99.99860982391314	1.6463736435663175E-9	0.05966448722231489	1.6706760358011417E-8	1.006203005534335E-7	9.899564826283468E-9	1.295043275409278E-15	5.580066702268091E-10
46.0	118	127	4	3	11	0.29286097954308643	non-ideal	1.0599490913070125E-9	1.9907778644767824E-10	0.0	99.99860982391314	1.649423750267581E-9	0.0596048881182618	1.7145842571826605E-8	1.0291030055343352E-7	1.0022542713711293E-8	1.4179593043780226E-15	5.648094646354278E-10
47.0	118	127	4	3	11	0.2895594706403831	non-ideal	1.0607830928021683E-9	1.977891897445622E-10	0.0	99.99860982391314	1.6523085610533895E-9	0.05963389183296687	1.7585270111172547E-8	1.0520030055343352E-7	1.0145168850552637E-8	0.0	5.712511896389857E-10
48.0	118	127	4	3	11	0.28657615489467636	non-ideal	1.0616085761160885E-9	1.9665096040772575E-10	0.0	99.99860982391314	1.6550449919504309E-9	0.059778151873881934	1.802500231465345E-8	1.0749030055343352E-7	1.0267473807592531E-8	-1.0350060950840424E-15	5.779187861902687E-10
49.0	118	127	4	3	11	0.2838738717272445	non-ideal	1.0624262811112326E-9	1.9564795132990672E-10	0.0	99.99860982391314	1.6576482648086384E-9	0.05970952457584237	1.846500271912863E-8	1.0978030055343352E-7	1.038948513938412E-8	0.0	5.837344852976679E-10
50.0	118	127	4	3	11	0.28142028698863264	non-ideal	1.0632368949785982E-9	1.947665355884222E-10	0.0	99.99860982391314	1.660132800341947E-9	0.05970449534217239	1.8905242699302127E-8	1.1207030055343353E-7	1.0511226376598829E-8	0.0	5.893649826831039E-10
51.0	118	127	4	3	11	0.2791980669323018	non-ideal	1.064041027034516E-9	1.9399445173977842E-10	0.0	99.99860982391314	1.6625109330181861E-9	0.05975192403186157	1.9345692925114507E-8	1.1436030055343353E-7	1.0632719940000484E-8	0.0	5.948920971743718E-10
52.0	118	127	4	3	11	0.27718111109818744	non-ideal	1.0648392154185916E-9	1.9332067507209072E-10	0.0	99.99860982391314	1.6647937311676253E-9	0.05962560349725098	1.9786326958906714E-8	1.1665030055343353E-7	1.075398609927879E-8	0.0	6.0044842038735E-10
53.0	118	127	4	3	11	0.27534551876447344	non-ideal	1.0656319533050433E-9	1.927352865846009E-10	0.0	99.99860982391314	1.6669915355107087E-9	0.05974938039642782	2.0227123240682926E-8	1.1894030055343357E-7	1.0875042461473381E-8	0.0	6.059841264361314E-10
54.0	118	127	4	3	11	0.2736763383159193	non-ideal	1.066419672686974E-9	1.9222936183485794E-10	0.0	99.99860982391314	1.6691131859146877E-9	0.05972165041340502	2.0668059800605823E-8	1.2123030055343358E-7	1.0995905788525957E-8	0.0	6.115699442006956E-10
55.0	118	127	4	3	11	0.2721529522545627	non-ideal	1.067202768589897E-9	1.917948761775503E-10	0.0	99.99860982391314	1.6711670186668747E-9	0.05968568026627217	2.1109119137381173E-8	1.2352030055343358E-7	1.1116590509143585E-8	0.0	6.166062935803932E-10
56.0	118	127	4	3	11	0.2707630313239824	non-ideal	1.0679815917582474E-9	1.9142460838084315E-10	0.0	99.99860982391314	1.6731602733318932E-9	0.05959449106965173	2.155028407283939E-8	1.2581030055343358E-7	1.1237110155978229E-8	0.0	6.212716271035558E-10
57.0	118	127	4	3	11	0.26949166479003794	non-ideal	1.0687564603597815E-9	1.9111206469975047E-10	0.0	99.99860982391314	1.6750996151808196E-9	0.05969226590278937	2.1991540092977677E-8	1.281003005534336E-7	1.1357476679822433E-8	0.0	6.258262580368437E-10
58.0	117	126	4	3	11	0.2683279351748711	non-ideal	1.0695276553649574E-9	1.9085140264573313E-10	0.0	99.99854938191298	1.6769908485800372E-9	0.0602667396285181	2.243287310332218E-8	1.3039030055343364E-7	1.147770125132249E-8	0.0	6.309327649496837E-10
59.0	117	126	4	3	11	0.26725927985051534	non-ideal	1.0702954332721485E-9	1.9063735590614274E-10	0.0	99.99854938191298	1.6788393898731578E-9	0.056012864805397265	2.2874271593907607E-8	1.3268030055343364E-7	1.1597793763961603E-8	0.0	6.344230224203471E-10
60.0	117	126	4	3	11	0.2662774999238458	non-ideal	1.0710600222780975E-9	1.904652089057331E-10	0.0	99.99854938191298	1.6806499595180046E-9	0.05315499537711802	2.3315724395834047E-8	1.3497030055343365E-7	1.171776319141692E-8	0.0	6.379900481953926E-10
61.0	117	126	4	3	11	0.26537303483525615	non-ideal	1.0718216241429512E-9	1.903307112939308E-10	0.0	99.99854938191298	1.6824267762469867E-9	0.051173780687451535	2.3757221376731876E-8	1.3726030055343365E-7	1.1837617838486694E-8	0.0	6.416967192614015E-10
62.0	117	126	4	3	11	0.26453693448116433	non-ideal	1.0725804255905434E-9	1.902300385670837E-10	0.0	99.99854938191298	1.6841738124751266E-9	0.0496655236782938	2.4198754470212336E-8	1.3955030055343365E-7	1.1957364916477365E-8	0.0	6.444819662993001E-10
63.0	117	126	4	3	11	0.26376417682170694	non-ideal	1.0733365901155334E-9	1.9015974990937393E-10	0.0	99.99854938191298	1.6858944170678361E-9	0.048395038999579774	2.464031519436329E-8	1.4184030055343365E-7	1.2077011386504029E-8	0.0	6.476484508474543E-10
64.0	117	126	4	3	11	0.263046870133075	non-ideal	1.0740902658393317E-9	1.9011675175167394E-10	0.0	99.99854938191298	1.6875917196248432E-9	0.04745511268677515	2.5081896646095843E-8	1.4413030055343366E-7	1.2196563349123944E-8	0.0	6.511853541129419E-10
65.0	117	126	4	3	11	0.2623798272397075	non-ideal	1.0748415868869873E-9	1.9009826046392487E-10	0.0	99.99854938191298	1.689268525287477E-9	0.0467425886642562	2.5523492601401017E-8	1.4642030055343363E-7	1.2316026372862824E-8	0.0	6.548645988116126E-10
66.0	117	126	4	3	11	0.26175832069131305	non-ideal	1.0755906733997192E-9	1.9010177260228185E-10	0.0	99.99854938191298	1.6909273149375712E-9	0.04616454194121331	2.596509727393941E-8	1.4871030055343364E-7	1.24354056007666E-8	0.0	6.582328873332107E-10
67.0	117	126	4	3	11	0.2611776092615802	non-ideal	1.07633763200769E-9	1.901250367346994E-10	0.0	99.99854938191298	1.6925702899058738E-9	0.045773816575279215	2.6406705339053602E-8	1.5100030055343364E-7	1.2554705770120922E-8	0.0	6.619267924916309E-10
68.0	117	126	4	3	11	0.26063309855846756	non-ideal	1.0770825581963178E-9	1.9016602781469167E-10	0.0	99.99854938191298	1.6941994480853042E-9	0.04545860543656482	2.6848312156382548E-8	1.5329030055343364E-7	1.2673931165634604E-8	0.0	6.653787201333803E-10
69.0	117	126	4	3	11	0.26012100296496765	non-ideal	1.0778255404487246E-9	1.9022292435088645E-10	0.0	99.99854938191298	1.6958166476795222E-9	0.04518949336815399	2.7289913945192148E-8	1.5558030055343364E-7	1.279308558513349E-8	0.0	6.682386304351936E-10
70.0	117	126	4	3	11	0.25963897005065695	non-ideal	1.078566656269501E-9	1.902940879719703E-10	0.0	99.99854938191298	1.6974234428110167E-9	0.04504140404404279	2.7731506686524433E-8	1.5787030055343365E-7	1.291217271466095E-8	0.0	6.710793668728388E-10
71.0	117	126	4	3	11	0.2591832478645958	non-ideal	1.079305975337184E-9	1.903780458512083E-10	0.0	99.99854938191298	1.6990212734209833E-9	0.04482292108729535	2.817308705601041E-8	1.6016030055343365E-7	1.3031195843573873E-8	0.0	6.736287807907335E-10
72.0	117	126	4	3	11	0.25875117353427285	non-ideal	1.0800435628407149E-9	1.90473472882678E-10	0.0	99.99854938191298	1.700611487786159E-9	0.04462891055584353	2.8614652406632496E-8	1.6245030055343365E-7	1.3150157888190467E-8	0.0	6.762119081644898E-10
73.0	116	127	4	3	11	0.2583412426895587	non-ideal	1.0807794729910723E-9	1.9057917729555056E-10	0.0	99.99860982391314	1.7021951240235752E-9	0.044532435008611614	2.9056199413323176E-8	1.6474030055343365E-7	1.3269061844174439E-8	0.0	6.80424876887746E-10
74.0	116	127	4	3	11	0.2579496709837821	non-ideal	1.081513758511977E-9	1.906941003790836E-10	0.0	99.99860982391314	1.7037733117503697E-9	0.044499051310583765	2.949772624769027E-8	1.6703030055343366E-7	1.3387909949026992E-8	0.0	6.833994048212013E-10
75.0	116	127	4	3	11	0.2575759889080114	non-ideal	1.0822464647929781E-9	1.9081726563453884E-10	0.0	99.99860982391314	1.7053469148303367E-9	0.04442296664467226	2.9939230437259254E-8	1.6932030055343366E-7	1.350670482681724E-8	0.0	6.861704775016712E-10
76.0	116	127	4	3	11	0.25721767264249723	non-ideal	1.08297763398523E-9	1.909478060152825E-10	0.0	99.99860982391314	1.7069167840676289E-9	0.04438667174729474	3.038071022128062E-8	1.7161030055343366E-7	1.3625448620972822E-8	0.0	6.895252771471695E-10
77.0	116	127	4	3	11	0.2568736277271417	non-ideal	1.0837073048762625E-9	1.9108494236008477E-10	0.0	99.99860982391314	1.7084836691265152E-9	0.044405576006648725	3.082216397570064E-8	1.7390030055343366E-7	1.3744143335372792E-8	0.0	6.932604553255305E-10
78.0	116	127	4	3	11	0.2565427115506734	non-ideal	1.0844355100455366E-9	1.9122797419237812E-10	0.0	99.99860982391314	1.7100481607813916E-9	0.044402097696424045	3.126358981112818E-8	1.7619030055343367E-7	1.3862790973558135E-8	0.0	6.96915051780663E-10
79.0	116	127	4	3	11	0.2562227763614373	non-ideal	1.0851622801631207E-9	1.913762720724286E-10	0.0	99.99860982391314	1.7116108702621093E-9	0.044358547827063936	3.170498652663765E-8	1.7848030055343367E-7	1.3981393237622453E-8	0.0	6.999669261388495E-10
80.0	116	127	4	3	11	0.2559131799249179	non-ideal	1.085887642441461E-9	1.915292695174445E-10	0.0	99.99860982391314	1.7131723018981172E-9	0.044372093250305444	3.2146352822539496E-8	1.8077030055343367E-7	1.4099951791267886E-8	0.0	7.032592758379456E-10
81.0	116	127	4	3	11	0.2556127320169846	non-ideal	1.0866116220400419E-9	1.9168645766176685E-10	0.0	99.99860982391314	1.714732925626166E-9	0.04437546963385839	3.2587687667728655E-8	1.8306030055343367E-7	1.4218468145913461E-8	0.0	7.060617903189862E-10
82.0	116	127	4	3	11	0.2553207332814933	non-ideal	1.0873342417534584E-9	1.918473788957654E-10	0.0	99.99860982391314	1.716293146237736E-9	0.04441912443000539	3.3028990073764845E-8	1.8535030055343368E-7	1.4336943740302471E-8	0.0	7.095704201281495E-10
83.0	116	127	4	3	11	0.2550363716432836	non-ideal	1.088055522368808E-9	1.9201162193275876E-10	0.0	99.99860982391314	1.717853325884935E-9	0.044416370722052186	3.34702591822932E-8	1.8764030055343368E-7	1.4455379917081453E-8	0.0	7.126646739337171E-10
84.0	116	127	4	3	11	0.2547589581941848	non-ideal	1.0887754824111913E-9	1.9217881708985866E-10	0.0	99.99860982391314	1.719413772164185E-9	0.04435639615514091	3.3911494159183666E-8	1.8993030055343368E-7	1.457377796184725E-8	0.0	7.150930006420169E-10
85.0	116	127	4	3	11	0.2544877114692955	non-ideal	1.0894941399622962E-9	1.9234863215231494E-10	0.0	99.99860982391314	1.7209747958351123E-9	0.04439286547085449	3.435269448798544E-8	1.9222030055343369E-7	1.4692139012317478E-8	0.0	7.182050315584489E-10
86.0	116	127	4	3	11	0.2542224903644705	non-ideal	1.0902115094639117E-9	1.9252076837857415E-10	0.0	99.99860982391314	1.7225365896019597E-9	0.044547795544652595	3.4793859250621913E-8	1.945103005534337E-7	1.4810464295188301E-8	0.0	7.213514762779876E-10
87.0	116	127	4	3	11	0.2539620216608927	non-ideal	1.0909276046966353E-9	1.9269495774377208E-10	0.0	99.99860982391314	1.724099384953246E-9	0.04457671652471978	3.523498799367018E-8	1.968003005534337E-7	1.4928754848397082E-8	0.0	7.232023460212828E-10
88.0	116	127	4	3	11	0.253706082610311	non-ideal	1.091642438861297E-9	1.9287095894345367E-10	0.0	99.99860982391314	1.725663386489492E-9	0.04452024244684927	3.567608032391369E-8	1.990903005534337E-7	1.5047011656394262E-8	0.0	7.25617098141956E-10
89.0	116	127	4	3	11	0.2534544785156436	non-ideal	1.0923560237389577E-9	1.9304855534504802E-10	0.0	99.99860982391314	1.7272287495981528E-9	0.04452234279784508	3.61171357651153E-8	2.013803005534337E-7	1.516523569833339E-8	0.0	7.285566676805782E-10
90.0	116	127	4	3	11	0.2532067159030713	non-ideal	1.0930683698995025E-9	1.9322755248823369E-10	0.0	99.99860982391314	1.7287956104796183E-9	0.04451414321932645	3.65581539078928E-8	2.036703005534337E-7	1.5283427902152418E-8	0.0	7.316005470046754E-10
91.0	116	127	4	3	11	0.25296237350532375	non-ideal	1.0937794873149169E-9	1.9340777560519343E-10	0.0	99.99860982391314	1.730364098430886E-9	0.04454745820616806	3.6999134459272576E-8	2.059603005534337E-7	1.5401589131193055E-8	0.0	7.342602469419626E-10
92.0	116	127	4	3	11	0.25272124641239324	non-ideal	1.094489385274529E-9	1.9358906770430586E-10	0.0	99.99860982391314	1.7319343206837833E-9	0.04449068688981702	3.744007714120469E-8	2.082503005534337E-7	1.5519720219000315E-8	0.0	7.36456353376995E-10
93.0	116	127	4	3	11	0.25248309881145314	non-ideal	1.095198072347089E-9	1.9377128787154352E-10	0.0	99.99860982391314	1.7335063655137809E-9	0.04442542326484478	3.788098169442482E-8	2.105403005534337E-7	1.5637821969793995E-8	0.0	7.389394056123672E-10
94.0	116	127	4	3	11	0.2522476805130587	non-ideal	1.0959055559021297E-9	1.9395430960761416E-10	0.0	99.99860982391314	1.7350802929109286E-9	0.04438363958347511	3.8321847812123277E-8	2.128303005534337E-7	1.5755895181690723E-8	0.0	7.412921408648223E-10
95.0	116	127	4	3	11	0.2520145698931232	non-ideal	1.0966118438789153E-9	1.9413801940686346E-10	0.0	99.99860982391314	1.7366561948193915E-9	0.04439806612018724	3.8762675469814355E-8	2.151203005534337E-7	1.5873940541462438E-8	0.0	7.43745815719752E-10
96.0	116	127	4	3	11	0.2517839743344068	non-ideal	1.0973169425184938E-9	1.9432231518877847E-10	0.0	99.99860982391314	1.7382340905603463E-9	0.04443785314763981	3.920346432004702E-8	2.1741030055343371E-7	1.599195882215718E-8	0.0	7.464685411920023E-10
97.0	116	127	4	3	11	0.25155529292948636	non-ideal	1.0980208578951113E-9	1.9450710571907696E-10	0.0	99.99860982391314	1.7398140283009321E-9	0.044407185491927986	3.964421426269552E-8	2.1970030055343372E-7	1.6109950698956958E-8	0.0	7.486930190450032E-10
98.0	116	127	4	3	11	0.2513284692465389	non-ideal	1.098723595818438E-9	1.9469230886324953E-10	0.0	99.99860982391314	1.7413960435597533E-9	0.04443254005572914	4.008492519574548E-8	2.2199030055343372E-7	1.6227916831955315E-8	0.0	7.512543800992432E-10
99.0	116	127	4	3	11	0.2511034117263981	non-ideal	1.099425162120994E-9	1.948778510370587E-10	0.0	99.99860982391314	1.74298017000386E-9	0.04441667791443094	4.052559707203484E-8	2.2428030055343372E-7	1.6345857848268464E-8	0.0	7.533172477170128E-10
100.0	116	127	4	3	11	0.2508801312658158	non-ideal	1.1001255623799213E-9	1.950636662922358E-10	0.0	99.99860982391314	1.7445664259149224E-9	0.04443543760266204	4.096622981518393E-8	2.2657030055343372E-7	1.646377437025318E-8	0.0	7.553717306117329E-10
101.0	116	127	4	3	11	0.2506585392603625	non-ideal	1.1008248003563558E-9	1.9524969554214142E-10	0.0	99.99860982391314	1.7461547821387255E-9	0.04440231385579132	4.140682313173607E-8	2.2886030055343373E-7	1.6581667077146744E-8	0.0	7.571173739699115E-10
102.0	116	127	4	3	11	0.25043798783540155	non-ideal	1.1015228813630883E-9	1.9543588597973802E-10	0.0	99.99860982391314	1.7477452899194024E-9	0.04441437254398273	4.1847377230878446E-8	2.3115030055343373E-7	1.6699536472845834E-8	0.0	7.58739888359555E-10
103.0	116	127	4	3	11	0.25021903371112536	non-ideal	1.1022198101494874E-9	1.9562218987062497E-10	0.0	99.99860982391314	1.7493379410958013E-9	0.04456729734002074	4.228789202251881E-8	2.3344030055343373E-7	1.681738314687831E-8	0.0	7.609314941558428E-10
104.0	116	127	4	3	11	0.2500014770936779	non-ideal	1.1029155900727054E-9	1.958085649279445E-10	0.0	99.99860982391314	1.7509326992303472E-9	0.044566681722780034	4.2728367296684664E-8	2.3573030055343374E-7	1.693520771571476E-8	0.0	7.619778148030084E-10
105.0	116	127	4	3	11	0.24978481989699736	non-ideal	1.103610225368605E-9	1.9599497327701918E-10	0.0	99.99860982391314	1.752529582900195E-9	0.044683048991101704	4.3168803187209833E-8	2.3802030055343374E-7	1.7053010674056862E-8	0.0	7.644020366472699E-10
106.0	115	128	4	3	11	0.24956937800988055	non-ideal	1.1043037199734695E-9	1.9618138071258796E-10	0.0	99.99867026594984	1.7541285764753579E-9	0.04908257180397884	4.3609199660190956E-8	2.4031030055343374E-7	1.7170792561294325E-8	0.0	7.653106827993168E-10
107.0	115	128	4	3	11	0.24935504491633387	non-ideal	1.1049960774814506E-9	1.9636776955528548E-10	0.0	99.99867026594984	1.7557296596425815E-9	0.060429568072463954	4.4049556683359386E-8	2.4260030055343374E-7	1.7288553755401578E-8	0.0	7.619205900049687E-10
108.0	115	128	4	3	11	0.2491416983954858	non-ideal	1.1056873018640063E-9	1.9655410003189192E-10	0.0	99.99867026594984	1.7573328271404515E-9	0.06870612296766411	4.448987433145496E-8	2.4489030055343375E-7	1.7406294892402002E-8	0.0	7.591370587353763E-10
109.0	115	128	4	3	11	0.24892947486067185	non-ideal	1.1063773960218267E-9	1.9674034674757923E-10	0.0	99.99867026594984	1.7589380284966956E-9	0.06749883138294759	4.493015243350697E-8	2.4718030055343375E-7	1.752401652977941E-8	0.0	7.568556505415171E-10
110.0	115	128	4	3	11	0.2487179893839494	non-ideal	1.1070663634023162E-9	1.9692648834285106E-10	0.0	99.99867026594984	1.7605452639954257E-9	0.06667915359336671	4.537039113565426E-8	2.4947030055343375E-7	1.764171911217711E-8	0.0	7.554546338710993E-10
111.0	115	128	4	3	11	0.24850743896464259	non-ideal	1.107754207546808E-9	1.9711250547669046E-10	0.0	99.99867026594984	1.7621545140009448E-9	0.06630878818868692	4.581059048412384E-8	2.5176030055343375E-7	1.775940310920851E-8	0.0	7.543378836737191E-10
112.0	115	128	4	3	11	0.24829785795608278	non-ideal	1.1084409314443318E-9	1.9729838112635582E-10	0.0	99.99867026594984	1.7637657397588417E-9	0.06584614698940525	4.625075043215593E-8	2.5405030055343376E-7	1.7877069012615375E-8	0.0	7.53613031996165E-10
113.0	115	128	4	3	11	0.24808904740980425	non-ideal	1.1091265378079368E-9	1.974841002015358E-10	0.0	99.99867026594984	1.7653789077604503E-9	0.06560931376561895	4.669087097503534E-8	2.5634030055343376E-7	1.799471729310371E-8	0.0	7.530617615476672E-10
114.0	115	128	4	3	11	0.24788090752064246	non-ideal	1.1098110298516137E-9	1.9766964919783425E-10	0.0	99.99867026594984	1.7669940041718928E-9	0.06560336624229214	4.7130952229108415E-8	2.5863030055343376E-7	1.811234837529522E-8	0.0	7.525609682476968E-10
115.0	115	128	4	3	11	0.24767361922985548	non-ideal	1.110494410705137E-9	1.978550160632442E-10	0.0	99.99867026594984	1.7686109984313252E-9	0.06549621162061656	4.757099422444685E-8	2.6092030055343376E-7	1.8229962704954793E-8	0.0	7.524779440617813E-10
116.0	115	128	4	3	11	0.24746715231934496	non-ideal	1.1111766829255523E-9	1.9804019024250742E-10	0.0	99.99867026594984	1.7702298455666775E-9	0.06534319176674198	4.80109969183455E-8	2.6321030055343377E-7	1.8347560744617683E-8	0.0	7.525880187189216E-10
117.0	115	128	4	3	11	0.2472612994328034	non-ideal	1.1118578493068016E-9	1.9822516241208784E-10	0.0	99.99867026594984	1.7718505213916078E-9	0.06530147482852271	4.845096039278211E-8	2.6550030055343377E-7	1.8465142910043178E-8	0.0	7.527521324989395E-10
118.0	115	128	4	3	11	0.24705614606328324	non-ideal	1.1125379130362994E-9	1.984099242073055E-10	0.0	99.99867026594984	1.7734730056114283E-9	0.06519929094953011	4.889088475632152E-8	2.6779030055343377E-7	1.8582709602451084E-8	0.0	7.536918959175269E-10
119.0	115	128	4	3	11	0.2468518348993256	non-ideal	1.11321687636876E-9	1.9859446829601116E-10	0.0	99.99867026594984	1.7750972411020303E-9	0.06519880270989996	4.933076991423617E-8	2.700803005534338E-7	1.870026128270593E-8	0.0	7.546163648666323E-10
120.0	115	128	4	3	11	0.24664802745744957	non-ideal	1.1138947424943067E-9	1.9877878838517172E-10	0.0	99.99867026594984	1.7767232210979831E-9	0.06517562649801364	4.977061606248408E-8	2.723703005534338E-7	1.8817798311609355E-8	0.0	7.557849015212386E-10
