# Supplementary material for: Multiscale Multiobjective Systems Analysis (MiMoSA): an advanced metabolic modeling framework for complex systems
Source: Sci Rep. 2019 Nov 18;9:16948. doi: 10.1038/s41598-019-53188-0 (PMC6861322; doi:10.1038/s41598-019-53188-0)
Supplement: Supplementary file 2 — Supplemental File 1 [file 41598_2019_53188_MOESM2_ESM.zip › iTery101/.temp/iTery101/data/bio10_0/Attributes_Cell_Diazotroph_39.csv]

Time Step	x	y	Filament Name	Position in Filament	Filament length	Efficiency	Regime	biomass	glycogen	no3	photon	cyanophycin	o2	n2	hco3	co2	urea	nh4
2.0	50	118	4	4	11	0.0	non-ideal	5.049437919550781E-10	1.6635952716324134E-9	0.0	0.0	2.731604161395787E-10	2.726679766533535E-10	5.725016301505342E-10	2.2523192210781743E-9	1.2357178127799005E-10	0.0	0.0
3.0	50	118	4	4	11	0.0	non-ideal	5.225791464061127E-10	1.5808994813803413E-9	0.0	99.99806584722685	3.4237002544834346E-10	0.032432340393849284	8.771050663264578E-10	4.4880699451503345E-9	6.148336050079631E-10	0.0	1.479120974903762E-11
4.0	50	118	4	4	11	6.82538192253102	non-ideal	5.408455605204599E-10	1.4630846396249264E-9	0.0	99.99806584722685	4.365889846603289E-10	0.05851731573683766	1.1175805869733785E-9	6.731708841549966E-9	1.268840228165971E-9	0.0	2.607904593417286E-11
5.0	50	118	4	4	11	6.894418274536441	non-ideal	5.643761861783176E-10	1.3136143034677398E-9	0.0	99.99806584722685	5.480029966671228E-10	0.07937840562259031	1.3131739195140893E-9	9.020296694380766E-9	2.085812977420277E-9	0.0	3.976780390097656E-11
6.0	50	118	4	4	11	8.668571895767096	non-ideal	5.852345410652429E-10	1.2014661108017957E-9	0.0	99.99806584722685	6.384946944412553E-10	0.096289667014219	1.5592511434555194E-9	1.1310300545123781E-8	2.6627400156134355E-9	0.0	5.520977625295888E-11
7.0	50	118	4	4	11	7.466625155456088	non-ideal	6.034311789378644E-10	1.101239287751883E-9	0.0	99.99806584722685	7.218855132522829E-10	0.10951438986848178	1.8209939145530963E-9	1.3600300553421153E-8	3.1675503252975646E-9	8.587696064384962E-15	7.276245208589854E-11
8.0	50	118	4	4	11	6.364688130986132	non-ideal	6.196249910131682E-10	1.0091421212515553E-9	0.0	99.99806584722685	8.002266906090603E-10	0.12005690206365754	2.093408206966035E-9	1.589030055343337E-8	3.6253076048186263E-9	7.962428926153026E-15	9.18080982546555E-11
9.0	50	118	4	4	11	5.5603330446394175	non-ideal	6.341598520964794E-10	9.260688451891601E-10	0.0	99.99806584722685	8.730849324361517E-10	0.12807356209634418	2.3777222556208612E-9	1.8180300553433386E-8	4.029620739259666E-9	-3.040703111952352E-15	1.1128182907037866E-10
10.0	50	118	4	4	11	4.915627916488117	non-ideal	6.472833624229683E-10	8.513343455136839E-10	0.0	99.99806584722685	9.408908357901832E-10	0.13456518490209654	2.6729625020120745E-9	2.0470300553433385E-8	4.384375668237123E-9	6.879252072897106E-15	1.3107889764027714E-10
11.0	50	118	4	4	11	4.382829562927486	non-ideal	6.59208144733036E-10	7.839964675216323E-10	0.0	99.99806584722685	1.0042163147357442E-9	0.13950681201698775	2.977845840993157E-9	2.2760300553433417E-8	4.695186565551765E-9	1.3418085691350043E-14	1.5085099871112135E-10
12.0	50	118	4	4	11	3.940747062462451	non-ideal	6.701089573302888E-10	7.233279761709197E-10	0.0	99.99806584722685	1.0634594986324374E-9	0.14340610629073502	3.2914817009038276E-9	2.5050300553433417E-8	4.966796268690082E-9	7.175293247079915E-15	1.7117053930852337E-10
13.0	50	118	4	4	11	3.570411481519817	non-ideal	6.801287413936197E-10	6.686992668490265E-10	0.0	99.99806584722685	1.1184468015905209E-9	0.14635216296684259	3.614409177655173E-9	2.7340300553433416E-8	5.2085031186903446E-9	-1.5646071138609007E-14	1.910533485980621E-10
14.0	121	125	4	4	11	3.257017534953841	non-ideal	6.893849724608787E-10	6.195402296803283E-10	0.0	99.99848893994935	1.169139942704256E-9	0.15066196397844292	3.946780973615986E-9	2.9630300553433415E-8	5.427487058612658E-9	-8.935655755374756E-15	2.1554690976762264E-10
15.0	121	125	4	4	11	2.9892637813609206	non-ideal	6.979778379511318E-10	5.753167626455708E-10	0.0	99.99848893994935	1.2159378183742444E-9	0.12448124262704438	4.287727786401527E-9	3.1920300553433415E-8	5.626196475090548E-9	-8.580301963171267E-15	2.3196591501856597E-10
16.0	121	125	4	4	11	2.759438292670312	non-ideal	7.059924122936785E-10	5.355360547558116E-10	0.0	99.99848893994935	1.2588601562201666E-9	0.10874161499238595	4.637287529560538E-9	3.421030055343342E-8	5.810344622813613E-9	2.3000461523831155E-15	2.478893616253235E-10
17.0	121	125	4	4	11	2.5611504637181435	non-ideal	7.135010879597475E-10	4.997681089725818E-10	0.0	99.99848893994935	1.298257655212632E-9	0.09871809305540791	4.994680333938064E-9	3.650030055343342E-8	5.9815904886490905E-9	3.7822206286784655E-15	2.631484306496164E-10
18.0	121	125	4	4	11	2.389226840219118	non-ideal	7.203448761573727E-10	4.676109624997302E-10	0.0	99.99848893994935	1.3327060666030264E-9	0.09463109830815489	5.363550132045646E-9	3.879030055343342E-8	6.159001561118164E-9	1.2732988257522095E-15	2.776651240586384E-10
19.0	121	125	4	4	11	2.1694803996259675	non-ideal	7.265899272137862E-10	4.38734685609054E-10	0.0	99.99848893994935	1.3637272985798808E-9	0.09208600837421932	5.740165291364906E-9	4.1080300553433425E-8	6.331313950678675E-9	0.0	2.919150330968386E-10
20.0	121	125	4	4	11	1.9733128015024781	non-ideal	7.32316086615371E-10	4.12774689535307E-10	0.0	99.99848893994935	1.391759420699137E-9	0.091753095553137	6.12350598254218E-9	4.337030055343343E-8	6.4985193173362694E-9	0.0	3.0580029799124954E-10
21.0	121	125	4	4	11	1.8043546777775386	non-ideal	7.375899182163112E-10	3.8944607946302924E-10	0.0	99.99848893994935	1.417096141328548E-9	0.09051020960570415	6.512914149846154E-9	4.566030055343343E-8	6.661103128243225E-9	1.5586953074242531E-15	3.1959345412027043E-10
22.0	121	125	4	4	11	1.657853302018254	non-ideal	7.424676107259418E-10	3.684870763145528E-10	0.0	99.99848893994935	1.4400064085353911E-9	0.08967511904877405	6.907780853123982E-9	4.795030055343343E-8	6.8195155946159404E-9	2.70212708765186E-15	3.330635633277641E-10
23.0	121	125	4	4	11	1.5301388564857694	non-ideal	7.469974077829667E-10	3.4965793896197274E-10	0.0	99.99848893994935	1.4607368055274145E-9	0.08985369021255411	7.307550755020838E-9	5.0240300553433436E-8	6.974170399954761E-9	1.6095221427978228E-15	3.462086030136411E-10
24.0	121	125	4	4	11	1.418420165465837	non-ideal	7.51220835369003E-10	3.3274375251093796E-10	0.0	99.99848893994935	1.4795079744334824E-9	0.08960359576480066	7.711723732887187E-9	5.253030055343344E-8	7.125439023602578E-9	0.0	3.5920773516208375E-10
25.0	121	125	4	4	11	1.3203716411232418	non-ideal	7.55173754719058E-10	3.175517698469991E-10	0.0	99.99848893994935	1.496517672427989E-9	0.08943642738997037	8.119850563383763E-9	5.482030055343344E-8	7.27365479469259E-9	0.0	3.719437265909362E-10
26.0	121	125	4	4	11	1.2340556925323074	non-ideal	7.588873022860436E-10	3.0390865853055615E-10	0.0	99.99848893994935	1.5119439658791332E-9	0.08933431504201893	8.531528667225756E-9	5.7110300553433444E-8	7.419117169859728E-9	1.2161225957289217E-15	3.8426979637480414E-10
27.0	121	125	4	4	11	1.1578710959117995	non-ideal	7.623886071043178E-10	2.916585328296756E-10	0.0	99.99848893994935	1.5259471114029995E-9	0.08925928386384879	8.946396727078808E-9	5.940030055343343E-8	7.562095371729518E-9	2.0473104440469208E-15	3.9631026112372876E-10
28.0	121	125	4	4	11	1.0904718400828748	non-ideal	7.657013564792745E-10	2.8066123229563226E-10	0.0	99.99848893994935	1.5386712001168058E-9	0.08975377857859544	9.364129967255217E-9	6.169030055343343E-8	7.702831562883994E-9	1.4465736340956304E-15	4.079672119077169E-10
29.0	120	125	4	4	11	1.0307115838768592	non-ideal	7.688462683391043E-10	2.707907279806484E-10	0.0	99.99848893994935	1.5502455991734329E-9	0.08996583293705128	9.784435333605261E-9	6.398030055343343E-8	7.841543953480625E-9	0.0	4.189682526459551E-10
30.0	120	125	4	4	11	0.9776086310979419	non-ideal	7.718415138827537E-10	2.61933688462114E-10	0.0	99.99848893994935	1.560786519718356E-9	0.08002533198411048	1.0207048692061462E-8	6.627030055343343E-8	7.978429096161182E-9	0.0	4.2964399132742617E-10
31.0	120	125	4	4	11	0.9303260785135505	non-ideal	7.747030745678504E-10	2.539881931910205E-10	0.0	99.99848893994935	1.570398453924017E-9	0.07342980466897032	1.063173248555908E-8	6.856030055343348E-8	8.113663885272494E-9	0.0	4.399413532517987E-10
32.0	120	125	4	4	11	0.8881481313480916	non-ideal	7.774450599877997E-10	2.4686257855942643E-10	0.0	99.99848893994935	1.5791758033091216E-9	0.06896194652899575	1.1058275556471416E-8	7.085030055343347E-8	8.247406728853373E-9	1.2688037420733984E-15	4.5032071809724895E-10
33.0	120	125	4	4	11	0.8504655101450231	non-ideal	7.800799081095529E-10	2.4047440005140856E-10	0.0	99.99848893994935	1.5872031035477394E-9	0.06576084220620221	1.1486485962615846E-8	7.314030055343347E-8	8.37980088320555E-9	1.4754840517579794E-15	4.5983599771433453E-10
34.0	120	125	4	4	11	0.8167371197903361	non-ideal	7.826186330256834E-10	2.3474951155472477E-10	0.0	99.99848893994935	1.5945566890071284E-9	0.06369639712067088	1.1916192904745965E-8	7.543030055343347E-8	8.51097471622768E-9	0.0	4.692937459743848E-10
35.0	120	125	4	4	11	0.7865034336822276	non-ideal	7.850709372770237E-10	2.2962122009653486E-10	0.0	99.99848893994935	1.60130454825362E-9	0.06234454983967762	1.2347239019806234E-8	7.772030055343347E-8	8.641045022518441E-9	0.0	4.785476431609046E-10
36.0	120	125	4	4	11	0.7593434578796946	non-ideal	7.874454270420943E-10	2.2502954430052903E-10	0.0	99.99848893994935	1.607508287177084E-9	0.06148540810952678	1.2779485460680936E-8	8.001030055343348E-8	8.770116091368771E-9	1.0680077965998409E-15	4.873092406508075E-10
37.0	120	125	4	4	11	0.7349058148695271	non-ideal	7.897497762246112E-10	2.2092052606526812E-10	0.0	99.99848893994935	1.6132235880396895E-9	0.060906536686423304	1.3212808889450328E-8	8.230030055343348E-8	8.898281350742698E-9	0.0	4.957748995071196E-10
38.0	120	125	4	4	11	0.7128922469504015	non-ideal	7.919907790782601E-10	2.1724563050105356E-10	0.0	99.99848893994935	1.618500009140865E-9	0.060508544820020535	1.3647095450514024E-8	8.459030055343348E-8	9.025625894363764E-9	0.0	5.041870131621429E-10
39.0	120	125	4	4	11	0.6930226361263228	non-ideal	7.941744487401722E-10	2.139612056185083E-10	0.0	99.99848893994935	1.6233820924927758E-9	0.060205029696964056	1.4082242643142809E-8	8.688030055343348E-8	9.152226397071317E-9	1.071799281290232E-15	5.12461181737642E-10
40.0	120	125	4	4	11	0.6750488596219091	non-ideal	7.96306176547918E-10	2.1102798341686548E-10	0.0	99.99848893994935	1.6279104785516997E-9	0.060024582640372734	1.4518161573860732E-8	8.917030055343349E-8	9.278150873333377E-9	0.0	5.205235249594292E-10
41.0	120	125	4	4	11	0.6587732687822064	non-ideal	7.983907522741743E-10	2.0841063743453122E-10	0.0	99.99848893994935	1.6321212572823719E-9	0.060172746021580514	1.4954769673322507E-8	9.146030055343349E-8	9.40346146076349E-9	0.0	5.288461426596546E-10
42.0	120	125	4	4	11	0.644005437940242	non-ideal	8.004324156142597E-10	2.0607739611434265E-10	0.0	99.99848893994935	1.6360467099939514E-9	0.059964012264596016	1.539199174776061E-8	9.375030055343349E-8	9.528214450443945E-9	0.0	5.362220752470051E-10
43.0	119	126	4	4	11	0.6305716602855612	non-ideal	8.024349763736842E-10	2.039996788746904E-10	0.0	99.99854938191298	1.6397163829815138E-9	0.0598046983024138	1.582976309813533E-8	9.60403005534335E-8	9.652459633209391E-9	0.0	5.444195070950591E-10
44.0	119	126	4	4	11	0.6183360135425144	non-ideal	8.044018338854056E-10	2.0215178385704902E-10	0.0	99.99854938191298	1.6431565778994636E-9	0.05977520685226054	1.626802399255496E-8	9.83303005534335E-8	9.776242261851638E-9	0.0	5.513762548159738E-10
45.0	119	126	4	4	11	0.607169099961533	non-ideal	8.063360069926421E-10	2.005105723696823E-10	0.0	99.99854938191298	1.6463907941053337E-9	0.059698859213481156	1.6706719886372696E-8	1.006203005534335E-7	9.899603668578322E-9	0.0	5.582866449357866E-10
46.0	119	126	4	4	11	0.5969512239192548	non-ideal	8.082402108907798E-10	1.9905523962417077E-10	0.0	99.99854938191298	1.6494405080960094E-9	0.0596369291795524	1.7145803685339076E-8	1.0291030055343352E-7	1.0022580370845118E-8	0.0	5.650801591579564E-10
47.0	119	126	4	4	11	0.587586776411711	non-ideal	8.101168562084107E-10	1.9776706881795302E-10	0.0	99.99854938191298	1.6523247016498684E-9	0.059668069373915965	1.7585231162989632E-8	1.0520030055343352E-7	1.0145205921755648E-8	0.0	5.715355563776075E-10
48.0	119	126	4	4	11	0.5789801655215733	non-ideal	8.119680988396168E-10	1.9662922633959246E-10	0.0	99.99854938191298	1.6550605929282578E-9	0.05981314290682709	1.802496343462447E-8	1.0749030055343352E-7	1.026751030585039E-8	0.0	5.782112903562261E-10
49.0	119	126	4	4	11	0.5710514304003959	non-ideal	8.137958891189738E-10	1.956265677419513E-10	0.0	99.99854938191298	1.6576638294394627E-9	0.05974461490100078	1.846496647018904E-8	1.0978030055343352E-7	1.038952028676115E-8	0.0	5.840300866496696E-10
50.0	119	126	4	4	11	0.563735988472624	non-ideal	8.156019542668921E-10	1.9474546920822487E-10	0.0	99.99854938191298	1.6601480481660669E-9	0.05973964909050914	1.890520722784933E-8	1.1207030055343353E-7	1.0511260819661068E-8	0.0	5.896615162334478E-10
51.0	119	126	4	4	11	0.5569640159849304	non-ideal	8.173878391146506E-10	1.939736781278614E-10	0.0	99.99854938191298	1.6625257291127676E-9	0.0597848766708712	1.9345657272744675E-8	1.1436030055343353E-7	1.0632754023234414E-8	0.0	5.951777920576276E-10
52.0	119	126	4	4	11	0.550678399083496	non-ideal	8.191549470098757E-10	1.93300169700594E-10	0.0	99.99854938191298	1.6648083246475185E-9	0.059660589673746114	1.9786292342533913E-8	1.1665030055343353E-7	1.075401946351922E-8	0.0	6.007518380053287E-10
53.0	119	126	4	4	11	0.5448347600196155	non-ideal	8.20904531595911E-10	1.927150259771087E-10	0.0	99.99854938191298	1.6670058546556075E-9	0.05977888306468156	2.02270890673894E-8	1.189403005534341E-7	1.0875075331611024E-8	0.0	6.062558721199254E-10
54.0	119	126	4	4	11	0.539386288042456	non-ideal	8.226377098349375E-10	1.922093280151365E-10	0.0	99.99854938191298	1.6691273098831126E-9	0.059751137589646924	2.0668026376321778E-8	1.212303005534336E-7	1.099593809089061E-8	0.0	6.118443447354469E-10
55.0	119	126	4	4	11	0.5342902758255531	non-ideal	8.243554938247579E-10	1.9177505188733616E-10	0.0	99.99854938191298	1.6711809333657442E-9	0.05972279725692399	2.110908624521902E-8	1.235203005534336E-7	1.1116622338202367E-8	0.0	6.169302731072951E-10
56.0	119	126	4	4	11	0.5295138984202358	non-ideal	8.260587937041745E-10	1.914049786423655E-10	0.0	99.99854938191298	1.6731740489425073E-9	0.059622412345208806	2.1550251991592475E-8	1.258103005534336E-7	1.1237141442617265E-8	0.0	6.215417689476447E-10
57.0	119	126	4	4	11	0.5250252878304131	non-ideal	8.277484285623016E-10	1.9109261574669702E-10	0.0	99.99854938191298	1.6751132347312563E-9	0.059727649897139405	2.1991508617154017E-8	1.281003005534336E-7	1.1357507509900396E-8	0.0	6.261443057087963E-10
58.0	118	125	4	4	11	0.5207959913327971	non-ideal	8.294251238486675E-10	1.9083212273769955E-10	0.0	99.99848893994935	1.6770042692524416E-9	0.060289037373664506	2.2432841897084646E-8	1.3039030055343364E-7	1.1477731750013303E-8	0.0	6.311719720803347E-10
59.0	118	125	4	4	11	0.5167968024825753	non-ideal	8.31089552737581E-10	1.9061823461194078E-10	0.0	99.99848893994935	1.6788526743701103E-9	0.05603381416274667	2.2874240929729268E-8	1.3268030055343364E-7	1.1597823857790298E-8	0.0	6.347281339397969E-10
60.0	118	125	4	4	11	0.5130113020360164	non-ideal	8.327423029370785E-10	1.90446236030822E-10	0.0	99.99848893994935	1.6806629999110063E-9	0.05318028153390779	2.3315693581151634E-8	1.3497030055343365E-7	1.1717793118792438E-8	0.0	6.383250614194586E-10
61.0	118	125	4	4	11	0.5094128721712353	non-ideal	8.343839252284901E-10	1.903118790276404E-10	0.0	99.99848893994935	1.6824397587136926E-9	0.05119759281020974	2.3757191404548362E-8	1.3726030055343365E-7	1.1837647289127068E-8	0.0	6.420330174906224E-10
62.0	118	125	4	4	11	0.5059898831115472	non-ideal	8.360149010223601E-10	1.9021133799064755E-10	0.0	99.99848893994935	1.6841865956348998E-9	0.04969049249957021	2.419872446845472E-8	1.3955030055343365E-7	1.1957394185074096E-8	0.0	6.448328601843704E-10
63.0	118	125	4	4	11	0.5027207281607583	non-ideal	8.376356762663209E-10	1.901411753262197E-10	0.0	99.99848893994935	1.685907077789418E-9	0.04840521314453464	2.4640285553431392E-8	1.4184030055343365E-7	1.2077040354756423E-8	0.0	6.478999770453507E-10
64.0	118	125	4	4	11	0.49959427139634527	non-ideal	8.392466537460758E-10	1.9009829619362956E-10	0.0	99.99848893994935	1.6876042818858712E-9	0.04747568161058074	2.5081867446427213E-8	1.4413030055343366E-7	1.2196592000805653E-8	0.0	6.515152645569788E-10
65.0	118	125	4	4	11	0.4965970207758212	non-ideal	8.408481990448619E-10	1.9007991835773772E-10	0.0	99.99848893994935	1.6892809847382051E-9	0.04676271567855795	2.5523463774043435E-8	1.4642030055343363E-7	1.2316054738117957E-8	0.0	6.551930995105306E-10
66.0	118	125	4	4	11	0.4937173355489065	non-ideal	8.424406390485038E-10	1.900835390218792E-10	0.0	99.99848893994935	1.6909396154039683E-9	0.04618692984884255	2.596506846140307E-8	1.4871030055343364E-7	1.2435433802175016E-8	0.0	6.585841148808546E-10
67.0	118	125	4	4	11	0.4909431262332252	non-ideal	8.440242791562761E-10	1.9010690734374616E-10	0.0	99.99848893994935	1.6925824978284374E-9	0.045789302950102875	2.64066768833505E-8	1.5100030055343364E-7	1.2554733703121942E-8	0.0	6.622201934602636E-10
68.0	118	125	4	4	11	0.48826761955660314	non-ideal	8.455993938955253E-10	1.9014799793246376E-10	0.0	99.99848893994935	1.694211589031293E-9	0.04547903967701352	2.684828416511653E-8	1.5329030055343364E-7	1.2673958801993499E-8	0.0	6.657189109625008E-10
69.0	118	125	4	4	11	0.48568115819184804	non-ideal	8.471662317930883E-10	1.9020499032802183E-10	0.0	99.99848893994935	1.6958286564074778E-9	0.045211827273384554	2.7289886019603123E-8	1.5558030055343364E-7	1.2793113058987315E-8	0.0	6.686000728726639E-10
70.0	118	125	4	4	11	0.48317559419735984	non-ideal	8.487250271017637E-10	1.9027624677796668E-10	0.0	99.99848893994935	1.697435386376669E-9	0.04505280819021668	2.7731479182473872E-8	1.5787030055343365E-7	1.2912199915128074E-8	0.0	6.713306538166472E-10
71.0	118	125	4	4	11	0.4807464024457708	non-ideal	8.502759865024542E-10	1.903602938103719E-10	0.0	99.99848893994935	1.6990331233396478E-9	0.044838247725433024	2.8173059782766962E-8	1.6016030055343365E-7	1.3031222837525733E-8	0.0	6.739229575592169E-10
72.0	118	125	4	4	11	0.4783849631097943	non-ideal	8.518193026532071E-10	1.9045580750381772E-10	0.0	99.99848893994935	1.700623189159925E-9	0.04464425421406072	2.8614625033251994E-8	1.6245030055343365E-7	1.315018478618987E-8	0.0	6.765084116072867E-10
73.0	117	126	4	4	11	0.47608683952407777	non-ideal	8.533551586460699E-10	1.9056159610985884E-10	0.0	99.99854938191298	1.7022068013199737E-9	0.0445478847465979	2.905617262542969E-8	1.6474030055343365E-7	1.3269088427864402E-8	0.0	6.807174962068434E-10
74.0	117	126	4	4	11	0.47384897500714324	non-ideal	8.54883715599979E-10	1.9067660024417414E-10	0.0	99.99854938191298	1.7037848962034476E-9	0.04452020134761836	2.9497699630535648E-8	1.6703030055343366E-7	1.3387936357005134E-8	0.0	6.837535142233288E-10
75.0	117	126	4	4	11	0.47166448957671675	non-ideal	8.564051252556756E-10	1.9079984505748288E-10	0.0	99.99854938191298	1.7053584262770328E-9	0.04444219657622388	2.993920409130341E-8	1.6932030055343366E-7	1.35067310286674E-8	0.0	6.865056072330897E-10
76.0	117	126	4	4	11	0.46953039188336576	non-ideal	8.579195266809085E-10	1.9093046272602095E-10	0.0	99.99854938191298	1.7069281931382296E-9	0.04440361547686932	3.0380683961948326E-8	1.7161030055343366E-7	1.3625474679595087E-8	0.0	6.898354116292661E-10
77.0	117	126	4	4	11	0.4674426773193894	non-ideal	8.594270517712184E-10	1.9106767461192868E-10	0.0	99.99854938191298	1.7084949621419914E-9	0.04442760192955553	3.082213771149753E-8	1.7390030055343366E-7	1.3744169282812014E-8	0.0	6.936292335737181E-10
78.0	117	126	4	4	11	0.465399041811541	non-ideal	8.60927823748279E-10	1.9121078019778195E-10	0.0	99.99854938191298	1.7100593907271004E-9	0.04442389470098224	3.126356382799112E-8	1.7619030055343367E-7	1.3862816719811989E-8	0.0	6.972832641742072E-10
79.0	117	126	4	4	11	0.4633967208492914	non-ideal	8.624219549146938E-10	1.9135914995405282E-10	0.0	99.99854938191298	1.7116220241538626E-9	0.044374081135058224	3.170496073594629E-8	1.7848030055343367E-7	1.3981418813992729E-8	0.0	7.002664040334311E-10
80.0	117	126	4	4	11	0.4614322589383348	non-ideal	8.639095498212058E-10	1.9151221802376544E-10	0.0	99.99854938191298	1.7131833738158685E-9	0.04439189733437865	3.2146327180708395E-8	1.8077030055343367E-7	1.4099977213606332E-8	0.0	7.036083211942487E-10
81.0	117	126	4	4	11	0.45950318018465797	non-ideal	8.653907108806456E-10	1.9166947540879435E-10	0.0	99.99854938191298	1.7147439488775635E-9	0.044393837194849246	3.258766235238778E-8	1.8306030055343367E-7	1.4218493358688068E-8	0.0	7.063969197731589E-10
82.0	117	126	4	4	11	0.45760874490032366	non-ideal	8.668655309977716E-10	1.9183046436160878E-10	0.0	99.99854938191298	1.7163041119486678E-9	0.0444326275516033	3.3028965022408643E-8	1.8535030055343368E-7	1.4336968765866115E-8	0.0	7.098524748616737E-10
83.0	117	126	4	4	11	0.45574593910356276	non-ideal	8.68334097526187E-10	1.9199477405321302E-10	0.0	99.99854938191298	1.7178642199939069E-9	0.04444061345294169	3.3470234306681146E-8	1.8764030055343368E-7	1.4455404785470329E-8	0.0	7.130683027166242E-10
84.0	117	126	4	4	11	0.4539129723917755	non-ideal	8.697964921180609E-10	1.9216203475675183E-10	0.0	99.99854938191298	1.7194245790839365E-9	0.04437652104192575	3.391146936206474E-8	1.8993030055343368E-7	1.4573802706071963E-8	0.0	7.154520176769593E-10
85.0	117	126	4	4	11	0.4521080094201628	non-ideal	8.712527963542182E-10	1.9233191428873347E-10	0.0	99.99854938191298	1.7209855214858798E-9	0.04441483671218508	3.43526697942341E-8	1.9222030055343369E-7	1.4692163625835714E-8	0.0	7.185861844846025E-10
86.0	117	126	4	4	11	0.4503309570197298	non-ideal	8.727030836686084E-10	1.9250411383089799E-10	0.0	99.99854938191298	1.7225472417080352E-9	0.044565502429522896	3.479383469471562E-8	1.945103005534337E-7	1.4810488768459021E-8	0.0	7.216840052291938E-10
87.0	117	126	4	4	11	0.4485792272693934	non-ideal	8.741474270674683E-10	1.9267836556024013E-10	0.0	99.99854938191298	1.7241099930032255E-9	0.044595961112449595	3.523496373503432E-8	1.968003005534337E-7	1.492877913117124E-8	0.0	7.235541218284786E-10
88.0	117	126	4	4	11	0.44685262025343464	non-ideal	8.755858934163518E-10	1.9285442809156805E-10	0.0	99.99854938191298	1.7256739285802123E-9	0.04453374680379202	3.567605623009451E-8	1.990903005534337E-7	1.5047035792968816E-8	0.0	7.259050567086364E-10
89.0	117	126	4	4	11	0.44514917069968635	non-ideal	8.770185467368496E-10	1.9303208513780755E-10	0.0	99.99854938191298	1.7272392130877946E-9	0.04454108727403079	3.611711175890923E-8	2.013803005534337E-7	1.5165259714642373E-8	0.0	7.289053722403746E-10
90.0	117	126	4	4	11	0.4434679339784743	non-ideal	8.784454499124125E-10	1.9321114207118168E-10	0.0	99.99854938191298	1.7288060081056548E-9	0.04453712417304758	3.655813005457136E-8	2.036703005534337E-7	1.5283451778269635E-8	0.0	7.319999595910716E-10
91.0	117	126	4	4	11	0.44180849492890384	non-ideal	8.798666640143687E-10	1.9339142404993574E-10	0.0	99.99854938191298	1.7303744443960987E-9	0.04456811752852233	3.699911083181528E-8	2.059603005534337E-7	1.540161284480649E-8	0.0	7.346331505386927E-10
92.0	117	126	4	4	11	0.44017023154470397	non-ideal	8.812822455166936E-10	1.935727742118943E-10	0.0	99.99854938191298	1.7319445969391924E-9	0.04450427759017204	3.744005363086274E-8	2.082503005534337E-7	1.5519743806408026E-8	0.0	7.367496387693468E-10
93.0	117	126	4	4	11	0.43855166046087024	non-ideal	8.82692251514196E-10	1.9375505184036197E-10	0.0	99.99854938191298	1.733516588274021E-9	0.044446470294373215	3.7880958388188026E-8	2.105403005534337E-7	1.5637845403689174E-8	0.0	7.393200305599768E-10
94.0	117	126	4	4	11	0.4369529155383995	non-ideal	8.840967343377179E-10	1.939381301755495E-10	0.0	99.99854938191298	1.7350904563204759E-9	0.04440536630375697	3.832182466983286E-8	2.128303005534337E-7	1.5755918476271706E-8	0.0	7.416828344728202E-10
95.0	117	126	4	4	11	0.4353724638052694	non-ideal	8.854957472180801E-10	1.9412189596781213E-10	0.0	99.99854938191298	1.73666629766358E-9	0.04441692175332499	3.876265247965686E-8	2.151203005534337E-7	1.5873963701394025E-8	0.0	7.44102325511552E-10
96.0	117	126	4	4	11	0.43381052837896406	non-ideal	8.868893383977798E-10	1.9430624704427612E-10	0.0	99.99854938191298	1.738244118238546E-9	0.04445236713528425	3.9203441393618866E-8	2.1741030055343371E-7	1.599198187701498E-8	0.0	7.467766430267731E-10
97.0	117	126	4	4	11	0.4322655083139484	non-ideal	8.882775591217309E-10	1.9449109229669304E-10	0.0	99.99854938191298	1.739824016698268E-9	0.04442348995553869	3.964419159867609E-8	2.1970030055343372E-7	1.610997358526024E-8	0.0	7.490219283176069E-10
98.0	117	126	4	4	11	0.4307382814657511	non-ideal	8.896604546556333E-10	1.946763493124755E-10	0.0	99.99854938191298	1.7414059650581167E-9	0.044454132527668694	4.008490263074652E-8	2.2199030055343372E-7	1.622793960375379E-8	0.0	7.51646547411163E-10
99.0	117	126	4	4	11	0.42922694126276495	non-ideal	8.910380722178076E-10	1.9486194499929487E-10	0.0	99.99854938191298	1.7429900284397446E-9	0.04443809546604869	4.052557462484342E-8	2.2428030055343372E-7	1.634588049998001E-8	0.0	7.537090781004647E-10
100.0	117	126	4	4	11	0.42773204256432984	non-ideal	8.924104575665943E-10	1.950478130613522E-10	0.0	99.99854938191298	1.7445762196068658E-9	0.04444989141582761	4.096620747053588E-8	2.2657030055343372E-7	1.6463796907803073E-8	0.0	7.55682754124175E-10
101.0	117	126	4	4	11	0.42625308299927067	non-ideal	8.937776546038195E-10	1.9523389453034172E-10	0.0	99.99854938191298	1.7461645387231907E-9	0.044416812644630876	4.140680104145047E-8	2.2886030055343373E-7	1.658168945223645E-8	0.0	7.574293226313998E-10
102.0	117	126	4	4	11	0.4247894378764159	non-ideal	8.951397057701056E-10	1.9542013652986508E-10	0.0	99.99854938191298	1.74775498402833E-9	0.04443623285651212	4.184735524586104E-8	2.3115030055343373E-7	1.669955873462787E-8	0.0	7.591407296745747E-10
103.0	117	126	4	4	11	0.4233406059640361	non-ideal	8.964966537501289E-10	1.956064916189257E-10	0.0	99.99854938191298	1.7493475713537455E-9	0.04458818459816744	4.228787013197884E-8	2.3344030055343373E-7	1.6817405299349746E-8	0.0	7.613210907904193E-10
104.0	117	126	4	4	11	0.4219066169669028	non-ideal	8.978485398304077E-10	1.9579291725277843E-10	0.0	99.99854938191298	1.7509422883754477E-9	0.04458303949746419	4.2728345624416514E-8	2.3573030055343374E-7	1.693522971969112E-8	0.0	7.623127510522938E-10
105.0	117	126	4	4	11	0.42048699143846574	non-ideal	8.991954034185246E-10	1.959793755475875E-10	0.0	99.99854938191298	1.7525391116644752E-9	0.044699434104885895	4.316878161889269E-8	2.3802030055343374E-7	1.7053032567404982E-8	0.0	7.647357952000444E-10
106.0	116	127	4	4	11	0.41908110100298845	non-ideal	9.005372844634295E-10	1.9616583257517485E-10	0.0	99.99860982391314	1.7541380465352534E-9	0.04908112025667966	4.360917820241067E-8	2.4031030055343374E-7	1.717081434237547E-8	0.0	7.656981827849956E-10
107.0	116	127	4	4	11	0.417689070973602	non-ideal	9.018742223507728E-10	1.9635227042720314E-10	0.0	99.99860982391314	1.7557390801534236E-9	0.06042524022729026	4.4049535383289994E-8	2.4260030055343374E-7	1.7288575409765916E-8	0.0	7.622834221992851E-10
108.0	116	127	4	4	11	0.4163106843738137	non-ideal	9.032062551703545E-10	1.9653864936550688E-10	0.0	99.99860982391314	1.7573421855527597E-9	0.06869478199208401	4.448985311347618E-8	2.4489030055343375E-7	1.7406316445279912E-8	0.0	7.594831324702635E-10
109.0	116	127	4	4	11	0.4149454970418318	non-ideal	9.045334205458956E-10	1.9672494414622835E-10	0.0	99.99860982391314	1.75894733985431E-9	0.06753286362840114	4.493013137960631E-8	2.4718030055343375E-7	1.7524037955196385E-8	0.0	7.572479716424161E-10
110.0	116	127	4	4	11	0.41359332392622794	non-ideal	9.058557561691853E-10	1.9691113323554673E-10	0.0	99.99860982391314	1.760554535712563E-9	0.06669112561023827	4.537037028321093E-8	2.4947030055343375E-7	1.7641740398836484E-8	0.0	7.55762038947511E-10
111.0	116	127	4	4	11	0.412254147489945	non-ideal	9.071732970139982E-10	1.9709719739232393E-10	0.0	99.99860982391314	1.7621637188918721E-9	0.06631798765335875	4.5810569675217857E-8	2.5176030055343375E-7	1.775942430885967E-8	0.0	7.5463198944586E-10
112.0	116	127	4	4	11	0.4109270825410273	non-ideal	9.084860792616236E-10	1.9728311975404126E-10	0.0	99.99860982391314	1.763774887330367E-9	0.06585782422278735	4.625072971808599E-8	2.5405030055343376E-7	1.787709010909207E-8	0.0	7.539176228502113E-10
113.0	116	127	4	4	11	0.40961246820205055	non-ideal	9.097941384006373E-10	1.9746888494738985E-10	0.0	99.99860982391314	1.7653880109305158E-9	0.06562970961043936	4.669085042417348E-8	2.5634030055343376E-7	1.79947382651231E-8	0.0	7.53400549052507E-10
114.0	116	127	4	4	11	0.40831005239718865	non-ideal	9.110975096938108E-10	1.976544795813455E-10	0.0	99.99860982391314	1.7670030647671674E-9	0.06562037797750014	4.7130931847874886E-8	2.5863030055343376E-7	1.811236922144256E-8	0.0	7.528866947286335E-10
115.0	116	127	4	4	11	0.4070197295666439	non-ideal	9.123962268508099E-10	1.9783989168360727E-10	0.0	99.99860982391314	1.7686200038800115E-9	0.06552802778835999	4.757097393831117E-8	2.6092030055343376E-7	1.8229983449901963E-8	0.0	7.528619448321705E-10
116.0	116	127	4	4	11	0.4057409804665938	non-ideal	9.136903231670068E-10	1.980251107276266E-10	0.0	99.99860982391314	1.7702387978928894E-9	0.06536433883338984	4.801097673573784E-8	2.6321030055343377E-7	1.8347581386148257E-8	0.0	7.529305100197292E-10
117.0	116	127	4	4	11	0.4044736418507948	non-ideal	9.149798327873714E-10	1.9821012728246053E-10	0.0	99.99860982391314	1.7718594335720706E-9	0.0653204938431616	4.8450940383282166E-8	2.6550030055343377E-7	1.8465163426334346E-8	0.0	7.530845794397133E-10
118.0	116	127	4	4	11	0.4032179464681943	non-ideal	9.162647880612173E-10	1.9839493297876852E-10	0.0	99.99860982391314	1.7734818594921582E-9	0.0652334456697955	4.8890864813136205E-8	2.6779030055343377E-7	1.8582730028715193E-8	0.0	7.540894085756703E-10
119.0	116	127	4	4	11	0.40197330119572167	non-ideal	9.175452222525566E-10	1.9857952067493356E-10	0.0	99.99860982391314	1.7751060618591737E-9	0.06523610844234767	4.933075017758374E-8	2.700803005534338E-7	1.8700281573993957E-8	0.0	7.550263024042027E-10
120.0	116	127	4	4	11	0.40073996095433345	non-ideal	9.18821166637958E-10	1.9876388379993886E-10	0.0	99.99860982391314	1.7767319850076107E-9	0.0651949956665013	4.977059639325478E-8	2.723703005534338E-7	1.8817818513722983E-8	0.0	7.56120239608969E-10
