# Supplementary material for: Multiscale Multiobjective Systems Analysis (MiMoSA): an advanced metabolic modeling framework for complex systems
Source: Sci Rep. 2019 Nov 18;9:16948. doi: 10.1038/s41598-019-53188-0 (PMC6861322; doi:10.1038/s41598-019-53188-0)
Supplement: Supplementary file 2 — Supplemental File 1 [file 41598_2019_53188_MOESM2_ESM.zip › iTery101/.temp/iTery101/data/bio10_0/Attributes_Cell_Diazotroph_40.csv]

Time Step	x	y	Filament Name	Position in Filament	Filament length	Efficiency	Regime	biomass	glycogen	no3	photon	cyanophycin	o2	n2	hco3	co2	urea	nh4
2.0	145	58	4	5	11	0.0	non-ideal	5.093080625035589E-10	1.6580193266827348E-9	0.0	0.0	2.724825376213243E-10	2.722014386509384E-10	5.723481564028594E-10	2.2527630759273345E-9	1.2365979228792818E-10	0.0	0.0
3.0	145	58	4	5	11	0.0	non-ideal	5.26767058279222E-10	1.5807124994829013E-9	0.0	99.99443941160688	3.425103944381137E-10	0.03245664946479442	8.767547264125078E-10	4.488077468718356E-9	6.156086924160598E-10	0.0	1.4801041755202066E-11
4.0	145	58	4	5	11	6.714235155832924	non-ideal	5.448312721620977E-10	1.4629099181573341E-9	0.0	99.99443941160688	4.367552743858858E-10	0.058562024444888734	1.1171655567848466E-9	6.731715357049971E-9	1.269175635185008E-9	0.0	2.6096535853206034E-11
5.0	145	58	4	5	11	6.779254938139119	non-ideal	5.680749363430547E-10	1.3136514717677981E-9	0.0	99.99443941160688	5.480494034438018E-10	0.07943968222858566	1.3130589477891273E-9	9.020296889830977E-9	2.084800617531278E-9	0.0	3.979442195040743E-11
6.0	145	58	4	5	11	8.519633146848722	non-ideal	5.886950013082237E-10	1.2015037385491376E-9	0.0	99.99443941160688	6.385352212318721E-10	0.09636360618049894	1.5591513816461201E-9	1.1310300544482089E-8	2.6617606350585195E-9	0.0	5.5245322014923654E-11
7.0	145	58	4	5	11	7.349934311386475	non-ideal	6.066992903253233E-10	1.1012529702944328E-9	0.0	99.99443941160688	7.21934741174313E-10	0.10960989414862997	1.8208725954402772E-9	1.3600300553420064E-8	3.1667740546161487E-9	8.594234066006541E-15	7.280943150317414E-11
8.0	145	58	4	5	11	6.274534797543098	non-ideal	6.227322436015285E-10	1.0091488915826531E-9	0.0	99.99443941160688	8.002761716620449E-10	0.12016715496196101	2.093286418540207E-9	1.5890300553433366E-8	3.6246160830368987E-9	7.982628381201552E-15	9.186693263891606E-11
9.0	145	58	4	5	11	5.487746021413907	non-ideal	6.371303174231194E-10	9.260727731015096E-10	0.0	99.99443941160688	8.731330480527881E-10	0.1282013066870618	2.3776039952080374E-9	1.8180300553433386E-8	4.028980404103343E-9	-2.9587267303043627E-15	1.1135355874571627E-10
10.0	145	58	4	5	11	4.855895630228281	non-ideal	6.501369644444345E-10	8.513355037528929E-10	0.0	99.99443941160688	9.40941895951193E-10	0.13470027308934118	2.672855846688327E-9	2.0470300553433385E-8	4.383760913995106E-9	-1.184643936027936E-14	1.3116554906871095E-10
11.0	145	58	4	5	11	4.333158709629955	non-ideal	6.619602770297076E-10	7.839953162574384E-10	0.0	99.99443941160688	1.0042663952882872E-9	0.1396451077144309	2.977740992025242E-9	2.2760300553433417E-8	4.6946111516928385E-9	-4.514450945168648E-15	1.509509072790612E-10
12.0	145	58	4	5	11	3.898670241269744	non-ideal	6.727718681194318E-10	7.23325375259856E-10	0.0	99.99443941160688	1.0635069541015677E-9	0.14354728606130215	3.291375843324443E-9	2.5050300553433417E-8	4.966259073731862E-9	-3.044501766165506E-15	1.7128056722502016E-10
13.0	145	58	4	5	11	3.5342316102804556	non-ideal	6.827119649212894E-10	6.686955750204028E-10	0.0	99.99443941160688	1.1184883629631198E-9	0.14650240563246433	3.6142944440817594E-9	2.7340300553433416E-8	5.208016178816624E-9	-2.127397506435484E-15	1.9117959597287293E-10
14.0	122	124	4	5	11	3.2253823795513217	non-ideal	6.918973055983721E-10	6.195357288633456E-10	0.0	99.99842849802225	1.169181820140983E-9	0.1507850177264901	3.9466718158453925E-9	2.9630300553433415E-8	5.427014636113866E-9	-1.6658630204086166E-15	2.157079405043117E-10
15.0	122	124	4	5	11	2.9615977770619093	non-ideal	7.00426697968101E-10	5.753114387886693E-10	0.0	99.99842849802225	1.2159804123880567E-9	0.12456454918559624	4.2876241749006215E-9	3.1920300553433415E-8	5.6257354896904645E-9	-8.543481627746042E-15	2.3212901463043727E-10
16.0	122	124	4	5	11	2.7350437750608485	non-ideal	7.083844342837931E-10	5.355301691302419E-10	0.0	99.99842849802225	1.2589061108762064E-9	0.10886555511463283	4.6371758572946786E-9	3.421030055343342E-8	5.809858425617686E-9	2.1337461667190533E-15	2.480815537643622E-10
17.0	122	124	4	5	11	2.53958631011012	non-ideal	7.158414033251569E-10	4.997617445327017E-10	0.0	99.99842849802225	1.2983030920699017E-9	0.09878166489091757	4.994570703941116E-9	3.650030055343342E-8	5.981117086852185E-9	2.9956753082207477E-15	2.6333027289072195E-10
18.0	122	124	4	5	11	2.369868320560625	non-ideal	7.226332495409928E-10	4.676043168871034E-10	0.0	99.99842849802225	1.3327045271731658E-9	0.09466108873334612	5.363556498110693E-9	3.879030055343342E-8	6.159000849948097E-9	2.0451402801293885E-15	2.778418838067903E-10
19.0	122	124	4	5	11	2.1505958182171594	non-ideal	7.288319533721075E-10	4.387284136615851E-10	0.0	99.99842849802225	1.3637254429864967E-9	0.09209928368345302	5.740172200230252E-9	4.1080300553433425E-8	6.331312464612747E-9	0.0	2.920895666691674E-10
20.0	122	124	4	5	11	1.9566459135613532	non-ideal	7.345166041618889E-10	4.1276759070489295E-10	0.0	99.99842849802225	1.3917587587865376E-9	0.0918113779957308	6.123512503035815E-9	4.337030055343343E-8	6.498519109582432E-9	0.0	3.060131899852689E-10
21.0	122	124	4	5	11	1.7895689221199924	non-ideal	7.397529177459372E-10	3.894386850539326E-10	0.0	99.99842849802225	1.4170956293140466E-9	0.09058732186743262	6.5129186832225064E-9	4.566030055343343E-8	6.661103966331027E-9	1.7902863968173395E-15	3.1982994181364825E-10
22.0	122	124	4	5	11	1.6446077922490205	non-ideal	7.445965107326925E-10	3.6847956799462437E-10	0.0	99.99842849802225	1.440006070524485E-9	0.08972136735039726	6.907785048154376E-9	4.795030055343343E-8	6.81951668906429E-9	2.8908989110443606E-15	3.3328698920565523E-10
23.0	122	124	4	5	11	1.5181974505451648	non-ideal	7.490951544289485E-10	3.4965030242254486E-10	0.0	99.99842849802225	1.4607366806617054E-9	0.08987542353462813	7.307554769352651E-9	5.0240300553433436E-8	6.974171720800433E-9	1.4945852987906385E-15	3.464201667726997E-10
24.0	122	124	4	5	11	1.4075908889526212	non-ideal	7.532899790065273E-10	3.3273600460765766E-10	0.0	99.99842849802225	1.479508077340629E-9	0.08966956523163794	7.711727829245337E-9	5.253030055343344E-8	7.1254404628314936E-9	0.0	3.594648307821246E-10
25.0	122	124	4	5	11	1.3104961440709058	non-ideal	7.572164888062797E-10	3.175439366140149E-10	0.0	99.99842849802225	1.4965178076300017E-9	0.08949541904102754	8.119853882775771E-9	5.482030055343344E-8	7.2736565941463985E-9	0.0	3.722039589583057E-10
26.0	122	124	4	5	11	1.2249951368136793	non-ideal	7.609055424694E-10	3.03900759406939E-10	0.0	99.99842849802225	1.5119441566281496E-9	0.08939285788190432	8.531531533141682E-9	5.7110300553433444E-8	7.419119198069715E-9	1.5782393084882466E-15	3.8453834072293145E-10
27.0	122	124	4	5	11	1.1495169542514738	non-ideal	7.643840337741382E-10	2.9165057833036294E-10	0.0	99.99842849802225	1.5259473859173341E-9	0.08928646362610147	8.946399415939705E-9	5.940030055343343E-8	7.562097525006318E-9	2.4102577042331896E-15	3.9655806010527297E-10
28.0	122	124	4	5	11	1.082733179344097	non-ideal	7.676754521372671E-10	2.806532318936358E-10	0.0	99.99842849802225	1.538671607704173E-9	0.08979992132217221	9.364132863288743E-9	6.169030055343343E-8	7.70283370407663E-9	1.299687017995014E-15	4.082402758434679E-10
29.0	121	124	4	5	11	1.0235124907501347	non-ideal	7.708003368728961E-10	2.707826892715951E-10	0.0	99.99842849802225	1.5502461042039603E-9	0.09002651425744151	9.784438321700772E-9	6.398030055343343E-8	7.841546109586976E-9	0.0	4.192642463626304E-10
30.0	121	124	4	5	11	0.9708818589783119	non-ideal	7.7377669415575E-10	2.6192561805674246E-10	0.0	99.99842849802225	1.5607869891373494E-9	0.08009346141383338	1.0207051094459936E-8	6.627030055343343E-8	7.978431477554805E-9	0.0	4.299655164066886E-10
31.0	121	124	4	5	11	0.9240107332346637	non-ideal	7.766203868905982E-10	2.539800965788226E-10	0.0	99.99842849802225	1.5703989805918708E-9	0.07345647680245021	1.0631734893312061E-8	6.856030055343348E-8	8.113666293367453E-9	1.0517648420112633E-15	4.4021430847827433E-10
32.0	121	124	4	5	11	0.8821994488711267	non-ideal	7.793454131846812E-10	2.468544577973617E-10	0.0	99.99842849802225	1.57917639494775E-9	0.068989472618267	1.1058278048551197E-8	7.085030055343347E-8	8.247409135541695E-9	1.1588828977330949E-15	4.505995382307405E-10
33.0	121	124	4	5	11	0.8448422723593974	non-ideal	7.819641279323615E-10	2.4046625841471847E-10	0.0	99.99842849802225	1.5872038909978114E-9	0.06580405146162203	1.1486489323474113E-8	7.314030055343347E-8	8.379803030378648E-9	0.0	4.60155977287096E-10
34.0	121	124	4	5	11	0.8114080242603132	non-ideal	7.844874167289268E-10	2.347413505388227E-10	0.0	99.99842849802225	1.594557279546197E-9	0.06373982361201466	1.1916194936012454E-8	7.543030055343347E-8	8.510977313284443E-9	0.0	4.696233304360814E-10
35.0	121	124	4	5	11	0.7814240032094171	non-ideal	7.869249242073979E-10	2.2961304487359534E-10	0.0	99.99842849802225	1.6013050821768663E-9	0.06237727428665862	1.2347240571394543E-8	7.772030055343347E-8	8.641047787422469E-9	0.0	4.788561775539856E-10
36.0	121	124	4	5	11	0.7544918390361358	non-ideal	7.892852207036913E-10	2.250213532874859E-10	0.0	99.99842849802225	1.6075090324796457E-9	0.06153462533257588	1.2779488050693856E-8	8.001030055343348E-8	8.77011853541778E-9	0.0	4.876727188598009E-10
37.0	121	124	4	5	11	0.7302675782693027	non-ideal	7.915758884654692E-10	2.2091231900321429E-10	0.0	99.99842849802225	1.6132242268194562E-9	0.060948650273696	1.321281072524221E-8	8.230030055343348E-8	8.898284054458204E-9	1.1111277221938786E-15	4.961237990913218E-10
38.0	121	124	4	5	11	0.7084361869417373	non-ideal	7.93803682787276E-10	2.1723741189274778E-10	0.0	99.99842849802225	1.6185006417057855E-9	0.06055185352338354	1.3647097146290272E-8	8.459030055343348E-8	9.025628652836708E-9	0.0	5.045470225903668E-10
39.0	121	124	4	5	11	0.6887342777057304	non-ideal	7.959746051867948E-10	2.1395297407584442E-10	0.0	99.99842849802225	1.6233830260241296E-9	0.060240471350329866	1.4082245937228745E-8	8.688030055343348E-8	9.152228650000236E-9	0.0	5.12800937092015E-10
40.0	121	124	4	5	11	0.670922523711675	non-ideal	7.980939595993474E-10	2.1101973773341249E-10	0.0	99.99842849802225	1.627911257206197E-9	0.06006442071085776	1.4518163881314053E-8	8.917030055343349E-8	9.278153458844181E-9	0.0	5.208841642416733E-10
41.0	121	124	4	5	11	0.6547801392676621	non-ideal	8.001665086936556E-10	2.0840238239364028E-10	0.0	99.99842849802225	1.6321219457009876E-9	0.06020250576132939	1.495477140574383E-8	9.146030055343349E-8	9.403464239041084E-9	0.0	5.29176735116721E-10
42.0	121	124	4	5	11	0.6401355886537257	non-ideal	8.021964803966028E-10	2.0606912972744734E-10	0.0	99.99842849802225	1.6360474861705931E-9	0.06001320615316372	1.539199390415788E-8	9.375030055343349E-8	9.52821710116982E-9	0.0	5.366271923011154E-10
43.0	120	125	4	5	11	0.6268201069317086	non-ideal	8.041876511731416E-10	2.0399140025281606E-10	0.0	99.99848893994935	1.6397171873877712E-9	0.05983212139959134	1.5829765339694965E-8	9.60403005534335E-8	9.652462267326921E-9	0.0	5.447821863128231E-10
44.0	120	125	4	5	11	0.6146912794961467	non-ideal	8.061433858565665E-10	2.0214349453049864E-10	0.0	99.99848893994935	1.6431573070704527E-9	0.05979833651888213	1.6268025750309784E-8	9.83303005534335E-8	9.776245061339836E-9	0.0	5.517248557037662E-10
45.0	120	125	4	5	11	0.6036195020856704	non-ideal	8.080666923595145E-10	2.0050227292595962E-10	0.0	99.99848893994935	1.6463915479013359E-9	0.059736390353655335	1.6706721735350408E-8	1.006203005534335E-7	9.899606446611602E-9	1.2752072037646444E-15	5.587008097633499E-10
46.0	120	125	4	5	11	0.5934924824517636	non-ideal	8.099602584954779E-10	1.9904692905893784E-10	0.0	99.99848893994935	1.649441203611737E-9	0.05966348531921912	1.7145805151768615E-8	1.0291030055343352E-7	1.0022583282155113E-8	1.3338125867520212E-15	5.654566827716034E-10
47.0	120	125	4	5	11	0.5842096403816993	non-ideal	8.118265053634772E-10	1.9775874806917525E-10	0.0	99.99848893994935	1.6523256112958395E-9	0.059705235356661814	1.758523380161357E-8	1.0520030055343352E-7	1.0145208462042473E-8	0.0	5.71958610553598E-10
48.0	120	125	4	5	11	0.575687155564972	non-ideal	8.136675558863202E-10	1.9662089374491185E-10	0.0	99.99848893994935	1.6550615405574497E-9	0.05984651348103707	1.8024966237171667E-8	1.0749030055343352E-7	1.0267512803682661E-8	0.0	5.786216134071242E-10
49.0	120	125	4	5	11	0.5678317425717571	non-ideal	8.154853255077459E-10	1.9561822536729163E-10	0.0	99.99848893994935	1.6576645980285025E-9	0.05977697810221262	1.8464968226283118E-8	1.0978030055343352E-7	1.0389523130825735E-8	0.0	5.84441648883522E-10
50.0	120	125	4	5	11	0.5605782975179716	non-ideal	8.172815464414196E-10	1.9473711769553252E-10	0.0	99.99848893994935	1.6601488073820068E-9	0.05977152702702393	1.8905208906636855E-8	1.1207030055343353E-7	1.0511263695509321E-8	0.0	5.900766934946563E-10
51.0	120	125	4	5	11	0.5538693576904168	non-ideal	8.19057761459304E-10	1.939653155430225E-10	0.0	99.99848893994935	1.662526568897454E-9	0.059811444359302086	1.9345659370700443E-8	1.1436030055343353E-7	1.0632756772971665E-8	0.0	5.955774789114242E-10
52.0	120	125	4	5	11	0.547645682851652	non-ideal	8.208153566237841E-10	1.9329179623148685E-10	0.0	99.99848893994935	1.664809168863622E-9	0.05969091440328861	1.9786294431740863E-8	1.1665030055343353E-7	1.0754022225317408E-8	0.0	6.011658901950375E-10
53.0	120	125	4	5	11	0.5418582435039777	non-ideal	8.225555724278246E-10	1.927066425864633E-10	0.0	99.99848893994935	1.6670066571728927E-9	0.059813670120865484	2.0227090895955117E-8	1.1894030055343324E-7	1.0875078185594686E-8	0.0	6.066950991509823E-10
54.0	120	125	4	5	11	0.5364615427876218	non-ideal	8.242795285680976E-10	1.9220093464344674E-10	0.0	99.99848893994935	1.6691281803565479E-9	0.059775435957920585	2.0668028566750687E-8	1.2123030055343358E-7	1.0995940835731217E-8	0.0	6.122432825343645E-10
55.0	120	125	4	5	11	0.5314178036037738	non-ideal	8.259882227128467E-10	1.9176664771790358E-10	0.0	99.99848893994935	1.6711817962851078E-9	0.05975347960547264	2.1109088364506562E-8	1.2352030055343358E-7	1.1116625115124062E-8	0.0	6.173568736469565E-10
56.0	120	125	4	5	11	0.5266889383398599	non-ideal	8.276825561159094E-10	1.9139656452128112E-10	0.0	99.99848893994935	1.6731748777941183E-9	0.05964615067412362	2.1550253897526344E-8	1.2581030055343358E-7	1.1237144296413882E-8	0.0	6.219494987852237E-10
57.0	120	125	4	5	11	0.5222448137533298	non-ideal	8.293633434107164E-10	1.9108419160299964E-10	0.0	99.99848893994935	1.6751140433233861E-9	0.059764691146649805	2.199151038852536E-8	1.281003005534337E-7	1.1357510415153755E-8	0.0	6.266046911372528E-10
58.0	119	124	4	5	11	0.5180583645508731	non-ideal	8.310313100385145E-10	1.9082368833728972E-10	0.0	99.99842849802225	1.6770051130566682E-9	0.06033584664134992	2.243284384734183E-8	1.3039030055343364E-7	1.1477734605622606E-8	0.0	6.315998608998648E-10
59.0	119	124	4	5	11	0.514101774514726	non-ideal	8.326871148430407E-10	1.906097897553526E-10	0.0	99.99842849802225	1.6788534519089433E-9	0.05605938825855805	2.2874242483048998E-8	1.3268030055343364E-7	1.1597826850297882E-8	0.0	6.35160355088778E-10
60.0	119	124	4	5	11	0.5103542269816079	non-ideal	8.343313567269936E-10	1.9043778147729864E-10	0.0	99.99842849802225	1.6806638776390822E-9	0.05320535390240846	2.3315695687660076E-8	1.3497030055343365E-7	1.1717795939706624E-8	0.0	6.387617729215366E-10
61.0	119	124	4	5	11	0.50679698678178	non-ideal	8.359645681833277E-10	1.9030341358143045E-10	0.0	99.99842849802225	1.6824405835981665E-9	0.051216504863961246	2.3757193188137043E-8	1.3726030055343365E-7	1.1837650223550225E-8	0.0	6.424447231816805E-10
62.0	119	124	4	5	11	0.5034093503386179	non-ideal	8.37587238764922E-10	1.9020286301000618E-10	0.0	99.99842849802225	1.6841874948963812E-9	0.04970660788713362	2.4198726661508773E-8	1.3955030055343365E-7	1.1957396994106515E-8	0.0	6.452243647694379E-10
63.0	119	124	4	5	11	0.5001778695326689	non-ideal	8.391998049381136E-10	1.901326897129789E-10	0.0	99.99842849802225	1.685907985637167E-9	0.04843014255860211	2.4640287774841394E-8	1.4184030055343365E-7	1.2077043163214956E-8	0.0	6.483506262308005E-10
64.0	119	124	4	5	11	0.4970859871639628	non-ideal	8.408026625027077E-10	1.9008980065996871E-10	0.0	99.99842849802225	1.6876051548775348E-9	0.047494691260390645	2.5081869456155363E-8	1.4413030055343366E-7	1.2196594885308506E-8	0.0	6.519240529672197E-10
65.0	119	124	4	5	11	0.4941209897637662	non-ideal	8.423961742917202E-10	1.9007141298537173E-10	0.0	99.99842849802225	1.6892818230710102E-9	0.04678173062477531	2.5523465574236883E-8	1.4642030055343363E-7	1.2316057697819556E-8	0.0	6.556021376777652E-10
66.0	119	124	4	5	11	0.49127255075599285	non-ideal	8.439806717356974E-10	1.900750235995051E-10	0.0	99.99842849802225	1.690940498438042E-9	0.04620973094011235	2.5965070500389118E-8	1.4871030055343364E-7	1.2435436692288526E-8	0.0	6.590248150220753E-10
67.0	119	124	4	5	11	0.48853083745977965	non-ideal	8.455564513358539E-10	1.9009838149477892E-10	0.0	99.99842849802225	1.692583353818299E-9	0.045815845408407024	2.6406678751826758E-8	1.5100030055343364E-7	1.2554736656565033E-8	0.0	6.626984837207258E-10
68.0	119	124	4	5	11	0.4858849395227472	non-ideal	8.471237905632369E-10	1.901394623521431E-10	0.0	99.99842849802225	1.6942124759890243E-9	0.045503913955910906	2.6848286197607584E-8	1.5329030055343364E-7	1.267396170951815E-8	0.0	6.661834345057012E-10
69.0	119	124	4	5	11	0.4833288569751119	non-ideal	8.486829315181609E-10	1.901964445152274E-10	0.0	99.99842849802225	1.695829525525311E-9	0.04523582987748673	2.7289887935698475E-8	1.5558030055343364E-7	1.27931160119843E-8	0.0	6.690567729042944E-10
70.0	119	124	4	5	11	0.48085155846625827	non-ideal	8.502341055295776E-10	1.9026769115090581E-10	0.0	99.99842849802225	1.6974362262765729E-9	0.04507776801348025	2.7731480921196392E-8	1.5787030055343365E-7	1.2912202932695163E-8	0.0	6.717978955558749E-10
71.0	119	124	4	5	11	0.4784496042774008	non-ideal	8.51777524594175E-10	1.903517283088001E-10	0.0	99.99842849802225	1.6990340154376677E-9	0.0448641865430347	2.8173061805105964E-8	1.6016030055343365E-7	1.3031225770567465E-8	0.0	6.744054607935642E-10
72.0	119	124	4	5	11	0.4761169208787871	non-ideal	8.533133752037118E-10	1.9044723167458387E-10	0.0	99.99842849802225	1.7006240829868264E-9	0.04466864562865715	2.861462704967673E-8	1.6245030055343365E-7	1.3150187728979358E-8	0.0	6.769758111927521E-10
73.0	118	125	4	5	11	0.47384553493281134	non-ideal	8.54841835862425E-10	1.9055301053554394E-10	0.0	99.99848893994935	1.702207662339045E-9	0.04457597958539688	2.9056174444957744E-8	1.6474030055343365E-7	1.3269091441328831E-8	0.0	6.812102588997316E-10
74.0	118	125	4	5	11	0.4716328806094105	non-ideal	8.563630700426341E-10	1.906680049609692E-10	0.0	99.99848893994935	1.7037857688238815E-9	0.04454202774470285	2.9497701505199763E-8	1.6703030055343366E-7	1.3387939359520467E-8	0.0	6.841770618899208E-10
75.0	118	125	4	5	11	0.4694742231636704	non-ideal	8.57877225955099E-10	1.9079123969920511E-10	0.0	99.99848893994935	1.7053592861904062E-9	0.04446348348613809	2.993920588039187E-8	1.6932030055343366E-7	1.3506734066232177E-8	0.0	6.869278391053775E-10
76.0	118	125	4	5	11	0.4673647598083355	non-ideal	8.593844443306872E-10	1.909218475997811E-10	0.0	99.99848893994935	1.706929075622369E-9	0.04442449384165523	3.0380685867842814E-8	1.7161030055343366E-7	1.3625477686260511E-8	0.0	6.902535568477717E-10
77.0	118	125	4	5	11	0.4653020920997445	non-ideal	8.608848541384636E-10	1.9105904951518688E-10	0.0	99.99848893994935	1.708495848301495E-9	0.04445255597986546	3.082213962547714E-8	1.7390030055343366E-7	1.3744172294005746E-8	0.0	6.940956994547725E-10
78.0	118	125	4	5	11	0.4632825028867169	non-ideal	8.623785769389088E-10	1.9120214535219586E-10	0.0	99.99848893994935	1.7100602754381126E-9	0.04445082038792158	3.1263565722767045E-8	1.7619030055343367E-7	1.3862819744007587E-8	0.0	6.97773672687944E-10
79.0	118	125	4	5	11	0.4613036211822492	non-ideal	8.638657236577888E-10	1.913505053579991E-10	0.0	99.99848893994935	1.7116229048152566E-9	0.044395952084027544	3.1704962596724805E-8	1.7848030055343367E-7	1.398142185594401E-8	0.0	7.007025388517858E-10
80.0	118	125	4	5	11	0.459362081997558	non-ideal	8.653463997261206E-10	1.9150356367675405E-10	0.0	99.99848893994935	1.7131842743449158E-9	0.04441470052315272	3.214632914296253E-8	1.8077030055343367E-7	1.4099980229446696E-8	0.0	7.040570786493075E-10
81.0	118	125	4	5	11	0.4574561094519469	non-ideal	8.668207054067698E-10	1.9166081121373925E-10	0.0	99.99848893994935	1.7147448567312655E-9	0.04442256978914503	3.258766434420557E-8	1.8306030055343367E-7	1.4218496371782882E-8	0.0	7.069145258984971E-10
82.0	118	125	4	5	11	0.45558403088396493	non-ideal	8.682887305536285E-10	1.9182179049516914E-10	0.0	99.99848893994935	1.7163050024972083E-9	0.044457369414761694	3.30289669055605E-8	1.8535030055343368E-7	1.4336971820653264E-8	0.0	7.103268913996246E-10
83.0	118	125	4	5	11	0.4537425558951653	non-ideal	8.697505625804612E-10	1.919860906207466E-10	0.0	99.99848893994935	1.717865105652581E-9	0.04446422398173618	3.3470236152283074E-8	1.8764030055343368E-7	1.4455407858756767E-8	0.0	7.135319218188966E-10
84.0	118	125	4	5	11	0.4519308576884387	non-ideal	8.712062844494139E-10	1.921533416179036E-10	0.0	99.99848893994935	1.7194254875349634E-9	0.044402202731740316	3.391147132577772E-8	1.8993030055343368E-7	1.457380574765977E-8	0.0	7.159415145020069E-10
85.0	118	125	4	5	11	0.4501474899085275	non-ideal	8.726559737561496E-10	1.9232321137608187E-10	0.0	99.99848893994935	1.720986415377579E-9	0.04443970208679069	3.4352671663766656E-8	1.9222030055343369E-7	1.4692166704467591E-8	0.0	7.190688221905737E-10
86.0	118	125	4	5	11	0.448390724769151	non-ideal	8.740997058084287E-10	1.9249540146454735E-10	0.0	99.99848893994935	1.722548154883352E-9	0.04458937681533307	3.479383666430791E-8	1.945103005534337E-7	1.4810491820806393E-8	0.0	7.221526141406615E-10
87.0	118	125	4	5	11	0.446659787892496	non-ideal	8.755375493227366E-10	1.9266964347303238E-10	0.0	99.99848893994935	1.7241108830956948E-9	0.04462201876264984	3.5234965562369085E-8	1.968003005534337E-7	1.492878223597516E-8	0.0	7.240500631852925E-10
88.0	118	125	4	5	11	0.4449525751297334	non-ideal	8.769695721272945E-10	1.92845696607996E-10	0.0	99.99848893994935	1.7256748175204935E-9	0.04456160385216362	3.567605804193792E-8	1.990903005534337E-7	1.5047038908722358E-8	0.0	7.264253813944711E-10
89.0	118	125	4	5	11	0.44326874768381264	non-ideal	8.783958390275584E-10	1.9302334404686409E-10	0.0	99.99848893994935	1.7272401209196336E-9	0.04456628121552545	3.611711366704682E-8	2.013803005534337E-7	1.5165262805446314E-8	0.0	7.293975969348592E-10
90.0	118	125	4	5	11	0.44160730803490594	non-ideal	8.798164113390875E-10	1.932023913576689E-10	0.0	99.99848893994935	1.7288069252434647E-9	0.04455989072914503	3.6558132004448986E-8	2.036703005534337E-7	1.528345486176154E-8	0.0	7.32465704503533E-10
91.0	118	125	4	5	11	0.43996711515472975	non-ideal	8.812313479367122E-10	1.9338266387925892E-10	0.0	99.99848893994935	1.7303753527113514E-9	0.04458869571264805	3.699911272191264E-8	2.059603005534337E-7	1.540161595356605E-8	0.0	7.350742165416746E-10
92.0	118	125	4	5	11	0.4383473538593694	non-ideal	8.826407075152077E-10	1.9356400466095873E-10	0.0	99.99848893994935	1.7319455340590273E-9	0.044533934556528966	3.7440055674899326E-8	2.082503005534337E-7	1.5519746871149227E-8	0.0	7.372979315292864E-10
93.0	118	125	4	5	11	0.43674791065923735	non-ideal	8.84044541802764E-10	1.937462726765975E-10	0.0	99.99848893994935	1.7335174950931427E-9	0.044471153325168065	3.7880960249252455E-8	2.105403005534337E-7	1.5637848533712127E-8	0.0	7.398120589213979E-10
94.0	118	125	4	5	11	0.43516657041388385	non-ideal	8.854429055805686E-10	1.9392934183500876E-10	0.0	99.99848893994935	1.7350913728532457E-9	0.04442754688836109	3.832182657804517E-8	2.128303005534337E-7	1.575592159647679E-8	0.0	7.421466723507427E-10
95.0	118	125	4	5	11	0.43360422363116	non-ideal	8.868358496309559E-10	1.9411309809012653E-10	0.0	99.99848893994935	1.7366672013848628E-9	0.04444369816365829	3.87626543043661E-8	2.151203005534337E-7	1.5873966854529923E-8	0.0	7.446219089595523E-10
96.0	118	125	4	5	11	0.4320595769092555	non-ideal	8.882234238719184E-10	1.9429743987008804E-10	0.0	99.99848893994935	1.7382450393636509E-9	0.04447906350832426	3.920344330784302E-8	2.1741030055343371E-7	1.5991985006735984E-8	0.0	7.472982687217393E-10
97.0	118	125	4	5	11	0.43053230936998277	non-ideal	8.896056767449719E-10	1.9448227565925838E-10	0.0	99.99848893994935	1.7398249275500814E-9	0.0444511686664382	3.96441934441259E-8	2.1970030055343372E-7	1.6109976742981556E-8	0.0	7.495562330838019E-10
98.0	118	125	4	5	11	0.42902191153644903	non-ideal	8.909826555437012E-10	1.9466752345679386E-10	0.0	99.99848893994935	1.7414069004075816E-9	0.0444807258241596	4.008490460629172E-8	2.2199030055343372E-7	1.622794272476108E-8	0.0	7.521697922106873E-10
99.0	118	125	4	5	11	0.4275279769578444	non-ideal	8.923544057182755E-10	1.9485310970088542E-10	0.0	99.99848893994935	1.742990973702485E-9	0.04445919500121267	4.052557664591957E-8	2.2428030055343372E-7	1.6345883611919926E-8	0.0	7.541683673165974E-10
100.0	118	125	4	5	11	0.42604988429056756	non-ideal	8.937209703128994E-10	1.9503896852031956E-10	0.0	99.99848893994935	1.7445771469691092E-9	0.044477941663043766	4.096620938100421E-8	2.2657030055343372E-7	1.646380006088159E-8	0.0	7.562281521287981E-10
101.0	118	125	4	5	11	0.4245868380855747	non-ideal	8.950823947591309E-10	1.9522504086646814E-10	0.0	99.99848893994935	1.746165476292364E-9	0.0444449176584666	4.140680300142167E-8	2.2886030055343373E-7	1.65816925944547E-8	0.0	7.579748624490707E-10
102.0	118	125	4	5	11	0.42313953297136275	non-ideal	8.96438719456901E-10	1.954112735164715E-10	0.0	99.99848893994935	1.7477559125312334E-9	0.04446328829499	4.1847357144178417E-8	2.3115030055343373E-7	1.6699561902241367E-8	0.0	7.596744683306174E-10
103.0	118	125	4	5	11	0.4217063597508313	non-ideal	8.977899870378524E-10	1.9559761946317862E-10	0.0	99.99848893994935	1.7493484977000383E-9	0.04460985481196434	4.2287872009330683E-8	2.3344030055343373E-7	1.6817408478874853E-8	0.0	7.617868267988048E-10
104.0	118	125	4	5	11	0.4202879670454812	non-ideal	8.991362387988705E-10	1.9578403589603932E-10	0.0	99.99848893994935	1.7509432203833192E-9	0.04460917551775675	4.272834752450984E-8	2.3573030055343374E-7	1.6935232897043387E-8	0.0	7.62836596708407E-10
105.0	118	125	4	5	11	0.4188838965030166	non-ideal	9.004775133108296E-10	1.9597048498476957E-10	0.0	99.99848893994935	1.752540045563546E-9	0.04472093642650322	4.3168783520195644E-8	2.3802030055343374E-7	1.705303574953176E-8	0.0	7.652018155563562E-10
106.0	117	126	4	5	11	0.4174932573855976	non-ideal	9.01813850636309E-10	1.9615693288172122E-10	0.0	99.99854938191298	1.7541389913728377E-9	0.04907792580767587	4.3609180156671484E-8	2.4031030055343374E-7	1.717081751240167E-8	0.0	7.662440555920526E-10
107.0	117	126	4	5	11	0.41611647206152735	non-ideal	9.031452887803664E-10	1.9634336156521516E-10	0.0	99.99854938191298	1.755740024534479E-9	0.06041621025546178	4.404953732555544E-8	2.4260030055343374E-7	1.7288578588738454E-8	0.0	7.62783016507986E-10
108.0	117	126	4	5	11	0.41475285952590835	non-ideal	9.044718660712163E-10	1.9652973144419498E-10	0.0	99.99854938191298	1.75734313997747E-9	0.0686758095287807	4.4489855103943695E-8	2.4489030055343375E-7	1.7406319613540175E-8	0.0	7.599709371541255E-10
109.0	117	126	4	5	11	0.4134024807307759	non-ideal	9.057936189740647E-10	1.9671601710194703E-10	0.0	99.99854938191298	1.758948295609781E-9	0.06756585993440972	4.493013336827184E-8	2.4718030055343375E-7	1.7524041128986937E-8	0.0	7.577543732030299E-10
110.0	117	126	4	5	11	0.4120647165568756	non-ideal	9.071105830626303E-10	1.9690219716035952E-10	0.0	99.99854938191298	1.7605554703998507E-9	0.06671713381727873	4.5370372143762285E-8	2.4947030055343375E-7	1.764174361886781E-8	0.0	7.562414147624406E-10
111.0	117	126	4	5	11	0.41073925096311814	non-ideal	9.084227954588055E-10	1.9708825238526458E-10	0.0	99.99854938191298	1.7621646691176607E-9	0.06635446320204723	4.581057161575949E-8	2.5176030055343375E-7	1.775942750764216E-8	0.0	7.551511563122648E-10
112.0	117	126	4	5	11	0.40942652974628935	non-ideal	9.097302910548157E-10	1.9727416557929118E-10	0.0	99.99854938191298	1.7637758422443848E-9	0.06589690328348713	4.6250731675123645E-8	2.5405030055343376E-7	1.7877093307475886E-8	0.0	7.544471060454689E-10
113.0	117	126	4	5	11	0.4081258216638227	non-ideal	9.1103310435671E-10	1.9745992180370896E-10	0.0	99.99854938191298	1.765388963513766E-9	0.06565531543442275	4.669085235940061E-8	2.5634030055343376E-7	1.799474147519834E-8	0.0	7.538768822090393E-10
114.0	117	126	4	5	11	0.4068369708552342	non-ideal	9.123312705518029E-10	1.9764550750413304E-10	0.0	99.99854938191298	1.7670040206610072E-9	0.06565434274670554	4.713093379342022E-8	2.5863030055343376E-7	1.8112372432741708E-8	0.0	7.533965498046774E-10
115.0	117	126	4	5	11	0.40556015580623306	non-ideal	9.136248222365E-10	1.978309106255011E-10	0.0	99.99854938191298	1.7686209539159571E-9	0.06555165823034212	4.757097584171983E-8	2.6092030055343376E-7	1.8229986679440458E-8	0.0	7.533290559182302E-10
116.0	117	126	4	5	11	0.4042945338636079	non-ideal	9.149137932601066E-10	1.9801612077001921E-10	0.0	99.99854938191298	1.7702397564414862E-9	0.06539114022581095	4.8010978678974125E-8	2.6321030055343377E-7	1.8347584607271202E-8	0.0	7.534113001719996E-10
117.0	117	126	4	5	11	0.40304046358234236	non-ideal	9.161982163257642E-10	1.9820112835233293E-10	0.0	99.99854938191298	1.771860386621949E-9	0.06535699813954239	4.845094228624218E-8	2.6550030055343377E-7	1.846516666503918E-8	0.0	7.536048015209804E-10
118.0	117	126	4	5	11	0.4017975549455872	non-ideal	9.174781242366645E-10	1.9838592520716402E-10	0.0	99.99854938191298	1.773482819874662E-9	0.06525645680481815	4.889086674945974E-8	2.6779030055343377E-7	1.85827332609711E-8	0.0	7.545563955638835E-10
119.0	117	126	4	5	11	0.40056580819001475	non-ideal	9.187535487497669E-10	1.9857050397994221E-10	0.0	99.99854938191298	1.7751070142621308E-9	0.06525506232453245	4.933075205972808E-8	2.700803005534338E-7	1.8700284828217923E-8	0.0	7.554776719219182E-10
120.0	117	126	4	5	11	0.3993448657218945	non-ideal	9.200245216679858E-10	1.9875485830782015E-10	0.0	99.99854938191298	1.7767329431830346E-9	0.06523641541033655	4.977059830004046E-8	2.723703005534338E-7	1.8817821764215895E-8	0.0	7.566642895153252E-10
