# Supplementary material for: Multiscale Multiobjective Systems Analysis (MiMoSA): an advanced metabolic modeling framework for complex systems
Source: Sci Rep. 2019 Nov 18;9:16948. doi: 10.1038/s41598-019-53188-0 (PMC6861322; doi:10.1038/s41598-019-53188-0)
Supplement: Supplementary file 2 — Supplemental File 1 [file 41598_2019_53188_MOESM2_ESM.zip › iTery101/.temp/iTery101/data/bio10_0/Attributes_Cell_Diazotroph_41.csv]

Time Step	x	y	Filament Name	Position in Filament	Filament length	Efficiency	Regime	biomass	glycogen	no3	photon	cyanophycin	o2	n2	hco3	co2	urea	nh4
2.0	88	27	4	6	11	0.0	non-ideal	1.311143979719236E-9	1.6631783158452443E-9	0.0	0.0	2.735721602629068E-10	2.736432783874543E-10	5.728392373494361E-10	2.2533527504469264E-9	1.2377367381385072E-10	0.0	0.0
3.0	88	27	4	6	11	0.0	non-ideal	1.313370173346396E-9	1.5158900848113407E-9	0.0	99.99256580473099	3.9324375756998415E-10	0.03248787948628643	7.499228113320064E-10	4.488092652392447E-9	8.860632567144981E-10	0.0	1.4813995784661433E-11
4.0	88	27	4	6	11	1.1093445683155316	non-ideal	1.3153905822166669E-9	1.4292178809663428E-9	0.0	99.99256580473099	4.700054365825388E-10	0.058619469365746406	1.0340430451866555E-9	6.731728397824509E-9	1.3408384642595672E-9	0.0	2.6118745205652063E-11
5.0	88	27	4	6	11	1.011348179918884	non-ideal	1.3174833694905721E-9	1.3210267324358881E-9	0.0	99.99256580473099	5.586217788682136E-10	0.07951845241471402	1.2866311281562564E-9	9.020297285747694E-9	1.890438006955112E-9	0.0	3.982822513912961E-11
6.0	88	27	4	6	11	1.0518930445516492	non-ideal	1.3194844108562474E-9	1.2060576981473571E-9	0.0	99.99256580473099	6.503777380081168E-10	0.0964585684978393	1.529548576565922E-9	1.1310300543359654E-8	2.4885336735705254E-9	0.0	5.529185168029803E-11
7.0	88	27	4	6	11	1.0100892656145113	non-ideal	1.3213770890168283E-9	1.102234058999306E-9	0.0	99.99256580473099	7.35368107148022E-10	0.10971909625598603	1.7872931336280436E-9	1.3600300553417919E-8	3.02051615871308E-9	8.602894413819215E-15	7.287086514643879E-11
8.0	88	27	4	6	11	0.9593211487414544	non-ideal	1.3231569823573754E-9	1.010073868756327E-9	0.0	99.99256580473099	8.134210796311242E-10	0.12028522373612532	2.060428389329634E-9	1.5890300553433363E-8	3.4819209408084416E-9	8.137421710145202E-15	9.194373390018566E-11
9.0	88	27	4	6	11	0.9056808910198868	non-ideal	1.3248345229593453E-9	9.270540734268313E-10	0.0	99.99256580473099	8.859746815972275E-10	0.12832938449166517	2.3455044600007493E-9	1.8180300553433386E-8	3.888646560515805E-9	-2.734341095596202E-15	1.1144707495126882E-10
10.0	88	27	4	6	11	0.8567488245109679	non-ideal	1.3264205516553508E-9	8.521385398867927E-10	0.0	99.99256580473099	9.536383385509196E-10	0.13483394006296126	2.6411197565140924E-9	2.0470300553433385E-8	4.247022148023736E-9	-1.17458770384069E-14	1.3127520229950198E-10
11.0	88	27	4	6	11	0.8128386025099477	non-ideal	1.327923759454615E-9	7.846514351229914E-10	0.0	99.99256580473099	1.0168245481643944E-9	0.1397833103861922	2.946350898571589E-9	2.2760300553433417E-8	4.561021604103948E-9	-4.359254059045193E-15	1.510773486497631E-10
12.0	88	27	4	6	11	0.7729430616615773	non-ideal	1.3293405377807613E-9	7.238834834735183E-10	0.0	99.99256580473099	1.075279416215964E-9	0.14369033548913404	3.2619503034076247E-9	2.5050300553433417E-8	4.8417055205043905E-9	-2.907963504066863E-15	1.7142394676621299E-10
13.0	88	27	4	6	11	0.7307941549801906	non-ideal	1.330640988067686E-9	6.691826111850588E-10	0.0	99.99256580473099	1.1273822995449907E-9	0.1466426804998999	3.5920654561064435E-9	2.7340300553433416E-8	5.113103189709846E-9	-1.9634453647590227E-15	1.9133951881351905E-10
14.0	123	123	4	6	11	0.6727861893203976	non-ideal	1.3318368878307203E-9	6.199769202878126E-10	0.0	99.9983680561317	1.1754488989647576E-9	0.1509366039903238	3.931010231840649E-9	2.9630300553433415E-8	5.358922365002569E-9	-1.5766820477295406E-15	2.1588904958198492E-10
15.0	123	123	4	6	11	0.6203912719215176	non-ideal	1.3329392205652572E-9	5.756896484185872E-10	0.0	99.9983680561317	1.2198908348996646E-9	0.12460745515188981	4.277854404115094E-9	3.1920300553433415E-8	5.581967233458248E-9	-8.45921330325921E-15	2.3232229091594309E-10
16.0	123	123	4	6	11	0.5732955318999428	non-ideal	1.3339575299486616E-9	5.358553208238138E-10	0.0	99.9983680561317	1.2606783615989124E-9	0.10888094986918175	4.632752004427353E-9	3.421030055343342E-8	5.788110527308658E-9	1.94885889798146E-15	2.482772958633429E-10
17.0	123	123	4	6	11	0.5308322457297902	non-ideal	1.3349003804658917E-9	5.000437890814977E-10	0.0	99.9983680561317	1.2981392940455017E-9	0.09885880526782119	4.9949864358809774E-9	3.650030055343342E-8	5.979247656613394E-9	3.5508743312576613E-15	2.6356424990172813E-10
18.0	123	123	4	6	11	0.4925576124875578	non-ideal	1.3357755317906782E-9	4.678505218542473E-10	0.0	99.9983680561317	1.3324530159793864E-9	0.09471774744099612	5.3641922122582345E-9	3.879030055343342E-8	6.158440419935421E-9	2.084626660445861E-15	2.7808137774254587E-10
19.0	123	123	4	6	11	0.45810638269297765	non-ideal	1.3365899568677971E-9	4.3891725186759357E-10	0.0	99.9983680561317	1.3635303763793769E-9	0.0921465183038041	5.7406680205157004E-9	4.1080300553433425E-8	6.3308781562437146E-9	0.0	2.9233488909240857E-10
20.0	123	123	4	6	11	0.42711265816424887	non-ideal	1.337349911274385E-9	4.129247531905452E-10	0.0	99.9983680561317	1.3915946492302538E-9	0.09188327302358654	6.1239296236265595E-9	4.337030055343343E-8	6.498154862657848E-9	0.0	3.062870311140328E-10
21.0	123	123	4	6	11	0.3992382990014758	non-ideal	1.3380610560251097E-9	3.895736443943662E-10	0.0	99.9983680561317	1.4169535058244798E-9	0.09066700693940816	6.51328213492157E-9	4.566030055343343E-8	6.660788321812465E-9	1.060834276537456E-15	3.2012228896072143E-10
22.0	123	123	4	6	11	0.37420257908941695	non-ideal	1.338728477502976E-9	3.6859496753741443E-10	0.0	99.9983680561317	1.439883172996884E-9	0.08979359378525009	6.908100415461695E-9	4.795030055343343E-8	6.8192441188051586E-9	2.3011880564414258E-15	3.335867373530134E-10
23.0	123	123	4	6	11	0.351729528395619	non-ideal	1.3393567178241325E-9	3.4974926873408446E-10	0.0	99.9983680561317	1.4606298209318225E-9	0.08993152122453882	7.3078290662235795E-9	5.0240300553433436E-8	6.973935551912391E-9	1.9905163339674187E-15	3.4671803167523743E-10
24.0	123	123	4	6	11	0.33155428689108324	non-ideal	1.339949833286205E-9	3.328214993286265E-10	0.0	99.9983680561317	1.4794144267691043E-9	0.08971478305176028	7.71196878019944E-9	5.253030055343344E-8	7.125234022861899E-9	0.0	3.5976491499667673E-10
25.0	123	123	4	6	11	0.3134387197753412	non-ideal	1.3405114483401138E-9	3.1761824601932865E-10	0.0	99.9983680561317	1.4964353179016408E-9	0.08958022533331425	8.12006822517798E-9	5.482030055343344E-8	7.273474484117548E-9	0.0	3.7254970955077493E-10
26.0	123	123	4	6	11	0.2971698230090888	non-ideal	1.341044807915039E-9	3.039656915139914E-10	0.0	99.9983680561317	1.5118708783969604E-9	0.08943154276895889	8.53172273344766E-9	5.7110300553433444E-8	7.418957751106201E-9	1.4806362026879089E-15	3.8485384470428074E-10
27.0	123	123	4	6	11	0.2825594909296689	non-ideal	1.3415528243005953E-9	2.917076214665866E-10	0.0	99.9983680561317	1.5258819300633778E-9	0.08937432503954179	8.946571552651272E-9	5.940030055343343E-8	7.561953326823036E-9	1.8939930833997634E-15	3.969291584687651E-10
28.0	123	123	4	6	11	0.2694421680527609	non-ideal	1.342038102434227E-9	2.807036077211783E-10	0.0	99.9983680561317	1.5386126251812278E-9	0.08983209597659347	9.364288104117518E-9	6.169030055343343E-8	7.702704334411572E-9	1.5625583333252962E-15	4.085688728736822E-10
29.0	122	123	4	6	11	0.2576638236947647	non-ideal	1.3425029748420747E-9	2.708274048436623E-10	0.0	99.9983680561317	1.5501926450046877E-9	0.09009453977704521	9.784579374689153E-9	6.398030055343343E-8	7.84142927575038E-9	0.0	4.196393042996752E-10
30.0	122	123	4	6	11	0.24708738884738424	non-ideal	1.3429495307178474E-9	2.619655040893508E-10	0.0	99.9983680561317	1.5607383879473257E-9	0.08013562460739833	1.0207180866606131E-8	6.627030055343343E-8	7.978325070891956E-9	0.0	4.303258032573369E-10
31.0	122	123	4	6	11	0.23758993097514708	non-ideal	1.343379642968795E-9	2.5401584361077463E-10	0.0	99.9983680561317	1.5703544750270764E-9	0.07350113110002356	1.0631854616864086E-8	6.856030055343348E-8	8.11356894447984E-9	0.0	4.4058707645522615E-10
32.0	122	123	4	6	11	0.22906180663241058	non-ideal	1.3437949949878876E-9	2.468866454218581E-10	0.0	99.9983680561317	1.5791354015318921E-9	0.06904362148301563	1.1058389079129085E-8	7.085030055343347E-8	8.247319591312804E-9	0.0	4.5100015158638837E-10
33.0	122	123	4	6	11	0.22140671313469001	non-ideal	1.344197093396156E-9	2.4049537249882226E-10	0.0	99.9983680561317	1.5871657411275266E-9	0.06585843764512478	1.1486591781877783E-8	7.314030055343347E-8	8.379720569121809E-9	1.2410035226333487E-15	4.6057142810045086E-10
34.0	122	123	4	6	11	0.2145343741435138	non-ideal	1.3445872911526918E-9	2.347678008690394E-10	0.0	99.9983680561317	1.5945218154842625E-9	0.0637955838467447	1.1916291227002491E-8	7.543030055343347E-8	8.51090058144021E-9	0.0	4.700538646585969E-10
35.0	122	123	4	6	11	0.20836618663149323	non-ideal	1.3449668029519174E-9	2.296371749384962E-10	0.0	99.9983680561317	1.6012721619406541E-9	0.06241404314349553	1.2347332656477693E-8	7.772030055343347E-8	8.640975668121379E-9	0.0	4.792440226253125E-10
36.0	122	123	4	6	11	0.20283122323343128	non-ideal	1.3453367105778806E-9	2.2504345699306234E-10	0.0	99.9983680561317	1.6074778585124177E-9	0.06156653199703581	1.2779573777922024E-8	8.001030055343348E-8	8.770051312322958E-9	1.1536438477481806E-15	4.880534542882672E-10
37.0	122	123	4	6	11	0.19786094997074138	non-ideal	1.3456979949328134E-9	2.2093265000785454E-10	0.0	99.9983680561317	1.613194896390301E-9	0.06099121117388684	1.3212892689723933E-8	8.230030055343348E-8	8.898220531988473E-9	0.0	4.965423361810307E-10
38.0	122	123	4	6	11	0.19340355906734363	non-ideal	1.346051534080647E-9	2.1725618096338166E-10	0.0	99.9983680561317	1.6184729272718205E-9	0.06059732933015421	1.3647175757846272E-8	8.459030055343348E-8	9.025568402739047E-9	0.0	5.049839740590489E-10
39.0	122	123	4	6	11	0.18940587542039083	non-ideal	1.3463981095135536E-9	2.1397036646903573E-10	0.0	99.9983680561317	1.623356373630155E-9	0.060291759595795996	1.408231955057599E-8	8.688030055343348E-8	9.152171944717008E-9	0.0	5.132646516247803E-10
40.0	122	123	4	6	11	0.18581778500674273	non-ideal	1.3467384293982684E-9	2.1103591332845413E-10	0.0	99.9983680561317	1.6278859155159623E-9	0.060110845543735636	1.4518235195107372E-8	8.917030055343349E-8	9.278099201064436E-9	1.150290400747164E-15	5.213389399049177E-10
41.0	122	123	4	6	11	0.1826013818634102	non-ideal	1.3470731278460257E-9	2.0841747432750874E-10	0.0	99.9983680561317	1.63209767569111E-9	0.06025877433544445	1.4954840140022165E-8	9.146030055343349E-8	9.403412332711007E-9	0.0	5.29674437825663E-10
42.0	122	123	4	6	11	0.17971816656274556	non-ideal	1.347402776773691E-9	2.0608325861334944E-10	0.0	99.9983680561317	1.6360243908832535E-9	0.06005352644750369	1.539206161616693E-8	9.375030055343349E-8	9.52816687337653E-9	0.0	5.370734656609954E-10
43.0	121	124	4	6	11	0.17713582313796528	non-ideal	1.347727881017041E-9	2.0400466792816148E-10	0.0	99.99842849802225	1.6396947917269961E-9	0.05988381043543047	1.5829830159461323E-8	9.60403005534335E-8	9.652414180335117E-9	0.0	5.452580189102304E-10
44.0	121	124	4	6	11	0.17481925164942194	non-ideal	1.3480489010279826E-9	2.021559922447263E-10	0.0	99.99842849802225	1.6431356665845368E-9	0.05985963316595527	1.6268088729450522E-8	9.83303005534335E-8	9.776198647036874E-9	0.0	5.522416066374621E-10
45.0	121	124	4	6	11	0.17274540889344553	non-ideal	1.3483662489082498E-9	2.0051407719968529E-10	0.0	99.99842849802225	1.6463706073149207E-9	0.05978933741264598	1.6706783178742963E-8	1.006203005534335E-7	9.899561499130681E-9	0.0	5.591924558419121E-10
46.0	121	124	4	6	11	0.1708890091772578	non-ideal	1.348680293308061E-9	1.9905810846845632E-10	0.0	99.99842849802225	1.6494208319705174E-9	0.05972321944593391	1.7145864871389565E-8	1.0291030055343352E-7	1.0022539766232729E-8	1.1654395656978042E-15	5.659800532998914E-10
47.0	121	124	4	6	11	0.16922729762377617	non-ideal	1.3489913663745474E-9	1.9776936293972666E-10	0.0	99.99842849802225	1.6523055807419386E-9	0.05975771608453567	1.7585290993649074E-8	1.0520030055343352E-7	1.0145166553200923E-8	1.2196807786703225E-15	5.724605827979955E-10
48.0	121	124	4	6	11	0.1677411709531696	non-ideal	1.3492997686619482E-9	1.9663099745373643E-10	0.0	99.99842849802225	1.655042218298638E-9	0.05989268412132987	1.802502341376447E-8	1.0749030055343352E-7	1.0267471614362537E-8	0.0	5.791032389145405E-10
49.0	121	124	4	6	11	0.16641409662232612	non-ideal	1.349605764261549E-9	1.956278615676938E-10	0.0	99.99842849802225	1.657645822351002E-9	0.05982103105597055	1.846502482410747E-8	1.0978030055343352E-7	1.0389482782133438E-8	0.0	5.849204209830088E-10
50.0	121	124	4	6	11	0.1652268454101879	non-ideal	1.3499095914408262E-9	1.9474632877241337E-10	0.0	99.99842849802225	1.6601303339971834E-9	0.05981105565748186	1.890526388389518E-8	1.1207030055343353E-7	1.0511224465076925E-8	0.0	5.90542235825089E-10
51.0	121	124	4	6	11	0.1641658631570949	non-ideal	1.3502114674198923E-9	1.939741382971694E-10	0.0	99.99842849802225	1.6625084759595448E-9	0.05985285490418442	1.9345713467710985E-8	1.1436030055343353E-7	1.0632718369692367E-8	0.0	5.960541550280187E-10
52.0	121	124	4	6	11	0.1632201258880049	non-ideal	1.3505115858091568E-9	1.933002613357094E-10	0.0	99.99842849802225	1.664791418255852E-9	0.05974829833942548	1.9786347680581835E-8	1.1665030055343353E-7	1.0753984595820794E-8	0.0	6.017124215360977E-10
53.0	121	124	4	6	11	0.16237718089333592	non-ideal	1.3508101198392713E-9	1.927147786238934E-10	0.0	99.99842849802225	1.6669892144025768E-9	0.05985565463955449	2.0227143332227215E-8	1.1894030055343357E-7	1.0875041278276741E-8	0.0	6.071828745929968E-10
54.0	121	124	4	6	11	0.16162627831045698	non-ideal	1.351107225507274E-9	1.9220876668837218E-10	0.0	99.99842849802225	1.6691109851791E-9	0.059834791369163844	2.0668080051781046E-8	1.2123030055343358E-7	1.0995904660281718E-8	0.0	6.128068403519767E-10
55.0	121	124	4	6	11	0.1609583335867128	non-ideal	1.351403043215967E-9	1.9177419819297525E-10	0.0	99.99842849802225	1.6711649067290088E-9	0.0598080937864865	2.110913940838432E-8	1.2352030055343358E-7	1.1116589475047064E-8	0.0	6.17906617466479E-10
56.0	121	124	4	6	11	0.16036511809001044	non-ideal	1.3516976981916375E-9	1.9140385270829706E-10	0.0	99.99842849802225	1.6731582570411726E-9	0.059703642910043514	2.1550304447521145E-8	1.2581030055343358E-7	1.1237109181704004E-8	0.0	6.22515196089628E-10
57.0	121	124	4	6	11	0.15983860046727716	non-ideal	1.3519913026367147E-9	1.9109123542871084E-10	0.0	99.99842849802225	1.6750976099597964E-9	0.0598066312958641	2.199156012816915E-8	1.281003005534336E-7	1.1357475903019514E-8	0.0	6.271086843229621E-10
58.0	120	123	4	6	11	0.1593718897460002	non-ideal	1.3522839574976964E-9	1.908305037733923E-10	0.0	99.9983680561317	1.6769888984009032E-9	0.06037698081903289	2.2432893083161945E-8	1.3039030055343364E-7	1.147770057444187E-8	0.0	6.321548002739992E-10
59.0	120	123	4	6	11	0.15895903127874036	non-ideal	1.3525757542042218E-9	1.906163903333078E-10	0.0	99.9983680561317	1.6788374863409185E-9	0.05613475926045284	2.2874291496505114E-8	1.3268030055343364E-7	1.1597793189971318E-8	0.0	6.356960906919396E-10
60.0	120	123	4	6	11	0.1585949950732394	non-ideal	1.3528667737677012E-9	1.904441797506667E-10	0.0	99.9983680561317	1.6806480795998645E-9	0.05327630673038727	2.3315744118065927E-8	1.3497030055343365E-7	1.1717762749277138E-8	0.0	6.392908079819028E-10
61.0	120	123	4	6	11	0.15827424363365442	non-ideal	1.3531570889336283E-9	1.9030962125661626E-10	0.0	99.9983680561317	1.6824249757706428E-9	0.0512876278126041	2.3757241258508632E-8	1.3726030055343365E-7	1.1837617414379367E-8	0.0	6.4301715299846E-10
62.0	120	123	4	6	11	0.15799239209849128	non-ideal	1.3534467651331877E-9	1.9020888970814524E-10	0.0	99.9983680561317	1.6841720229648046E-9	0.049775949265697096	2.4198774141797668E-8	1.3955030055343365E-7	1.1957364627061634E-8	0.0	6.4576687731685E-10
63.0	120	123	4	6	11	0.15774555903763146	non-ideal	1.353735861014711E-9	1.9013854476775788E-10	0.0	99.9983680561317	1.6858926722221162E-9	0.04849450401560297	2.464033486852995E-8	1.4184030055343365E-7	1.2077011159294214E-8	0.0	6.489273469593666E-10
64.0	120	123	4	6	11	0.1575301396065878	non-ideal	1.3540244289109538E-9	1.900954918882416E-10	0.0	99.9983680561317	1.6875900045327888E-9	0.04755718875629126	2.5081916252135654E-8	1.4413030055343366E-7	1.2196563204715445E-8	0.0	6.5247663232111E-10
65.0	120	123	4	6	11	0.1573427717477933	non-ideal	1.3543125162271458E-9	1.9007694767728024E-10	0.0	99.9983680561317	1.6892668313366826E-9	0.04684272594160184	2.5523512106020507E-8	1.4642030055343363E-7	1.2316026319402545E-8	0.0	6.561950797648219E-10
66.0	120	123	4	6	11	0.15718083960635582	non-ideal	1.3546001657746053E-9	1.9008040843565107E-10	0.0	99.9983680561317	1.6909256628049876E-9	0.0462682084241431	2.5965116807586585E-8	1.4871030055343364E-7	1.2435405593776573E-8	0.0	6.596102262921547E-10
67.0	120	123	4	6	11	0.15704190080621852	non-ideal	1.3548874140877619E-9	1.901036224453847E-10	0.0	99.9983680561317	1.6925686171905525E-9	0.045871785234288254	2.640672455898106E-8	1.5100030055343364E-7	1.2554705918612875E-8	0.0	6.632241851657481E-10
68.0	120	123	4	6	11	0.1569225855262325	non-ideal	1.3551742962094133E-9	1.9014456482902556E-10	0.0	99.9983680561317	1.694197850241792E-9	0.04555921172279284	2.6848331615575513E-8	1.5329030055343364E-7	1.2673931288578202E-8	0.0	6.667316285628352E-10
69.0	120	123	4	6	11	0.1568221288392506	non-ideal	1.3554608423626228E-9	1.9020141330662136E-10	0.0	99.9983680561317	1.6958150768321835E-9	0.04529089795211715	2.7289933377972435E-8	1.5558030055343364E-7	1.2793085767470304E-8	0.0	6.696278825981147E-10
70.0	120	123	4	6	11	0.15673794277088557	non-ideal	1.3557470789113768E-9	1.902725302708337E-10	0.0	99.9983680561317	1.697421861912226E-9	0.04513278615194648	2.773152589461449E-8	1.5787030055343365E-7	1.2912173018438919E-8	0.0	6.723793746472827E-10
71.0	120	123	4	6	11	0.15666795678112422	non-ideal	1.3560330308900248E-9	1.9035644235737956E-10	0.0	99.9983680561317	1.6990197399906198E-9	0.04491889474290604	2.8173106372577703E-8	1.6016030055343365E-7	1.3031196159660842E-8	0.0	6.749704254184548E-10
72.0	120	123	4	6	11	0.15661147897322059	non-ideal	1.3563187194416353E-9	1.904518240737198E-10	0.0	99.9983680561317	1.7006099166278088E-9	0.044723456361089056	2.8614671352992818E-8	1.6245030055343365E-7	1.3150158370650616E-8	0.0	6.775629926041235E-10
73.0	119	124	4	6	11	0.15656641129321838	non-ideal	1.3566041645251773E-9	1.905574843308785E-10	0.0	99.99842849802225	1.7021936114327873E-9	0.04460589981717293	2.9056218544585264E-8	1.6474030055343363E-7	1.326906231164791E-8	0.0	6.818211150138046E-10
74.0	119	124	4	6	11	0.1565321335109328	non-ideal	1.356889383335688E-9	1.906723633187131E-10	0.0	99.99842849802225	1.703771811468373E-9	0.04457148430468999	2.9497745302449282E-8	1.6703030055343366E-7	1.3387910485889814E-8	0.0	6.847771331247884E-10
75.0	119	124	4	6	11	0.15650715646494615	non-ideal	1.3571743912227976E-9	1.9079548549672007E-10	0.0	99.99842849802225	1.70534543556118E-9	0.044492992899202104	2.99392494728663E-8	1.6932030055343366E-7	1.3506705412920695E-8	0.0	6.875345878729629E-10
76.0	119	124	4	6	11	0.15649049055407424	non-ideal	1.3574592023127458E-9	1.9092598318057272E-10	0.0	99.99842849802225	1.7069153308953587E-9	0.04445275832669982	3.038072926960624E-8	1.7161030055343366E-7	1.362544924533244E-8	0.0	6.908470488489971E-10
77.0	119	124	4	6	11	0.1564814847423112	non-ideal	1.3577438286806939E-9	1.9106307728326637E-10	0.0	99.99842849802225	1.7084821952310508E-9	0.04447690779565194	3.0822182774965725E-8	1.7390030055343366E-7	1.3744144081904698E-8	0.0	6.946505527436819E-10
78.0	119	124	4	6	11	0.15647903085311402	non-ideal	1.3580282813400716E-9	1.912060674754931E-10	0.0	99.99842849802225	1.7100466990186314E-9	0.0444731783706669	3.1263608552228E-8	1.7619030055343367E-7	1.3862791779512172E-8	0.0	6.98308610933949E-10
79.0	119	124	4	6	11	0.15648256142215825	non-ideal	1.3583125701087888E-9	1.9135432383716056E-10	0.0	99.99842849802225	1.7116094213215382E-9	0.0444281795821102	3.170500521429731E-8	1.7848030055343367E-7	1.3981394101160463E-8	0.0	7.013507360547459E-10
80.0	119	124	4	6	11	0.15649143351368966	non-ideal	1.3585967041879729E-9	1.9150728019781135E-10	0.0	99.99842849802225	1.713170908482825E-9	0.044445941139176784	3.214637170203545E-8	1.8077030055343367E-7	1.4099952632285574E-8	0.0	7.046954979064901E-10
81.0	119	124	4	6	11	0.1565053209078891	non-ideal	1.3588806904801142E-9	1.9166442746488113E-10	0.0	99.99842849802225	1.714731533215041E-9	0.0444496785118409	3.258770643154711E-8	1.8306030055343367E-7	1.4218469063468646E-8	0.0	7.075096197279605E-10
82.0	119	124	4	6	11	0.15652296935385152	non-ideal	1.359164536297824E-9	1.9182530838130408E-10	0.0	99.99842849802225	1.7162917805954629E-9	0.04448549405699995	3.30290088721455E-8	1.8535030055343368E-7	1.4336944684859051E-8	0.0	7.109374779771731E-10
83.0	119	124	4	6	11	0.1565446145245668	non-ideal	1.3594482477346933E-9	1.919895111446846E-10	0.0	99.99842849802225	1.717851982957654E-9	0.0444906261446538	3.347027799235151E-8	1.8764030055343368E-7	1.445538089584422E-8	0.0	7.141250843593682E-10
84.0	119	124	4	6	11	0.15656959376438667	non-ideal	1.3597318300498818E-9	1.9215666632562935E-10	0.0	99.99842849802225	1.7194124485263797E-9	0.0444270703479147	3.391151296360492E-8	1.8993030055343368E-7	1.4573778979859386E-8	0.0	7.165206614720195E-10
85.0	119	124	4	6	11	0.15659745467984396	non-ideal	1.360015287877773E-9	1.9232644164066545E-10	0.0	99.99842849802225	1.7209734570890052E-9	0.044467204433749616	3.4352713093381274E-8	1.9222030055343369E-7	1.4692140131681736E-8	0.0	7.196796594357789E-10
86.0	119	124	4	6	11	0.1566278592802543	non-ideal	1.3602986254195827E-9	1.924985384239958E-10	0.0	99.99842849802225	1.7225352621670442E-9	0.04461515025870009	3.479387780880614E-8	1.945103005534337E-7	1.4810465466232058E-8	0.0	7.227389286820314E-10
87.0	119	124	4	6	11	0.15666057443800774	non-ideal	1.3605818463717332E-9	1.9267268832233938E-10	0.0	99.99842849802225	1.7240980781749292E-9	0.04464583223958124	3.523500655708174E-8	1.968003005534337E-7	1.4928756054050085E-8	0.0	7.246166442721615E-10
88.0	119	124	4	6	11	0.15669532665080263	non-ideal	1.3608649540573752E-9	1.9284865026292905E-10	0.0	99.99842849802225	1.7256620986968328E-9	0.044584221059300905	3.567609888440032E-8	1.990903005534337E-7	1.5047012898865497E-8	0.0	7.269864223141407E-10
89.0	119	124	4	6	11	0.15673191435506822	non-ideal	1.3611479511833079E-9	1.9302620761754926E-10	0.0	99.99842849802225	1.7272274738839272E-9	0.0445966213719212	3.611715428487653E-8	2.013803005534337E-7	1.5165236989422464E-8	0.0	7.30050052198483E-10
90.0	119	124	4	6	11	0.15677000068493707	non-ideal	1.3614308404535141E-9	1.9320516586269408E-10	0.0	99.99842849802225	1.728794368673655E-9	0.04458818137566445	3.655817251145885E-8	2.036703005534337E-7	1.5283429201226024E-8	0.0	7.330966438687015E-10
91.0	119	124	4	6	11	0.1568095877928054	non-ideal	1.3617136237782106E-9	1.9338535012009229E-10	0.0	99.99842849802225	1.7303628756964496E-9	0.044621036020249104	3.69991530625038E-8	2.059603005534337E-7	1.5401590465289557E-8	0.0	7.357527335953073E-10
92.0	119	124	4	6	11	0.15685023912124726	non-ideal	1.3619963029831333E-9	1.935666035877256E-10	0.0	99.99842849802225	1.7319331125728955E-9	0.04455940391707956	3.74400957203392E-8	2.082503005534337E-7	1.5519721595355586E-8	0.0	7.37900861270833E-10
93.0	119	124	4	6	11	0.15689191038978983	non-ideal	1.3622788797429118E-9	1.93748785218915E-10	0.0	99.99842849802225	1.7335051749913885E-9	0.0444947045191441	3.788100026664241E-8	2.105403005534337E-7	1.5637823382588686E-8	0.0	7.403931656412294E-10
94.0	119	124	4	6	11	0.15693452017306134	non-ideal	1.3625613552896274E-9	1.9393176849453904E-10	0.0	99.99842849802225	1.735079124111369E-9	0.04445810582206395	3.8321866401069195E-8	2.128303005534337E-7	1.5755896623040827E-8	0.0	7.428105373646378E-10
95.0	119	124	4	6	11	0.15697782482429481	non-ideal	1.3628437304832293E-9	1.941154399204318E-10	0.0	99.99842849802225	1.736655012479134E-9	0.0444740568893468	3.87626938759616E-8	2.151203005534337E-7	1.587394207567467E-8	0.0	7.452862382061752E-10
96.0	119	124	4	6	11	0.1570216190776535	non-ideal	1.3631260067560361E-9	1.942996975576445E-10	0.0	99.99842849802225	1.7382329382632451E-9	0.04450941743947089	3.920348279180813E-8	2.1741030055343371E-7	1.599196036841505E-8	0.0	7.479654436633016E-10
97.0	119	124	4	6	11	0.15706622256074101	non-ideal	1.3634081843615889E-9	1.9448444978896478E-10	0.0	99.99842849802225	1.7398128778594307E-9	0.04447371247233874	3.96442326387035E-8	2.1970030055343372E-7	1.6109952309563498E-8	0.0	7.501316521909019E-10
98.0	119	124	4	6	11	0.15711098090984058	non-ideal	1.3636902642948673E-9	1.9466961491057886E-10	0.0	99.99842849802225	1.7413949200440163E-9	0.04450765604288238	4.008494361987546E-8	2.2199030055343372E-7	1.6227918459852204E-8	0.0	7.527989913492255E-10
99.0	119	124	4	6	11	0.15715630749995738	non-ideal	1.3639722470142038E-9	1.948551190121024E-10	0.0	99.99842849802225	1.7429790628164963E-9	0.0444834963006482	4.052561548343443E-8	2.2428030055343372E-7	1.6345859513095413E-8	0.0	7.547683830092918E-10
100.0	119	124	4	6	11	0.1572019045005305	non-ideal	1.3642541326623674E-9	1.9504089636005043E-10	0.0	99.99842849802225	1.7445653097765015E-9	0.04450503426342541	4.096624807151826E-8	2.2657030055343372E-7	1.646377611770995E-8	0.0	7.568654116044881E-10
101.0	119	124	4	6	11	0.15724759646411457	non-ideal	1.3645359217460339E-9	1.9522688783428126E-10	0.0	99.99842849802225	1.7461537014939289E-9	0.04447497178739771	4.140684148551012E-8	2.2886030055343373E-7	1.6581668825237856E-8	0.0	7.586487368451854E-10
102.0	119	124	4	6	11	0.1572935866630631	non-ideal	1.3648176144150093E-9	1.9541304033078598E-10	0.0	99.99842849802225	1.7477442256019845E-9	0.044485937254652545	4.184739557175399E-8	2.3115030055343373E-7	1.6699538257387083E-8	0.0	7.602575303185258E-10
103.0	119	124	4	6	11	0.15733967642445296	non-ideal	1.365099210579655E-9	1.9559930654739737E-10	0.0	99.99842849802225	1.7493368721305885E-9	0.04464179206797655	4.228791023336657E-8	2.3344030055343373E-7	1.6817385005278135E-8	0.0	7.624806046173175E-10
104.0	119	124	4	6	11	0.15738573207380613	non-ideal	1.3653807103595255E-9	1.95785644022618E-10	0.0	99.99842849802225	1.7509316538820287E-9	0.04463298065197665	4.2728385538008525E-8	2.3573030055343374E-7	1.693520959580154E-8	0.0	7.634358283728523E-10
105.0	119	124	4	6	11	0.15743187041683393	non-ideal	1.3656621137980752E-9	1.9597201467203527E-10	0.0	99.99842849802225	1.7525285612074764E-9	0.04475344840871359	4.316882145788277E-8	2.3802030055343374E-7	1.705301257625115E-8	0.0	7.65906430284347E-10
106.0	118	125	4	6	11	0.1574780489759065	non-ideal	1.365943420684177E-9	1.9615838455849314E-10	0.0	99.99848893994935	1.7541275691360747E-9	0.0490682748220099	4.360921790830424E-8	2.4031030055343374E-7	1.717079450207171E-8	0.0	7.669101867690374E-10
107.0	118	125	4	6	11	0.1575241251940399	non-ideal	1.3662246308475293E-9	1.9634473593292145E-10	0.0	99.99848893994935	1.7557286683996991E-9	0.06039840180410033	4.40495749192015E-8	2.4260030055343374E-7	1.7288555731231077E-8	0.0	7.633978857507093E-10
108.0	118	125	4	6	11	0.15757012158525674	non-ideal	1.3665057440603775E-9	1.9653102898307329E-10	0.0	99.99848893994935	1.7573318395139558E-9	0.06864346509963376	4.44898924840773E-8	2.4489030055343375E-7	1.7406296926054903E-8	0.0	7.605866303926894E-10
109.0	118	125	4	6	11	0.15761600563322853	non-ideal	1.3667867600208715E-9	1.9671723837062294E-10	0.0	99.99848893994935	1.7589370549269797E-9	0.06761285351952326	4.4930170562442775E-8	2.4718030055343375E-7	1.7524018601749713E-8	0.0	7.584493739792778E-10
110.0	118	125	4	6	11	0.15766173538070025	non-ideal	1.367067678615326E-9	1.96903342610831E-10	0.0	99.99848893994935	1.7605443123244916E-9	0.06675373646464781	4.537040928476314E-8	2.4947030055343375E-7	1.7641721208211485E-8	0.0	7.568952189152503E-10
111.0	118	125	4	6	11	0.15770741597016694	non-ideal	1.3673484993554309E-9	1.9708932245715093E-10	0.0	99.99848893994935	1.7621535646084185E-9	0.06640041422512524	4.581060854235311E-8	2.5176030055343375E-7	1.7759405265040362E-8	0.0	7.558427689783539E-10
112.0	118	125	4	6	11	0.15775283672872953	non-ideal	1.3676292220962322E-9	1.9727516096374404E-10	0.0	99.99848893994935	1.7637648095585805E-9	0.06591880202200065	4.625076849611055E-8	2.5405030055343376E-7	1.787707119668465E-8	0.0	7.550440039592584E-10
113.0	118	125	4	6	11	0.15779818990071387	non-ideal	1.3679098462730456E-9	1.974608428355733E-10	0.0	99.99848893994935	1.7653779933152345E-9	0.065699751269632	4.6690889024367694E-8	2.5634030055343376E-7	1.7994719511989283E-8	0.0	7.545633399180339E-10
114.0	118	125	4	6	11	0.1578432391278682	non-ideal	1.3681903715673427E-9	1.97646354724581E-10	0.0	99.99848893994935	1.7669931042314328E-9	0.06569972674027524	4.713097025711215E-8	2.5863030055343376E-7	1.8112350630924157E-8	0.0	7.54086048978182E-10
115.0	118	125	4	6	11	0.15788812208135578	non-ideal	1.3684707975465682E-9	1.9783168454625037E-10	0.0	99.99848893994935	1.768610106039849E-9	0.06558755287680108	4.7571012191822847E-8	2.6092030055343376E-7	1.8229965009860778E-8	0.0	7.539805557493253E-10
116.0	118	125	4	6	11	0.15793277402029204	non-ideal	1.3687511238606152E-9	1.9801682174640937E-10	0.0	99.99848893994935	1.7702289741435718E-9	0.06542699171740281	4.801101490128628E-8	2.6321030055343377E-7	1.834756307395506E-8	0.0	7.540630754185916E-10
117.0	118	125	4	6	11	0.15797724072181163	non-ideal	1.3690313499717933E-9	1.9820175691858446E-10	0.0	99.99848893994935	1.7718496653212154E-9	0.06538400463660551	4.8450978358901274E-8	2.6550030055343377E-7	1.8465145274243877E-8	0.0	7.542212362233282E-10
118.0	118	125	4	6	11	0.15802141583651386	non-ideal	1.3693114755299653E-9	1.9838648182236904E-10	0.0	99.99848893994935	1.7734721604400506E-9	0.06530058440735317	4.889090268088462E-8	2.6779030055343377E-7	1.8582712009262232E-8	0.0	7.552446612280918E-10
119.0	118	125	4	6	11	0.15806540435404554	non-ideal	1.36959150003075E-9	1.9857098908075714E-10	0.0	99.99848893994935	1.7750964170909927E-9	0.06528711952459314	4.933078785548274E-8	2.700803005534338E-7	1.8700263713117667E-8	0.0	7.561166693086576E-10
120.0	118	125	4	6	11	0.15810911861190202	non-ideal	1.3698714229412833E-9	1.9875527232703532E-10	0.0	99.99848893994935	1.7767224008298143E-9	0.06527109995687884	4.977063392121621E-8	2.723703005534338E-7	1.8817800797639567E-8	0.0	7.573160371235808E-10
