# Supplementary material for: Multiscale Multiobjective Systems Analysis (MiMoSA): an advanced metabolic modeling framework for complex systems
Source: Sci Rep. 2019 Nov 18;9:16948. doi: 10.1038/s41598-019-53188-0 (PMC6861322; doi:10.1038/s41598-019-53188-0)
Supplement: Supplementary file 2 — Supplemental File 1 [file 41598_2019_53188_MOESM2_ESM.zip › iTery101/.temp/iTery101/data/bio10_0/Attributes_Cell_Diazotroph_42.csv]

Time Step	x	y	Filament Name	Position in Filament	Filament length	Efficiency	Regime	biomass	glycogen	no3	photon	cyanophycin	o2	n2	hco3	co2	urea	nh4
2.0	10	142	4	7	11	0.0	non-ideal	1.4490738854331156E-9	1.6662668835164275E-9	0.0	0.0	2.746565910096887E-10	2.7523615355579927E-10	5.733773587713683E-10	2.254084176198846E-9	1.239034992413903E-10	0.0	0.0
3.0	10	142	4	7	11	0.0	non-ideal	1.450513261026747E-9	1.5046195848194631E-9	0.0	99.99951645829954	4.0206447097527056E-10	0.03252263707550424	7.278747482721123E-10	4.488126441867053E-9	9.329935342029714E-10	0.0	1.4828176561757117E-11
4.0	10	142	4	7	11	0.9883256008409614	non-ideal	1.4518016071718633E-9	1.4229462232344903E-9	0.0	99.99951645829954	4.760289760213307E-10	0.058683662009690434	1.0189901802114408E-9	6.731757129073479E-9	1.3556840835965234E-9	0.0	2.61428770592702E-11
5.0	10	142	4	7	11	0.8879834203017396	non-ideal	1.4530917548453305E-9	1.3220451750390581E-9	0.0	99.99951645829954	5.606577244241924E-10	0.07960668481932169	1.281547983594652E-9	9.020298169608926E-9	1.857687367773543E-9	0.0	3.986493599267912E-11
6.0	10	142	4	7	11	0.8922545445952383	non-ideal	1.4543313775940956E-9	1.2065613464603716E-9	0.0	99.99951645829954	6.527020166002124E-10	0.09656476081984483	1.523745664656535E-9	1.1310300541271404E-8	2.4590460965540012E-9	0.0	5.5342203647921725E-11
7.0	10	142	4	7	11	0.8602431702975329	non-ideal	1.4555111285299079E-9	1.102122596136795E-9	0.0	99.99951645829954	7.380133209690737E-10	0.10984202791385834	1.7806889511316656E-9	1.3600300553412822E-8	2.9952053371856346E-9	8.613025536539575E-15	7.293738110443282E-11
8.0	10	142	4	7	11	0.8213899316269498	non-ideal	1.4566239311021106E-9	1.010015706231205E-9	0.0	99.99951645829954	8.160220873023833E-10	0.12041799783967909	2.053935635593016E-9	1.5890300553433356E-8	3.4564198587820338E-9	8.215044599359866E-15	9.202666531438369E-11
9.0	10	142	4	7	11	0.7772099505281934	non-ideal	1.457675751852146E-9	9.270516957285496E-10	0.0	99.99951645829954	8.885330150702732E-10	0.12847438816145632	2.339119055518136E-9	1.8180300553433386E-8	3.862908654928755E-9	-2.441149859668415E-15	1.115481723304752E-10
10.0	10	142	4	7	11	0.736797918229662	non-ideal	1.4586732699371175E-9	8.521330341741156E-10	0.0	99.99951645829954	9.56187059359549E-10	0.13498607518398942	2.6347593061617005E-9	2.0470300553433385E-8	4.22142322895286E-9	-1.156456752431952E-14	1.3139370231756123E-10
11.0	10	142	4	7	11	0.7007217178442444	non-ideal	1.4596196741586532E-9	7.846423638753724E-10	0.0	99.99951645829954	1.0191932398434412E-9	0.13994127711461238	2.9404413420802273E-9	2.2760300553433417E-8	4.537270400671628E-9	-4.234846044325488E-15	1.51214066357542E-10
12.0	10	142	4	7	11	0.6665898751642714	non-ideal	1.4604884807868843E-9	7.23877654334669E-10	0.0	99.99951645829954	1.0752700314989146E-9	0.14384743066631603	3.261986758792794E-9	2.5050300553433417E-8	4.8417002662199E-9	-2.893600086759291E-15	1.7157882810336455E-10
13.0	10	142	4	7	11	0.6134863530431032	non-ideal	1.4612872529963145E-9	6.692012763835962E-10	0.0	99.99951645829954	1.1273491768744541E-9	0.14680915975533435	3.592161794719578E-9	2.7340300553433416E-8	5.113044383506741E-9	-1.936174601083592E-15	1.915124017620853E-10
14.0	124	122	4	7	11	0.5653479608150072	non-ideal	1.4620231732882995E-9	6.19967330666773E-10	0.0	99.99830761427766	1.175443615344658E-9	0.15108836717108762	3.931037282525721E-9	2.9630300553433415E-8	5.3589266528484916E-9	-1.3516650833838143E-15	2.1610500890822307E-10
15.0	124	122	4	7	11	0.521980833228711	non-ideal	1.4627024788551045E-9	5.756769324248272E-10	0.0	99.99830761427766	1.2198887902185757E-9	0.12474200894576806	4.27787387375163E-9	3.1920300553433415E-8	5.5819789758638465E-9	-8.280289619589578E-15	2.3256541487654614E-10
16.0	124	122	4	7	11	0.48277825245345424	non-ideal	1.4633307863450015E-9	5.358444839153227E-10	0.0	99.99830761427766	1.2606747085014565E-9	0.10893177962821314	4.6327756962353005E-9	3.421030055343342E-8	5.788117830003403E-9	2.4619601064112235E-15	2.4851431430555545E-10
17.0	124	122	4	7	11	0.44735096736857666	non-ideal	1.4639132301428265E-9	5.000323548153667E-10	0.0	99.99830761427766	1.2981365035832597E-9	0.09893611784353677	4.995008839605124E-9	3.650030055343342E-8	5.979255905210256E-9	3.688089225007559E-15	2.638288473941589E-10
18.0	124	122	4	7	11	0.4153985807853009	non-ideal	1.4644544593880206E-9	4.678381405158231E-10	0.0	99.99830761427766	1.3324514769587142E-9	0.0947999439045399	5.364212267578236E-9	3.879030055343342E-8	6.1584496676721925E-9	1.8928456759476085E-15	2.7836621174506387E-10
19.0	124	122	4	7	11	0.38661092769913596	non-ideal	1.4649586587020205E-9	4.389041902735085E-10	0.0	99.99830761427766	1.363529697904245E-9	0.09220417496274817	5.740686459825499E-9	4.1080300553433425E-8	6.330888601426831E-9	-1.0196134897909591E-15	2.926183642811609E-10
20.0	124	122	4	7	11	0.36068605181148444	non-ideal	1.4654295941769898E-9	4.129109797537452E-10	0.0	99.99830761427766	1.391594783800295E-9	0.09189594310415082	6.123945953807946E-9	4.337030055343343E-8	6.49816660376809E-9	0.0	3.0655297287622997E-10
21.0	124	122	4	7	11	0.3373493304638919	non-ideal	1.465870683369548E-9	3.895592248080451E-10	0.0	99.99830761427766	1.416954327667467E-9	0.09071777447324128	6.513296291986573E-9	4.566030055343343E-8	6.6608013272521704E-9	1.8891554917122393E-15	3.204284880355881E-10
22.0	124	122	4	7	11	0.3163717127249679	non-ideal	1.4662850066685607E-9	3.685800206248583E-10	0.0	99.99830761427766	1.4398847067274831E-9	0.08985265236131479	6.908113602186571E-9	4.795030055343343E-8	6.819257868661049E-9	2.5995864200553445E-15	3.3391366735257376E-10
23.0	124	122	4	7	11	0.29752860495662103	non-ideal	1.4666753210359308E-9	3.497338827574385E-10	0.0	99.99830761427766	1.460632078310907E-9	0.09000375358227794	7.3078421520563314E-9	5.0240300553433436E-8	6.973949673421483E-9	0.0	3.4706811408486507E-10
24.0	124	122	4	7	11	0.2806021232164194	non-ideal	1.4670440892524425E-9	3.32805741881852E-10	0.0	99.99830761427766	1.479417005380994E-9	0.0897822239970153	7.711980111950905E-9	5.253030055343344E-8	7.125248987348207E-9	0.0	3.601247139361053E-10
25.0	124	122	4	7	11	0.26539273261008783	non-ideal	1.4673935188206082E-9	3.1760217545120964E-10	0.0	99.99830761427766	1.4964381076481352E-9	0.08962890743021973	8.12007772332875E-9	5.482030055343344E-8	7.273490260415748E-9	1.2327116701352547E-15	3.729063379837048E-10
26.0	124	122	4	7	11	0.2517266817749399	non-ideal	1.4677255937915871E-9	3.0394935301061676E-10	0.0	99.99830761427766	1.511874173405755E-9	0.08943401805013258	8.531732495708071E-9	5.7110300553433444E-8	7.418973621715385E-9	1.6726644080534595E-15	3.851794483038916E-10
27.0	124	122	4	7	11	0.2394513453073735	non-ideal	1.468042094010631E-9	2.916910516443609E-10	0.0	99.99830761427766	1.5258856434382678E-9	0.08937578765275878	8.94658144172862E-9	5.940030055343343E-8	7.561969306385287E-9	1.0841729468317613E-15	3.972647512840634E-10
28.0	124	122	4	7	11	0.22842649331820525	non-ideal	1.4683446129672507E-9	2.8068684067975436E-10	0.0	99.99830761427766	1.5386165965289719E-9	0.08985648567328042	9.364297539614733E-9	6.169030055343343E-8	7.702720582229111E-9	0.0	4.0893632637785176E-10
29.0	123	122	4	7	11	0.2185235354239927	non-ideal	1.4686345783325235E-9	2.7081046771235327E-10	0.0	99.99830761427766	1.5501966235889205E-9	0.09008721135260926	9.784587202771072E-9	6.398030055343343E-8	7.841446144472286E-9	1.336366749427229E-15	4.199907687421132E-10
30.0	123	122	4	7	11	0.2096276742225154	non-ideal	1.468913274736223E-9	2.619484192771512E-10	0.0	99.99830761427766	1.5607425495496205E-9	0.08014886260172256	1.0207188307383375E-8	6.627030055343343E-8	7.978342149976507E-9	0.0	4.306997386713281E-10
31.0	123	122	4	7	11	0.2016397159342886	non-ideal	1.4691818564763168E-9	2.539986279645234E-10	0.0	99.99830761427766	1.570359102533393E-9	0.07356243767980095	1.0631863448243109E-8	6.856030055343348E-8	8.113585649132503E-9	0.0	4.410372952160793E-10
32.0	123	122	4	7	11	0.194468951900441	non-ideal	1.4694413539485035E-9	2.4686931413649375E-10	0.0	99.99830761427766	1.579139972335937E-9	0.06909598494575879	1.1058396497178569E-8	7.085030055343347E-8	8.247336819962546E-9	1.0307169880062634E-15	4.514490466238434E-10
33.0	123	122	4	7	11	0.1880287245761183	non-ideal	1.4696926972549417E-9	2.404779419114675E-10	0.0	99.99830761427766	1.5871704412355035E-9	0.06589967409484496	1.1486599003584369E-8	7.314030055343347E-8	8.379737916373452E-9	1.374153739226065E-15	4.6100992611033676E-10
34.0	123	122	4	7	11	0.18224896597452536	non-ideal	1.4699367212360918E-9	2.347502795382224E-10	0.0	99.99830761427766	1.594526701516733E-9	0.06384388672123732	1.1916298670585348E-8	7.543030055343347E-8	8.510917910111007E-9	0.0	4.705188755420254E-10
35.0	123	122	4	7	11	0.1770628400973002	non-ideal	1.4701741734986504E-9	2.296195724759201E-10	0.0	99.99830761427766	1.6012770398481471E-9	0.06246965835299226	1.2347339325058853E-8	7.772030055343347E-8	8.640993296297517E-9	0.0	4.797390190211967E-10
36.0	123	122	4	7	11	0.17240897222793206	non-ideal	1.4704057242843959E-9	2.2502578246971798E-10	0.0	99.99830761427766	1.6074829271441055E-9	0.06160818425569263	1.2779580894065998E-8	8.001030055343348E-8	8.770068839834213E-9	0.0	4.885189208837284E-10
37.0	123	122	4	7	11	0.16823284186102727	non-ideal	1.4706319783781534E-9	2.2091490877474763E-10	0.0	99.99830761427766	1.6132000061406555E-9	0.06104783349599025	1.3212899469271996E-8	8.230030055343348E-8	8.898238212283503E-9	0.0	4.970632280704293E-10
38.0	123	122	4	7	11	0.16448831900708363	non-ideal	1.4708534773395867E-9	2.1723838000958308E-10	0.0	99.99830761427766	1.6184779231869482E-9	0.06062770521845717	1.3647181397265134E-8	8.459030055343348E-8	9.025586492444845E-9	1.0280462708264258E-15	5.054287619884287E-10
39.0	123	122	4	7	11	0.1611306785703771	non-ideal	1.4710707086398953E-9	2.1395251089816632E-10	0.0	99.99830761427766	1.62336160908828E-9	0.06031767646906984	1.4082326109827324E-8	8.688030055343348E-8	9.152189775996177E-9	0.0	5.136985561092835E-10
40.0	123	122	4	7	11	0.15812164899611003	non-ideal	1.4712841104120613E-9	2.1101800565662067E-10	0.0	99.99830761427766	1.6278913396788457E-9	0.060161777019684635	1.4518242421140097E-8	8.917030055343349E-8	9.27811685743085E-9	0.0	5.218684866129039E-10
41.0	123	122	4	7	11	0.1554262551523677	non-ideal	1.4714940729451069E-9	2.0839951956251594E-10	0.0	99.99830761427766	1.632103026694158E-9	0.06029885920625305	1.4954846602332078E-8	9.146030055343349E-8	9.403430274535225E-9	0.0	5.301739313692833E-10
42.0	123	122	4	7	11	0.15301046861112724	non-ideal	1.4717009497852663E-9	2.0606526072716987E-10	0.0	99.99830761427766	1.6360295551334999E-9	0.06010256583891788	1.5392066714793384E-8	9.375030055343349E-8	9.528185293279411E-9	0.0	5.376113595103909E-10
43.0	122	123	4	7	11	0.15084822542115497	non-ideal	1.471905058541399E-9	2.0398662918624902E-10	0.0	99.9983680561317	1.6397001842286577E-9	0.05994879666709331	1.582983627487901E-8	9.60403005534335E-8	9.65243230863178E-9	0.0	5.457922568654677E-10
44.0	122	123	4	7	11	0.14891394943146252	non-ideal	1.472106682820443E-9	2.0213791330674066E-10	0.0	99.9983680561317	1.643141069951637E-9	0.05991255836658118	1.6268094644731377E-8	9.83303005534335E-8	9.776216879808874E-9	1.058657477841399E-15	5.527310753329808E-10
45.0	122	123	4	7	11	0.1471833847198587	non-ideal	1.4723060788771945E-9	2.004959621466125E-10	0.0	99.9983680561317	1.6463760441775884E-9	0.05983530236299901	1.6706789063162986E-8	1.0062030055343373E-7	9.89957977869219E-9	1.1350281550277468E-15	5.59664047214068E-10
46.0	122	123	4	7	11	0.1456370482594074	non-ideal	1.4725034772869376E-9	1.990399586009739E-10	0.0	99.9983680561317	1.6494264410610143E-9	0.0597762028293514	1.7145871529146083E-8	1.0291030055343352E-7	1.0022557833128955E-8	0.0	5.664841714995785E-10
47.0	122	123	4	7	11	0.14425661241611637	non-ideal	1.4726990833491556E-9	1.9775117934394904E-10	0.0	99.9983680561317	1.652311244008247E-9	0.059820197355920535	1.7585297771181564E-8	1.0520030055343352E-7	1.0145184619601749E-8	0.0	5.730080988704671E-10
48.0	122	123	4	7	11	0.1430239840292555	non-ideal	1.4728930803451431E-9	1.966127823327044E-10	0.0	99.9983680561317	1.6550475796284393E-9	0.0599551507634299	1.8025028316730904E-8	1.0749030055343352E-7	1.0267490324381735E-8	1.2208087464205147E-15	5.796559363661564E-10
49.0	122	123	4	7	11	0.14192339562385556	non-ideal	1.4730856363299296E-9	1.9560961692657983E-10	0.0	99.9983680561317	1.657651234678481E-9	0.059868183804843295	1.8465029873910867E-8	1.0978030055343352E-7	1.038950148070925E-8	0.0	5.854190218846074E-10
50.0	122	123	4	7	11	0.1409440020246593	non-ideal	1.4732769022695137E-9	1.9472805360385484E-10	0.0	99.9983680561317	1.6601360491991736E-9	0.059879347379556046	1.8905270504531337E-8	1.1207030055343353E-7	1.0511242694469176E-8	0.0	5.911302712225257E-10
51.0	122	123	4	7	11	0.14007355940917113	non-ideal	1.473467009220981E-9	1.9395583376754046E-10	0.0	99.9983680561317	1.662514086124078E-9	0.05991528087833254	1.9345719361222385E-8	1.1436030055343353E-7	1.0632736873059783E-8	0.0	5.966228305681141E-10
52.0	122	123	4	7	11	0.13929772083868575	non-ideal	1.4736560789371517E-9	1.9328193034631405E-10	0.0	99.9983680561317	1.6647970273333997E-9	0.05981329028516043	1.9786353463001255E-8	1.1665030055343353E-7	1.0754003170940282E-8	0.0	6.022986010457934E-10
53.0	122	123	4	7	11	0.13860987255144755	non-ideal	1.4738442201079255E-9	1.9269642053008026E-10	0.0	99.9983680561317	1.666994889634689E-9	0.059928707271562805	2.0227149382741976E-8	1.1894030055343357E-7	1.0875059804401012E-8	0.0	6.078062654735443E-10
54.0	122	123	4	7	11	0.13800062363873794	non-ideal	1.4740315294483213E-9	1.9219038206974935E-10	0.0	99.9983680561317	1.6691166716332633E-9	0.05989758324634936	2.0668086066664644E-8	1.2123030055343358E-7	1.0995923235739963E-8	0.0	6.133939309987273E-10
55.0	122	123	4	7	11	0.13746135491007658	non-ideal	1.4742180945440663E-9	1.917557881212536E-10	0.0	99.9983680561317	1.6711706030652868E-9	0.05985903671827574	2.1109145391199246E-8	1.2352030055343358E-7	1.1116608097933076E-8	0.0	6.184492008678572E-10
56.0	122	123	4	7	11	0.1369855123682743	non-ideal	1.4744039930503273E-9	1.913854175957706E-10	0.0	99.9983680561317	1.6731639154200775E-9	0.05975677235561839	2.1550310132742683E-8	1.2581030055343358E-7	1.1237127937988451E-8	0.0	6.230717335462674E-10
57.0	122	123	4	7	11	0.13656593497163752	non-ideal	1.4745892956706985E-9	1.910727758314404E-10	0.0	99.9983680561317	1.675103293655673E-9	0.059855076920956665	2.199156588079204E-8	1.281003005534336E-7	1.1357494674379104E-8	0.0	6.276482611999273E-10
58.0	121	122	4	7	11	0.1361976316366167	non-ideal	1.4747740654375619E-9	1.9081201983502548E-10	0.0	99.99830761427766	1.6769946069014756E-9	0.06040675654648937	2.2432898903165447E-8	1.3039030055343364E-7	1.1477719361140058E-8	0.0	6.326910228954272E-10
59.0	121	122	4	7	11	0.13587506831297602	non-ideal	1.4749583591614545E-9	1.905978826184194E-10	0.0	99.99830761427766	1.6788431897740204E-9	0.05619163364055631	2.287429722053032E-8	1.3268030055343364E-7	1.1597812044397214E-8	0.0	6.362643916551684E-10
60.0	121	122	4	7	11	0.13559376240606638	non-ideal	1.4751422275729902E-9	1.9042564870648462E-10	0.0	99.99830761427766	1.6806537886646154E-9	0.05333432574170972	2.3315749811738287E-8	1.3497030055343365E-7	1.1717781649922644E-8	0.0	6.39932404594838E-10
61.0	121	122	4	7	11	0.1353493237440192	non-ideal	1.4753257167699115E-9	1.9029106706164548E-10	0.0	99.99830761427766	1.6824307516507504E-9	0.05134258937549523	2.3757247271048917E-8	1.3726030055343365E-7	1.1837636248252519E-8	0.0	6.435776427833213E-10
62.0	121	122	4	7	11	0.13513841623784595	non-ideal	1.4755088664999026E-9	1.9019031249927047E-10	0.0	99.99830761427766	1.6841777536247075E-9	0.0498302523666098	2.4198779840445456E-8	1.3955030055343365E-7	1.1957383598876863E-8	0.0	6.463761462628516E-10
63.0	121	122	4	7	11	0.13495642959288304	non-ideal	1.4756917145475367E-9	1.901199452706425E-10	0.0	99.99830761427766	1.6858984650225699E-9	0.04854639666620075	2.4640340868289828E-8	1.4184030055343365E-7	1.2077030069194544E-8	0.0	6.495225498279727E-10
64.0	121	122	4	7	11	0.13480197574302127	non-ideal	1.475874293253581E-9	1.90076869764527E-10	0.0	99.99830761427766	1.687595822165383E-9	0.047607041178129444	2.5081922339565993E-8	1.4413030055343366E-7	1.2196582122323858E-8	0.0	6.530983245474182E-10
65.0	121	122	4	7	11	0.134671095456535	non-ideal	1.4760566318734738E-9	1.9005830346517114E-10	0.0	99.99830761427766	1.6892726347640086E-9	0.04689289039523265	2.5523518064803956E-8	1.4642030055343363E-7	1.2316045314000289E-8	0.0	6.567768351104795E-10
66.0	121	122	4	7	11	0.13456155980794587	non-ideal	1.4762387567836632E-9	1.900617423874939E-10	0.0	99.99830761427766	1.6909314117294032E-9	0.046318269595324424	2.5965122411847983E-8	1.4871030055343364E-7	1.2435424738102071E-8	0.0	6.602008309863885E-10
67.0	121	122	4	7	11	0.13447128643398032	non-ideal	1.476420692224701E-9	1.9008493471128428E-10	0.0	99.99830761427766	1.6925744467736828E-9	0.04592001582118584	2.6406730576216615E-8	1.5100030055343364E-7	1.2554724964133186E-8	0.0	6.638906839638569E-10
68.0	121	122	4	7	11	0.1343987365283313	non-ideal	1.4766024593122697E-9	1.901258550669339E-10	0.0	99.99830761427766	1.6942036809380438E-9	0.045606920470974685	2.6848337592584003E-8	1.5329030055343364E-7	1.2673950382359492E-8	0.0	6.673719465782386E-10
69.0	121	122	4	7	11	0.13434163636276614	non-ideal	1.476784076393168E-9	1.9018268225072503E-10	0.0	99.99830761427766	1.695820853218977E-9	0.04533846916111837	2.7289939006783356E-8	1.5558030055343364E-7	1.27931050080457E-8	0.0	6.702922733117822E-10
70.0	121	122	4	7	11	0.13429796964488505	non-ideal	1.4769655609231625E-9	1.9025377802111858E-10	0.0	99.99830761427766	1.6974276778738464E-9	0.04517964878518232	2.7731531708199495E-8	1.5787030055343365E-7	1.2912192233149966E-8	0.0	6.730437447553853E-10
71.0	121	122	4	7	11	0.1342671042375231	non-ideal	1.4771469281084317E-9	1.9033766857142517E-10	0.0	99.99830761427766	1.69902555041702E-9	0.04496655784115092	2.8173112112670443E-8	1.6016030055343365E-7	1.3031215432439524E-8	0.0	6.755787513853966E-10
72.0	121	122	4	7	11	0.13424740075553723	non-ideal	1.4773281916371204E-9	1.9043302924266899E-10	0.0	99.99830761427766	1.70061576685163E-9	0.044770421566841065	2.861467728042506E-8	1.6245030055343365E-7	1.315017761629487E-8	0.0	6.78239041031977E-10
73.0	120	123	4	7	11	0.13423775742174116	non-ideal	1.4775093636939424E-9	1.9053866833978165E-10	0.0	99.9983680561317	1.7021994717488934E-9	0.04466529948852051	2.905622449011476E-8	1.6474030055343365E-7	1.3269081584935136E-8	0.0	6.824065724492094E-10
74.0	120	123	4	7	11	0.13423708047849814	non-ideal	1.4776904549949204E-9	1.9065352641690613E-10	0.0	99.9983680561317	1.7037776782714863E-9	0.04463161033859985	2.9497751247705876E-8	1.6703030055343366E-7	1.3387929792305322E-8	0.0	6.854431036758938E-10
75.0	120	123	4	7	11	0.13424429915046276	non-ideal	1.4778714750143181E-9	1.9077662772741514E-10	0.0	99.9983680561317	1.7053512970197794E-9	0.0445527471609778	2.993925535095473E-8	1.6932030055343366E-7	1.3506724773839012E-8	0.0	6.881213897798693E-10
76.0	120	123	4	7	11	0.13425850826526173	non-ideal	1.4780524327064282E-9	1.9090710462431025E-10	0.0	99.9983680561317	1.7069211991002946E-9	0.044513017638155794	3.03807351495959E-8	1.7161030055343366E-7	1.362546863811855E-8	0.0	6.91497776298818E-10
77.0	120	123	4	7	11	0.13427933596613412	non-ideal	1.4782333356933887E-9	1.9104417795593375E-10	0.0	99.9983680561317	1.7084880784314866E-9	0.04453777957095703	3.082218870354971E-8	1.7390030055343366E-7	1.3744163491249355E-8	0.0	6.952841578771995E-10
78.0	120	123	4	7	11	0.13430580646703344	non-ideal	1.4784141908209889E-9	1.9118714744368252E-10	0.0	99.9983680561317	1.7100525944904586E-9	0.044534906591646106	3.126361451433422E-8	1.7619030055343367E-7	1.3862811210009705E-8	0.0	6.989580472146346E-10
79.0	120	123	4	7	11	0.1343373543725026	non-ideal	1.4785950044480154E-9	1.9133538319783468E-10	0.0	99.9983680561317	1.711615352319151E-9	0.04448670072969184	3.17050113422788E-8	1.7848030055343367E-7	1.398141350965899E-8	0.0	7.019944409762752E-10
80.0	120	123	4	7	11	0.13437362789209997	non-ideal	1.4787757815863318E-9	1.9148831893725248E-10	0.0	99.9983680561317	1.7131768034575842E-9	0.04450464447372255	3.214637759012348E-8	1.8077030055343367E-7	1.409997214988125E-8	0.0	7.053213657170829E-10
81.0	120	123	4	7	11	0.134413634965582	non-ideal	1.4789565273094773E-9	1.916454458906392E-10	0.0	99.9983680561317	1.7147374698668975E-9	0.04450953296207027	3.258771252227099E-8	1.8306030055343367E-7	1.4218488546353498E-8	0.0	7.081203134423126E-10
82.0	120	123	4	7	11	0.1344574289067268	non-ideal	1.4791372454551418E-9	1.9180630613755572E-10	0.0	99.9983680561317	1.7162976888090556E-9	0.04454465934470904	3.302901476508683E-8	1.8535030055343368E-7	1.4336964262874976E-8	0.0	7.115424928587577E-10
83.0	120	123	4	7	11	0.13450409743823244	non-ideal	1.4793179402504959E-9	1.91970488658497E-10	0.0	99.9983680561317	1.7178579066723557E-9	0.04455090475592304	3.3470283939659126E-8	1.8764030055343368E-7	1.445540048660103E-8	0.0	7.147936903796344E-10
84.0	120	123	4	7	11	0.1345539362942305	non-ideal	1.4794986146987098E-9	1.9213762337253232E-10	0.0	99.9983680561317	1.7194183631054062E-9	0.04448814219528409	3.391151882359478E-8	1.8993030055343368E-7	1.457379862929945E-8	0.0	7.171498859376272E-10
85.0	120	123	4	7	11	0.13460603986758585	non-ideal	1.4796792719517352E-9	1.923073784048831E-10	0.0	99.9983680561317	1.7209793913872116E-9	0.04452700602535263	3.4352719030751647E-8	1.9222030055343369E-7	1.4692159786050863E-8	0.0	7.202991840566804E-10
86.0	120	123	4	7	11	0.13466052354260616	non-ideal	1.4798599145080379E-9	1.9247945482652166E-10	0.0	99.9983680561317	1.7225412074836572E-9	0.044675002219035316	3.479388377334088E-8	1.945103005534337E-7	1.4810485141662119E-8	0.0	7.233965193756483E-10
87.0	120	123	4	7	11	0.13471690468587957	non-ideal	1.4800405448124139E-9	1.9265358448616465E-10	0.0	99.9983680561317	1.7241040519653517E-9	0.044707222732222746	3.5235012648372316E-8	1.968003005534337E-7	1.4928775717936585E-8	0.0	7.252624873316184E-10
88.0	120	123	4	7	11	0.13477514699889684	non-ideal	1.4802211646339126E-9	1.9282952616370795E-10	0.0	99.9983680561317	1.7256680747586278E-9	0.04464624275691881	3.567610495346128E-8	1.990903005534337E-7	1.5047032599225696E-8	0.0	7.27661745894396E-10
89.0	120	123	4	7	11	0.13483474970214315	non-ideal	1.4804017754480264E-9	1.9300706339751075E-10	0.0	99.9983680561317	1.727233435463279E-9	0.044655277674140695	3.611716023759922E-8	2.013803005534337E-7	1.5165256756284996E-8	0.0	7.306637311760674E-10
90.0	120	123	4	7	11	0.13489549621248167	non-ideal	1.4805823792108415E-9	1.9318600153291064E-10	0.0	99.9983680561317	1.7288003467886772E-9	0.044647890607989175	3.655817852340373E-8	2.036703005534337E-7	1.52834489775578E-8	0.0	7.337507129592623E-10
91.0	120	123	4	7	11	0.1349577478937253	non-ideal	1.4807629768595606E-9	1.933661655784959E-10	0.0	99.9983680561317	1.7303688503698677E-9	0.04467935202871002	3.699915901928568E-8	2.059603005534337E-7	1.5401610288029096E-8	0.0	7.363687106420249E-10
92.0	120	123	4	7	11	0.13502074595366673	non-ideal	1.4809435695800431E-9	1.9354739899449012E-10	0.0	99.9983680561317	1.7319390936523167E-9	0.04462031284967732	3.744010167875076E-8	2.082503005534337E-7	1.5519741445686045E-8	0.0	7.385745490257521E-10
93.0	120	123	4	7	11	0.1350846778285662	non-ideal	1.481124158387068E-9	1.9372956053751095E-10	0.0	99.9983680561317	1.7335111648554337E-9	0.044556791975790586	3.78810062395389E-8	2.105403005534337E-7	1.5637843256186207E-8	0.0	7.411392552940473E-10
94.0	120	123	4	7	11	0.13514941729881866	non-ideal	1.481304743968888E-9	1.9391252376081663E-10	0.0	99.9983680561317	1.7350851206353264E-9	0.04451741228617516	3.83218723763684E-8	2.128303005534337E-7	1.5755916523551265E-8	0.0	7.435037942098503E-10
95.0	120	123	4	7	11	0.13521472143663127	non-ideal	1.48148532695146E-9	1.9409617517588786E-10	0.0	99.9983680561317	1.736661031001608E-9	0.04453297343191294	3.876269994058683E-8	2.151203005534337E-7	1.5873961974703806E-8	0.0	7.459477363181825E-10
96.0	120	123	4	7	11	0.13528054464811115	non-ideal	1.4816659078615246E-9	1.9428041277738308E-10	0.0	99.9983680561317	1.7382389475516563E-9	0.04456770268750732	3.920348876824513E-8	2.1741030055343371E-7	1.5991980323219883E-8	0.0	7.485907495121892E-10
97.0	120	123	4	7	11	0.13534681355125863	non-ideal	1.4818464869194062E-9	1.9446514513030572E-10	0.0	99.9983680561317	1.7398188912370016E-9	0.044535221342438314	3.964423860338048E-8	2.1970030055343372E-7	1.610997229498423E-8	0.0	7.50877579810251E-10
98.0	120	123	4	7	11	0.13541329920517295	non-ideal	1.482027064695789E-9	1.946502902720151E-10	0.0	99.9983680561317	1.7414009385122822E-9	0.044567534836439084	4.008494957732715E-8	2.2199030055343372E-7	1.6227938474357712E-8	0.0	7.535279897636603E-10
99.0	120	123	4	7	11	0.13548026484579107	non-ideal	1.482207641334431E-9	1.9483577444806192E-10	0.0	99.9983680561317	1.742985078910629E-9	0.044544881473981994	4.052562139146246E-8	2.2428030055343372E-7	1.6345879570055666E-8	0.0	7.555186812585077E-10
100.0	120	123	4	7	11	0.1355473909103873	non-ideal	1.4823882171427573E-9	1.9502153192354488E-10	0.0	99.9983680561317	1.7445713527256947E-9	0.04456445421794948	4.09662540958396E-8	2.2657030055343372E-7	1.6463796163230285E-8	0.0	7.57511826772727E-10
101.0	120	123	4	7	11	0.1356148005774388	non-ideal	1.4825687920146199E-9	1.952075034434252E-10	0.0	99.9983680561317	1.7461597356454716E-9	0.04453392681722528	4.140684742312942E-8	2.2886030055343373E-7	1.6581688924907263E-8	0.0	7.593160689637246E-10
102.0	120	123	4	7	11	0.135682183600879	non-ideal	1.4827493660863123E-9	1.9539363618411693E-10	0.0	99.9983680561317	1.7477502624219822E-9	0.04454765642778413	4.1847401488896435E-8	2.3115030055343373E-7	1.6699558389299673E-8	0.0	7.609667397674666E-10
103.0	120	123	4	7	11	0.13574972212697026	non-ideal	1.4829299394943744E-9	1.955798825486061E-10	0.0	99.9983680561317	1.7493429387534743E-9	0.044699690244227035	4.228791628269858E-8	2.3344030055343373E-7	1.6817405119976107E-8	0.0	7.631810060564861E-10
104.0	120	123	4	7	11	0.13581741659249483	non-ideal	1.4831105120042878E-9	1.957662001315469E-10	0.0	99.9983680561317	1.750937726611296E-9	0.044694756893950194	4.272839158459919E-8	2.3573030055343374E-7	1.6935229736804115E-8	0.0	7.641479776782534E-10
105.0	120	123	4	7	11	0.13588498802038756	non-ideal	1.4832910835078465E-9	1.9595255105957676E-10	0.0	99.9983680561317	1.752534633808235E-9	0.04481145720917487	4.3168827467448925E-8	2.3802030055343374E-7	1.705303275421066E-8	0.0	7.665472635750578E-10
106.0	119	124	4	7	11	0.1359525312032875	non-ideal	1.483471653861837E-9	1.961389012058092E-10	0.0	99.99842849802225	1.7541336483853897E-9	0.04904627054318633	4.360922391877344E-8	2.4031030055343374E-7	1.7170814704551526E-8	0.0	7.6760955783369E-10
107.0	119	124	4	7	11	0.13602001965320812	non-ideal	1.4836522227758567E-9	1.9632523279469219E-10	0.0	99.99842849802225	1.7557347436096004E-9	0.060375477819701574	4.40495808694479E-8	2.4260030055343374E-7	1.72885759779301E-8	0.0	7.641510761969614E-10
108.0	119	124	4	7	11	0.1360873422687424	non-ideal	1.4838327900791761E-9	1.965115061487537E-10	0.0	99.99842849802225	1.7573379157887109E-9	0.06860612983777782	4.448989840329773E-8	2.4489030055343375E-7	1.7406317207162966E-8	0.0	7.613580015008721E-10
109.0	119	124	4	7	11	0.1361545888935042	non-ideal	1.4840133557026826E-9	1.9669769582189467E-10	0.0	99.99842849802225	1.75894315259601E-9	0.0676091208762859	4.493017656537293E-8	2.4718030055343375E-7	1.7524038879989432E-8	0.0	7.590963376223371E-10
110.0	119	124	4	7	11	0.13622183597495838	non-ideal	1.4841939192982422E-9	1.9688378031794606E-10	0.0	99.99842849802225	1.7605504112561478E-9	0.06677924383637081	4.537041525676985E-8	2.4947030055343375E-7	1.7641741520524418E-8	0.0	7.576434401553665E-10
111.0	119	124	4	7	11	0.13628887284925165	non-ideal	1.4843744805185647E-9	1.9706974055601468E-10	0.0	99.99842849802225	1.7621596690675135E-9	0.06641638742894476	4.581061450838269E-8	2.5176030055343375E-7	1.775942560298254E-8	0.0	7.565551085644273E-10
112.0	119	124	4	7	11	0.13635569966885405	non-ideal	1.484555039131293E-9	1.9725555940945704E-10	0.0	99.99842849802225	1.7637709131658435E-9	0.06594830441031356	4.6250774419340696E-8	2.5405030055343376E-7	1.7877091572054717E-8	0.0	7.558103735826412E-10
113.0	119	124	4	7	11	0.13642240278901094	non-ideal	1.4847355948831852E-9	1.974412216704582E-10	0.0	99.99842849802225	1.765384115020637E-9	0.06571612284746838	4.669089501221048E-8	2.5634030055343376E-7	1.7994739889795478E-8	0.0	7.552765949996705E-10
114.0	119	124	4	7	11	0.13648896611178185	non-ideal	1.48491614732294E-9	1.976267139005881E-10	0.0	99.99842849802225	1.766999226852669E-9	0.06572142867677035	4.7130976211510036E-8	2.5863030055343376E-7	1.8112371042787253E-8	0.0	7.548192508131267E-10
115.0	119	124	4	7	11	0.13655523949887138	non-ideal	1.4850966962051162E-9	1.9781202418076687E-10	0.0	99.99842849802225	1.7686162407475604E-9	0.0656085450267311	4.7571018176710504E-8	2.6092030055343376E-7	1.822998543475178E-8	0.0	7.547113396236714E-10
116.0	119	124	4	7	11	0.13662137807942232	non-ideal	1.4852772411112512E-9	1.9799714178769084E-10	0.0	99.99842849802225	1.770235109182842E-9	0.06542903495122998	4.8011020849338E-8	2.6321030055343377E-7	1.834758353356135E-8	0.0	7.547208926895953E-10
117.0	119	124	4	7	11	0.13668725053035066	non-ideal	1.485457781798454E-9	1.9818205743987128E-10	0.0	99.99842849802225	1.7718558191554905E-9	0.06541680528371044	4.845098437502488E-8	2.6550030055343377E-7	1.8465165734350305E-8	0.0	7.550026930944873E-10
118.0	119	124	4	7	11	0.13675298924326254	non-ideal	1.4856383177886445E-9	1.9836676276540388E-10	0.0	99.99842849802225	1.7734783153137161E-9	0.06531282218426475	4.889090866369516E-8	2.6779030055343377E-7	1.858273250258185E-8	0.0	7.559414966252576E-10
119.0	119	124	4	7	11	0.13681841565093783	non-ideal	1.485818848674726E-9	1.9855125055962993E-10	0.0	99.99842849802225	1.775102572566917E-9	0.06531388693351907	4.933079380312058E-8	2.700803005534338E-7	1.87002842399283E-8	0.0	7.568736059114761E-10
120.0	119	124	4	7	11	0.1368835828846946	non-ideal	1.4859993741514527E-9	1.9873551432008306E-10	0.0	99.99842849802225	1.7767285688825156E-9	0.0652713862146785	4.9770639901071264E-8	2.723703005534338E-7	1.881782133600574E-8	0.0	7.579701333655425E-10
