# Supplementary material for: Multiscale Multiobjective Systems Analysis (MiMoSA): an advanced metabolic modeling framework for complex systems
Source: Sci Rep. 2019 Nov 18;9:16948. doi: 10.1038/s41598-019-53188-0 (PMC6861322; doi:10.1038/s41598-019-53188-0)
Supplement: Supplementary file 2 — Supplemental File 1 [file 41598_2019_53188_MOESM2_ESM.zip › iTery101/.temp/iTery101/data/bio10_0/Attributes_Cell_Diazotroph_43.csv]

Time Step	x	y	Filament Name	Position in Filament	Filament length	Efficiency	Regime	biomass	glycogen	no3	photon	cyanophycin	o2	n2	hco3	co2	urea	nh4
2.0	88	19	4	8	11	0.0	non-ideal	6.649699403439611E-10	1.6495221786933947E-9	0.0	0.0	2.723728513166337E-10	2.731695719124892E-10	5.726869415997E-10	2.2548529720573716E-9	1.2400842374585624E-10	0.0	0.0
3.0	88	19	4	8	11	0.0	non-ideal	6.770755558577403E-10	1.56834827127789E-9	0.0	99.99208229897796	3.521581202127313E-10	0.03254727174531407	8.526469140935018E-10	4.4882071487516654E-9	6.670703646422226E-10	0.0	1.4837510990962947E-11
4.0	88	19	4	8	11	3.948889282687917	non-ideal	6.891974577876149E-10	1.4563237931397993E-9	0.0	99.99208229897796	4.4316614010637806E-10	0.05873133493174424	1.101158695289521E-9	6.731824857591304E-9	1.2834855930985016E-9	0.0	2.6158729247031832E-11
5.0	88	19	4	8	11	3.9223245726399734	non-ideal	7.040948962741554E-10	1.3154359327048562E-9	0.0	99.99208229897796	5.49784361745184E-10	0.07967346184279728	1.30874567587682E-9	9.020300292621746E-9	2.0454710091683908E-9	0.0	3.988912082605556E-11
6.0	88	19	4	8	11	4.784562747233339	non-ideal	7.176597092283859E-10	1.2028756153734657E-9	0.0	99.99208229897796	6.403605489609073E-10	0.09664492729822448	1.5546176408839173E-9	1.1310300537595182E-8	2.6263887834247875E-9	0.0	5.53749419173194E-11
7.0	88	19	4	8	11	4.320535296631458	non-ideal	7.298269523534531E-10	1.101796914402286E-9	0.0	99.99208229897796	7.24078743181858E-10	0.10993758631873729	1.8155460992479355E-9	1.3600300553397158E-8	3.138165831934075E-9	8.622015602722247E-15	7.298086182579376E-11
8.0	88	19	4	8	11	3.8493801820084936	non-ideal	7.408764992973911E-10	1.009548380364214E-9	0.0	99.99208229897796	8.023869919749625E-10	0.1205209510345085	2.0880462708135733E-9	1.589030055343333E-8	3.59809649112457E-9	8.197460120067831E-15	9.208029794836746E-11
9.0	88	19	4	8	11	3.477029758811152	non-ideal	7.50965043854648E-10	9.26410213826951E-10	0.0	99.99208229897796	8.751839426331091E-10	0.1285899234637584	2.37251706463332E-9	1.8180300553433386E-8	4.003825027974351E-9	-2.820636232223586E-15	1.1161410255676933E-10
10.0	88	19	4	8	11	3.160877609019142	non-ideal	7.602142378675167E-10	8.515910038849786E-10	0.0	99.99208229897796	9.42956729675281E-10	0.13510464699178887	2.667862302524677E-9	2.0470300553433385E-8	4.35996706085156E-9	-1.186565044852263E-14	1.3147098067936593E-10
11.0	88	19	4	8	11	2.887732619593411	non-ideal	7.687324968437585E-10	7.841853942480021E-10	0.0	99.99208229897796	1.0062464198703978E-9	0.1400691039151937	2.9728372741406166E-9	2.2760300553433417E-8	4.671965668760479E-9	-4.450269186306362E-15	1.5130359241610293E-10
12.0	88	19	4	8	11	2.6519634666094474	non-ideal	7.766127101598598E-10	7.234683019221485E-10	0.0	99.99208229897796	1.0654507886083223E-9	0.14399741195933893	3.2865652929721096E-9	2.5050300553433417E-8	4.94455467076975E-9	-2.970230797163422E-15	1.716798281195203E-10
13.0	88	19	4	8	11	2.447672029625866	non-ideal	7.839334439796754E-10	6.688021447590021E-10	0.0	99.99208229897796	1.1203971993324581E-9	0.1469505410826098	3.609573682835081E-9	2.7340300553433416E-8	5.187109002893286E-9	-1.9766523013252783E-15	1.9162567997963052E-10
14.0	125	121	4	8	11	2.2696573101668602	non-ideal	7.907621296342423E-10	6.196127921559097E-10	0.0	99.99824717246017	1.171057509051166E-9	0.15114857090310713	3.9420360781085035E-9	2.9630300553433415E-8	5.406802396568553E-9	-1.5710912430520782E-15	2.1624880825147016E-10
15.0	125	121	4	8	11	2.1139324033949225	non-ideal	7.971574035359844E-10	5.753646909028503E-10	0.0	99.99824717246017	1.217824821894715E-9	0.12455597305530727	4.283068626459639E-9	3.1920300553433415E-8	5.606129972184418E-9	-8.49469683751951E-15	2.3268266555484186E-10
16.0	125	121	4	8	11	1.9773895499064489	non-ideal	8.031708523158593E-10	5.355645562849801E-10	0.0	99.99824717246017	1.2607242014477407E-9	0.10881071266390417	4.632688687358624E-9	3.421030055343342E-8	5.790751254557906E-9	1.7190950589712715E-15	2.4865334623085393E-10
17.0	125	121	4	8	11	1.8575687719703287	non-ideal	8.086692988985039E-10	4.997806503293588E-10	0.0	99.99824717246017	1.298362091747642E-9	0.09881808878706735	4.994482565805649E-9	3.650030055343342E-8	5.979793141659205E-9	3.2217728041549168E-15	2.6396852541260525E-10
18.0	125	121	4	8	11	1.697231447099895	non-ideal	8.13697953619009E-10	4.676365407641674E-10	0.0	99.99824717246017	1.3326282182380605E-9	0.0947310044961006	5.363807810060632E-9	3.879030055343342E-8	6.158875652408853E-9	2.755122450269933E-15	2.7852709357801687E-10
19.0	125	121	4	8	11	1.551375155236523	non-ideal	8.183164789747879E-10	4.3872788024472217E-10	0.0	99.99824717246017	1.363681856699102E-9	0.0921414387049798	5.740343911643688E-9	4.1080300553433425E-8	6.331258768009481E-9	0.0	2.9278414295317006E-10
20.0	125	121	4	8	11	1.4242948009711003	non-ideal	8.225747982577727E-10	4.1275230053077285E-10	0.0	99.99824717246017	1.391730209475169E-9	0.09179275092235872	6.1236479318031004E-9	4.337030055343343E-8	6.498496448490687E-9	0.0	3.0669772391658224E-10
21.0	125	121	4	8	11	1.312864591570197	non-ideal	8.265158037051825E-10	3.8941681986596147E-10	0.0	99.99824717246017	1.4170740283469167E-9	0.09061032943923716	6.5130378611065365E-9	4.566030055343343E-8	6.6610944713279045E-9	1.6928987390275461E-15	3.205771722321718E-10
22.0	125	121	4	8	11	1.2148332500651784	non-ideal	8.301769424042336E-10	3.6845138013097283E-10	0.0	99.99824717246017	1.4399911552332736E-9	0.089797173925616	6.907888885902228E-9	4.795030055343343E-8	6.819519853838531E-9	2.464108678957993E-15	3.341096708779116E-10
23.0	125	121	4	8	11	1.1284647310290001	non-ideal	8.335907243556841E-10	3.4961651433936115E-10	0.0	99.99824717246017	1.4607275626065496E-9	0.08998214660924692	7.307644337916174E-9	5.0240300553433436E-8	6.974186311448149E-9	1.788971320631533E-15	3.472996455009447E-10
24.0	125	121	4	8	11	1.0521976048809867	non-ideal	8.367854127343577E-10	3.3269776197579296E-10	0.0	99.99824717246017	1.4795035713844606E-9	0.08974965351292367	7.711805868773302E-9	5.253030055343344E-8	7.125464094635846E-9	0.0	3.6035652462623334E-10
25.0	125	121	4	8	11	0.9846956419268735	non-ideal	8.397856814631563E-10	3.175020900204102E-10	0.0	99.99824717246017	1.4965172845386445E-9	0.0896454086650425	8.119923893593837E-9	5.4820300553433454E-8	7.273687040710189E-9	0.0	3.731913830858982E-10
26.0	125	121	4	8	11	0.9248338713641702	non-ideal	8.426131535361959E-10	3.0385592657815656E-10	0.0	99.99824717246017	1.5119468938733263E-9	0.08946049549281122	8.531594596775052E-9	5.7110300553433444E-8	7.419155333406125E-9	1.063917900956474E-15	3.8547970338606725E-10
27.0	125	121	4	8	11	0.8716591797595838	non-ideal	8.452868272104115E-10	2.9160326275281613E-10	0.0	99.99824717246017	1.5259527584564466E-9	0.08940136234245956	8.946456227900507E-9	5.940030055343343E-8	7.562138499528432E-9	2.1990098388680657E-15	3.975739180283685E-10
28.0	125	121	4	8	11	0.8243539318218387	non-ideal	8.478234227672783E-10	2.806038421927242E-10	0.0	99.99824717246017	1.538679143713346E-9	0.08984111029098876	9.364184206530671E-9	6.169030055343343E-8	7.702878765007786E-9	1.7289624714987919E-15	4.092179405035814E-10
29.0	124	121	4	8	11	0.7822102281151833	non-ideal	8.502376716788702E-10	2.707315543344784E-10	0.0	99.99824717246017	1.5502555871436579E-9	0.0900353552650429	9.784485768530054E-9	6.398030055343343E-8	7.841594353375169E-9	0.0	4.202522296815728E-10
30.0	124	121	4	8	11	0.7446112735372203	non-ideal	8.525425563232842E-10	2.618730036073286E-10	0.0	99.99824717246017	1.5607981543331164E-9	0.08014150848598227	1.020709542159852E-8	6.627030055343343E-8	7.978482340055336E-9	0.0	4.31006200936435E-10
31.0	124	121	4	8	11	0.7110155185177258	non-ideal	8.547495690222644E-10	2.5392622138779574E-10	0.0	99.99824717246017	1.5704115158531262E-9	0.07352459169513759	1.063177621695E-8	6.856030055343348E-8	8.113719483982737E-9	0.0	4.412882120592793E-10
32.0	124	121	4	8	11	0.6809621983523827	non-ideal	8.568689070069011E-10	2.467995020318875E-10	0.0	99.99824717246017	1.5791900904700392E-9	0.06905528488543575	1.1058316742290766E-8	7.085030055343348E-8	8.247464329118078E-9	0.0	4.5168506760741387E-10
33.0	124	121	4	8	11	0.654051287518519	non-ideal	8.589095990667245E-10	2.4041036987804927E-10	0.0	99.99824717246017	1.5872184346421046E-9	0.06587602383224281	1.148652490950979E-8	7.314030055343348E-8	8.37986021769463E-9	0.0	4.6127389353075206E-10
34.0	124	121	4	8	11	0.6299222183170405	non-ideal	8.608796516824472E-10	2.346846527834682E-10	0.0	99.99824717246017	1.5945726404131994E-9	0.06381953106267178	1.1916228325043873E-8	7.543030055343348E-8	8.511036065441354E-9	1.6038972239596421E-15	4.707758944540884E-10
35.0	124	121	4	8	11	0.6082597477990257	non-ideal	8.627861947007103E-10	2.2955563845154423E-10	0.0	99.99824717246017	1.6013213555483442E-9	0.06245435129297363	1.2347273194831536E-8	7.772030055343349E-8	8.641107535314205E-9	1.0803661864922047E-15	4.800116320548398E-10
36.0	124	121	4	8	11	0.5887937281686269	non-ideal	8.646355723231613E-10	2.2496332278086905E-10	0.0	99.99824717246017	1.6075261515450608E-9	0.061620036485172204	1.2779520284633423E-8	8.001030055343349E-8	8.770179070112905E-9	0.0	4.888777375897718E-10
37.0	124	121	4	8	11	0.5712821655868664	non-ideal	8.664333952548904E-10	2.2085373722788407E-10	0.0	99.99824717246017	1.61324191784523E-9	0.061040715230572064	1.3212841671073411E-8	8.230030055343348E-8	8.898345592642586E-9	0.0	4.973659376513563E-10
38.0	124	121	4	8	11	0.5554991746716031	non-ideal	8.681846792306679E-10	2.1717834051987455E-10	0.0	99.99824717246017	1.6185186854091458E-9	0.06062698610310379	1.36471261174969E-8	8.459030055343348E-8	9.025691355250859E-9	0.0	5.057574727561697E-10
39.0	124	121	4	8	11	0.5412616325134891	non-ideal	8.698939016770757E-10	2.1389346424131413E-10	0.0	99.99824717246017	1.6234013509718349E-9	0.06034197800047644	1.408227299417715E-8	8.688030055343348E-8	9.152292447868253E-9	1.0034007918967856E-15	5.141128404204338E-10
40.0	124	121	4	8	11	0.5284038857531548	non-ideal	8.715650570129783E-10	2.109598322106585E-10	0.0	99.99824717246017	1.6279301649490905E-9	0.06014783787217591	1.4518191125155343E-8	8.917030055343349E-8	9.278217632464886E-9	0.0	5.22159785533757E-10
41.0	124	121	4	8	11	0.5167773175568543	non-ideal	8.732017099806856E-10	2.0834211608846948E-10	0.0	99.99824717246017	1.632141341975846E-9	0.06028876628508869	1.4954798626421273E-8	9.146030055343349E-8	9.403528825341455E-9	0.0	5.304817185794303E-10
42.0	124	121	4	8	11	0.5062497345272026	non-ideal	8.748070134623392E-10	2.0600853634565482E-10	0.0	99.99824717246017	1.6360670805435984E-9	0.06010714541076966	1.539201976567548E-8	9.375030055343349E-8	9.528282501051064E-9	0.0	5.379742781180697E-10
43.0	123	122	4	8	11	0.4966943800326725	non-ideal	8.76383818402369E-10	2.0393050825008495E-10	0.0	99.99830761427766	1.639737084987273E-9	0.05998933525273045	1.5829790701308707E-8	9.60403005534335E-8	9.652528177078566E-9	0.0	5.460890866000446E-10
44.0	123	122	4	8	11	0.48801842911791726	non-ideal	8.779346591270168E-10	2.0208232537077834E-10	0.0	99.99830761427766	1.6431774924187746E-9	0.059971442419376374	1.626805072849071E-8	9.83303005534335E-8	9.77631142599625E-9	0.0	5.530939342153058E-10
45.0	123	122	4	8	11	0.4801244548298045	non-ideal	8.794618028513845E-10	2.0044084727567468E-10	0.0	99.99830761427766	1.6464119937113519E-9	0.05989363061671068	1.6706746368917607E-8	1.006203005534335E-7	9.899673235666323E-9	1.041313652334387E-15	5.600303925058037E-10
46.0	123	122	4	8	11	0.4729302842348754	non-ideal	8.809672766209268E-10	1.9898526471321729E-10	0.0	99.99830761427766	1.649461874161395E-9	0.05983642916869645	1.7145829406382385E-8	1.0291030055343353E-7	1.002265049169635E-8	1.0565390616476285E-15	5.668623316317152E-10
47.0	123	122	4	8	11	0.46636202381260405	non-ideal	8.824528995494993E-10	1.9769686030465462E-10	0.0	99.99830761427766	1.6523463613365703E-9	0.059858791582786515	1.7585256998938966E-8	1.0520030055343353E-7	1.0145276298899773E-8	0.0	5.733074073977089E-10
48.0	123	122	4	8	11	0.4603557061528877	non-ideal	8.839202893542813E-10	1.9655879649561332E-10	0.0	99.99830761427766	1.6550825359954966E-9	0.06002983101428726	1.802498944893619E-8	1.0749030055343353E-7	1.0267580909329054E-8	0.0	5.801016525335166E-10
49.0	123	122	4	8	11	0.45484933299444874	non-ideal	8.853708896017005E-10	1.9555592868159765E-10	0.0	99.99830761427766	1.6576857746012944E-9	0.05993414207773954	1.8464991186776046E-8	1.0978030055343354E-7	1.0389591583986236E-8	0.0	5.858340018702436E-10
50.0	123	122	4	8	11	0.4497892937553284	non-ideal	8.868060077657898E-10	1.94674632653469E-10	0.0	99.99830761427766	1.660170118931303E-9	0.05992527917067224	1.8905231458931262E-8	1.1207030055343354E-7	1.0511332537416694E-8	0.0	5.914684271159788E-10
51.0	123	122	4	8	11	0.4451337291486973	non-ideal	8.882268137844252E-10	1.9390265125630448E-10	0.0	99.99830761427766	1.6625480492488253E-9	0.05998234662400207	1.9345681793488683E-8	1.1436030055343354E-7	1.0632825905947924E-8	0.0	5.970478764209823E-10
52.0	123	122	4	8	11	0.44084029250698226	non-ideal	8.896343537371492E-10	1.9322896013637782E-10	0.0	99.99830761427766	1.664830786469022E-9	0.05986892025527712	1.978631661829344E-8	1.1665030055343355E-7	1.075409167806624E-8	0.0	6.026821872773912E-10
53.0	123	122	4	8	11	0.4368708378853982	non-ideal	8.910295663927467E-10	1.926436419231162E-10	0.0	99.99830761427766	1.66702842403445E-9	0.05997673287760493	2.0227112983266592E-8	1.1894030055343357E-7	1.0875147907636577E-8	0.0	6.08165804848505E-10
54.0	123	122	4	8	11	0.4331923155289316	non-ideal	8.924132962049984E-10	1.921377754263252E-10	0.0	99.99830761427766	1.6691500742838932E-9	0.059957068892066465	2.0668050486943366E-8	1.2123030055343358E-7	1.0996010844052617E-8	0.0	6.138008606396836E-10
55.0	123	122	4	8	11	0.42977567563403496	non-ideal	8.937862927440704E-10	1.9170333557292857E-10	0.0	99.99830761427766	1.6712037744501866E-9	0.05991483098841822	2.110910992850635E-8	1.2352030055343358E-7	1.111669546598325E-8	0.0	6.188442024411178E-10
56.0	123	122	4	8	11	0.4265916591806903	non-ideal	8.951492375032607E-10	1.9133310442008086E-10	0.0	99.99830761427766	1.673196966553903E-9	0.05982957356554631	2.155027530200426E-8	1.2581030055343374E-7	1.1237214921756022E-8	0.0	6.235459546864386E-10
57.0	123	122	4	8	11	0.42361930334705966	non-ideal	8.965027425943968E-10	1.910205876105964E-10	0.0	99.99830761427766	1.675136225603926E-9	0.059924817602004916	2.1991531575858567E-8	1.2810030055343364E-7	1.1357581330085792E-8	0.0	6.281130702303615E-10
58.0	122	121	4	8	11	0.42083721635457105	non-ideal	8.97847356379506E-10	1.9075994453425752E-10	0.0	99.99824717246017	1.6770274355300127E-9	0.06040440991595138	2.2432865120388164E-8	1.3039030055343367E-7	1.147780570825047E-8	0.0	6.33083910189047E-10
59.0	122	121	4	8	11	0.41822573201276747	non-ideal	8.991835692363755E-10	1.9054590940291214E-10	0.0	99.99824717246017	1.6788758664021396E-9	0.05623279915638785	2.2874263599532085E-8	1.3268030055343367E-7	1.1597898215765149E-8	0.0	6.367554287794248E-10
60.0	122	121	4	8	11	0.4157669533006739	non-ideal	9.005118277826567E-10	1.9037376805689342E-10	0.0	99.99824717246017	1.6806863617169042E-9	0.05337098690360585	2.331571655300428E-8	1.3497030055343367E-7	1.1717867595131922E-8	0.0	6.403668328065709E-10
61.0	122	121	4	8	11	0.4134473875098065	non-ideal	9.018325302244623E-10	1.9023926990339312E-10	0.0	99.99824717246017	1.6824631535857946E-9	0.05137851134113655	2.375721392090986E-8	1.3726030055343367E-7	1.183772212761666E-8	0.0	6.439851445489969E-10
62.0	122	121	4	8	11	0.4112520771293007	non-ideal	9.031460393679362E-10	1.9013859142843476E-10	0.0	99.99824717246017	1.6842101300786275E-9	0.04986942464576627	2.419874716647056E-8	1.3955030055343368E-7	1.195746917508832E-8	0.0	6.468281859061171E-10
63.0	122	121	4	8	11	0.40917009741742155	non-ideal	9.04452678710085E-10	1.900682927460904E-10	0.0	99.99824717246017	1.6859306888282052E-9	0.04858202659483446	2.4640308090733666E-8	1.4184030055343368E-7	1.2077115605613605E-8	0.0	6.499086699325553E-10
64.0	122	121	4	8	11	0.40718929156079553	non-ideal	9.057527452630451E-10	1.9002528033935227E-10	0.0	99.99824717246017	1.6876279941760913E-9	0.0476399064647966	2.5081889987357915E-8	1.4413030055343366E-7	1.219666745583824E-8	0.0	6.535626085433025E-10
65.0	122	121	4	8	11	0.4053014835031176	non-ideal	9.070465004020606E-10	1.9000677093022254E-10	0.0	99.99824717246017	1.6893047248102255E-9	0.046929368873797186	2.552348591811991E-8	1.4642030055343366E-7	1.2316130524710627E-8	0.0	6.572289962839778E-10
66.0	122	121	4	8	11	0.4034956325493183	non-ideal	9.083341873577242E-10	1.9001026218594716E-10	0.0	99.99824717246017	1.6909634689816897E-9	0.04635493113323526	2.5965090713494947E-8	1.4871030055343366E-7	1.2435509754008545E-8	0.0	6.606981336588404E-10
67.0	122	121	4	8	11	0.4017661388341301	non-ideal	9.096160230089719E-10	1.9003350209854857E-10	0.0	99.99824717246017	1.6926064104243283E-9	0.04595376241279268	2.6406698944134745E-8	1.5100030055343366E-7	1.2554809915577696E-8	0.0	6.643421907090926E-10
68.0	122	121	4	8	11	0.4001048342221468	non-ideal	9.108922038194833E-10	1.9007446635214108E-10	0.0	99.99824717246017	1.6942355514439876E-9	0.045639649380995684	2.684830600019463E-8	1.5329030055343367E-7	1.2674035283114396E-8	0.0	6.677501474055371E-10
69.0	122	121	4	8	11	0.3985053918717353	non-ideal	9.121629104757918E-10	1.9013133371766116E-10	0.0	99.99824717246017	1.6958527181203202E-9	0.04537012979356399	2.728990792061634E-8	1.5558030055343367E-7	1.2793189712320294E-8	0.0	6.707113803288333E-10
70.0	122	121	4	8	11	0.3969629246346059	non-ideal	9.134283060619343E-10	1.902024661331319E-10	0.0	99.99824717246017	1.6974594992890497E-9	0.045211512204256496	2.7731500885424086E-8	1.5787030055343367E-7	1.2912276824335294E-8	0.0	6.734280411167536E-10
71.0	122	121	4	8	11	0.3954719681923045	non-ideal	9.14688536859757E-10	1.9028639078394556E-10	0.0	99.99824717246017	1.6990573037601016E-9	0.04500097980237699	2.817308139360789E-8	1.6016030055343367E-7	1.3031299965575541E-8	0.0	6.761079946159512E-10
72.0	122	121	4	8	11	0.394027300094702	non-ideal	9.159437398217332E-10	1.9038178299329844E-10	0.0	99.99824717246017	1.7006474711927273E-9	0.044803747070167155	2.8614646752582224E-8	1.6245030055343368E-7	1.3150262066429946E-8	0.0	6.786837947006201E-10
73.0	121	122	4	8	11	0.39262602710040967	non-ideal	9.171940359179575E-10	1.9048745106057187E-10	0.0	99.99830761427766	1.7022310919701636E-9	0.04470846950355769	2.9056193933795903E-8	1.6474030055343368E-7	1.3269166026473447E-8	0.0	6.829016772767513E-10
74.0	121	122	4	8	11	0.3912631704238066	non-ideal	9.184395421983551E-10	1.9060233619141944E-10	0.0	99.99830761427766	1.7038092892538296E-9	0.044674354659664524	2.9497721071898073E-8	1.6703030055343366E-7	1.3388014095415757E-8	0.0	6.858632942819072E-10
75.0	121	122	4	8	11	0.3899375191935245	non-ideal	9.196803574031208E-10	1.907254622498956E-10	0.0	99.99830761427766	1.7053828553322507E-9	0.04459524011924422	2.9939225290607055E-8	1.6932030055343366E-7	1.3506809027047001E-8	0.0	6.886009597058892E-10
76.0	121	122	4	8	11	0.38864335510606374	non-ideal	9.209165803442885E-10	1.9085596265311651E-10	0.0	99.99830761427766	1.7069527307499347E-9	0.04455516933086589	3.038070534187019E-8	1.7161030055343366E-7	1.3625552798411738E-8	0.0	6.919991283263934E-10
77.0	121	122	4	8	11	0.38738070912486544	non-ideal	9.221482942578029E-10	1.9099305762705965E-10	0.0	99.99830761427766	1.7085195337441118E-9	0.04457946722291922	3.082215885161642E-8	1.7390030055343366E-7	1.3744247656875213E-8	0.0	6.957528987374815E-10
78.0	121	122	4	8	11	0.3861447085690456	non-ideal	9.233755842348532E-10	1.91136047660689E-10	0.0	99.99830761427766	1.7100840416012781E-9	0.04457687233039713	3.126358499511561E-8	1.7619030055343367E-7	1.3862895260135309E-8	0.0	6.994264929350277E-10
79.0	121	122	4	8	11	0.38493593866317366	non-ideal	9.245985202692621E-10	1.9128430222744212E-10	0.0	99.99830761427766	1.7116467033667768E-9	0.044529178891092994	3.1704981643560316E-8	1.7848030055343367E-7	1.3981497611997756E-8	0.0	7.023850987217772E-10
80.0	121	122	4	8	11	0.3837496680383208	non-ideal	9.258171739361787E-10	1.9143725618159272E-10	0.0	99.99830761427766	1.7132081381416533E-9	0.04454694423083503	3.2146348158278794E-8	1.8077030055343367E-7	1.4100056160395976E-8	0.0	7.058475388916207E-10
81.0	121	122	4	8	11	0.38258639194723504	non-ideal	9.270316092875544E-10	1.9159439976649714E-10	0.0	99.99830761427766	1.714768764838069E-9	0.04455206981744208	3.258768321179997E-8	1.8306030055343367E-7	1.4218572513872925E-8	0.0	7.086131045312647E-10
82.0	121	122	4	8	11	0.3814437485959114	non-ideal	9.282418860142855E-10	1.9175527594351295E-10	0.0	99.99830761427766	1.7163289894104118E-9	0.04458614577719101	3.30289858267804E-8	1.8535030055343368E-7	1.4337048106761133E-8	0.0	7.12023848779799E-10
83.0	121	122	4	8	11	0.38032036560885274	non-ideal	9.294480568361963E-10	1.9191947338571954E-10	0.0	99.99830761427766	1.7178891272309724E-9	0.044592871519254104	3.347025487941318E-8	1.8764030055343368E-7	1.445548436763833E-8	0.0	7.152306855915345E-10
84.0	121	122	4	8	11	0.3792140480012641	non-ideal	9.306501766816598E-10	1.9208662262098184E-10	0.0	99.99830761427766	1.7194495805175041E-9	0.044530538862591645	3.3911490073379386E-8	1.8993030055343368E-7	1.4573882407793707E-8	0.0	7.176909553950488E-10
85.0	121	122	4	8	11	0.3781254840712416	non-ideal	9.318482939180976E-10	1.9225639091439116E-10	0.0	99.99830761427766	1.7210105801459396E-9	0.04456902850013706	3.435269043535203E-8	1.9222030055343369E-7	1.4692243513486798E-8	0.0	7.20784556570058E-10
86.0	121	122	4	8	11	0.37705260512895267	non-ideal	9.330424517088245E-10	1.924284802128777E-10	0.0	99.99830761427766	1.7225723367543474E-9	0.04471587617919769	3.4793855154343634E-8	1.945103005534337E-7	1.4810568875791564E-8	0.0	7.237956311104979E-10
87.0	121	122	4	8	11	0.3759937656657686	non-ideal	9.34232695928866E-10	1.9260262226243384E-10	0.0	99.99830761427766	1.7241351443457926E-9	0.04474921338528742	3.5234984129326756E-8	1.968003005534337E-7	1.492885941895623E-8	0.0	7.258009737881298E-10
88.0	121	122	4	8	11	0.3749498106908131	non-ideal	9.354190654547632E-10	1.9277857549366906E-10	0.0	99.99830761427766	1.7256991223198549E-9	0.04468845532187238	3.567607648211685E-8	1.990903005534337E-7	1.5047116284703E-8	0.0	7.281533129634431E-10
89.0	121	122	4	8	11	0.37391852784460855	non-ideal	9.36601600214597E-10	1.9295612391642825E-10	0.0	99.99830761427766	1.7272644818563291E-9	0.044697481452484304	3.6117132057763816E-8	2.013803005534337E-7	1.5165340347335518E-8	0.0	7.311159136079478E-10
90.0	121	122	4	8	11	0.3729002385636797	non-ideal	9.37780336136246E-10	1.931350725865984E-10	0.0	99.99830761427766	1.728831333925631E-9	0.04468997110178469	3.6558150300021476E-8	2.036703005534337E-7	1.5283532582986665E-8	0.0	7.341645838681613E-10
91.0	121	122	4	8	11	0.3718936721322321	non-ideal	9.389553100143911E-10	1.933152470149793E-10	0.0	99.99830761427766	1.7303998405541995E-9	0.044721449851693476	3.699913110359001E-8	2.059603005534337E-7	1.5401693793892224E-8	0.0	7.368768744040628E-10
92.0	121	122	4	8	11	0.37089909173770774	non-ideal	9.401265525527568E-10	1.9349649003788222E-10	0.0	99.99830761427766	1.731970037455812E-9	0.044663058557699635	3.744007378376115E-8	2.082503005534337E-7	1.5519824945408554E-8	0.0	7.390841848335886E-10
93.0	121	122	4	8	11	0.36991456457447747	non-ideal	9.41294097233502E-10	1.9367866116512153E-10	0.0	99.99830761427766	1.7335420773978932E-9	0.044599285807108924	3.788097845011422E-8	2.105403005534337E-7	1.563792672182996E-8	0.0	7.415524222028445E-10
94.0	121	122	4	8	11	0.3689409562371285	non-ideal	9.424579738025912E-10	1.9386163339763133E-10	0.0	99.99830761427766	1.7351159976336076E-9	0.044560107936279306	3.832184466298278E-8	2.128303005534337E-7	1.57559999649644E-8	0.0	7.439798683583535E-10
95.0	121	122	4	8	11	0.36797707562964044	non-ideal	9.436182125273622E-10	1.9404529354753073E-10	0.0	99.99830761427766	1.736691887325755E-9	0.04457569591216194	3.87626723846617E-8	2.151203005534337E-7	1.5874045365418472E-8	0.0	7.465096430264247E-10
96.0	121	122	4	8	11	0.3670230760132225	non-ideal	9.447748409084936E-10	1.9422953950051562E-10	0.0	99.99830761427766	1.7382697699043786E-9	0.044609715196196845	3.9203461290706355E-8	2.1741030055343371E-7	1.599206368884983E-8	0.0	7.491046899568019E-10
97.0	121	122	4	8	11	0.3660780710612562	non-ideal	9.45927887717506E-10	1.944142800104894E-10	0.0	99.99830761427766	1.739849721345718E-9	0.04457710765268262	3.964421143847782E-8	2.1970030055343372E-7	1.6110055559511787E-8	0.0	7.513780293346349E-10
98.0	121	122	4	8	11	0.36514245129454204	non-ideal	9.470773772458948E-10	1.9459943283765604E-10	0.0	99.99830761427766	1.7414317174073993E-9	0.04460964535174037	4.0084922386475636E-8	2.2199030055343372E-7	1.6228021747487526E-8	0.0	7.540390360255076E-10
99.0	121	122	4	8	11	0.3642147867749566	non-ideal	9.482233370805097E-10	1.9478492476737806E-10	0.0	99.99830761427766	1.7430158460484742E-9	0.04458649632400481	4.052559439814844E-8	2.2428030055343372E-7	1.634596277888702E-8	0.0	7.559776622749727E-10
100.0	121	122	4	8	11	0.3632961092434649	non-ideal	9.493657908544193E-10	1.949706894180107E-10	0.0	99.99830761427766	1.7446020732964221E-9	0.044606322428714325	4.0966227097543044E-8	2.2657030055343372E-7	1.6463879373607035E-8	0.0	7.579803531417991E-10
101.0	121	122	4	8	11	0.3623851544591185	non-ideal	9.505047637309308E-10	1.9515666810000962E-10	0.0	99.99830761427766	1.746190444300324E-9	0.044576701505209114	4.140682061543501E-8	2.2886030055343373E-7	1.658177207307959E-8	0.0	7.598851653797853E-10
102.0	121	122	4	8	11	0.3614823957558673	non-ideal	9.516402794386015E-10	1.9534280757397514E-10	0.0	99.99830761427766	1.7477809508681085E-9	0.04458972614861295	4.1847374820750545E-8	2.3115030055343373E-7	1.669964149190204E-8	0.0	7.615299714222809E-10
103.0	121	122	4	8	11	0.36058736680744385	non-ideal	9.527723600923582E-10	1.9552906055437104E-10	0.0	99.99830761427766	1.7493735764045655E-9	0.04474118907769444	4.228788957920516E-8	2.3344030055343373E-7	1.681748823327798E-8	0.0	7.636078872944178E-10
104.0	121	122	4	8	11	0.35969954369685864	non-ideal	9.539010293434492E-10	1.9571538464500757E-10	0.0	99.99830761427766	1.7509683485030836E-9	0.044736991145568616	4.2728365042793505E-8	2.3573030055343374E-7	1.6935312796730575E-8	0.0	7.645797737979217E-10
105.0	121	122	4	8	11	0.3588194029707197	non-ideal	9.550263083821984E-10	1.959017416494628E-10	0.0	99.99830761427766	1.7525652264983572E-9	0.04485312401207998	4.3168801007070714E-8	2.3802030055343374E-7	1.7053115786867553E-8	0.0	7.67119169000446E-10
106.0	120	123	4	8	11	0.35794615154882664	non-ideal	9.561482194016268E-10	1.9608809783298297E-10	0.0	99.9983680561317	1.7541642214689713E-9	0.04907186738508852	4.3609197593257645E-8	2.4031030055343374E-7	1.7170897692237397E-8	0.0	7.68043582630925E-10
107.0	120	123	4	8	11	0.3570800969891778	non-ideal	9.572667832490257E-10	1.96274435171788E-10	0.0	99.9983680561317	1.7557653033039165E-9	0.06040116329106073	4.404955471132784E-8	2.4260030055343374E-7	1.7288658910182986E-8	0.0	7.646697345658493E-10
108.0	120	123	4	8	11	0.3562208003459849	non-ideal	9.583820215357907E-10	1.964607141172998E-10	0.0	99.9983680561317	1.7573684720732067E-9	0.06866123215822441	4.4489872467014304E-8	2.4489030055343375E-7	1.7406400066013217E-8	0.0	7.618040577068738E-10
109.0	120	123	4	8	11	0.35536849418560584	non-ideal	9.594939532739728E-10	1.9664690918717151E-10	0.0	99.9983680561317	1.758973665895767E-9	0.06775548431545843	4.493015062447859E-8	2.4718030055343375E-7	1.7524121738520513E-8	0.0	7.59651783343877E-10
110.0	120	123	4	8	11	0.3545223398467108	non-ideal	9.60602599748323E-10	1.96832999090728E-10	0.0	99.9983680561317	1.7605809105686034E-9	0.06690741029437597	4.537038947507006E-8	2.4947030055343375E-7	1.7641824325280997E-8	0.0	7.581505173553384E-10
111.0	120	123	4	8	11	0.3536830509656139	non-ideal	9.617079801097068E-10	1.9701896432748696E-10	0.0	99.9983680561317	1.7621901516851019E-9	0.06654705451732978	4.5810588866641787E-8	2.5176030055343375E-7	1.7759508360321596E-8	0.0	7.570234559598813E-10
112.0	120	123	4	8	11	0.35284993710530144	non-ideal	9.628101128516706E-10	1.972047881149857E-10	0.0	99.9983680561317	1.7638013566586613E-9	0.06607451174730009	4.625074878936056E-8	2.5405030055343376E-7	1.7877174323094032E-8	0.0	7.56302493331226E-10
113.0	120	123	4	8	11	0.3520227778504827	non-ideal	9.639090181044036E-10	1.9739045523964639E-10	0.0	99.9983680561317	1.7654145292666536E-9	0.06584226220811297	4.669086944882416E-8	2.5634030055343376E-7	1.79948226164701E-8	0.0	7.556870826031655E-10
114.0	120	123	4	8	11	0.3512020856931528	non-ideal	9.650047147736014E-10	1.9757595204096947E-10	0.0	99.9983680561317	1.7670296247601155E-9	0.06584815588395479	4.713095078490736E-8	2.5863030055343376E-7	1.8112453722368086E-8	0.0	7.552867355949658E-10
115.0	120	123	4	8	11	0.35038746014268507	non-ideal	9.660972223261905E-10	1.9776126673435693E-10	0.0	99.9983680561317	1.768646626762703E-9	0.06573558314134628	4.757099291023268E-8	2.6092030055343376E-7	1.8230068059484894E-8	0.0	7.551797937943685E-10
116.0	120	123	4	8	11	0.3495790713213095	non-ideal	9.671865578280826E-10	1.9794638861558E-10	0.0	99.9983680561317	1.7702654679340968E-9	0.06556296198004923	4.8010995654184755E-8	2.6321030055343377E-7	1.834766613194873E-8	0.0	7.552035399076336E-10
117.0	120	123	4	8	11	0.3487761418519747	non-ideal	9.682727396606612E-10	1.9813130849350404E-10	0.0	99.9983680561317	1.7718861422244677E-9	0.06553998013653753	4.845095920251005E-8	2.6550030055343377E-7	1.8465248321808387E-8	0.0	7.554964134351298E-10
118.0	120	123	4	8	11	0.3479790830418057	non-ideal	9.693557864058615E-10	1.9831601785355014E-10	0.0	99.9983680561317	1.7735086247351572E-9	0.06544266614623825	4.889088363662125E-8	2.6779030055343377E-7	1.8582815039233394E-8	0.0	7.56360248312831E-10
119.0	120	123	4	8	11	0.3471879504449127	non-ideal	9.704357152345231E-10	1.98500509433026E-10	0.0	99.9983680561317	1.7751328621213967E-9	0.06543716939190661	4.933076888365127E-8	2.700803005534338E-7	1.870036673796274E-8	0.0	7.57271494444088E-10
120.0	120	123	4	8	11	0.34640228322239963	non-ideal	9.715125442728615E-10	1.9868477694034388E-10	0.0	99.9983680561317	1.7767588409488072E-9	0.06540642289789929	4.977061510181305E-8	2.723703005534338E-7	1.8817903790998802E-8	0.0	7.585158160095906E-10
