# Supplementary material for: Multiscale Multiobjective Systems Analysis (MiMoSA): an advanced metabolic modeling framework for complex systems
Source: Sci Rep. 2019 Nov 18;9:16948. doi: 10.1038/s41598-019-53188-0 (PMC6861322; doi:10.1038/s41598-019-53188-0)
Supplement: Supplementary file 2 — Supplemental File 1 [file 41598_2019_53188_MOESM2_ESM.zip › iTery101/.temp/iTery101/data/bio10_0/Attributes_Cell_Diazotroph_44.csv]

Time Step	x	y	Filament Name	Position in Filament	Filament length	Efficiency	Regime	biomass	glycogen	no3	photon	cyanophycin	o2	n2	hco3	co2	urea	nh4
2.0	67	59	4	9	11	0.0	non-ideal	1.4571736891785488E-9	1.6790532880984965E-9	0.0	0.0	2.787754020150485E-10	2.798919679200015E-10	5.749501011224796E-10	2.255121345168135E-9	1.2394633447667613E-10	0.0	0.0
3.0	67	59	4	9	11	0.0	non-ideal	1.4585744729137308E-9	1.5035089541682632E-9	0.0	99.99449985112284	4.029072032929554E-10	0.0325131364597108	7.258096543304238E-10	4.488393864480597E-9	9.37548085801084E-10	0.0	1.4820822687575835E-11
4.0	67	59	4	9	11	0.9826846413012054	non-ideal	1.4598315172246697E-9	1.4217061760126658E-9	0.0	99.99449985112284	4.768396341222618E-10	0.058684594316200295	1.017015398314891E-9	6.7319781557841895E-9	1.3616743176930997E-9	0.0	2.6133205822408785E-11
5.0	67	59	4	9	11	0.8851521482715584	non-ideal	1.4610835631506071E-9	1.3219901951341071E-9	0.0	99.99449985112284	5.608131634599264E-10	0.07961755990214955	1.2812160741556366E-9	9.020305364899678E-9	1.856053475932004E-9	0.0	3.985132162054325E-11
6.0	67	59	4	9	11	0.88460307372269	non-ideal	1.4622866823858582E-9	1.206505701802571E-9	0.0	99.99449985112284	6.528530550458496E-10	0.09657879312794716	1.5234322597344892E-9	1.1310300537839068E-8	2.457257991242508E-9	0.0	5.53221695598702E-11
7.0	67	59	4	9	11	0.8528937831378354	non-ideal	1.4634324269519036E-9	1.101968461773846E-9	0.0	99.99449985112284	7.382208656808739E-10	0.10987329641238044	1.7802420094631355E-9	1.3600300553339805E-8	2.9940635209773067E-9	8.620424439470179E-15	7.291272369383329E-11
8.0	67	59	4	9	11	0.8148507632283932	non-ideal	1.4645133286685441E-9	1.009865407957888E-9	0.0	99.99449985112284	8.162302919670247E-10	0.12045153137880879	2.0534941426932678E-9	1.589030055343313E-8	3.4552680692667318E-9	8.172895038902959E-15	9.1993791986359E-11
9.0	67	59	4	9	11	0.7711096469937291	non-ideal	1.4655351101985637E-9	9.269143423688034E-10	0.0	99.99449985112284	8.88736593861363E-10	0.12852699300617804	2.338695683720189E-9	1.818030055343338E-8	3.861678817245014E-9	-2.7336288253962295E-15	1.1151176429658977E-10
10.0	67	59	4	9	11	0.73106192315988	non-ideal	1.4665042887992867E-9	8.519992278488257E-10	0.0	99.99449985112284	9.563908572171675E-10	0.1350471492863245	2.634341188401538E-9	2.0470300553433378E-8	4.220175031459964E-9	-1.1786019674088696E-14	1.3135179100581947E-10
11.0	67	59	4	9	11	0.6953427947451696	non-ideal	1.4674224003844223E-9	7.845107205508467E-10	0.0	99.99449985112284	1.0192520981418306E-9	0.14000952735637254	2.940390995115154E-9	2.2760300553433414E-8	4.537469295104114E-9	-4.361709995882898E-15	1.5116823395609246E-10
12.0	67	59	4	9	11	0.660434555337407	non-ideal	1.4682652959482352E-9	7.237503092219285E-10	0.0	99.99449985112284	1.0753279196607196E-9	0.143929510093302	3.2619438393227287E-9	2.5050300553433413E-8	4.8418778132506215E-9	-2.913582297740823E-15	1.7152515173594205E-10
13.0	67	59	4	9	11	0.6078395180777721	non-ideal	1.4690403141575767E-9	6.690743649168642E-10	0.0	99.99449985112284	1.1274075506686173E-9	0.14687267227772427	3.59212183446546E-9	2.7340300553433413E-8	5.113227407085357E-9	-1.9605183137635608E-15	1.9145585796774234E-10
14.0	126	120	4	9	11	0.5601712460214697	non-ideal	1.4697543948737311E-9	6.198422035659367E-10	0.0	99.9981867306792	1.1755011504502976E-9	0.15083876735613705	3.931003502186781E-9	2.9630300553433412E-8	5.359110511802169E-9	-1.5739977330101934E-15	2.1601928038150885E-10
15.0	126	120	4	9	11	0.5172150466463119	non-ideal	1.470413576066699E-9	5.755536095112353E-10	0.0	99.9981867306792	1.219945332974851E-9	0.12387433990725374	4.277846182814657E-9	3.1920300553433415E-8	5.582163118274901E-9	-8.482742386893399E-15	2.3241910268179141E-10
16.0	126	120	4	9	11	0.47837964395645194	non-ideal	1.4710233002499599E-9	5.357226007556612E-10	0.0	99.9981867306792	1.2607303437603084E-9	0.10842478503309709	4.632753501922514E-9	3.421030055343342E-8	5.788304665313938E-9	2.5780084689496224E-15	2.4845457142313053E-10
17.0	126	120	4	9	11	0.44328326228449577	non-ideal	1.4715885437821063E-9	4.999116896217546E-10	0.0	99.9981867306792	1.298191455169836E-9	0.09830075061142801	4.994992013968672E-9	3.650030055343342E-8	5.979445063815365E-9	3.3985576379040733E-15	2.636806803941433E-10
18.0	126	120	4	9	11	0.41162882020625385	non-ideal	1.4721138121008318E-9	4.677185617466919E-10	0.0	99.9981867306792	1.3325053613803421E-9	0.09449395077213486	5.364201296134464E-9	3.879030055343342E-8	6.158644865662105E-9	1.2630817201847983E-15	2.783312305545719E-10
19.0	126	120	4	9	11	0.38310833218511325	non-ideal	1.4726031589390572E-9	4.3878557450203394E-10	0.0	99.9981867306792	1.3635828321814146E-9	0.09192263789188974	5.7406784366218905E-9	4.1080300553433425E-8	6.3310851579498215E-9	0.0	2.925766383641776E-10
20.0	126	120	4	9	11	0.35742140178796034	non-ideal	1.4730602381802203E-9	4.1279319218923795E-10	0.0	99.9981867306792	1.3916481568340565E-9	0.09161342278897305	6.123940495154625E-9	4.337030055343343E-8	6.4983580934937775E-9	0.0	3.065080457953567E-10
21.0	126	120	4	9	11	0.3343000914600792	non-ideal	1.473488363227816E-9	3.894421591484892E-10	0.0	99.9981867306792	1.4170079320256013E-9	0.09033998686728786	6.513293153045332E-9	4.566030055343343E-8	6.660988296441634E-9	1.253573043247907E-15	3.203108002872868E-10
22.0	126	120	4	9	11	0.3135154596171768	non-ideal	1.4738905189303905E-9	3.684636063994916E-10	0.0	99.9981867306792	1.4399383193009545E-9	0.08959886424519513	6.908111559274496E-9	4.795030055343343E-8	6.8194411050864905E-9	2.811741688810766E-15	3.338919526216817E-10
23.0	126	120	4	9	11	0.2948436871354467	non-ideal	1.47426937860036E-9	3.496180453181897E-10	0.0	99.9981867306792	1.4606856556861391E-9	0.08969072511557002	7.3078408757044354E-9	5.0240300553433436E-8	6.974129655983997E-9	2.145064023173174E-15	3.4700364378650143E-10
24.0	126	120	4	9	11	0.27807035477499953	non-ideal	1.4746273347942623E-9	3.326904083891803E-10	0.0	99.9981867306792	1.4794709201238354E-9	0.08954936795119396	7.711981588210604E-9	5.253030055343344E-8	7.125425415780922E-9	0.0	3.601269353364982E-10
25.0	126	120	4	9	11	0.2630010401659989	non-ideal	1.4749665278823884E-9	3.1748728052768373E-10	0.0	99.9981867306792	1.4964922752182363E-9	0.08923844833659483	8.120081361798416E-9	5.482030055343344E-8	7.273663634415133E-9	0.0	3.727727952941525E-10
26.0	126	120	4	9	11	0.24946016609017357	non-ideal	1.4752888781378383E-9	3.038348424803207E-10	0.0	99.9981867306792	1.5119281672816176E-9	0.08919265619012155	8.53173581481466E-9	5.7110300553433444E-8	7.4191450133571695E-9	1.7425202709083516E-15	3.8516398595363855E-10
27.0	126	120	4	9	11	0.23729398450431688	non-ideal	1.4755961131870258E-9	2.9157687607443956E-10	0.0	99.9981867306792	1.5259395459948126E-9	0.08910540341067406	8.946584842620922E-9	5.9400300553433426E-8	7.562138829285754E-9	2.503184993024419E-15	3.97222475358485E-10
28.0	126	120	4	9	11	0.2263675069054338	non-ideal	1.4758897819262787E-9	2.805729514387712E-10	0.0	99.9981867306792	1.538670682033272E-9	0.08962969047809735	9.364302482495268E-9	6.169030055343343E-8	7.70288798846733E-9	1.2309954653815907E-15	4.089459083265561E-10
29.0	125	120	4	9	11	0.21655480351535236	non-ideal	1.476171271329278E-9	2.706968223663583E-10	0.0	99.9981867306792	1.550251058982018E-9	0.08979463820688437	9.784594558623988E-9	6.398030055343343E-8	7.841611351967248E-9	0.0	4.1995783991467783E-10
30.0	125	120	4	9	11	0.20774132765398828	non-ideal	1.4764418235959501E-9	2.618349811622739E-10	0.0	99.9981867306792	1.56079691561767E-9	0.07993652261965974	1.0207195644355333E-8	6.627030055343343E-8	7.978506122667225E-9	0.0	4.306993548033072E-10
31.0	125	120	4	9	11	0.19982434180529268	non-ideal	1.4767025570437894E-9	2.5388536580705135E-10	0.0	99.9981867306792	1.5704132197500749E-9	0.07334406790001029	1.0631869711304074E-8	6.856030055343348E-8	8.113748884942773E-9	1.1481284203748766E-15	4.4095760790316684E-10
32.0	125	120	4	9	11	0.19271583457683408	non-ideal	1.4769544767323676E-9	2.4675619666730277E-10	0.0	99.9981867306792	1.5791943332728893E-9	0.06888087834027384	1.1058404417652789E-8	7.085030055343348E-8	8.247498580191004E-9	1.3656911157589478E-15	4.5133494187243273E-10
33.0	125	120	4	9	11	0.18633506896558621	non-ideal	1.4771984850372583E-9	2.403649392628436E-10	0.0	99.9981867306792	1.5872250190518327E-9	0.06575793137474184	1.148660836076285E-8	7.314030055343348E-8	8.379898404925972E-9	0.0	4.6101755236004697E-10
34.0	125	120	4	9	11	0.18060863724187384	non-ideal	1.4774353900749413E-9	2.34637369203334E-10	0.0	99.9981867306792	1.5945812882978497E-9	0.06367508944788913	1.1916308258842876E-8	7.543030055343348E-8	8.511077629714013E-9	0.0	4.704336126566045E-10
35.0	125	120	4	9	11	0.17546894949526562	non-ideal	1.4776659156226418E-9	2.2950673329838805E-10	0.0	99.9981867306792	1.6013314548113508E-9	0.062319830554590776	1.2347348087410999E-8	7.772030055343349E-8	8.64115269121385E-9	1.197880576998355E-15	4.796541478075658E-10
36.0	125	120	4	9	11	0.17085540560782753	non-ideal	1.4778907158358523E-9	2.249129943836188E-10	0.0	99.9981867306792	1.6075375185391777E-9	0.061477939387249235	1.2779590765930711E-8	8.001030055343349E-8	8.770227377023434E-9	0.0	4.884918392864667E-10
37.0	125	120	4	9	11	0.16671801364813174	non-ideal	1.4781103777848165E-9	2.2080215220692598E-10	0.0	99.9981867306792	1.613254777283819E-9	0.06088126960720449	1.3212910422455198E-8	8.230030055343349E-8	8.898395986457447E-9	0.0	4.969067486945927E-10
38.0	125	120	4	9	11	0.16300841695879242	non-ideal	1.4783254247737293E-9	2.1712564013914803E-10	0.0	99.9981867306792	1.6185326410063473E-9	0.06049157468930343	1.3647192090509346E-8	8.45903005534335E-8	9.025744010267213E-9	1.1008096173494263E-15	5.053758672317715E-10
39.0	125	120	4	9	11	0.15968050221596064	non-ideal	1.4785363313305696E-9	2.1383977428619024E-10	0.0	99.9981867306792	1.6234164009344286E-9	0.06017107755135651	1.4082337245133125E-8	8.68803005534335E-8	9.152346875593266E-9	0.0	5.135764895956215E-10
40.0	125	120	4	9	11	0.1566990960647569	non-ideal	1.4787435223524646E-9	2.1090525821905476E-10	0.0	99.9981867306792	1.6279461636799284E-9	0.06003603614191133	1.4518253727016201E-8	8.91703005534335E-8	9.278273687814716E-9	0.0	5.21830836060316E-10
41.0	125	120	4	9	11	0.15402823896586865	non-ideal	1.478947376792941E-9	2.0828675017800269E-10	0.0	99.9981867306792	1.6321578884466598E-9	0.06017599580773657	1.4954858091663465E-8	9.14603005534335E-8	9.403586884066291E-9	0.0	5.301443206371733E-10
42.0	125	120	4	9	11	0.1516345717582933	non-ideal	1.4791482386096333E-9	2.0595245899465768E-10	0.0	99.9981867306792	1.6360845251276805E-9	0.05994713064571448	1.5392078766578024E-8	9.37503005534335E-8	9.528341606837527E-9	0.0	5.374527938158065E-10
43.0	124	121	4	9	11	0.14949275748238855	non-ideal	1.4793464146823597E-9	2.0387378558212747E-10	0.0	99.99824717246017	1.6397551182412867E-9	0.05995995588050225	1.5829848051573627E-8	9.60403005534335E-8	9.652588639837094E-9	0.0	5.454809084698017E-10
44.0	124	121	4	9	11	0.14757581298433753	non-ideal	1.4795421818928687E-9	2.0202502003955065E-10	0.0	99.99824717246017	1.6431961174542197E-9	0.05995230216123789	1.6268106981672425E-8	9.83303005534335E-8	9.776372995710553E-9	0.0	5.525364832587453E-10
45.0	124	121	4	9	11	0.14586193535389705	non-ideal	1.4797357879663258E-9	2.0038301100456218E-10	0.0	99.99824717246017	1.64643109996731E-9	0.05988149387156132	1.6706801342321098E-8	1.006203005534335E-7	9.899735913558016E-9	1.2134104448193416E-15	5.594951044362424E-10
46.0	124	121	4	9	11	0.14432987326222305	non-ideal	1.4799274561291214E-9	1.989269435648515E-10	0.0	99.99824717246017	1.6494814413860732E-9	0.059805181272289086	1.714588338077829E-8	1.0291030055343353E-7	1.002271413551866E-8	1.261325974358262E-15	5.66249722971507E-10
47.0	124	121	4	9	11	0.14296177909101088	non-ideal	1.480117387909736E-9	1.9763809437524382E-10	0.0	99.99824717246017	1.6523664034586093E-9	0.05987671598027983	1.7585310398293852E-8	1.0520030055343353E-7	1.0145340726938502E-8	0.0	5.728867744035896E-10
48.0	124	121	4	9	11	0.14174183719770939	non-ideal	1.4803057620986854E-9	1.9649962122689453E-10	0.0	99.99824717246017	1.6551029806782644E-9	0.06001909660484547	1.8025042168311807E-8	1.0749030055343353E-7	1.0267646116147035E-8	0.0	5.795590446186421E-10
49.0	124	121	4	9	11	0.14065340494005638	non-ideal	1.4804927378515575E-9	1.9549637524549566E-10	0.0	99.99824717246017	1.6577064808468132E-9	0.05991950291386485	1.8465042695725742E-8	1.0978030055343354E-7	1.038965770658114E-8	1.0317901863558134E-15	5.852783480775637E-10
50.0	124	121	4	9	11	0.13968210724964014	non-ideal	1.4806784624672002E-9	1.946147284628725E-10	0.0	99.99824717246017	1.6601912081991966E-9	0.059905971916580855	1.8905282682059172E-8	1.1207030055343354E-7	1.0511399246213438E-8	0.0	5.908805792559299E-10
51.0	124	121	4	9	11	0.13881933988698522	non-ideal	1.4808630670705573E-9	1.9384242004847004E-10	0.0	99.99824717246017	1.662569539713919E-9	0.05999892723816837	1.934573303846189E-8	1.1436030055343354E-7	1.0632893075145955E-8	0.0	5.966098833088589E-10
52.0	124	121	4	9	11	0.13805324335531607	non-ideal	1.481046666716428E-9	1.9316842363452166E-10	0.0	99.99824717246017	1.6648524629975345E-9	0.05987068185569566	1.9786366853099854E-8	1.1665030055343355E-7	1.0754159617225334E-8	0.0	6.021782893423869E-10
53.0	124	121	4	9	11	0.13737200163071062	non-ideal	1.4812293673089626E-9	1.9258281977527676E-10	0.0	99.99824717246017	1.6670503415703637E-9	0.059950412850684615	2.0227162688144494E-8	1.1894030055343355E-7	1.0875216439172206E-8	0.0	6.075411524226226E-10
54.0	124	121	4	9	11	0.136768945462099	non-ideal	1.4814112628444059E-9	1.920766837222695E-10	0.0	99.99824717246017	1.6691721473821673E-9	0.059930349707825306	2.066809931664128E-8	1.2123030055343358E-7	1.0996080061742057E-8	0.0	6.131677667957965E-10
55.0	124	121	4	9	11	0.13623532116091705	non-ideal	1.481592438377672E-9	1.9164198965210442E-10	0.0	99.99824717246017	1.6712261023305876E-9	0.059959726537341905	2.1109158577009062E-8	1.2352030055343358E-7	1.1116765127783504E-8	0.0	6.185075009808126E-10
56.0	124	121	4	9	11	0.13576457396223945	non-ideal	1.4817729701424495E-9	1.9127151695734803E-10	0.0	99.99824717246017	1.67321951943801E-9	0.059840371957575245	2.155032370983609E-8	1.2581030055343358E-7	1.1237285032570586E-8	0.0	6.230687124535999E-10
57.0	124	121	4	9	11	0.1353502210657368	non-ideal	1.4819529260256282E-9	1.9095877090787956E-10	0.0	99.99824717246017	1.6751589255039851E-9	0.05991538537243691	2.1991579406366013E-8	1.281003005534336E-7	1.135765198449187E-8	0.0	6.275375436832527E-10
58.0	123	120	4	9	11	0.13498611799238164	non-ideal	1.4821323674197992E-9	1.9069790934938473E-10	0.0	99.9981867306792	1.677050283944582E-9	0.060265931483799565	2.243291247407049E-8	1.3039030055343367E-7	1.1477876861100413E-8	0.0	6.32637536112343E-10
59.0	123	120	4	9	11	0.13466749412496137	non-ideal	1.48231134963191E-9	1.9048366493088806E-10	0.0	99.9981867306792	1.6788989251689563E-9	0.05617239714593703	2.287431090509738E-8	1.3268030055343367E-7	1.1597969717285953E-8	0.0	6.363081567476969E-10
60.0	123	120	4	9	11	0.1343898729526559	non-ideal	1.4824899222267838E-9	1.9031132238929662E-10	0.0	99.9981867306792	1.6807096119074262E-9	0.05330568802990473	2.331576377273303E-8	1.3497030055343367E-7	1.1717939448094506E-8	0.0	6.397497754501219E-10
61.0	123	120	4	9	11	0.1341490242058971	non-ideal	1.4826681285646056E-9	1.9017663092220693E-10	0.0	99.9981867306792	1.6824865218724706E-9	0.05132159662822352	2.3757260706205702E-8	1.3726030055343367E-7	1.1837794435100947E-8	0.0	6.434691287401469E-10
62.0	123	120	4	9	11	0.1339403589319123	non-ideal	1.482846009219497E-9	1.9007576598222125E-10	0.0	99.9981867306792	1.6842336670713258E-9	0.049828288083220686	2.4198793862020246E-8	1.3955030055343368E-7	1.1957541817035591E-8	0.0	6.464163293038868E-10
63.0	123	120	4	9	11	0.13376184704050262	non-ideal	1.4830235989891522E-9	1.9000528659471895E-10	0.0	99.9981867306792	1.6859543326026973E-9	0.04853557487524711	2.4640354394338863E-8	1.4184030055343368E-7	1.2077188672524165E-8	0.0	6.494355921855738E-10
64.0	123	120	4	9	11	0.13360920327104525	non-ideal	1.4832009301093616E-9	1.8996209912304672E-10	0.0	99.9981867306792	1.6876517255294371E-9	0.047589900282543875	2.5081935837542077E-8	1.4413030055343368E-7	1.2196740960258199E-8	0.0	6.529030158687918E-10
65.0	123	120	4	9	11	0.13348055110884866	non-ideal	1.4833780318313558E-9	1.8994341955364293E-10	0.0	99.9981867306792	1.689328657768334E-9	0.046892693397814426	2.5523532002033915E-8	1.4642030055343366E-7	1.2316204237810475E-8	0.0	6.56799941509358E-10
66.0	123	120	4	9	11	0.13337369087790904	non-ideal	1.4835549291091527E-9	1.899467445198973E-10	0.0	99.9981867306792	1.6909874881833062E-9	0.046319387220998556	2.5965136409765382E-8	1.4871030055343366E-7	1.243558387157634E-8	0.0	6.60214189405978E-10
67.0	123	120	4	9	11	0.13328542824935696	non-ideal	1.4837316453666333E-9	1.8996982283447894E-10	0.0	99.9981867306792	1.69263056434619E-9	0.04591329896757933	2.640674456607916E-8	1.5100030055343366E-7	1.2554884329675219E-8	0.0	6.638018219859335E-10
68.0	123	120	4	9	11	0.1332146467815513	non-ideal	1.4839082006503591E-9	1.9001062862281665E-10	0.0	99.9981867306792	1.6942597931254904E-9	0.04559702532036012	2.6848351307514785E-8	1.5329030055343367E-7	1.2674110066967952E-8	0.0	6.67327631017934E-10
69.0	123	120	4	9	11	0.1331588340076399	non-ideal	1.4840846138895281E-9	1.9006734092580684E-10	0.0	99.9981867306792	1.6958770711137922E-9	0.04532373384113082	2.728995307451021E-8	1.5558030055343367E-7	1.279326480874504E-8	0.0	6.700714201145636E-10
70.0	123	120	4	9	11	0.13311717648343543	non-ideal	1.4842609016419848E-9	1.9013832110711845E-10	0.0	99.9981867306792	1.6974839619589685E-9	0.04516856775894496	2.7731545899515956E-8	1.5787030055343367E-7	1.291235222458502E-8	0.0	6.728951839822423E-10
71.0	123	120	4	9	11	0.1330879119870726	non-ideal	1.4844370784934836E-9	1.9022209620581209E-10	0.0	99.9981867306792	1.6990818820921482E-9	0.04496532116976636	2.8173126323317268E-8	1.6016030055343367E-7	1.3031375647488628E-8	0.0	6.75644049161336E-10
72.0	123	120	4	9	11	0.13306957546765497	non-ideal	1.484613157640477E-9	1.903173412050544E-10	0.0	99.9981867306792	1.7006721360677754E-9	0.044766269246237084	2.8614691451499712E-8	1.6245030055343368E-7	1.3150338073527465E-8	0.0	6.781217632230609E-10
73.0	122	121	4	9	11	0.13306113862585459	non-ideal	1.4847891509005324E-9	1.90422864412438E-10	0.0	99.99824717246017	1.7022558766547397E-9	0.04470687238785686	2.9056238608941818E-8	1.6474030055343368E-7	1.3269242287843864E-8	0.0	6.824531511434695E-10
74.0	122	121	4	9	11	0.13306157846734812	non-ideal	1.4849650684367267E-9	1.905376063731561E-10	0.0	99.99824717246017	1.703834094051596E-9	0.04467205118213069	2.949776517185414E-8	1.6703030055343368E-7	1.3388090786620699E-8	0.0	6.852943209952235E-10
75.0	122	121	4	9	11	0.13306966097307732	non-ideal	1.4851409203982594E-9	1.9066059162894373E-10	0.0	99.99824717246017	1.705407819122084E-9	0.04459384103014001	2.993926962026615E-8	1.6932030055343369E-7	1.350688588335401E-8	0.0	6.882060853575212E-10
76.0	122	121	4	9	11	0.13308539068452227	non-ideal	1.4853167146704748E-9	1.9079095210378129E-10	0.0	99.99824717246017	1.7069777460183042E-9	0.044552751458074365	3.0380749298227716E-8	1.716103005534337E-7	1.3625630012869442E-8	0.0	6.914914876970304E-10
77.0	122	121	4	9	11	0.13310706850429488	non-ideal	1.485492459044767E-9	1.9092790943121453E-10	0.0	99.99824717246017	1.7085446889713513E-9	0.044575595930347066	3.082220295357076E-8	1.739003005534337E-7	1.3744325057543641E-8	0.0	6.951230708363793E-10
78.0	122	121	4	9	11	0.13313463494649067	non-ideal	1.4856681598815632E-9	1.910707626215502E-10	0.0	99.99824717246017	1.7101092395185905E-9	0.044573773251848525	3.1263628697031944E-8	1.761903005534337E-7	1.3862973021516906E-8	0.0	6.987907228159027E-10
79.0	122	121	4	9	11	0.13316701701288697	non-ideal	1.4858438231621206E-9	1.9121888222999119E-10	0.0	99.99824717246017	1.711672011997138E-9	0.04452714104444922	3.170502534500902E-8	1.784803005534337E-7	1.398157560123649E-8	0.0	7.02030276146363E-10
80.0	122	121	4	9	11	0.13320393662536406	non-ideal	1.4860194544753321E-9	1.9137170186157E-10	0.0	99.99824717246017	1.7132335507995987E-9	0.04454329804380448	3.214639182543914E-8	1.807703005534337E-7	1.4100134386586532E-8	0.0	7.053675791765221E-10
81.0	122	121	4	9	11	0.13324510500193473	non-ideal	1.486195057949933E-9	1.915287124995375E-10	0.0	99.99824717246017	1.7147942240906462E-9	0.04454942507404552	3.2587726529108473E-8	1.830603005534337E-7	1.4218651076191726E-8	0.0	7.080500834078282E-10
82.0	122	121	4	9	11	0.1332894221485078	non-ideal	1.4863706381936243E-9	1.916894569017486E-10	0.0	99.99824717246017	1.7163545391052198E-9	0.04458229579075565	3.302902905096351E-8	1.853503005534337E-7	1.4337126919500818E-8	0.0	7.11579805777593E-10
83.0	122	121	4	9	11	0.13333725794907705	non-ideal	1.486546198608754E-9	1.9185352323419552E-10	0.0	99.99824717246017	1.7179147818786592E-9	0.04458960268775582	3.347029809681379E-8	1.876403005534337E-7	1.445556340091127E-8	0.0	7.145910913781367E-10
84.0	122	121	4	9	11	0.1333877034748883	non-ideal	1.4867217425170067E-9	1.9202054223665597E-10	0.0	99.99824717246017	1.7194753042618534E-9	0.04452891813455659	3.3911533086612784E-8	1.899303005534337E-7	1.457396172319642E-8	0.0	7.171275284403122E-10
85.0	122	121	4	9	11	0.13344070249767578	non-ideal	1.486897272846339E-9	1.9219018140444617E-10	0.0	99.99824717246017	1.7210363851333167E-9	0.044564937922759354	3.4352733320835236E-8	1.922203005534337E-7	1.4692323083697465E-8	0.0	7.201943953388676E-10
86.0	122	121	4	9	11	0.13349596055174845	non-ideal	1.4870727921082397E-9	1.9236214218122654E-10	0.0	99.99824717246017	1.7225982625879641E-9	0.04471063813178866	3.4793898140013614E-8	1.9451030055343371E-7	1.4810648625168183E-8	0.0	7.232915517125027E-10
87.0	122	121	4	9	11	0.13355316514121146	non-ideal	1.4872483021383629E-9	1.9253615628175805E-10	0.0	99.99824717246017	1.7241611134940603E-9	0.044746357376555385	3.5235026779123655E-8	1.9680030055343372E-7	1.4928939486718487E-8	0.0	7.253169209722013E-10
88.0	122	121	4	9	11	0.1336118055487854	non-ideal	1.487423805231029E-9	1.9271198268876098E-10	0.0	99.99824717246017	1.7257252014950641E-9	0.044686143105236914	3.567611918174167E-8	1.9909030055343372E-7	1.5047196543423674E-8	0.0	7.277493630756982E-10
89.0	122	121	4	9	11	0.1336722338926876	non-ideal	1.4875993030111205E-9	1.9288940448959534E-10	0.0	99.99824717246017	1.727290647383408E-9	0.04469410566815056	3.611717467331641E-8	2.0138030055343372E-7	1.5165420838993207E-8	0.0	7.30671779568904E-10
90.0	122	121	4	9	11	0.13373394351085546	non-ideal	1.4877747966424925E-9	1.9306822741705056E-10	0.0	99.99824717246017	1.7288575687479915E-9	0.04468697074557359	3.655819274052537E-8	2.0367030055343373E-7	1.528361333471843E-8	0.0	7.337444402227474E-10
91.0	122	121	4	9	11	0.13379658538443384	non-ideal	1.487950287481228E-9	1.932482766811944E-10	0.0	99.99824717246017	1.7304261279550887E-9	0.04471819800559446	3.699917327757137E-8	2.0596030055343373E-7	1.540177483342114E-8	0.0	7.364274847443699E-10
92.0	122	121	4	9	11	0.13386030792261921	non-ideal	1.488125776638481E-9	1.934293951392068E-10	0.0	99.99824717246017	1.7319964229956958E-9	0.044661011865022554	3.744011595280216E-8	2.0825030055343373E-7	1.5519906186205843E-8	0.0	7.38439080498401E-10
93.0	122	121	4	9	11	0.1339249262807145	non-ideal	1.4883012650594185E-9	1.936114419818329E-10	0.0	99.99824717246017	1.7335685419350174E-9	0.044597309045022675	3.7881020506604424E-8	2.1054030055343373E-7	1.5638008197265748E-8	0.0	7.41015289249338E-10
94.0	122	121	4	9	11	0.13399031543275491	non-ideal	1.4884767533964596E-9	1.9379429069242484E-10	0.0	99.99824717246017	1.7351425440149682E-9	0.04455815784158533	3.832188662775129E-8	2.1283030055343374E-7	1.5756081666178653E-8	0.0	7.435918865277361E-10
95.0	122	121	4	9	11	0.13405625321040307	non-ideal	1.4886522423170585E-9	1.9397782773793372E-10	0.0	99.99824717246017	1.736718506937516E-9	0.044572610349911175	3.876271421086085E-8	2.1512030055343374E-7	1.5874127305938567E-8	0.0	7.458580396207584E-10
96.0	122	121	4	9	11	0.13412275213016328	non-ideal	1.4888277324418969E-9	1.9416195110907901E-10	0.0	99.99824717246017	1.7382964875181198E-9	0.04460627213828631	3.9203503121485034E-8	2.1741030055343374E-7	1.5992145820593173E-8	0.0	7.484912241585696E-10
97.0	122	121	4	9	11	0.13418977747617364	non-ideal	1.4890032239972219E-9	1.9434656938284352E-10	0.0	99.99824717246017	1.739876496793111E-9	0.04457473458665232	3.964425304758597E-8	2.1970030055343374E-7	1.6110137954161347E-8	0.0	7.50841576334685E-10
98.0	122	121	4	9	11	0.13425702847398596	non-ideal	1.4891787174177292E-9	1.9453160063907653E-10	0.0	99.99824717246017	1.7414585975218522E-9	0.0446057591170732	4.008496404324566E-8	2.2199030055343375E-7	1.6228104315949008E-8	0.0	7.534100623531685E-10
99.0	122	121	4	9	11	0.13432466506002647	non-ideal	1.4893542129456513E-9	1.9471697113566425E-10	0.0	99.99824717246017	1.7430428021813742E-9	0.044583583165477426	4.0525635939950696E-8	2.2428030055343375E-7	1.6346045572569262E-8	0.0	7.555304132528561E-10
100.0	122	121	4	9	11	0.13439254055153133	non-ideal	1.489529710657901E-9	1.9490261503668157E-10	0.0	99.99824717246017	1.7446291176434292E-9	0.04460307875650976	4.0966268597560705E-8	2.2657030055343375E-7	1.6463962366864275E-8	0.0	7.574566871678049E-10
101.0	122	121	4	9	11	0.13446052869955571	non-ideal	1.4897052106428587E-9	1.9508847323772143E-10	0.0	99.99824717246017	1.7462175621694014E-9	0.04457426567249044	4.1406861991197796E-8	2.2886030055343375E-7	1.658185529121961E-8	0.0	7.591985526223341E-10
102.0	122	121	4	9	11	0.13452863845883611	non-ideal	1.489880712818215E-9	1.9527449272281135E-10	0.0	99.99824717246017	1.7478081286263623E-9	0.044586561686998524	4.18474159975691E-8	2.3115030055343376E-7	1.6699724957410193E-8	0.0	7.608611857304527E-10
103.0	122	121	4	9	11	0.13459673910557893	non-ideal	1.490056217333524E-9	1.9546062610661229E-10	0.0	99.99824717246017	1.7494008465171844E-9	0.044735962435943855	4.228793074283E-8	2.3344030055343376E-7	1.681757188452741E-8	0.0	7.632014407707537E-10
104.0	122	121	4	9	11	0.1346650084724928	non-ideal	1.4902317240207791E-9	1.9564683082791958E-10	0.0	99.99824717246017	1.7509956824154067E-9	0.044734280849920455	4.272840603186047E-8	2.3573030055343376E-7	1.6935396684638837E-8	0.0	7.640870678929448E-10
105.0	122	121	4	9	11	0.13473320304928976	non-ideal	1.4904072328685235E-9	1.9583306904362227E-10	0.0	99.99824717246017	1.7525926476300538E-9	0.04484851983412716	4.316884195759451E-8	2.3802030055343376E-7	1.705319986565303E-8	0.0	7.665007580106551E-10
106.0	121	122	4	9	11	0.13480144286938997	non-ideal	1.4905827436416453E-9	1.96019306644705E-10	0.0	99.99830761427766	1.7541917105385706E-9	0.04910176851733275	4.360923839628857E-8	2.4031030055343374E-7	1.7170981995909486E-8	0.0	7.674482889021723E-10
107.0	121	122	4	9	11	0.1348695560979981	non-ideal	1.4907582563070137E-9	1.962055258275673E-10	0.0	99.99830761427766	1.7557928802401078E-9	0.06042955853565915	4.4049595482348637E-8	2.4260030055343374E-7	1.728874340008252E-8	0.0	7.639610390041957E-10
108.0	121	122	4	9	11	0.13493769771356104	non-ideal	1.490933770529454E-9	1.9639168693920076E-10	0.0	99.99830761427766	1.7573961096535908E-9	0.06873412208918668	4.448991305253646E-8	2.4489030055343375E-7	1.7406484790172733E-8	0.0	7.611161947932006E-10
109.0	121	122	4	9	11	0.13500563538100008	non-ideal	1.4911092862113362E-9	1.9657776465994347E-10	0.0	99.99830761427766	1.759001400723867E-9	0.06781196324361073	4.493019123449075E-8	2.4718030055343375E-7	1.7524206627398573E-8	0.0	7.589298877453337E-10
110.0	121	122	4	9	11	0.13507355144791758	non-ideal	1.4912848028404771E-9	1.967637373380886E-10	0.0	99.99830761427766	1.7606086957806935E-9	0.06696325252448823	4.5370429843702126E-8	2.4947030055343375E-7	1.764190946380913E-8	0.0	7.575447587749232E-10
111.0	121	122	4	9	11	0.13514112662357028	non-ideal	1.4914603203042541E-9	1.969495859594891E-10	0.0	99.99830761427766	1.762218013643477E-9	0.0666016282069852	4.58106291468777E-8	2.5176030055343375E-7	1.7759593697243503E-8	0.0	7.565230451894516E-10
112.0	121	122	4	9	11	0.1352086679719659	non-ideal	1.4916358384552161E-9	1.9713529325969076E-10	0.0	99.99830761427766	1.7638293263362926E-9	0.06612775139797829	4.625078915643346E-8	2.5405030055343376E-7	1.787725980065759E-8	0.0	7.557210502564272E-10
113.0	121	122	4	9	11	0.13527614852509878	non-ideal	1.4918113568335771E-9	1.97320844174737E-10	0.0	99.99830761427766	1.7654425747631596E-9	0.06589304175177557	4.669090972288213E-8	2.5634030055343376E-7	1.7994908291584958E-8	0.0	7.551027085811523E-10
114.0	121	122	4	9	11	0.13534332726052561	non-ideal	1.4919868751192879E-9	1.9750622532125013E-10	0.0	99.99830761427766	1.7670577457844148E-9	0.06590064707957954	4.713099096749586E-8	2.5863030055343376E-7	1.8112539592884566E-8	0.0	7.547439154154847E-10
115.0	121	122	4	9	11	0.13541031132702055	non-ideal	1.4921623928470043E-9	1.9769142459174716E-10	0.0	99.99830761427766	1.7686747954092871E-9	0.06578477308279906	4.7571032843815916E-8	2.6092030055343376E-7	1.8230154175186608E-8	0.0	7.546359386291954E-10
116.0	121	122	4	9	11	0.1354769881314776	non-ideal	1.4923379098108108E-9	1.9787643144725232E-10	0.0	99.99830761427766	1.7702937208115964E-9	0.06561307487119135	4.801103554814444E-8	2.6321030055343377E-7	1.834775242368955E-8	0.0	7.545002688726803E-10
117.0	121	122	4	9	11	0.13554355735054724	non-ideal	1.4925134257115444E-9	1.9806123640586072E-10	0.0	99.99830761427766	1.7719144814501748E-9	0.06559097913616124	4.8450999068471296E-8	2.6550030055343377E-7	1.846533478482773E-8	0.0	7.548783659722709E-10
118.0	121	122	4	9	11	0.1356099466668987	non-ideal	1.4926889400897193E-9	1.9824583127151342E-10	0.0	99.99830761427766	1.7735370290967019E-9	0.06549256583698136	4.889092335649875E-8	2.6779030055343377E-7	1.8582901710314964E-8	0.0	7.558096007099918E-10
119.0	121	122	4	9	11	0.1356760317325892	non-ideal	1.4928644526811806E-9	1.9843020876444855E-10	0.0	99.99830761427766	1.7751613519564806E-9	0.06548784868848725	4.933080857476561E-8	2.700803005534338E-7	1.8700453577750818E-8	0.0	7.567612037748493E-10
120.0	121	122	4	9	11	0.13574196295569513	non-ideal	1.493039963133495E-9	1.9861436234859686E-10	0.0	99.99830761427766	1.7767874083508232E-9	0.06545694048410067	4.977065471945657E-8	2.723703005534338E-7	1.881799081291863E-8	0.0	7.578979246267855E-10
