# Supplementary material for: Multiscale Multiobjective Systems Analysis (MiMoSA): an advanced metabolic modeling framework for complex systems
Source: Sci Rep. 2019 Nov 18;9:16948. doi: 10.1038/s41598-019-53188-0 (PMC6861322; doi:10.1038/s41598-019-53188-0)
Supplement: Supplementary file 2 — Supplemental File 1 [file 41598_2019_53188_MOESM2_ESM.zip › iTery101/.temp/iTery101/data/bio10_0/Attributes_Cell_Diazotroph_45.csv]

Time Step	x	y	Filament Name	Position in Filament	Filament length	Efficiency	Regime	biomass	glycogen	no3	photon	cyanophycin	o2	n2	hco3	co2	urea	nh4
2.0	88	76	4	10	11	0.0	non-ideal	4.373125281063339E-10	1.6290944848604059E-9	0.0	0.0	2.6932940797911794E-10	2.675677145839696E-10	5.707979898326209E-10	2.252452336566529E-9	1.2322177174247056E-10	0.0	0.0
3.0	88	76	4	10	11	0.0	non-ideal	4.5779693411129153E-10	1.5871108721981771E-9	0.0	99.99552732848379	3.373208055155316E-10	0.032240224678536815	8.897411475935474E-10	4.488567681051342E-9	5.880431042271104E-10	0.0	1.470109306197629E-11
4.0	88	76	4	10	11	8.875171629185225	non-ideal	4.793639000414912E-10	1.465817176860252E-9	0.0	99.99552732848379	4.3375987630864287E-10	0.058286869030379704	1.1247266715732673E-9	6.732108915037519E-9	1.2616855073047621E-9	0.0	2.595980534210432E-11
5.0	88	76	4	10	11	9.00372619519302	non-ideal	5.07805584765311E-10	1.3122565388323654E-9	0.0	99.99552732848379	5.474641333685376E-10	0.07912181931279627	1.3146108054777686E-9	9.020311952974882E-9	2.104999087954991E-9	0.0	3.95962475786803E-11
6.0	88	76	4	10	11	11.45094672636625	non-ideal	5.326615675733378E-10	1.20022650913467E-9	0.0	99.99552732848379	6.379643214930848E-10	0.09600000813251339	1.5606885672566031E-9	1.131030062428835E-8	2.6801500116333404E-9	0.0	5.497498487551827E-11
7.0	88	76	4	10	11	9.57977171452102	non-ideal	5.540306132856684E-10	1.1004769608891927E-9	0.0	99.99552732848379	7.211772815283713E-10	0.10925200389999119	1.8228881519285901E-9	1.3600300553622967E-8	3.181076911963537E-9	8.574028005466437E-15	7.246372258368178E-11
8.0	88	76	4	10	11	7.956525685717271	non-ideal	5.728479117746778E-10	1.0085194694767496E-9	0.0	99.99552732848379	7.995116793486868E-10	0.11978835721799475	2.0953304011657797E-9	1.5890300553433783E-8	3.637314881987334E-9	7.885121489889551E-15	9.143440172302038E-11
9.0	88	76	4	10	11	6.819224494571644	non-ideal	5.895932192998052E-10	9.255091755727017E-10	0.0	99.99552732848379	8.723930364070723E-10	0.12784789088812587	2.3795971760790425E-9	1.818030055343339E-8	4.040723586896998E-9	-3.126127642472487E-15	1.1084635965176767E-10
10.0	88	76	4	10	11	5.9366473897474785	non-ideal	6.046012047231207E-10	8.508356220412201E-10	0.0	99.99552732848379	9.402181977460368E-10	0.13433307671841133	2.67481778690257E-9	2.0470300553433385E-8	4.394646062814572E-9	-1.190173921532671E-14	1.3057981899379287E-10
11.0	88	76	4	10	11	5.2254270699867185	non-ideal	6.181506451506609E-10	7.835463803263255E-10	0.0	99.99552732848379	1.0035588059712589E-9	0.1392946968515969	2.9796717355789618E-9	2.2760300553433417E-8	4.704785138069912E-9	-4.6352047815236485E-15	1.502893887145112E-10
12.0	88	76	4	10	11	4.64707478222881	non-ideal	6.304669592038902E-10	7.229138738903634E-10	0.0	99.99552732848379	1.0628171695157907E-9	0.143157595982756	3.2932705559825026E-9	2.5050300553433417E-8	4.975859800221765E-9	-3.1691134467798107E-15	1.7052769474336768E-10
13.0	88	76	4	10	11	4.17086839738137	non-ideal	6.417311299068807E-10	6.683127219803883E-10	0.0	99.99552732848379	1.1178183171054547E-9	0.14609097971418114	3.616148457247215E-9	2.7340300553433416E-8	5.217125931812223E-9	-2.2086203718527313E-15	1.9035641149527365E-10
14.0	127	119	4	10	11	3.7735696167492208	non-ideal	6.520914834844312E-10	6.191757786887043E-10	0.0	99.99812628893477	1.168533194604956E-9	0.1493219741858417	3.948481599893049E-9	2.9630300553433415E-8	5.435684724298276E-9	-1.8056060028051086E-15	2.1448508001471312E-10
15.0	127	119	4	10	11	3.4387283670750657	non-ideal	6.616718365576391E-10	5.749698826810914E-10	0.0	99.99812628893477	1.2153515704709606E-9	0.12519662852890842	4.289392815881354E-9	3.1920300553433415E-8	5.634029510621091E-9	-8.634640894236858E-15	2.307693086468051E-10
16.0	127	119	4	10	11	3.1543997228433187	non-ideal	6.705766579208784E-10	5.352033958699229E-10	0.0	99.99812628893477	1.2582915485382878E-9	0.1093027441883225	4.6389254043799706E-9	3.421030055343342E-8	5.817869802101558E-9	-9.89645298195287E-15	2.466658110364585E-10
17.0	127	119	4	10	11	2.911517672902947	non-ideal	6.788926909578955E-10	4.994471662147493E-10	0.0	99.99812628893477	1.29770108881659E-9	0.09906492170392411	4.996291749497847E-9	3.650030055343342E-8	5.988877787977961E-9	-7.595894966591552E-15	2.6184597510709915E-10
18.0	127	119	4	10	11	2.7023495566240974	non-ideal	6.86548805747367E-10	4.672995888521253E-10	0.0	99.99812628893477	1.3328283011189575E-9	0.09514234609974824	5.363464959701128E-9	3.879030055343342E-8	6.159403827777614E-9	-6.170639507696993E-15	2.7635176688127334E-10
19.0	127	119	4	10	11	2.4744434224948693	non-ideal	6.93516110961489E-10	4.384213986542884E-10	0.0	99.99812628893477	1.3638544284987763E-9	0.09241471181487411	5.740070695930617E-9	4.1080300553433425E-8	6.331709379946606E-9	-6.586694373059842E-15	2.904272436564756E-10
20.0	127	119	4	10	11	2.2411982250506033	non-ideal	6.998876485390628E-10	4.124772017989116E-10	0.0	99.99812628893477	1.3918735362344922E-9	0.0920724786806821	6.1234502916576834E-9	4.337030055343343E-8	6.498875713568167E-9	-7.433196480531972E-15	3.042661632834916E-10
21.0	127	119	4	10	11	2.0412048354930077	non-ideal	7.057427318095803E-10	3.8915602450956327E-10	0.0	99.99812628893477	1.4172049491470653E-9	0.09085108334125112	6.512875716434495E-9	4.566030055343343E-8	6.661439757175604E-9	-7.207121063753278E-15	3.180058671979079E-10
22.0	127	119	4	10	11	1.8691040730739037	non-ideal	7.111473017553869E-10	3.682014375450234E-10	0.0	99.99812628893477	1.4401125436856931E-9	0.0900535768093113	6.907751921471552E-9	4.795030055343343E-8	6.819839615283491E-9	-5.701070798935459E-15	3.314801529147156E-10
23.0	127	119	4	10	11	1.7199322547314593	non-ideal	7.161573003512591E-10	3.493764612533458E-10	0.0	99.99812628893477	1.4608401380506508E-9	0.0901940048214665	7.3075298457094694E-9	5.0240300553433436E-8	6.974483001847245E-9	-4.9273673134608345E-15	3.445786511010719E-10
24.0	127	119	4	10	11	1.5900032874880743	non-ideal	7.208207076105314E-10	3.324658975305112E-10	0.0	99.99812628893477	1.4796088779658529E-9	0.08999732900029597	7.71170982034195E-9	5.253030055343344E-8	7.125741613665474E-9	-4.896013727286028E-15	3.575627491034905E-10
25.0	127	119	4	10	11	1.4764174625108468	non-ideal	7.251788406622685E-10	3.172768924240216E-10	0.0	99.99812628893477	1.496616968766588E-9	0.08982393250566884	8.119844187436762E-9	5.482030055343344E-8	7.273948392047165E-9	-6.007652981745538E-15	3.702350909201849E-10
26.0	127	119	4	10	11	1.3767857229514955	non-ideal	7.292673743562589E-10	3.0363626067219275E-10	0.0	99.99812628893477	1.5120419829208901E-9	0.08962000963488177	8.531528638877678E-9	5.7110300553433444E-8	7.419403116149534E-9	-5.77035116906942E-15	3.8237998919872925E-10
27.0	127	119	4	10	11	1.2891137939235093	non-ideal	7.331172594559443E-10	2.9138822947634374E-10	0.0	99.99812628893477	1.5260439779120164E-9	0.08954805144449958	8.94640153534639E-9	5.9400300553433446E-8	7.562374927276404E-9	-4.946304060240039E-15	3.9436782215303084E-10
28.0	127	119	4	10	11	1.2117502160924798	non-ideal	7.367554246445755E-10	2.803926988456875E-10	0.0	99.99812628893477	1.5387669552151044E-9	0.09006321585684997	9.364137990664292E-9	6.169030055343344E-8	7.70310591493365E-9	-4.206304457343681E-15	4.060230619011796E-10
29.0	126	119	4	10	11	1.1433040210268914	non-ideal	7.402053802375938E-10	2.705236896872202E-10	0.0	99.99812628893477	1.5503404657075642E-9	0.09020703037864905	9.784446312931566E-9	6.398030055343344E-8	7.841813757013229E-9	-4.556693728003769E-15	4.169565444124781E-10
30.0	126	119	4	10	11	1.0826036558230787	non-ideal	7.434877055453334E-10	2.6166791185849687E-10	0.0	99.99812628893477	1.5608807951172787E-9	0.08027398838605905	1.020706305223044E-8	6.627030055343345E-8	7.978694707521363E-9	-5.419010770660479E-15	4.2773442226944003E-10
31.0	126	119	4	10	11	1.0286529827464919	non-ideal	7.466204507616459E-10	2.5372348084041356E-10	0.0	99.99812628893477	1.5704923534193044E-9	0.07352152756212975	1.0631750411651149E-8	6.856030055343344E-8	8.113925670480743E-9	-5.52166509231164E-15	4.378406667245098E-10
32.0	126	119	4	10	11	0.9805990021833475	non-ideal	7.496194843246208E-10	2.4659876320688E-10	0.0	99.99812628893477	1.5792692530285093E-9	0.0690402892029097	1.1058295780031219E-8	7.085030055343345E-8	8.24766546627014E-9	-5.121858915474973E-15	4.4831630999835346E-10
33.0	126	119	4	10	11	0.9377107009436432	non-ideal	7.524987844464706E-10	2.402113399025131E-10	0.0	99.99812628893477	1.5872961652918424E-9	0.06583748362790766	1.1486508137468376E-8	7.314030055343346E-8	8.380057003054587E-9	-4.766749382961838E-15	4.5787396984269185E-10
34.0	126	119	4	10	11	0.8993585102753544	non-ideal	7.552706826199425E-10	2.3448708197044767E-10	0.0	99.99812628893477	1.5946492161267823E-9	0.0637498494022668	1.1916215594609252E-8	7.543030055343346E-8	8.511228964775805E-9	-4.52802919234286E-15	4.673311129619062E-10
35.0	126	119	4	10	11	0.8649969730377549	non-ideal	7.579460761683382E-10	2.2935931527210731E-10	0.0	99.99812628893477	1.6013968228531726E-9	0.06231397981787023	1.234726333045199E-8	7.772030055343346E-8	8.641297285850276E-9	-4.5172154187541856E-15	4.762730663261686E-10
36.0	126	119	4	10	11	0.8341533064676183	non-ideal	7.605346086774041E-10	2.2476806880438384E-10	0.0	99.99812628893477	1.6076004983626765E-9	0.06149422123630328	1.277951201706429E-8	8.001030055343346E-8	8.770366386469163E-9	-4.5587320438042315E-15	4.851957240776558E-10
37.0	126	119	4	10	11	0.8064160143217229	non-ideal	7.63044823121709E-10	2.206593991958772E-10	0.0	99.99812628893477	1.61331553543406E-9	0.060903871983835005	1.3212836193335829E-8	8.230030055343347E-8	8.89853035171041E-9	-4.3002450074788066E-15	4.936700271322507E-10
38.0	126	119	4	10	11	0.7814253184156623	non-ideal	7.654842975514402E-10	2.1698478419733255E-10	0.0	99.99812628893477	1.6185917024590926E-9	0.06050690601411502	1.3647123265281408E-8	8.459030055343347E-8	9.025873841195818E-9	-4.1622613569707186E-15	5.020578266442134E-10
39.0	126	119	4	10	11	0.7588669026389006	non-ideal	7.67859762971303E-10	2.137005771011669E-10	0.0	99.99812628893477	1.623473805366886E-9	0.060152744120212466	1.408227224452168E-8	8.688030055343347E-8	9.152473025748156E-9	-4.0903404805848394E-15	5.100615542666003E-10
40.0	126	119	4	10	11	0.7384657197149829	non-ideal	7.701772013572922E-10	2.1076751666943008E-10	0.0	99.99812628893477	1.628002059677223E-9	0.0600167388014066	1.451819186025212E-8	8.917030055343347E-8	9.278396672883472E-9	-3.990979762113738E-15	5.18295078678573E-10
41.0	126	119	4	10	11	0.7199793009110956	non-ideal	7.724419330728665E-10	2.0815028714029538E-10	0.0	99.99812628893477	1.6322126548593038E-9	0.06015292084601778	1.4954800171196542E-8	9.146030055343348E-8	9.403706696045769E-9	-4.022726810532236E-15	5.265370676284678E-10
42.0	126	119	4	10	11	0.7031940565941603	non-ideal	7.746586950780794E-10	2.058171201292569E-10	0.0	99.99812628893477	1.6361381475623913E-9	0.05992306210637013	1.5392023549530823E-8	9.375030055343348E-8	9.528458869933937E-9	-4.076624585785192E-15	5.338196996698363E-10
43.0	125	120	4	10	11	0.6879220904533754	non-ideal	7.768317069226342E-10	2.0373943847243894E-10	0.0	99.9981867306792	1.639807767459046E-9	0.05977833668263816	1.582979551210204E-8	9.604030055343347E-8	9.652703553038216E-9	-3.973911310014376E-15	5.424375902197876E-10
44.0	125	120	4	10	11	0.6739971445691066	non-ideal	7.789647341762894E-10	2.018915477359355E-10	0.0	99.9981867306792	1.6432478473744438E-9	0.05974092996223681	1.6268056548991026E-8	9.833030055343347E-8	9.776485912076425E-9	-3.596262871221977E-15	5.492670455391159E-10
45.0	125	120	4	10	11	0.6612735925605079	non-ideal	7.810610807736084E-10	2.0025031191817186E-10	0.0	99.9981867306792	1.646481537553211E-9	0.05965071543888461	1.6706750143013478E-8	1.0062030055343347E-7	9.899847908880059E-9	0.0	5.561139088523194E-10
46.0	125	120	4	10	11	0.6496042347432213	non-ideal	7.831238076822886E-10	1.987949312811356E-10	0.0	99.9981867306792	1.6495311766250722E-9	0.05960595825951075	1.714583411152263E-8	1.029103005534335E-7	1.0022824461762718E-8	0.0	5.629519137301069E-10
47.0	125	120	4	10	11	0.6389103063253636	non-ideal	7.851555930807607E-10	1.9750668545816388E-10	0.0	99.9981867306792	1.6524153492266024E-9	0.059585028573860756	1.7585261941602858E-8	1.052003005534335E-7	1.0145449865518902E-8	1.10125551259755E-15	5.691866766719685E-10
48.0	125	120	4	10	11	0.6290702312183074	non-ideal	7.871588350819603E-10	1.9636874930753741E-10	0.0	99.9981867306792	1.6551512990620138E-9	0.05970124585436871	1.802499495079812E-8	1.0749030055343351E-7	1.0267754024535863E-8	0.0	5.757102855060623E-10
49.0	125	120	4	10	11	0.6199947345336486	non-ideal	7.891356947294801E-10	1.953659793642151E-10	0.0	99.9981867306792	1.657754598581948E-9	0.05972572413778294	1.8464998680765213E-8	1.0978030055343351E-7	1.038976383714805E-8	0.0	5.818826223716405E-10
50.0	125	120	4	10	11	0.6116082335042292	non-ideal	7.910880653348351E-10	1.944847537628149E-10	0.0	99.9981867306792	1.6602386879542258E-9	0.05971984165967371	1.8905238981952884E-8	1.1207030055343351E-7	1.0511504611937258E-8	0.0	5.875080907050595E-10
51.0	125	120	4	10	11	0.6038259844633306	non-ideal	7.930176895717022E-10	1.9371282262153908E-10	0.0	99.9981867306792	1.6626165254952174E-9	0.05971935459007868	1.934569014502087E-8	1.1436030055343352E-7	1.0632997579968912E-8	0.0	5.928239847451754E-10
52.0	125	120	4	10	11	0.5965997481709054	non-ideal	7.949261050139892E-10	1.9303915925067122E-10	0.0	99.9981867306792	1.6648991161415072E-9	0.05955653815331384	1.9786325350374147E-8	1.1665030055343382E-7	1.0754263135512243E-8	0.0	5.982030467580807E-10
53.0	125	120	4	10	11	0.5898646638628507	non-ideal	7.968147010555479E-10	1.9245385136833437E-10	0.0	99.9981867306792	1.667096638756565E-9	0.05972115313726596	2.0227122168506533E-8	1.1894030055343357E-7	1.0875319155835822E-8	0.0	6.038776633382068E-10
54.0	125	120	4	10	11	0.5835736724733251	non-ideal	7.98684720754539E-10	1.9194797891125013E-10	0.0	99.9981867306792	1.6692181282780524E-9	0.05967676146392989	2.0668059764501497E-8	1.2123030055343355E-7	1.0996182028094516E-8	0.0	6.093658221347563E-10
55.0	125	120	4	10	11	0.577680450722726	non-ideal	8.005372863771185E-10	1.9151351908223472E-10	0.0	99.9981867306792	1.6712717827396766E-9	0.0596179625048734	2.110911986369515E-8	1.2352030055343355E-7	1.1116866427315213E-8	0.0	6.143283468306904E-10
56.0	125	120	4	10	11	0.5721467117613803	non-ideal	8.023734076315548E-10	1.9114325451486312E-10	0.0	99.9981867306792	1.6732649258832295E-9	0.05954342822884715	2.1550285791281092E-8	1.2581030055343356E-7	1.1237385716699875E-8	0.0	6.190387414971764E-10
57.0	125	120	4	10	11	0.566936833418861	non-ideal	8.041939874093097E-10	1.9083069336379551E-10	0.0	99.9981867306792	1.6752040732908809E-9	0.059672012990118053	2.1991542196341326E-8	1.2810030055343358E-7	1.1357752114099463E-8	0.0	6.237268339129561E-10
58.0	124	119	4	10	11	0.5620170722678275	non-ideal	8.059998488007933E-10	1.9056999621492152E-10	0.0	99.99812628893477	1.6770952305782408E-9	0.0602463802974136	2.2432876145900962E-8	1.3039030055343361E-7	1.1477976409130617E-8	0.0	6.2897982831783E-10
59.0	124	119	4	10	11	0.5573621162315696	non-ideal	8.077917245230793E-10	1.903558975394147E-10	0.0	99.99812628893477	1.6789436036100647E-9	0.05589513062688923	2.287427493886841E-8	1.3268030055343362E-7	1.159806887823719E-8	0.0	6.322817324042439E-10
60.0	124	119	4	10	11	0.552943466059983	non-ideal	8.095703206536085E-10	1.9018368472135577E-10	0.0	99.99812628893477	1.6807544081229688E-9	0.052955764403139385	2.331573023675595E-8	1.3497030055343362E-7	1.1718037575424978E-8	-2.575306248747148E-15	6.355544656781791E-10
61.0	124	119	4	10	11	0.5487523565617087	non-ideal	8.113362013587681E-10	1.9004910597381787E-10	0.0	99.99812628893477	1.682531157125697E-9	0.05094593279331361	2.3757227893789456E-8	1.3726030055343362E-7	1.1837892104852427E-8	-2.4683996279848813E-15	6.39118942251375E-10
62.0	124	119	4	10	11	0.5447445103459135	non-ideal	8.130899131073674E-10	1.8994834374839844E-10	0.0	99.99812628893477	1.6842780716639493E-9	0.04950457478881541	2.419876130325418E-8	1.3955030055343362E-7	1.1957639195177679E-8	-2.418288276567169E-15	6.422475589448659E-10
63.0	124	119	4	10	11	0.5409140309768412	non-ideal	8.148319506134261E-10	1.898779544158283E-10	0.0	99.99812628893477	1.6859985954316988E-9	0.048203760262243815	2.464032249762107E-8	1.4184030055343363E-7	1.2077285644551262E-8	-2.318575893525916E-15	6.452004493889317E-10
64.0	124	119	4	10	11	0.5372445527118981	non-ideal	8.165627638439254E-10	1.8983484570891018E-10	0.0	99.99812628893477	1.6876958320036164E-9	0.04725425749178451	2.508190443469985E-8	1.4413030055343363E-7	1.2196837596234336E-8	-2.2596262313137065E-15	6.485818608124155E-10
65.0	124	119	4	10	11	0.5337219084028029	non-ideal	8.182827612103198E-10	1.8981623571271934E-10	0.0	99.99812628893477	1.6893725521212138E-9	0.046599569311767085	2.5523500707443592E-8	1.464203005534336E-7	1.2316300675148225E-8	-2.176355948973113E-15	6.526648550909739E-10
66.0	124	119	4	10	11	0.5303329473600085	non-ideal	8.199923148156389E-10	1.8981962187653205E-10	0.0	99.99812628893477	1.6910312478781356E-9	0.04603067163853061	2.5965105599212324E-8	1.487103005534336E-7	1.2435680000160723E-8	-2.066789371454198E-15	6.561310896835528E-10
67.0	124	119	4	10	11	0.5270661650510293	non-ideal	8.216917651210535E-10	1.898427533068608E-10	0.0	99.99812628893477	1.6926741638085462E-9	0.04561559016956272	2.640671403279798E-8	1.510003005534336E-7	1.2554980227420848E-8	-2.048363142475131E-15	6.595639748822048E-10
68.0	124	119	4	10	11	0.5239115202261672	non-ideal	8.233814216720543E-10	1.8988360549602682E-10	0.0	99.99812628893477	1.6943032871523993E-9	0.04529416226920247	2.68483213104947E-8	1.5329030055343361E-7	1.2674205659145127E-8	-1.9709360248563504E-15	6.629605207667328E-10
69.0	124	119	4	10	11	0.5208592169700472	non-ideal	8.250615684527897E-10	1.8994035778900006E-10	0.0	99.99812628893477	1.695920416812692E-9	0.04500904707079275	2.7289923321630805E-8	1.5558030055343362E-7	1.279336019847453E-8	-1.8844882982874073E-15	6.656056468320139E-10
70.0	124	119	4	10	11	0.5179011289046819	non-ideal	8.267324665190882E-10	1.900113725364799E-10	0.0	99.99812628893477	1.6975271660431307E-9	0.04486811166966662	2.7731516386722842E-8	1.5787030055343362E-7	1.2912447420379696E-8	-1.847228245784009E-15	6.685022551103323E-10
71.0	124	119	4	10	11	0.5150299577972917	non-ideal	8.283943552240645E-10	1.9009517695700294E-10	0.0	99.99812628893477	1.6991249677870144E-9	0.04468558478044879	2.817309714167372E-8	1.6016030055343362E-7	1.3031470626812923E-8	-1.817786997286513E-15	6.714109428857561E-10
72.0	124	119	4	10	11	0.5122387978024849	non-ideal	8.300474545677058E-10	1.901904465911938E-10	0.0	99.99812628893477	1.700715104759149E-9	0.04448331219892642	2.861466257198951E-8	1.6245030055343362E-7	1.315043285189926E-8	-1.745648368851395E-15	6.738678103690535E-10
73.0	123	120	4	10	11	0.5095214802528495	non-ideal	8.316919684381944E-10	1.902959903126446E-10	0.0	99.9981867306792	1.7022987362127114E-9	0.044538090082188335	2.905621004372142E-8	1.6474030055343363E-7	1.3269336866646E-8	-1.7163200096014482E-15	6.784117719322089E-10
74.0	123	120	4	10	11	0.5068728470116771	non-ideal	8.333280846573386E-10	1.9041074886995643E-10	0.0	99.9981867306792	1.7038768831905397E-9	0.044502699334068405	2.9497737109981682E-8	1.6703030055343363E-7	1.338818510978368E-8	-1.6327699643500278E-15	6.813638007457498E-10
75.0	123	120	4	10	11	0.5042877641657669	non-ideal	8.349559588113997E-10	1.9053374723863379E-10	0.0	99.9981867306792	1.7054502616789013E-9	0.04442936775307862	2.993924046824919E-8	1.6932030055343363E-7	1.350698047074902E-8	0.0	6.840384056829479E-10
76.0	123	120	4	10	11	0.5017561231436525	non-ideal	8.365757707991315E-10	1.9066411899696254E-10	0.0	99.9981867306792	1.7070200883420258E-9	0.04438532256601856	3.0380720436395374E-8	1.7161030055343364E-7	1.3625724419982444E-8	0.0	6.872453433217047E-10
77.0	123	120	4	10	11	0.4992852528957039	non-ideal	8.381876753280893E-10	1.9080108265935194E-10	0.0	99.9981867306792	1.7085869444508138E-9	0.04440377971625639	3.082217441874215E-8	1.7390030055343364E-7	1.3744419278911174E-8	0.0	6.911933076077795E-10
78.0	123	120	4	10	11	0.4968672319574	non-ideal	8.397918097010081E-10	1.909439401731634E-10	0.0	99.9981867306792	1.7101514015927249E-9	0.04440414395969764	3.126360043530943E-8	1.7619030055343364E-7	1.3863067076893909E-8	0.0	6.949023968899052E-10
79.0	123	120	4	10	11	0.4944965452925937	non-ideal	8.413883092567742E-10	1.910920620657277E-10	0.0	99.9981867306792	1.7117141153248873E-9	0.04435993137622969	3.170499753586154E-8	1.7848030055343364E-7	1.3981669434904128E-8	0.0	6.977592606672504E-10
80.0	123	120	4	10	11	0.4921724435387848	non-ideal	8.429772943945396E-10	1.9124488146562606E-10	0.0	99.9981867306792	1.7132755274610417E-9	0.04436987960324517	3.214636406297625E-8	1.8077030055343365E-7	1.4100228132881045E-8	0.0	7.009349890924699E-10
81.0	123	120	4	10	11	0.4898901830153265	non-ideal	8.445588837877452E-10	1.914018901988066E-10	0.0	99.9981867306792	1.714836155880185E-9	0.044379420811460776	3.2587699262585905E-8	1.8306030055343365E-7	1.4218744591595237E-8	0.0	7.040657353461712E-10
82.0	123	120	4	10	11	0.48764909863703865	non-ideal	8.461331865838018E-10	1.9156263035252397E-10	0.0	99.9981867306792	1.7163963734381511E-9	0.044411440061076654	3.3029001962592376E-8	1.8535030055343365E-7	1.4337220309603265E-8	0.0	7.072793964871069E-10
83.0	123	120	4	10	11	0.4854461254028584	non-ideal	8.477003084078133E-10	1.9172669106702567E-10	0.0	99.9981867306792	1.7179565675039593E-9	0.04441921676774156	3.347027145076244E-8	1.8764030055343365E-7	1.445565658164997E-8	0.0	7.106348843760686E-10
84.0	123	120	4	10	11	0.4832800537283565	non-ideal	8.492603456891602E-10	1.918937025659511E-10	0.0	99.9981867306792	1.7195170121257297E-9	0.04436387208372973	3.391150670193448E-8	1.8993030055343366E-7	1.457405475524686E-8	0.0	7.130010094531054E-10
85.0	123	120	4	10	11	0.48114792865200495	non-ideal	8.508133894835039E-10	1.9206333298420973E-10	0.0	99.9981867306792	1.7210779809660912E-9	0.04439077678704618	3.435270699212043E-8	1.9222030055343366E-7	1.4692416034747919E-8	0.0	7.161013337800961E-10
86.0	123	120	4	10	11	0.47904797724774595	non-ideal	8.523595323592009E-10	1.9223528370205103E-10	0.0	99.9981867306792	1.722639787974375E-9	0.044536588705190054	3.479387209114285E-8	1.9451030055343366E-7	1.4810741424113309E-8	0.0	7.191858192071613E-10
87.0	123	120	4	10	11	0.4769805543965241	non-ideal	8.538988572141104E-10	1.9240928610677578E-10	0.0	99.9981867306792	1.724202583310194E-9	0.04457790874907739	3.523500107988096E-8	1.9680030055343366E-7	1.492903211277269E-8	0.0	7.209927269277729E-10
88.0	123	120	4	10	11	0.47494256903774495	non-ideal	8.554314459160536E-10	1.9258509977229762E-10	0.0	99.9981867306792	1.725766585884335E-9	0.044518892766524785	3.567609365316186E-8	1.9909030055343367E-7	1.5047289055449773E-8	0.0	7.232254152658512E-10
89.0	123	120	4	10	11	0.4729335983707774	non-ideal	8.56957376931286E-10	1.9276250780648178E-10	0.0	99.9981867306792	1.7273319590544638E-9	0.04452228643536298	3.611714937774688E-8	2.0138030055343367E-7	1.516551321775681E-8	0.0	7.263558741672838E-10
90.0	123	120	4	10	11	0.4709524912070311	non-ideal	8.584767243139081E-10	1.929413157723502E-10	0.0	99.9981867306792	1.7288988291915873E-9	0.044517296837116034	3.655816778867416E-8	2.0367030055343367E-7	1.528370554558224E-8	0.0	7.294248785194953E-10
91.0	123	120	4	10	11	0.4689977872236393	non-ideal	8.599895593338313E-10	1.9312134906759676E-10	0.0	99.9981867306792	1.7304673186445061E-9	0.04454748448521577	3.699914855486582E-8	2.0596030055343367E-7	1.540186691437449E-8	0.0	7.320133194168094E-10
92.0	123	120	4	10	11	0.46706853104531554	non-ideal	8.614959533585175E-10	1.93302450739124E-10	0.0	99.9981867306792	1.7320375637485077E-9	0.04449267282604418	3.744009156346287E-8	2.0825030055343368E-7	1.5519998104188082E-8	0.0	7.343284822333523E-10
93.0	123	120	4	10	11	0.46516465970496856	non-ideal	8.629959700403954E-10	1.9348447974283445E-10	0.0	99.9981867306792	1.7336095894539808E-9	0.04443035133828387	3.788099619526421E-8	2.1054030055343368E-7	1.5638100035890195E-8	0.0	7.367851803911903E-10
94.0	123	120	4	10	11	0.46328370052225887	non-ideal	8.644896770926392E-10	1.936673100382917E-10	0.0	99.9981867306792	1.7351835443716105E-9	0.044390485272083974	3.832186264933683E-8	2.1283030055343368E-7	1.575617334329787E-8	0.0	7.389806654921895E-10
95.0	123	120	4	10	11	0.4614268192700046	non-ideal	8.659771356116166E-10	1.9385082752499727E-10	0.0	99.9981867306792	1.7367594366015066E-9	0.04439992113752801	3.876269042122453E-8	2.1512030055343369E-7	1.587421886932357E-8	0.0	7.415502772076469E-10
96.0	123	120	4	10	11	0.45959188677229784	non-ideal	8.674584067091473E-10	1.9403493081351077E-10	0.0	99.9981867306792	1.7383373377903983E-9	0.04443499940951537	3.920347946557825E-8	2.174103005534337E-7	1.5992237288317275E-8	0.0	7.443030142378244E-10
97.0	123	120	4	10	11	0.4577788242271399	non-ideal	8.689335509374403E-10	1.9421952824228587E-10	0.0	99.9981867306792	1.7399173032208443E-9	0.044408586321671974	3.9644229719118225E-8	2.197003005534337E-7	1.6110229264162382E-8	0.0	7.463096423272742E-10
98.0	123	120	4	10	11	0.4559873777782651	non-ideal	8.704026256387108E-10	1.9440453778364992E-10	0.0	99.9981867306792	1.7414993451327796E-9	0.04443211271936634	4.008494094876733E-8	2.219903005534337E-7	1.6228195499225272E-8	0.0	7.4891810987461E-10
99.0	123	120	4	10	11	0.45421647655886044	non-ideal	8.718656851209915E-10	1.9458988605865522E-10	0.0	99.9981867306792	1.7430834676699074E-9	0.04441621804843783	4.052561294171531E-8	2.242803005534337E-7	1.6346136673944617E-8	0.0	7.508687350939862E-10
100.0	123	120	4	10	11	0.45246510546730556	non-ideal	8.733227853509371E-10	1.9477550717908395E-10	0.0	99.9981867306792	1.7446697243515585E-9	0.04443326424944589	4.096624582176762E-8	2.265703005534337E-7	1.6464053345847964E-8	0.0	7.53186608077102E-10
101.0	123	120	4	10	11	0.45073370235277044	non-ideal	8.74773980270522E-10	1.949613417881928E-10	0.0	99.9981867306792	1.7462581166875331E-9	0.044404084405704085	4.140683946705261E-8	2.288603005534337E-7	1.6581946139061712E-8	0.0	7.548921523627149E-10
102.0	123	120	4	10	11	0.44902156839531693	non-ideal	8.762193223392709E-10	1.951473371270633E-10	0.0	99.9981867306792	1.747848645578721E-9	0.044416293217113496	4.184739380186336E-8	2.311503005534337E-7	1.6699815649610218E-8	0.0	7.565137371938233E-10
103.0	123	120	4	10	11	0.44732817410865233	non-ideal	8.776588611412489E-10	1.9533344578799363E-10	0.0	99.9981867306792	1.749441288998032E-9	0.04455934606656988	4.228790866017909E-8	2.334403005534337E-7	1.6817662491148524E-8	0.0	7.585387320450318E-10
104.0	123	120	4	10	11	0.44565256038746975	non-ideal	8.790926475084252E-10	1.9551962540779365E-10	0.0	99.9981867306792	1.7510360701999199E-9	0.044565360822066906	4.272838416970177E-8	2.357303005534337E-7	1.6935487171028355E-8	0.0	7.597844043176059E-10
105.0	123	120	4	10	11	0.44399504592935013	non-ideal	8.805207308987574E-10	1.957058377948062E-10	0.0	99.9981867306792	1.7526329755420125E-9	0.04467393643867575	4.31688202791442E-8	2.380203005534337E-7	1.7053290244316083E-8	0.0	7.620624299380694E-10
106.0	122	121	4	10	11	0.4423551399061959	non-ideal	8.819431595203799E-10	1.9589204909721577E-10	0.0	99.99824717246017	1.754231988778175E-9	0.04922606893570653	4.36092169539645E-8	2.403103005534337E-7	1.7171072250134502E-8	0.0	7.628051809789894E-10
107.0	122	121	4	10	11	0.4407323914092385	non-ideal	8.83359980662823E-10	1.9607824137553185E-10	0.0	99.99824717246017	1.755833094263258E-9	0.06056946213054093	4.404957418790096E-8	2.426003005534337E-7	1.7288833558943258E-8	0.0	7.590111215379817E-10
108.0	122	121	4	10	11	0.43912645360289243	non-ideal	8.847712411061105E-10	1.9626437521611153E-10	0.0	99.99824717246017	1.7574362775359301E-9	0.06902931763242275	4.448989200323927E-8	2.448903005534337E-7	1.7406574822236754E-8	0.0	7.563207170652214E-10
109.0	122	121	4	10	11	0.43753710798248213	non-ideal	8.861769862873386E-10	1.9645042511554448E-10	0.0	99.99824717246017	1.759041506045157E-9	0.06775067399431131	4.4930170331572954E-8	2.471803005534337E-7	1.7524296564998485E-8	0.0	7.540345902567724E-10
110.0	122	121	4	10	11	0.43596387920735163	non-ideal	8.875772616015417E-10	1.9663636960376735E-10	0.0	99.99824717246017	1.7606487726479849E-9	0.06690089635922296	4.5370409275595745E-8	2.494703005534337E-7	1.7641999246106796E-8	0.0	7.5255646827871E-10
111.0	122	121	4	10	11	0.43440669667307114	non-ideal	8.889721107133557E-10	1.9682218942623747E-10	0.0	99.99824717246017	1.7622580393438115E-9	0.06653203919405298	4.581060877841294E-8	2.517603005534337E-7	1.775968336844281E-8	0.0	7.514649666192158E-10
112.0	122	121	4	10	11	0.4328649675884576	non-ideal	8.903615770708542E-10	1.9700786764690574E-10	0.0	99.99824717246017	1.7638692859009592E-9	0.0660639896120529	4.625076889897133E-8	2.540503005534337E-7	1.7877349389450404E-8	0.0	7.507255737825576E-10
113.0	122	121	4	10	11	0.43133856995788034	non-ideal	8.917457034882209E-10	1.9719338903699108E-10	0.0	99.99824717246017	1.765482484721857E-9	0.0658282888376506	4.6690889664956974E-8	2.563403005534337E-7	1.7994997769579675E-8	0.0	7.504057273102322E-10
114.0	122	121	4	10	11	0.42982725375524766	non-ideal	8.931245321411838E-10	1.9737874013467425E-10	0.0	99.99824717246017	1.767097606797628E-9	0.06582763015019026	4.713097110709943E-8	2.586303005534337E-7	1.8112628961100143E-8	0.0	7.496363837696662E-10
115.0	122	121	4	10	11	0.4283307688425549	non-ideal	8.944981045794075E-10	1.9756390898400154E-10	0.0	99.99824717246017	1.7687146219632057E-9	0.06571017097133988	4.757101325850397E-8	2.609203005534337E-7	1.8230243408692692E-8	0.0	7.496452100221952E-10
116.0	122	121	4	10	11	0.42684887018968487	non-ideal	8.958664623533108E-10	1.977488849833918E-10	0.0	99.99824717246017	1.7703335071942017E-9	0.06555552672361034	4.8011016200523566E-8	2.632103005534337E-7	1.8347841534837367E-8	0.0	7.499105203420556E-10
117.0	122	121	4	10	11	0.42538150884336234	non-ideal	8.972296452561866E-10	1.9793365872196648E-10	0.0	99.99824717246017	1.7719542148672422E-9	0.0655205530899411	4.845097988158828E-8	2.655003005534337E-7	1.8465423798672716E-8	0.0	7.499186727646134E-10
118.0	122	121	4	10	11	0.4239280907085707	non-ideal	8.985876931096555E-10	1.981182220232793E-10	0.0	99.99824717246017	1.7735767204926955E-9	0.06541954073017218	4.889090438809976E-8	2.677903005534337E-7	1.858299060831312E-8	0.0	7.508887492998771E-10
119.0	122	121	4	10	11	0.4224885776305779	non-ideal	8.999406452555296E-10	1.9830256749379177E-10	0.0	99.99824717246017	1.7752009919419673E-9	0.06542288308178444	4.933078976646063E-8	2.700803005534337E-7	1.8700542379095435E-8	0.0	7.517764985295967E-10
120.0	122	121	4	10	11	0.42106277477679704	non-ideal	9.012885395215827E-10	1.9848668872878446E-10	0.0	99.99824717246017	1.776826982540013E-9	0.06540123699760256	4.977063598560371E-8	2.723703005534337E-7	1.8818079545439397E-8	0.0	7.529697583385391E-10
