# Supplementary material for: Multiscale Multiobjective Systems Analysis (MiMoSA): an advanced metabolic modeling framework for complex systems
Source: Sci Rep. 2019 Nov 18;9:16948. doi: 10.1038/s41598-019-53188-0 (PMC6861322; doi:10.1038/s41598-019-53188-0)
Supplement: Supplementary file 2 — Supplemental File 1 [file 41598_2019_53188_MOESM2_ESM.zip › iTery101/.temp/iTery101/data/bio10_0/Attributes_Cell_Diazotroph_46.csv]

Time Step	x	y	Filament Name	Position in Filament	Filament length	Efficiency	Regime	biomass	glycogen	no3	photon	cyanophycin	o2	n2	hco3	co2	urea	nh4
2.0	103	29	5	2	11	0.0	non-ideal	1.0925917161978729E-9	1.880379088134126E-9	0.0	0.0	3.14371301681768E-10	3.4583882220561924E-10	5.100963179504961E-10	1.876094034828149E-9	9.899767776177318E-11	0.0	0.0
3.0	103	29	5	2	11	0.0	non-ideal	1.0967244038893636E-9	1.75419727722359E-9	0.0	99.99268668153455	4.2662918746201913E-10	0.03246998512716789	6.207933878098299E-10	3.7254101586810756E-9	7.930454570445428E-10	0.0	1.682375463270328E-11
4.0	103	29	5	2	11	1.467940198445713	non-ideal	1.1007995579953827E-9	1.6496306272660789E-9	0.0	99.99268668153455	5.105451853161664E-10	0.057698949972678014	7.985074392131038E-10	5.585045097582417E-9	1.3343320321338557E-9	0.0	3.022395352684825E-11
5.0	103	29	5	2	11	1.4540570969806588	non-ideal	1.1052831686185509E-9	1.525632331124402E-9	0.0	99.99268668153455	6.045970275911699E-10	0.0771809006960531	9.490539482315124E-10	7.458716603243085E-9	1.9931044421445315E-9	0.0	4.5414764111665245E-11
6.0	103	29	5	2	11	1.6070527975143698	non-ideal	1.1095302963902856E-9	1.4223002285407553E-9	0.0	99.99268668153455	6.867782133130947E-10	0.09246227564483069	1.1275076186809961E-9	9.332353034627096E-9	2.522657535181042E-9	0.0	6.194443969056574E-11
7.0	103	29	5	2	11	1.5300103286960494	non-ideal	1.1135163941386925E-9	1.3278439143211637E-9	0.0	99.99268668153455	7.635761762659142E-10	0.10430237261444616	1.3175181095441175E-9	1.120598939836265E-8	2.9994260078765207E-9	5.317622671316746E-15	8.001477858053472E-11
8.0	103	29	5	2	11	1.4429847838635164	non-ideal	1.1172805461337542E-9	1.240135602239633E-9	0.0	99.99268668153455	8.361769508815941E-10	0.11302196491928367	1.5162225476092505E-9	1.3079625761999154E-8	3.437186986681161E-9	1.3337875796178996E-14	9.903869293538723E-11
9.0	103	29	5	2	11	1.3689757155842837	non-ideal	1.1208426073554788E-9	1.1591996627236527E-9	0.0	99.99268668153455	9.046076968663469E-10	0.11908986626656684	1.7236756257461775E-9	1.4953262125635516E-8	3.835397187841378E-9	1.0484337105176576E-14	1.1847535094322765E-10
10.0	103	29	5	2	11	1.3012455321822338	non-ideal	1.1242183961193671E-9	1.0845838769209371E-9	0.0	99.99268668153455	9.691538579966018E-10	0.123849805968907	1.9392619674743323E-9	1.682689848927188E-8	4.1966207974956935E-9	1.207360615342995E-15	1.3814795295313258E-10
11.0	103	29	5	2	11	1.238462084839719	non-ideal	1.127423124857509E-9	1.0157695230858879E-9	0.0	99.99268668153455	1.0301298299909125E-9	0.12738001929772352	2.162270064096651E-9	1.8700534852908243E-8	4.5239204310076006E-9	2.0711522523590745E-15	1.5774560597717766E-10
12.0	103	29	5	2	11	1.1805191378520214	non-ideal	1.1304708368773758E-9	9.52317498094832E-10	0.0	99.99268668153455	1.0878073034763582E-9	0.1303437611899861	2.392105963421223E-9	2.0574171216544606E-8	4.819849137522699E-9	1.0390241748015707E-14	1.7724019762185554E-10
13.0	103	29	5	2	11	1.1270920956786044	non-ideal	1.133374438115937E-9	8.938283222064327E-10	0.0	99.99268668153455	1.1422539648297987E-9	0.13302528085713503	2.6286957688236352E-9	2.244780758018097E-8	5.088540561583527E-9	8.979974528896573E-15	1.9639441906612464E-10
14.0	103	29	5	2	11	1.0778545620811588	non-ideal	1.1361457325189462E-9	8.399323941968589E-10	0.0	99.99268668153455	1.1936320022153059E-9	0.1349140012770484	2.8717093354725867E-9	2.432144394381733E-8	5.3328066452764456E-9	0.0	2.15229598803732E-10
15.0	103	29	5	2	11	1.032480797577919	non-ideal	1.1387954735753243E-9	7.902805640493415E-10	0.0	99.99268668153455	1.242104929260554E-9	0.1371230143018852	3.1207934637838757E-9	2.6195080307453693E-8	5.555185033627166E-9	0.0	2.339632999370777E-10
16.0	103	29	5	2	11	0.9906528577458542	non-ideal	1.1413335449107536E-9	7.445507171941851E-10	0.0	99.99268668153455	1.2875875611649821E-9	0.13808279014028044	3.3762323570874634E-9	2.8068716671090056E-8	5.7603962731506964E-9	7.799538433934904E-15	2.519289232860024E-10
17.0	103	29	5	2	11	0.952110172680646	non-ideal	1.143742130947821E-9	7.024493804217308E-10	0.0	99.99268668153455	1.3291903621729902E-9	0.13937134086564343	3.6403344059358354E-9	2.994235303472641E-8	5.960871620581078E-9	8.941693435609945E-15	2.695315285600582E-10
18.0	103	29	5	2	11	0.9064862232182505	non-ideal	1.1459954055423357E-9	6.637095381652379E-10	0.0	99.99268668153455	1.3666647176670527E-9	0.11998124215359915	3.913790868819572E-9	3.181598939836277E-8	6.162299632891802E-9	0.0	2.8678271610166764E-10
19.0	103	29	5	2	11	0.85068261009285	non-ideal	1.14810728432586E-9	6.280628387940699E-10	0.0	99.99268668153455	1.4013705174538387E-9	0.10631112483091758	4.193261674857503E-9	3.368962576199913E-8	6.354290925725263E-9	-2.6354488216185312E-15	3.0412898224587567E-10
20.0	103	29	5	2	11	0.7996485215122577	non-ideal	1.1500905735141231E-9	5.952484465217158E-10	0.0	99.99268668153455	1.4335047206826116E-9	0.09489274093008737	4.4783152121852125E-9	3.556326212563549E-8	6.5379999702276004E-9	5.771448038068849E-15	3.2098571761303583E-10
21.0	103	29	5	2	11	0.7530456045430935	non-ideal	1.1519565579783584E-9	5.650581075643809E-10	0.0	99.99268668153455	1.463147889835745E-9	0.0854203823598457	4.768830889472429E-9	3.7436898489271853E-8	6.71513832575687E-9	5.856422821493871E-15	3.3760649573402233E-10
22.0	102	28	5	2	11	0.7103664443459317	non-ideal	1.1537154162125783E-9	5.372895277557087E-10	0.0	99.9926262431145	1.4904949454660326E-9	0.07747069758586762	5.0643786792023185E-9	3.931053485290821E-8	6.8861814211805456E-9	0.0	3.5746733302374214E-10
23.0	102	28	5	2	11	0.6712490234834025	non-ideal	1.1553764214744587E-9	5.117494818004779E-10	0.0	99.9926262431145	1.5156433519292633E-9	0.06368811926809814	5.452369466297142E-9	4.160046842986633E-8	7.077190235762822E-9	-3.4079275877485316E-15	3.6851056121323523E-10
24.0	102	28	5	2	11	0.635398543318687	non-ideal	1.1569480005325753E-9	4.882640300434538E-10	0.0	99.9926262431145	1.538724518294097E-9	0.053730118535863056	5.844927591363257E-9	4.389046841235887E-8	7.264212934545804E-9	1.561735697976374E-15	3.791142398725483E-10
25.0	102	28	5	2	11	0.6025348483669716	non-ideal	1.1584378714717555E-9	4.56406551621423E-10	0.0	99.9926262431145	1.5699651906872247E-9	0.047271399756679905	6.21653399464115E-9	4.6180468412344285E-8	7.470161721341076E-9	1.903653870511859E-15	3.907076946819789E-10
26.0	102	28	5	2	11	0.5724238701615527	non-ideal	1.1598530566872664E-9	4.2683177378712317E-10	0.0	99.9926262431145	1.5988826895673438E-9	0.043257785864015234	6.5932227852450365E-9	4.8470468412344275E-8	7.671895561625932E-9	0.0	4.0173108916493554E-10
27.0	102	28	5	2	11	0.5448308973137286	non-ideal	1.1611706258462277E-9	4.0129500110986427E-10	0.0	99.9926262431145	1.6237700589048804E-9	0.040080376243602896	6.979312146824726E-9	5.076046841234428E-8	7.865467773343934E-9	0.0	4.12708843128833E-10
28.0	102	28	5	2	11	0.5082307463159049	non-ideal	1.1623982217567682E-9	3.784764381663033E-10	0.0	99.9926262431145	1.645932864152793E-9	0.03839133063656156	7.371608421732996E-9	5.305046841234428E-8	8.053668265752654E-9	1.2361057620801525E-15	4.2462423451214844E-10
29.0	102	28	5	2	11	0.47438119034119086	non-ideal	1.163548326436955E-9	3.5790637842100595E-10	0.0	99.9926262431145	1.6658422573260663E-9	0.03670410212535605	7.769001471112024E-9	5.534046841234428E-8	8.237423558954258E-9	0.0	4.3528625932327815E-10
30.0	102	28	5	2	11	0.4451877666401302	non-ideal	1.1646294594806774E-9	3.3944269806528974E-10	0.0	99.9926262431145	1.6836466784053058E-9	0.03532315714596013	8.171175303576708E-9	5.763046841234428E-8	8.416952401876757E-9	0.0	4.468832663664801E-10
31.0	102	28	5	2	11	0.4191553535126078	non-ideal	1.1656486485273211E-9	3.2289097340532023E-10	0.0	99.9926262431145	1.6995446881594788E-9	0.034091704960734374	8.577682037632458E-9	5.992046841234427E-8	8.592600008443467E-9	0.0	4.5788916689788393E-10
32.0	102	28	5	2	11	0.3957322958716495	non-ideal	1.1666124111889865E-9	3.080499543145411E-10	0.0	99.9926262431145	1.7137412209613414E-9	0.033361360039712705	8.988058081247418E-9	6.221046841234427E-8	8.764735047551966E-9	1.291237604241339E-15	4.689517061940786E-10
33.0	102	28	5	2	11	0.37474202491807024	non-ideal	1.167526613994298E-9	2.947449275581171E-10	0.0	99.9926262431145	1.7264139245932956E-9	0.03228897861926527	9.401899889710616E-9	6.450046841234427E-8	8.933677082871507E-9	1.2263169851094418E-15	4.796956793293686E-10
34.0	103	29	5	2	11	0.35594975350636515	non-ideal	1.1683964754349331E-9	2.828212747441065E-10	0.0	99.99268668153455	1.7377201575436805E-9	0.031594490387726035	9.818851734026812E-9	6.679046841234428E-8	9.099708782251098E-9	0.0	4.893360950532726E-10
35.0	103	29	5	2	11	0.33911861794512965	non-ideal	1.1692266417872135E-9	2.7213936850214356E-10	0.0	99.99268668153455	1.7478014644505868E-9	0.03210637282622289	1.0238589914753269E-8	6.908046841234428E-8	9.263087370658896E-9	0.0	4.970573563798491E-10
36.0	103	29	5	2	11	0.3240384771132901	non-ideal	1.1700212699943737E-9	2.625733990166046E-10	0.0	99.99268668153455	1.7567856539020415E-9	0.03183144924978787	1.066082515967019E-8	7.137046841234428E-8	9.42404513033142E-9	0.0	5.044630214175736E-10
37.0	103	29	5	2	11	0.31052920901373016	non-ideal	1.1707840842644502E-9	2.540102945615602E-10	0.0	99.99268668153455	1.7647876511151461E-9	0.03226799911830189	1.1085298401000646E-8	7.366046841234428E-8	9.582791391733572E-9	0.0	5.114670566067248E-10
38.0	103	29	5	2	11	0.2984309084791466	non-ideal	1.1715184095074305E-9	2.463484041089639E-10	0.0	99.99268668153455	1.771910332979593E-9	0.03192789053394202	1.1511774872448076E-8	7.595046841234429E-8	9.739515863667878E-9	0.0	5.191392196363148E-10
39.0	103	29	5	2	11	0.28759516599948487	non-ideal	1.172227222351555E-9	2.3949632170533137E-10	0.0	99.99268668153455	1.7782463645389144E-9	0.031647742927260726	1.1940044960418755E-8	7.824046841234429E-8	9.894389539681233E-9	0.0	5.268236651566423E-10
40.0	103	29	5	2	11	0.2778922069932259	non-ideal	1.1729131846479166E-9	2.3337185437439036E-10	0.0	99.99268668153455	1.7838788587145718E-9	0.03129117535766423	1.236991955277179E-8	8.053046841234429E-8	1.0047567231316655E-8	0.0	5.337364335875633E-10
41.0	103	29	5	2	11	0.26920427568911787	non-ideal	1.1735786790891312E-9	2.2790110167122997E-10	0.0	99.99268668153455	1.7888825184221188E-9	0.031005470922718464	1.280122902975673E-8	8.28204684123443E-8	1.0199188811860651E-8	0.0	5.405334111933887E-10
42.0	103	29	5	2	11	0.26142665010563587	non-ideal	1.174225837433168E-9	2.2301761925465135E-10	0.0	99.99268668153455	1.7933243925898199E-9	0.03130777675417304	1.3233820752971808E-8	8.51104684123443E-8	1.034938086793309E-8	0.0	5.473671243858099E-10
43.0	103	29	5	2	11	0.2544649009467534	non-ideal	1.1748565702257234E-9	2.1866166871257624E-10	0.0	99.99268668153455	1.7972647901429245E-9	0.031075727858005296	1.3667558151388467E-8	8.740046841234433E-8	1.0498257749706747E-8	0.0	5.542992107696339E-10
44.0	103	29	5	2	11	0.2482356124416315	non-ideal	1.1754725847503202E-9	2.147795422674633E-10	0.0	99.99268668153455	1.8007576907084198E-9	0.03072274222055182	1.410231756519853E-8	8.96904684123443E-8	1.0645923273033282E-8	0.0	5.606624446403165E-10
45.0	103	29	5	2	11	0.24266186427268832	non-ideal	1.1760754129790432E-9	2.1132295723628985E-10	0.0	99.99268668153455	1.8038517708902361E-9	0.030567290734888567	1.4537989145365977E-8	9.19804684123443E-8	1.0792471040481732E-8	0.0	5.674185516726865E-10
46.0	103	29	5	2	11	0.2376772565762057	non-ideal	1.1766664236407997E-9	2.082485073790615E-10	0.0	99.99268668153455	1.8065905155011058E-9	0.03094119373949737	1.4974473031204357E-8	9.427046841234431E-8	1.0937986235321779E-8	0.0	5.73123446243301E-10
47.0	103	29	5	2	11	0.23321973599816884	non-ideal	1.1772468437154277E-9	2.0551717483674038E-10	0.0	99.99268668153455	1.8090130886816826E-9	0.031264131184043926	1.5411680326297777E-8	9.656046841234431E-8	1.1082545801017367E-8	0.0	5.787703112916506E-10
48.0	103	29	5	2	11	0.2292353711948307	non-ideal	1.1778177720933803E-9	2.030938855203081E-10	0.0	99.99268668153455	1.8111546093063102E-9	0.03109517237462579	1.5849531052669894E-8	9.885046841234431E-8	1.1226219557359119E-8	0.0	5.844258614413611E-10
49.0	103	29	5	2	11	0.22567532194768303	non-ideal	1.1783801906253645E-9	2.0094711347918826E-10	0.0	99.99268668153455	1.8130464969542062E-9	0.03077633752315988	1.6287952902484258E-8	1.0114046841234432E-7	1.1369071008643033E-8	0.0	5.882940529484834E-10
50.0	103	29	5	2	11	0.22249485164637217	non-ideal	1.1789349803242941E-9	1.9904852332819992E-10	0.0	99.99268668153455	1.8147170770819952E-9	0.030535332456985902	1.6726881768295398E-8	1.0343046841234432E-7	1.1511157538670226E-8	0.0	5.926244345369855E-10
51.0	103	29	5	2	11	0.21965540328684346	non-ideal	1.179482929622543E-9	1.9737264757124635E-10	0.0	99.99268668153455	1.8161916681396748E-9	0.030881468954476445	1.7166259621145036E-8	1.0572046841234432E-7	1.1652531429798543E-8	0.0	5.967658400818951E-10
52.0	103	29	5	2	11	0.21712149423295762	non-ideal	1.1800247446402796E-9	1.9589659892559363E-10	0.0	99.99268668153455	1.8174930038355844E-9	0.03121240615224262	1.7606034572182955E-8	1.0801046841234432E-7	1.1793240139033191E-8	0.0	6.012126766223451E-10
53.0	102	28	5	2	11	0.21486153861977553	non-ideal	1.1805610563644344E-9	1.945998094810435E-10	0.0	99.9926262431145	1.818641410567205E-9	0.03080830352267537	1.8046159764933593E-8	1.1030046841234433E-7	1.1933326926960705E-8	0.0	6.064503510820778E-10
54.0	102	28	5	2	11	0.21284664800391329	non-ideal	1.181092429236526E-9	1.9346378677616732E-10	0.0	99.9926262431145	1.8196551294659558E-9	0.030330096965849734	1.8486593308215594E-8	1.1259046841234433E-7	1.2072831245223E-8	0.0	6.147026110882156E-10
55.0	102	28	5	2	11	0.2110512102203257	non-ideal	1.1816193688524325E-9	1.9247193397308217E-10	0.0	99.9926262431145	1.82055052869694E-9	0.02959092799047725	1.8927297772945225E-8	1.1488046841234433E-7	1.2211788749153995E-8	0.0	6.226712328191203E-10
56.0	102	28	5	2	11	0.20945255700157475	non-ideal	1.1821423275794357E-9	1.9160933088682205E-10	0.0	99.9926262431145	1.821342260516082E-9	0.028888111324999383	1.936823955990441E-8	1.1717046841234433E-7	1.2350232067797923E-8	0.0	6.290456263770188E-10
57.0	102	28	5	2	11	0.2080301533519875	non-ideal	1.1826617100213004E-9	1.908625723314679E-10	0.0	99.9926262431145	1.8220434205841646E-9	0.028295796297746523	1.980938841085964E-8	1.1946046841234434E-7	1.248819102014746E-8	0.0	6.345668486690203E-10
58.0	102	28	5	2	11	0.2067655502468067	non-ideal	1.1831778775309297E-9	1.9021961605918795E-10	0.0	99.9926262431145	1.8226657221901642E-9	0.028288645558335993	2.025071716600119E-8	1.2175046841234434E-7	1.2625692852989942E-8	0.0	6.400240915962831E-10
59.0	102	28	5	2	11	0.2056420174480658	non-ideal	1.183691153272365E-9	1.896696449082401E-10	0.0	99.9926262431145	1.8232196627672171E-9	0.028253406712642617	2.0692201592914383E-8	1.2404046841234434E-7	1.2762762442274207E-8	0.0	6.458767797725726E-10
60.0	102	28	5	2	11	0.20464477253537855	non-ideal	1.1842018261584965E-9	1.8920294307659072E-10	0.0	99.9926262431145	1.8237146274898773E-9	0.028288528100699265	2.1133819973582893E-8	1.2633046841234434E-7	1.2899422557977735E-8	0.0	6.521726463250069E-10
61.0	102	28	5	2	11	0.20376054288620452	non-ideal	1.1847101550163733E-9	1.8881078494243965E-10	0.0	99.9926262431145	1.8241590332390805E-9	0.02822969702415691	2.1575553021865944E-8	1.2862046841234435E-7	1.3035694009232727E-8	0.0	6.558175383834444E-10
62.0	102	28	5	2	11	0.2029776647618129	non-ideal	1.1852163688828114E-9	1.884853348893615E-10	0.0	99.9926262431145	1.8245602883763727E-9	0.02784259088310387	2.201738284646817E-8	1.3091046841234435E-7	1.317159608727015E-8	0.0	6.612336703195964E-10
63.0	102	28	5	2	11	0.20228454530982481	non-ideal	1.1857206741745173E-9	1.8821955773433741E-10	0.0	99.9926262431145	1.824925148655679E-9	0.02748677742339378	2.2459294244670483E-8	1.3320046841234435E-7	1.3307146242717278E-8	0.0	6.654319374742033E-10
64.0	102	28	5	2	11	0.20167241289436275	non-ideal	1.1862232531213572E-9	1.8800713658902643E-10	0.0	99.9926262431145	1.8252595113163302E-9	0.0276119345125072	2.2901272872723157E-8	1.3549046841234436E-7	1.3442360766719857E-8	0.0	6.694254378967179E-10
65.0	102	28	5	2	11	0.20113183396635126	non-ideal	1.186724270184536E-9	1.8784240168647642E-10	0.0	99.9926262431145	1.8255687587035375E-9	0.027231234096256617	2.3343306618932375E-8	1.3778046841234436E-7	1.357725442363348E-8	0.0	6.722095011898479E-10
66.0	102	29	5	2	11	0.20065590858332955	non-ideal	1.1872238712305087E-9	1.8772026337847031E-10	0.0	99.99268668153455	1.8258575992797523E-9	0.027496112131082488	2.3785384162649696E-8	1.4007046841234436E-7	1.3711840990617909E-8	0.0	6.751256229116973E-10
67.0	102	29	5	2	11	0.20023737870599229	non-ideal	1.187722185829535E-9	1.8763616537269461E-10	0.0	99.99268668153455	1.8261302342638995E-9	0.02833357188107211	2.422749545494809E-8	1.4236046841234436E-7	1.38461330361284E-8	0.0	6.759563069959336E-10
68.0	102	29	5	2	11	0.1998698802104668	non-ideal	1.1882193294675637E-9	1.87585998674028E-10	0.0	99.99268668153455	1.8263904168689619E-9	0.029114664518593708	2.4669631621383043E-8	1.4465046841234437E-7	1.398014239731361E-8	0.0	6.786636373602497E-10
69.0	102	29	5	2	11	0.19954791236443692	non-ideal	1.1887154055086087E-9	1.8756608559150002E-10	0.0	99.99268668153455	1.8266414925422067E-9	0.02917452057567517	2.5111784801265147E-8	1.4694046841234437E-7	1.4113879899876717E-8	0.0	6.812239853537784E-10
70.0	102	29	5	2	11	0.19926674166323635	non-ideal	1.1892105049007714E-9	1.875731282373746E-10	0.0	99.99268668153455	1.8268863822350475E-9	0.029252374410633258	2.555394772570678E-8	1.4923046841234437E-7	1.424735566822791E-8	0.0	6.851961208041336E-10
71.0	102	29	5	2	11	0.19902149839490552	non-ideal	1.1897047088881506E-9	1.8760416922262036E-10	0.0	99.99268668153455	1.8271277184892723E-9	0.029793047782402347	2.599611417261829E-8	1.5152046841234437E-7	1.4380579022852128E-8	0.0	6.880226676829868E-10
72.0	102	29	5	2	11	0.198808385381046	non-ideal	1.190198088974435E-9	1.8765655655094631E-10	0.0	99.99268668153455	1.8273677932840054E-9	0.03033853188436712	2.6438278389194733E-8	1.5381046841234438E-7	1.4513558707011572E-8	0.0	6.897637523352194E-10
73.0	102	29	5	2	11	0.19862357643705075	non-ideal	1.1906907090419044E-9	1.8772791311740667E-10	0.0	99.99268668153455	1.827608664123139E-9	0.030806325468414653	2.6880435448283776E-8	1.5610046841234438E-7	1.4646302806178809E-8	0.0	6.916708000370631E-10
74.0	102	29	5	2	11	0.19846408468741794	non-ideal	1.1911826257538939E-9	1.8781610828862785E-10	0.0	99.99268668153455	1.827852133108136E-9	0.031222780472327977	2.7322580901901526E-8	1.5839046841234438E-7	1.4778818892907849E-8	0.0	6.94169133172235E-10
75.0	102	29	5	2	11	0.1983270742953387	non-ideal	1.191673889373659E-9	1.8791923309670537E-10	0.0	99.99268668153455	1.8280997900220177E-9	0.03162219214455726	2.7764710826654897E-8	1.6068046841234438E-7	1.4911114040976586E-8	0.0	6.966510239403692E-10
76.0	102	29	5	2	11	0.19821002918866976	non-ideal	1.1921645433859498E-9	1.8803557755739183E-10	0.0	99.99268668153455	1.8283529901182594E-9	0.031906127038272475	2.820682151628818E-8	1.629704684123444E-7	1.5043194951574975E-8	0.0	6.982358999240126E-10
77.0	102	29	5	2	11	0.19811027109077303	non-ideal	1.1926546270482742E-9	1.881636104973333E-10	0.0	99.99268668153455	1.8286129818380683E-9	0.032302758802577936	2.8648910044129896E-8	1.6526046841234487E-7	1.517506779514949E-8	0.0	7.016222481017776E-10
78.0	102	29	5	2	11	0.1980261426226475	non-ideal	1.1931441740305832E-9	1.883019608807908E-10	0.0	99.99268668153455	1.8288807930824023E-9	0.032040930113532554	2.909097346942814E-8	1.6755046841234442E-7	1.5306738490576186E-8	0.0	7.046977554721658E-10
79.0	102	29	5	2	11	0.19795543015157097	non-ideal	1.1936332142626275E-9	1.8844940210553326E-10	0.0	99.99268668153455	1.8291573582259482E-9	0.03231891591506446	2.953300943183584E-8	1.6984046841234442E-7	1.5438212531750463E-8	0.0	7.067354285256828E-10
80.0	102	29	5	2	11	0.19789665937040168	non-ideal	1.1941217744805779E-9	1.886048366081074E-10	0.0	99.99268668153455	1.8294434921364932E-9	0.03165104912658742	2.9975015881431045E-8	1.7213046841234442E-7	1.5569495093834648E-8	0.0	7.102037114593469E-10
81.0	102	29	5	2	11	0.1978485718437927	non-ideal	1.194609877493244E-9	1.8876728296899662E-10	0.0	99.99268668153455	1.8297398579315506E-9	0.030950058099953204	3.041699079340141E-8	1.7442046841234443E-7	1.5700591141474392E-8	0.0	7.114274904642693E-10
82.0	102	29	5	2	11	0.19780960707933973	non-ideal	1.1950975432264349E-9	1.889358641197437E-10	0.0	99.99268668153455	1.830047046354632E-9	0.03090878815297004	3.0858932524120526E-8	1.7671046841234443E-7	1.583150532836124E-8	0.0	7.13473093291311E-10
83.0	102	29	5	2	11	0.19777862234174765	non-ideal	1.1955847887220266E-9	1.891097962729348E-10	0.0	99.99268668153455	1.830365544563956E-9	0.030394152988244848	3.130083954634514E-8	1.7900046841234443E-7	1.596224209706913E-8	0.0	7.14356787501285E-10
84.0	102	30	5	2	11	0.19775447027109389	non-ideal	1.1960716289806788E-9	1.8928837963747842E-10	0.0	99.99274711999114	1.8306957836343418E-9	0.03013059939691371	3.17427106448852E-8	1.8129046841234443E-7	1.6092805627571344E-8	0.0	7.163782122693956E-10
85.0	102	30	5	2	11	0.1977363415263642	non-ideal	1.1965580773232677E-9	1.894710008227378E-10	0.0	99.99274711999114	1.8310381285166318E-9	0.03032424361770636	3.218454478954499E-8	1.835804684123445E-7	1.6223199755134352E-8	0.0	7.173686394915975E-10
86.0	102	30	5	2	11	0.19772357066849472	non-ideal	1.1970441447289426E-9	1.896570913969003E-10	0.0	99.99274711999114	1.8313928516672562E-9	0.03039979306665288	3.262634092528105E-8	1.858704684123445E-7	1.6353428452628038E-8	0.0	7.174655477204292E-10
87.0	102	30	5	2	11	0.1977152205294673	non-ideal	1.1975298405640845E-9	1.8984615390043882E-10	0.0	99.99274711999114	1.8317601822509519E-9	0.029997589637592394	3.306809818930341E-8	1.881604684123445E-7	1.648349536679741E-8	0.0	7.171888305330182E-10
88.0	102	30	5	2	11	0.19771064719511675	non-ideal	1.1980151729010895E-9	1.9003774609655517E-10	0.0	99.99274711999114	1.8321403118604632E-9	0.030322872359521576	3.350981590912672E-8	1.904504684123445E-7	1.661340395968387E-8	0.0	7.189081446924693E-10
89.0	102	30	5	2	11	0.19770933422106862	non-ideal	1.1985001481382795E-9	1.902314743283053E-10	0.0	99.99274711999114	1.8325333665820463E-9	0.03036212950613625	3.395149339163314E-8	1.927404684123445E-7	1.6743157586170533E-8	0.0	7.189772446707585E-10
90.0	102	30	5	2	11	0.19771060829093792	non-ideal	1.198984771643491E-9	1.904269886525855E-10	0.0	99.99274711999114	1.8329394527083871E-9	0.029974156418997686	3.4393130144023994E-8	1.950304684123445E-7	1.6872759429372635E-8	0.0	7.197051404615099E-10
91.0	102	30	5	2	11	0.19771405615307333	non-ideal	1.1994690479104953E-9	1.906239780587682E-10	0.0	99.99274711999114	1.8333586404086867E-9	0.030167792637898035	3.483472574387365E-8	1.973204684123445E-7	1.7002212549627583E-8	0.0	7.222021374502188E-10
92.0	102	30	5	2	11	0.197719326881872	non-ideal	1.1999529804037593E-9	1.9082216655453027E-10	0.0	99.99274711999114	1.8337909621992349E-9	0.029828536070819145	3.527627980003577E-8	1.996104684123445E-7	1.7131519902906393E-8	0.0	7.232630249094682E-10
93.0	102	30	5	2	11	0.19772600481739588	non-ideal	1.200436572231184E-9	1.910213094949476E-10	0.0	99.99274711999114	1.8342364441404339E-9	0.030077902857315632	3.571779210088483E-8	2.019004684123445E-7	1.7260684298481536E-8	0.0	7.252543761959051E-10
94.0	102	30	5	2	11	0.1977339478266593	non-ideal	1.2009198253621115E-9	1.9122119018328478E-10	0.0	99.99274711999114	1.8346950553534585E-9	0.030748732908629263	3.615926230190222E-8	2.0419046841234451E-7	1.7389708505250516E-8	0.0	7.281097938860862E-10
95.0	102	30	5	2	11	0.19774269326317	non-ideal	1.2014027412487834E-9	1.9142161716747646E-10	0.0	99.99274711999114	1.8351667649993564E-9	0.031156328618670955	3.6600690227788506E-8	2.0648046841234452E-7	1.7518595158307446E-8	0.0	7.288811387434739E-10
96.0	102	30	5	2	11	0.19775203124096227	non-ideal	1.201885321093733E-9	1.916224212838588E-10	0.0	99.99274711999114	1.8356515317135728E-9	0.0314075739816594	3.70420757897451E-8	2.0877046841234452E-7	1.7647346790486838E-8	0.0	7.304432629081471E-10
97.0	102	30	5	2	11	0.19776186067027485	non-ideal	1.2023675648981663E-9	1.9182345346714683E-10	0.0	99.99274711999114	1.836149259414369E-9	0.030970022124965992	3.748341871835104E-8	2.1106046841234452E-7	1.7775965922528198E-8	0.0	7.319340826918238E-10
98.0	102	30	5	2	11	0.1977716898189597	non-ideal	1.2028494728355983E-9	1.9202458274301134E-10	0.0	99.99274711999114	1.8366598884788375E-9	0.031331209672083624	3.7924719064982234E-8	2.1335046841234447E-7	1.7904454904306084E-8	0.0	7.340723745422919E-10
99.0	102	30	5	2	11	0.19778158887913727	non-ideal	1.2033310447379523E-9	1.9222569389097302E-10	0.0	99.99274711999114	1.8371833260388087E-9	0.030941470353783706	3.836597678889884E-8	2.1564046841234447E-7	1.8032816052475198E-8	0.0	7.353383732026543E-10
100.0	102	30	5	2	11	0.19779141723703064	non-ideal	1.2038122797285475E-9	1.924266862068038E-10	0.0	99.99274711999114	1.8377194530882463E-9	0.030569349665266265	3.8807191788398444E-8	2.1793046841234448E-7	1.816105164283714E-8	0.0	7.35880002325418E-10
101.0	102	30	5	2	11	0.19780088290267733	non-ideal	1.2042931774785774E-9	1.9262747178366908E-10	0.0	99.99274711999114	1.838268186821988E-9	0.031124250843513643	3.924836424106979E-8	2.2022046841234448E-7	1.8289163803417674E-8	0.0	7.382999325162952E-10
102.0	102	30	5	2	11	0.1978102096291371	non-ideal	1.2047737361884194E-9	1.9282797388767598E-10	0.0	99.99274711999114	1.8388293614633338E-9	0.031460587649998234	3.968949391621862E-8	2.2251046841234448E-7	1.8417154739959435E-8	0.0	7.407539891548924E-10
103.0	102	30	5	2	11	0.19781879102898992	non-ideal	1.2052539550175084E-9	1.9302812633689582E-10	0.0	99.99274711999114	1.8394028935212855E-9	0.03149216458603976	4.013058110708923E-8	2.2480046841234448E-7	1.8545026435988508E-8	0.0	7.413031433018547E-10
104.0	103	31	5	2	11	0.197827019435253	non-ideal	1.2057338322875922E-9	1.9322787150411823E-10	0.0	99.99280755848424	1.839988625437864E-9	0.03154638970429424	4.0571625729576355E-8	2.270904684123445E-7	1.8672780947979555E-8	0.0	7.410844217252603E-10
105.0	103	31	5	2	11	0.19783454792763647	non-ideal	1.2062133664220003E-9	1.9342717197329072E-10	0.0	99.99280755848424	1.840586428903407E-9	0.03142044455096973	4.101262790801094E-8	2.293804684123445E-7	1.880042007654372E-8	0.0	7.356691494891558E-10
106.0	103	31	5	2	11	0.19784141580033027	non-ideal	1.2066925557559093E-9	1.9362597378627418E-10	0.0	99.99280755848424	1.841196165875975E-9	0.03130634393793106	4.1453587741765955E-8	2.316704684123445E-7	1.8927945865052245E-8	0.0	7.309215457272949E-10
107.0	103	31	5	2	11	0.19784758416038095	non-ideal	1.2071713984946875E-9	1.938242401499274E-10	0.0	99.99280755848424	1.8418176882534669E-9	0.03120984644354298	4.18945052924714E-8	2.339604684123445E-7	1.9055360186634555E-8	0.0	7.268954435802026E-10
108.0	103	31	5	2	11	0.19785299675964174	non-ideal	1.2076498929130354E-9	1.9402194108702723E-10	0.0	99.99280755848424	1.8424508610965852E-9	0.031062239555345456	4.2335380727774854E-8	2.362504684123445E-7	1.9182664836582393E-8	0.0	7.236008843822475E-10
109.0	103	31	5	2	11	0.19785767948587932	non-ideal	1.2081280367571768E-9	1.9421905153748364E-10	0.0	99.99280755848424	1.843095519736898E-9	0.030976437407825352	4.277621406346553E-8	2.385404684123445E-7	1.9309861619218828E-8	0.0	7.220018196628049E-10
110.0	103	31	5	2	11	0.1978614109473189	non-ideal	1.2086058280923801E-9	1.944155510360895E-10	0.0	99.99280755848424	1.8437515293819833E-9	0.030918799390757402	4.3217005499073765E-8	2.408304684123445E-7	1.9436952240473297E-8	0.0	7.209069232519001E-10
111.0	103	31	5	2	11	0.19786431989948478	non-ideal	1.2090832649752767E-9	1.9461142286554328E-10	0.0	99.99280755848424	1.8444187421223462E-9	0.031028119859109197	4.3657755168210934E-8	2.431204684123445E-7	1.9563938390466322E-8	0.0	7.209611865659861E-10
112.0	103	31	5	2	11	0.19786639978355336	non-ideal	1.2095603453570479E-9	1.9480665389065548E-10	0.0	99.99280755848424	1.8450970048456505E-9	0.031099244720944046	4.409846318253571E-8	2.454104684123445E-7	1.969082173032742E-8	0.0	7.196615029112213E-10
113.0	103	31	5	2	11	0.19786760386624286	non-ideal	1.2100370670328852E-9	1.9500123403229404E-10	0.0	99.99280755848424	1.8457861621611175E-9	0.031262465733717736	4.453912964478511E-8	2.477004684123445E-7	1.9817603889353564E-8	0.0	7.173252479533563E-10
114.0	103	31	5	2	11	0.19786786426434205	non-ideal	1.2105134280468737E-9	1.9519515588951832E-10	0.0	99.99280755848424	1.8464860737930698E-9	0.03120552484024502	4.497975474471721E-8	2.499904684123445E-7	1.9944286435245556E-8	0.0	7.176616788612701E-10
115.0	103	30	5	2	11	0.1978672810193136	non-ideal	1.2109894261606705E-9	1.9538841436534136E-10	0.0	99.99274711999114	1.8471965801468668E-9	0.031099027997781376	4.54203385615966E-8	2.522804684123445E-7	2.0070870939181165E-8	0.0	7.180515028913686E-10
116.0	103	30	5	2	11	0.19786573369087937	non-ideal	1.2114650595811497E-9	1.9558099464998457E-10	0.0	99.99274711999114	1.8479175498639168E-9	0.031204423269575718	4.586088133320667E-8	2.545704684123445E-7	2.0197359032245734E-8	0.0	7.190741117421502E-10
117.0	103	30	5	2	11	0.1978634040879822	non-ideal	1.2119403259409967E-9	1.9577290746307767E-10	0.0	99.99274711999114	1.8486488125944192E-9	0.030884391821710475	4.630138307166269E-8	2.568604684123445E-7	2.032375210352016E-8	0.0	7.198186965903324E-10
118.0	103	30	5	2	11	0.19786005031637685	non-ideal	1.2124152234273696E-9	1.9596415440165016E-10	0.0	99.99274711999114	1.8493902428104574E-9	0.030995406796263277	4.67418440476489E-8	2.591504684123445E-7	2.04500515699926E-8	0.0	7.21494478064911E-10
119.0	103	30	5	2	11	0.19785589980479917	non-ideal	1.2128897498374798E-9	1.961547370389785E-10	0.0	99.99274711999114	1.8501416778702657E-9	0.03066907356366602	4.7182264303452276E-8	2.6144046841234453E-7	2.0576258895979346E-8	0.0	7.219716735241868E-10
120.0	103	30	5	2	11	0.19785078707558854	non-ideal	1.2133639034718648E-9	1.9634465839401053E-10	0.0	99.99274711999114	1.850902992364886E-9	0.030440337470826154	4.762264408683029E-8	2.6373046841234453E-7	2.07023754513976E-8	0.0	7.244730511442193E-10
