# Supplementary material for: Multiscale Multiobjective Systems Analysis (MiMoSA): an advanced metabolic modeling framework for complex systems
Source: Sci Rep. 2019 Nov 18;9:16948. doi: 10.1038/s41598-019-53188-0 (PMC6861322; doi:10.1038/s41598-019-53188-0)
Supplement: Supplementary file 2 — Supplemental File 1 [file 41598_2019_53188_MOESM2_ESM.zip › iTery101/.temp/iTery101/data/bio10_0/Attributes_Cell_Diazotroph_47.csv]

Time Step	x	y	Filament Name	Position in Filament	Filament length	Efficiency	Regime	biomass	glycogen	no3	photon	cyanophycin	o2	n2	hco3	co2	urea	nh4
2.0	101	27	5	0	11	0.0	non-ideal	1.3878698793215686E-9	1.9177469412980486E-9	0.0	0.0	3.2159961067596944E-10	3.5553496104948626E-10	5.129743452743119E-10	1.875059177233009E-9	1.0140289496398004E-10	0.0	0.0
3.0	101	27	5	0	11	0.0	non-ideal	1.3896256093601936E-9	1.7292428287118053E-9	0.0	99.99256580473099	4.462116915156596E-10	0.03301830053381544	5.719455981280067E-10	3.7255827753084155E-9	8.974197944033946E-10	0.0	1.7116180403484343E-11
4.0	101	27	5	0	11	1.0348847881844394	non-ideal	1.3912986497416425E-9	1.6354212240444491E-9	0.0	99.99256580473099	5.239037780396395E-10	0.05863803658513123	7.652105095694052E-10	5.585156949432887E-9	1.371599502643799E-9	0.0	3.077275002404532E-11
5.0	101	27	5	0	11	0.9902425394876984	non-ideal	1.3930117067195612E-9	1.5277819160167694E-9	0.0	99.99256580473099	6.089943281004781E-10	0.07836409985955904	9.38179839719828E-10	7.458660990732697E-9	1.9238221145345824E-9	0.0	4.623463783140787E-11
6.0	101	27	5	0	11	1.0179549541618431	non-ideal	1.3946546447436473E-9	1.4233387394668926E-9	0.0	99.99256580473099	6.917887902292948E-10	0.09384140375932602	1.1151213073094919E-9	9.332297132058347E-9	2.460596465858825E-9	0.0	6.306456457795613E-11
7.0	101	27	5	0	11	0.9802713097979768	non-ideal	1.3962198507398747E-9	1.327569733848343E-9	0.0	99.99256580473099	7.692573520983502E-10	0.10599028720930448	1.3034767324129074E-9	1.1205933495374355E-8	2.9464097650106376E-9	5.424736016300224E-15	8.149459647593785E-11
8.0	101	27	5	0	11	0.9375574740476142	non-ideal	1.3977099185136573E-9	1.2399649848680336E-9	0.0	99.99256580473099	8.417558807192183E-10	0.11478218662340917	1.5024568776444828E-9	1.3079569859010271E-8	3.3839460668996565E-9	1.3321366077347749E-14	1.0085675782955564E-10
9.0	101	27	5	0	11	0.8958969337809809	non-ideal	1.399130764992218E-9	1.1591339155961494E-9	0.0	99.99256580473099	9.100905876871119E-10	0.12101416928144737	1.7101689055913093E-9	1.4953206222646628E-8	3.7818533409458E-9	1.0695837757587616E-14	1.2067712997039391E-10
10.0	101	27	5	0	11	0.8573362001610484	non-ideal	1.4004879881973569E-9	1.0845052487650085E-9	0.0	99.99256580473099	9.746073998635506E-10	0.12566002349408098	1.9258461635617845E-9	1.682684258628299E-8	4.143520763123395E-9	1.5116321980326307E-15	1.4066154675714239E-10
11.0	101	27	5	0	11	0.8217489356615335	non-ideal	1.4017862906997365E-9	1.0156790607005538E-9	0.0	99.99256580473099	1.0355552637234018E-9	0.12941721459664965	2.14894144863255E-9	1.8700478949919355E-8	4.471240428875129E-9	2.108731576030363E-15	1.6067632698630017E-10
12.0	101	27	5	0	11	0.7886509394332253	non-ideal	1.403030020207414E-9	9.522252811374534E-10	0.0	99.99256580473099	1.09320100756821E-9	0.13250331354218095	2.378872523900726E-9	2.0574115313555718E-8	4.767504877187195E-9	1.0315604664524619E-14	1.8055672950102277E-10
13.0	101	27	5	0	11	0.757874960263931	non-ideal	1.4042233047616982E-9	8.937342928764498E-10	0.0	99.99256580473099	1.1476176082447136E-9	0.13498132118565975	2.6155521049450987E-9	2.244775167719208E-8	5.036516209398778E-9	9.157701354509938E-15	1.9997991736078363E-10
14.0	101	27	5	0	11	0.7293300349295139	non-ideal	1.4053699800830983E-9	8.398354310859644E-10	0.0	99.99256580473099	1.1989677948980525E-9	0.13703195792542056	2.8586492418553824E-9	2.4321388040828442E-8	5.281094188439481E-9	0.0	2.1921157225141332E-10
15.0	101	27	5	0	11	0.702876040914157	non-ideal	1.4064511064612999E-9	7.901807073493422E-10	0.0	99.99256580473099	1.2456841292040262E-9	0.139364326547152	3.1121383790782063E-9	2.6195024404464805E-8	5.521072204204433E-9	0.0	2.383376279790329E-10
16.0	101	27	5	0	11	0.664548032027125	non-ideal	1.4074642546114096E-9	7.444687613939071E-10	0.0	99.99256580473099	1.288931344534453E-9	0.14020697384418251	3.37317762959546E-9	2.806866076810117E-8	5.7484195982569875E-9	7.94574988073284E-15	2.5656909893356153E-10
17.0	101	27	5	0	11	0.6244067204472566	non-ideal	1.4084151252397013E-9	7.023691672399038E-10	0.0	99.99256580473099	1.3293044628246387E-9	0.14135423806827788	3.640364944605993E-9	2.9942297131737535E-8	5.961167490715962E-9	9.114356282551613E-15	2.7443454411909606E-10
18.0	101	27	5	0	11	0.58747693218953	non-ideal	1.4093088524074182E-9	6.636112667861935E-10	0.0	99.99256580473099	1.3667971127878518E-9	0.12167600835776853	3.913786206247773E-9	3.1815933495373885E-8	6.162626736110318E-9	0.0	2.921817726135673E-10
19.0	101	27	5	0	11	0.5534582376597359	non-ideal	1.4101500581441758E-9	6.279454798942409E-10	0.0	99.99256580473099	1.4015226096776483E-9	0.10802602027582212	4.193217908725683E-9	3.3689569859010255E-8	6.3546485469125626E-9	-3.0277037058488774E-15	3.099047607129393E-10
20.0	101	27	5	0	11	0.5220757200290769	non-ideal	1.4109430152983605E-9	5.951287202212136E-10	0.0	99.99256580473099	1.43365992699185E-9	0.09617929220785283	4.478272214502376E-9	3.5563206222646606E-8	6.538352679648079E-9	5.836648231276841E-15	3.2689661784414286E-10
21.0	101	27	5	0	11	0.49314867054261863	non-ideal	1.4116917002773624E-9	5.649366333732689E-10	0.0	99.99256580473099	1.4633055186387257E-9	0.0867703869374007	4.768789791236748E-9	3.7436842586282976E-8	6.715485885368913E-9	6.320842616324702E-15	3.439225351321085E-10
22.0	100	26	5	0	11	0.4665239556933847	non-ideal	1.412399758150376E-9	5.371650982746324E-10	0.0	99.992505366384	1.490656214511062E-9	0.07871457817170932	5.0643367885223244E-9	3.9310478949919326E-8	6.886527327544013E-9	0.0	3.640712946088271E-10
23.0	100	26	5	0	11	0.44202223202228696	non-ideal	1.4130705234037564E-9	5.116224776381825E-10	0.0	99.992505366384	1.515807717672114E-9	0.06486726028296502	5.452339135406158E-9	4.1600468385088864E-8	7.077538328431337E-9	-3.5612465191272176E-15	3.7546368703074897E-10
24.0	100	26	5	0	11	0.41947298668902133	non-ideal	1.4137070529392506E-9	4.88134842159753E-10	0.0	99.992505366384	1.5388914625840654E-9	0.054606494085202205	5.844896859525425E-9	4.389046841231382E-8	7.264559946978338E-9	1.89142520631411E-15	3.8600080715950267E-10
25.0	100	26	5	0	11	0.3987227819920347	non-ideal	1.4143121757506266E-9	4.5627449972088947E-10	0.0	99.992505366384	1.5701358694214704E-9	0.0481485721803844	6.216500171818772E-9	4.618046841234423E-8	7.470510902325346E-9	1.8997182364298865E-15	3.980632105897328E-10
26.0	100	26	5	0	11	0.3796462981179646	non-ideal	1.4148884844777984E-9	4.2669621645641605E-10	0.0	99.992505366384	1.5990577565476128E-9	0.04404923605306174	6.5931860488439246E-9	4.8470468412344275E-8	7.67224346769651E-9	0.0	4.0926119936721915E-10
27.0	100	26	5	0	11	0.3621104128759288	non-ideal	1.4154263646440844E-9	4.011574904870068E-10	0.0	99.992505366384	1.6239478223938811E-9	0.04077767189375144	6.979275859070493E-9	5.076046841234428E-8	7.865811894866347E-9	0.0	4.2024122606073663E-10
28.0	100	26	5	0	11	0.3384474290458831	non-ideal	1.4159286669516816E-9	3.783378913393279E-10	0.0	99.992505366384	1.6461122291180826E-9	0.03907986849247709	7.371575167096974E-9	5.305046841234428E-8	8.054007537223954E-9	0.0	4.3255789075242806E-10
29.0	100	26	5	0	11	0.31648270347067725	non-ideal	1.4164002702742047E-9	3.5776685212675247E-10	0.0	99.992505366384	1.666022967381769E-9	0.03733227798835026	7.768970462356912E-9	5.534046841234428E-8	8.237759207281515E-9	0.0	4.4319827266437773E-10
30.0	100	26	5	0	11	0.2975109670780003	non-ideal	1.4168444783158772E-9	3.3930225650017995E-10	0.0	99.992505366384	1.6838284454436721E-9	0.03595680049387026	8.171145380075074E-9	5.763046841234428E-8	8.417285661818055E-9	1.240062644595536E-15	4.5524564946723893E-10
31.0	100	26	5	0	11	0.2805570702490521	non-ideal	1.4172640246551446E-9	3.227497762988462E-10	0.0	99.992505366384	1.6997276095959289E-9	0.03473150285802081	8.577655082544507E-9	5.992046841234427E-8	8.592930873567201E-9	1.1505611283478116E-15	4.666982901281729E-10
32.0	100	26	5	0	11	0.2652737393646679	non-ideal	1.4176614596638697E-9	3.0790812574623333E-10	0.0	99.992505366384	1.7139251586722668E-9	0.03394095202923593	8.988034365335286E-9	6.221046841234427E-8	8.765063983682008E-9	0.0	4.776206434269668E-10
33.0	100	26	5	0	11	0.2515554283939508	non-ideal	1.418039087202037E-9	2.946025540639689E-10	0.0	99.992505366384	1.7265985041874932E-9	0.03287409033417195	9.401878020754355E-9	6.450046841234427E-8	8.934005061170366E-9	0.0	4.887479793627833E-10
34.0	101	27	5	0	11	0.23925493658884744	non-ideal	1.4183989642818786E-9	2.8267842406602796E-10	0.0	99.99256580473099	1.7379049967126874E-9	0.03215054180274933	9.818830111115086E-9	6.679046841234428E-8	9.100036790900276E-9	0.0	4.984420897238775E-10
35.0	101	27	5	0	11	0.22822330124974652	non-ideal	1.4187429364573563E-9	2.7199609452821575E-10	0.0	99.99256580473099	1.7479868053588248E-9	0.0326784700417957	1.0238570356609356E-8	6.908046841234428E-8	9.26341524323122E-9	0.0	5.061464779745474E-10
36.0	101	27	5	0	11	0.21833266036682242	non-ideal	1.4190726579579738E-9	2.6242974143032305E-10	0.0	99.99256580473099	1.7569714902764543E-9	0.0323963540559461	1.066080795359666E-8	7.137046841234428E-8	9.424373152442386E-9	0.0	5.137883070692709E-10
37.0	101	27	5	0	11	0.20946683715422182	non-ideal	1.4193896129327791E-9	2.5386628764384343E-10	0.0	99.99256580473099	1.7649737509001143E-9	0.032854843142594396	1.1085282505054089E-8	7.366046841234428E-8	9.58312023319384E-9	0.0	5.211602051847745E-10
38.0	101	27	5	0	11	0.20152223520143553	non-ideal	1.4196951331205932E-9	2.4620407523702984E-10	0.0	99.99256580473099	1.7720967127567923E-9	0.03247314830491975	1.1511760592149803E-8	7.595046841234429E-8	9.73984571950753E-9	0.0	5.286550016620307E-10
39.0	101	27	5	0	11	0.19440573073675194	non-ideal	1.4199904134691357E-9	2.393516903334453E-10	0.0	99.99256580473099	1.778432989028837E-9	0.03220750807455918	1.1940032238630905E-8	7.824046841234429E-8	9.894720690183493E-9	0.0	5.366945736909724E-10
40.0	101	27	5	0	11	0.18803349990702434	non-ideal	1.4202765245659344E-9	2.332269368482543E-10	0.0	99.99256580473099	1.78406563729958E-9	0.03182693199060811	1.2369907989320512E-8	8.053046841234429E-8	1.0047900033630816E-8	0.0	5.436063523681807E-10
41.0	101	27	5	0	11	0.18232909706878253	non-ideal	1.4205544277277298E-9	2.277559110663356E-10	0.0	99.99256580473099	1.7890694250763477E-9	0.031559779102036126	1.2801218560549384E-8	8.28204684123443E-8	1.0199523484771745E-8	0.0	5.507701651605113E-10
42.0	101	27	5	0	11	0.17722523736958076	non-ideal	1.4208249848057174E-9	2.2287216551652813E-10	0.0	99.99256580473099	1.7935113928423933E-9	0.0318708017672339	1.3233811237714437E-8	8.51104684123443E-8	1.0349717628853265E-8	0.0	5.578036103939475E-10
43.0	101	27	5	0	11	0.17266050780846925	non-ideal	1.421088969728547E-9	2.1851595994483396E-10	0.0	99.99256580473099	1.7974518415218696E-9	0.03161074542178366	1.3667549387026983E-8	8.74004684123443E-8	1.0498596811889936E-8	0.0	5.645998789586862E-10
44.0	101	27	5	0	11	0.1685805366894636	non-ideal	1.4213470769202935E-9	2.1463358509556193E-10	0.0	99.99256580473099	1.8009448764909553E-9	0.03126858806362534	1.4102310047147127E-8	8.96904684123443E-8	1.0646264601820202E-8	0.0	5.712759765494447E-10
45.0	101	27	5	0	11	0.16493605369657532	non-ideal	1.421599928291558E-9	2.1117675652750215E-10	0.0	99.99256580473099	1.8040389727470233E-9	0.03110731138572687	1.453798221066937E-8	9.19804684123443E-8	1.0792814957134293E-8	0.0	5.781147957588276E-10
46.0	101	27	5	0	11	0.16168202055394254	non-ideal	1.4218480815702522E-9	2.0810206819087137E-10	0.0	99.99256580473099	1.8067777187805265E-9	0.03147185090835096	1.4974466604522443E-8	9.427046841234431E-8	1.0938332851812577E-8	0.0	5.838194873884006E-10
47.0	101	27	5	0	11	0.15877852311804783	non-ideal	1.4220920382579E-9	2.0537050051949462E-10	0.0	99.99256580473099	1.8092003357909452E-9	0.031804588291841955	1.5411674640774953E-8	9.656046841234431E-8	1.1082895115170296E-8	0.0	5.896004678458457E-10
48.0	101	27	5	0	11	0.15619056601690953	non-ideal	1.422332246911396E-9	2.0294697899899896E-10	0.0	99.99256580473099	1.811341833310089E-9	0.03167671546569877	1.584952571746685E-8	9.885046841234431E-8	1.1226571754657495E-8	0.0	5.957519637658402E-10
49.0	101	27	5	0	11	0.1538851082341159	non-ideal	1.4225691110690215E-9	2.0079997783971475E-10	0.0	99.99256580473099	1.8132338132193017E-9	0.03129150387700019	1.6287948560487018E-8	1.0114046841234432E-7	1.1369425926794773E-8	0.0	5.991318162953945E-10
50.0	101	27	5	0	11	0.1518340569170611	non-ideal	1.4228029906431908E-9	1.9890116044887396E-10	0.0	99.99256580473099	1.8149043699703746E-9	0.031055640081332575	1.672687774314762E-8	1.0343046841234432E-7	1.151151543233638E-8	0.0	6.036495436480343E-10
51.0	101	27	5	0	11	0.1500101025907211	non-ideal	1.4230342098305272E-9	1.9722506030789973E-10	0.0	99.99256580473099	1.8163789675756007E-9	0.03143833119192397	1.7166256068989787E-8	1.0572046841234432E-7	1.1652892272724248E-8	0.0	6.081937229599948E-10
52.0	101	27	5	0	11	0.14839091083241818	non-ideal	1.4232630585715634E-9	1.9574878894877936E-10	0.0	99.99256580473099	1.8176802726602224E-9	0.031726860384933574	1.760603125930952E-8	1.0801046841234432E-7	1.1793604023793878E-8	0.0	6.122352692933448E-10
53.0	100	26	5	0	11	0.1469550027352134	non-ideal	1.4234897969082153E-9	1.9445177883921998E-10	0.0	99.992505366384	1.81882866658283E-9	0.0313779782322194	1.804615677212902E-8	1.1030046841234433E-7	1.1933693835965568E-8	0.0	6.181221371099091E-10
54.0	100	26	5	0	11	0.14568362372987298	non-ideal	1.4237146581159224E-9	1.9331553725443426E-10	0.0	99.992505366384	1.8198424194582242E-9	0.030881673146042465	1.8486590877705996E-8	1.1259046841234433E-7	1.2073201100912666E-8	0.0	6.265545833600247E-10
55.0	100	26	5	0	11	0.14455996848422453	non-ideal	1.423937850137907E-9	1.923234671283443E-10	0.0	99.992505366384	1.8207377922595867E-9	0.030096047323112107	1.8927295539444638E-8	1.1488046841234433E-7	1.2212161667190767E-8	0.0	6.343461405748878E-10
56.0	100	26	5	0	11	0.1435680979869787	non-ideal	1.424159560202499E-9	1.9146064873793006E-10	0.0	99.992505366384	1.8215295214181285E-9	0.029388420808504526	1.9368237638382624E-8	1.1717046841234433E-7	1.2350608001352414E-8	0.0	6.408819102936024E-10
57.0	100	26	5	0	11	0.1426949932315963	non-ideal	1.4243799557655285E-9	1.9071367635306194E-10	0.0	99.992505366384	1.8222306852422319E-9	0.028764094215494578	1.9809386813900833E-8	1.1946046841234434E-7	1.2488569951700283E-8	0.0	6.462484857701438E-10
58.0	100	26	5	0	11	0.14192820018637428	non-ideal	1.4245991862110073E-9	1.9007050791622233E-10	0.0	99.992505366384	1.8228529698639019E-9	0.028782939664284794	2.0250715754241496E-8	1.2175046841234434E-7	1.2626074809945577E-8	0.0	6.520992458038061E-10
59.0	100	26	5	0	11	0.14125632158687587	non-ideal	1.4248173853121687E-9	1.8952032631528848E-10	0.0	99.992505366384	1.8234068779166803E-9	0.02873988973554056	2.06922002573388E-8	1.2404046841234434E-7	1.2763147438723114E-8	0.0	6.579694005283747E-10
60.0	100	26	5	0	11	0.14066951172674763	non-ideal	1.425034673297466E-9	1.8905341563428398E-10	0.0	99.992505366384	1.8239018381721945E-9	0.028788153620466342	2.113381885180761E-8	1.2633046841234434E-7	1.2899810525438872E-8	0.0	6.644953869908187E-10
61.0	100	26	5	0	11	0.14015922764803473	non-ideal	1.4252511571362242E-9	1.8866105012583433E-10	0.0	99.992505366384	1.8243461955992548E-9	0.02871431096905875	2.1575551843497594E-8	1.2862046841234435E-7	1.303608500889027E-8	0.0	6.680184206541811E-10
62.0	100	26	5	0	11	0.1397170850942167	non-ideal	1.4254669326837536E-9	1.8833539448953633E-10	0.0	99.992505366384	1.8247474558510105E-9	0.02835207889033451	2.2017381895555865E-8	1.3091046841234435E-7	1.3171989998352697E-8	0.0	6.739114794714503E-10
63.0	100	26	5	0	11	0.13933606031452273	non-ideal	1.4256820857539804E-9	1.880694130348843E-10	0.0	99.992505366384	1.8251123152264243E-9	0.028005974687933033	2.2459293464836597E-8	1.3320046841234435E-7	1.330754305351602E-8	0.0	6.784103308167336E-10
64.0	100	26	5	0	11	0.13900980203619026	non-ideal	1.4258966922373595E-9	1.878567893069308E-10	0.0	99.992505366384	1.8254466788960746E-9	0.028098706225446496	2.2901272256599895E-8	1.3549046841234436E-7	1.344276044756599E-8	0.0	6.820712597996341E-10
65.0	100	26	5	0	11	0.1387320168321502	non-ideal	1.426110820506465E-9	1.8769185332957528E-10	0.0	99.992505366384	1.8257559133858135E-9	0.027734074002374876	2.33433060684692E-8	1.3778046841234436E-7	1.357765697325793E-8	0.0	6.851610584048372E-10
66.0	100	27	5	0	11	0.13849794925624326	non-ideal	1.426324531494619E-9	1.8756951551867886E-10	0.0	99.99256580473099	1.8260447495749238E-9	0.027958073503788185	2.3785383707920617E-8	1.4007046841234436E-7	1.3712246365217133E-8	0.0	6.875891308823703E-10
67.0	100	27	5	0	11	0.13830288118034556	non-ideal	1.4265378792407067E-9	1.8748521933961914E-10	0.0	99.99256580473099	1.8263173781278012E-9	0.028837571619885684	2.4227495065708357E-8	1.4236046841234436E-7	1.3846541212216517E-8	0.0	6.885340796621476E-10
68.0	100	27	5	0	11	0.1381424339407376	non-ideal	1.4267509121129737E-9	1.8743485606455041E-10	0.0	99.99256580473099	1.8265775666987985E-9	0.02965819682446566	2.4669631350375834E-8	1.4465046841234437E-7	1.3980553321074695E-8	0.0	6.918642153938183E-10
69.0	100	27	5	0	11	0.13801300945724643	non-ideal	1.4269636730503483E-9	1.8741474783357318E-10	0.0	99.99256580473099	1.8268286281898311E-9	0.02970457939082316	2.511178451685038E-8	1.4694046841234437E-7	1.4114293578181287E-8	0.0	6.941999679621895E-10
70.0	100	27	5	0	11	0.13791115603491663	non-ideal	1.4271762003523006E-9	1.8742159684425212E-10	0.0	99.99256580473099	1.8270735279379752E-9	0.029782027882563872	2.555394754908342E-8	1.4923046841234437E-7	1.4247772025717007E-8	0.0	6.982849519383074E-10
71.0	100	27	5	0	11	0.1378339246750594	non-ideal	1.4273885280171548E-9	1.8745244547302056E-10	0.0	99.99256580473099	1.82731487711721E-9	0.030341410859128653	2.5996114102615408E-8	1.5152046841234437E-7	1.4380998023901944E-8	0.0	7.013678813127554E-10
72.0	100	27	5	0	11	0.13777857776285	non-ideal	1.42760068597723E-9	1.8750464187988273E-10	0.0	99.99256580473099	1.8275549682045873E-9	0.030878197996123503	2.6438278429317565E-8	1.5381046841234438E-7	1.4513980314184652E-8	0.0	7.028943044956925E-10
73.0	100	27	5	0	11	0.13774252282084318	non-ideal	1.4278127006767953E-9	1.8757580887991663E-10	0.0	99.99256580473099	1.8277958331650251E-9	0.031327937629087976	2.6880435457281E-8	1.5610046841234438E-7	1.4646727028998773E-8	0.0	7.045006401172622E-10
74.0	100	27	5	0	11	0.13772353571105284	non-ideal	1.4280245960453496E-9	1.8766381588248248E-10	0.0	99.99256580473099	1.8280393155502846E-9	0.03180055246416762	2.7322580974340975E-8	1.5839046841234438E-7	1.4779245664641544E-8	0.0	7.076427100053616E-10
75.0	100	27	5	0	11	0.1377200187955221	non-ideal	1.4282363929038885E-9	1.8776675371783764E-10	0.0	99.99256580473099	1.8282869699262064E-9	0.032171968122343624	2.7764710856469084E-8	1.6068046841234438E-7	1.4911543360250668E-8	0.0	7.097317009118566E-10
76.0	100	27	5	0	11	0.13772998396840494	non-ideal	1.4284481097451198E-9	1.8788291257097484E-10	0.0	99.99256580473099	1.8285401948564994E-9	0.03245524189544626	2.8206821644772158E-8	1.629704684123444E-7	1.504362673697298E-8	0.0	7.112433468207166E-10
77.0	100	27	5	0	11	0.13775194536322163	non-ideal	1.4286597626584397E-9	1.8801076103169567E-10	0.0	99.99256580473099	1.828800186175228E-9	0.03288384133409159	2.8648910113123766E-8	1.652604684123444E-7	1.5175502062751513E-8	0.0	7.150270664115154E-10
78.0	100	27	5	0	11	0.1377843642364233	non-ideal	1.4288713661332865E-9	1.8814892829977265E-10	0.0	99.99256580473099	1.8290680345043823E-9	0.03262488796313586	2.909097367863045E-8	1.6755046841234442E-7	1.530717514067071E-8	0.0	7.182365326249323E-10
79.0	100	27	5	0	11	0.13782622093298924	non-ideal	1.4290829324658128E-9	1.8829618743378516E-10	0.0	99.99256580473099	1.829344623026766E-9	0.03290037901917496	2.9533009688645965E-8	1.6984046841234442E-7	1.5438651560034807E-8	0.0	7.20267430820864E-10
80.0	100	27	5	0	11	0.1378761063648165	non-ideal	1.4292944724841607E-9	1.884514411352662E-10	0.0	99.99256580473099	1.8296307558588752E-9	0.032227219260811325	2.9975016035002254E-8	1.7213046841234442E-7	1.556993651486106E-8	0.0	7.238879897547508E-10
81.0	100	27	5	0	11	0.13793308054572653	non-ideal	1.4295059960396116E-9	1.8861370788797082E-10	0.0	99.99256580473099	1.8299271531623039E-9	0.03147115957552953	3.041699101585779E-8	1.7442046841234443E-7	1.5701034865862794E-8	0.0	7.246145768830682E-10
82.0	100	27	5	0	11	0.1379965213707355	non-ideal	1.4297175110664304E-9	1.8878211037174017E-10	0.0	99.99256580473099	1.8302343480351416E-9	0.031471106366854476	3.085893265938549E-8	1.7671046841234443E-7	1.583195137370591E-8	0.0	7.271927588725113E-10
83.0	100	27	5	0	11	0.13806519136900378	non-ideal	1.4299290249112625E-9	1.8895586508973472E-10	0.0	99.99256580473099	1.8305528803233772E-9	0.03096331744496809	3.130083973975261E-8	1.7900046841234443E-7	1.59626903834916E-8	0.0	7.282586967599397E-10
84.0	100	28	5	0	11	0.1381387179550202	non-ideal	1.4301405437537799E-9	1.8913427194885093E-10	0.0	99.9926262431145	1.8308831561702036E-9	0.030630272242270877	3.1742710898514884E-8	1.8129046841234443E-7	1.6093256122433526E-8	0.0	7.299924117602919E-10
85.0	100	28	5	0	11	0.1382163489572706	non-ideal	1.4303520730137646E-9	1.8931671760959958E-10	0.0	99.9926262431145	1.8312255363128214E-9	0.030881277032446718	3.218454508332706E-8	1.835804684123445E-7	1.6223652434686084E-8	0.0	7.311567385114555E-10
86.0	100	28	5	0	11	0.13829759632526542	non-ideal	1.4305636169837534E-9	1.8950263380703316E-10	0.0	99.9926262431145	1.8315802827251722E-9	0.03094606552788077	3.262634117982756E-8	1.858704684123445E-7	1.635388330994348E-8	0.0	7.310888619100888E-10
87.0	100	28	5	0	11	0.1383817303844665	non-ideal	1.430775179409457E-9	1.8969152293916255E-10	0.0	99.9926262431145	1.8319476362784833E-9	0.03053453274661507	3.3068098391721484E-8	1.881604684123445E-7	1.6483952375430587E-8	0.0	7.306885079842733E-10
88.0	100	28	5	0	11	0.1384683993773562	non-ideal	1.4309867635001189E-9	1.8988294267640267E-10	0.0	99.9926262431145	1.832327789911504E-9	0.030864213677863763	3.350981605382549E-8	1.904504684123445E-7	1.6613863091456617E-8	0.0	7.330218398758186E-10
89.0	100	28	5	0	11	0.1385572573807106	non-ideal	1.431198372008573E-9	1.9007649938156496E-10	0.0	99.9926262431145	1.8327208917855464E-9	0.030881239223089493	3.39514935986819E-8	1.927404684123445E-7	1.6743618772712544E-8	0.0	7.323199355625855E-10
90.0	100	28	5	0	11	0.13864800999101956	non-ideal	1.4314100068182969E-9	1.9027184302877936E-10	0.0	99.9926262431145	1.8331270126125573E-9	0.0305062306580104	3.439313033159913E-8	1.950304684123445E-7	1.6873222668245937E-8	0.0	7.334566133224468E-10
91.0	100	28	5	0	11	0.13874009129640003	non-ideal	1.4316216697262442E-9	1.904686627406904E-10	0.0	99.9926262431145	1.8335462465836305E-9	0.03069680539576102	3.483472596775571E-8	1.973204684123445E-7	1.700267779418083E-8	0.0	7.3609893561997E-10
92.0	100	28	5	0	11	0.1388334473295222	non-ideal	1.4318333620917351E-9	1.9066668235154794E-10	0.0	99.9926262431145	1.833978626981237E-9	0.030345462129060124	3.5276280119321234E-8	1.996104684123445E-7	1.7131987106149137E-8	0.0	7.369522064282211E-10
93.0	100	28	5	0	11	0.13892779355374035	non-ideal	1.432045084741979E-9	1.908656572373205E-10	0.0	99.9926262431145	1.8344241480424376E-9	0.030602013822266332	3.571779239486932E-8	2.019004684123445E-7	1.7261153472052392E-8	0.0	7.391840347768619E-10
94.0	100	28	5	0	11	0.13902278262619222	non-ideal	1.4322568382148762E-9	1.910653707914892E-10	0.0	99.9926262431145	1.8348827960417218E-9	0.03130283678360724	3.6159262548202725E-8	2.0419046841234451E-7	1.7390179629327427E-8	0.0	7.421958018868048E-10
95.0	100	28	5	0	11	0.13911822578083932	non-ideal	1.432468623056735E-9	1.912656313945185E-10	0.0	99.9926262431145	1.8353545598113475E-9	0.03170804857356604	3.6600690514477646E-8	2.0648046841234452E-7	1.7519068178045903E-8	0.0	7.42692945566973E-10
96.0	100	28	5	0	11	0.13921412944115108	non-ideal	1.4326804392311666E-9	1.9146626985175612E-10	0.0	99.9926262431145	1.835839358245106E-9	0.0319748674954578	3.7042075979780575E-8	2.0877046841234452E-7	1.7647821724389594E-8	0.0	7.445397439322507E-10
97.0	100	28	5	0	11	0.13931011128142298	non-ideal	1.432892286748445E-9	1.9166713725487939E-10	0.0	99.9926262431145	1.8363371433622613E-9	0.03152738076174519	3.7483418948862666E-8	2.1106046841234452E-7	1.7776442700633482E-8	0.0	7.458605034801533E-10
98.0	100	28	5	0	11	0.13940620209106064	non-ideal	1.4331041653839898E-9	1.9186810236032508E-10	0.0	99.9926262431145	1.8368478297009663E-9	0.031888716210948964	3.792471932484191E-8	2.1335046841234447E-7	1.7904933505453242E-8	0.0	7.483590842513888E-10
99.0	100	28	5	0	11	0.13950224738944556	non-ideal	1.4333160747090044E-9	1.920690501291826E-10	0.0	99.9926262431145	1.8373713198246856E-9	0.03150606316805739	3.836597704285476E-8	2.1564046841234447E-7	1.8033296463497562E-8	0.0	7.495736485263711E-10
100.0	100	28	5	0	11	0.13959811246007856	non-ideal	1.4335280141148883E-9	1.9226987980005319E-10	0.0	99.9926262431145	1.837907505979386E-9	0.031083662531301695	3.88071920648135E-8	2.1793046841234448E-7	1.816153383050798E-8	0.0	7.497300306769867E-10
101.0	100	28	5	0	11	0.13969367831183194	non-ideal	1.4337399830219838E-9	1.9247050338037972E-10	0.0	99.9926262431145	1.8384562876207877E-9	0.03165715036246937	3.924836446739898E-8	2.2022046841234448E-7	1.8289647767706734E-8	0.0	7.524830912250036E-10
102.0	100	28	5	0	11	0.13978896329445206	non-ideal	1.4339519806255941E-9	1.926708442210953E-10	0.0	99.9926262431145	1.8390175348861963E-9	0.032024331349381416	3.968949422439023E-8	2.2251046841234448E-7	1.8417640414991624E-8	0.0	7.553182108662888E-10
103.0	100	28	5	0	11	0.1398838182206313	non-ideal	1.4341640060306868E-9	1.9287083595298447E-10	0.0	99.9926262431145	1.8395911212546893E-9	0.03203786493094944	4.0130581383978934E-8	2.2480046841234448E-7	1.8545513835847956E-8	0.0	7.55305705241782E-10
104.0	101	29	5	0	11	0.13997818242807433	non-ideal	1.4343760582086818E-9	1.9307042117214778E-10	0.0	99.99268668153455	1.8401769092093136E-9	0.03208457813033783	4.057162597769217E-8	2.270904684123445E-7	1.867327004942637E-8	0.0	7.550343136225712E-10
105.0	101	29	5	0	11	0.14007196654617904	non-ideal	1.4345881362557404E-9	1.932695621578623E-10	0.0	99.99268668153455	1.8407747775495945E-9	0.03205631177585713	4.101262816885542E-8	2.293804684123445E-7	1.8800910845917615E-8	0.0	7.496853070317504E-10
106.0	101	29	5	0	11	0.14016525166749827	non-ideal	1.4348002390804614E-9	1.9346820518626367E-10	0.0	99.99268668153455	1.8413845759500133E-9	0.03192381916703972	4.145358798761184E-8	2.316704684123445E-7	1.8928438288433035E-8	0.0	7.450987820892967E-10
107.0	101	29	5	0	11	0.14025791258709452	non-ideal	1.4350123656271438E-9	1.9366631340774077E-10	0.0	99.99268668153455	1.8420061644459463E-9	0.03180983251306337	4.1894505542367634E-8	2.339604684123445E-7	1.9055854236777693E-8	0.0	7.408660983945812E-10
108.0	101	29	5	0	11	0.1403499714773983	non-ideal	1.4352245147438547E-9	1.9386385675450147E-10	0.0	99.99268668153455	1.8426393976333965E-9	0.03164637831483185	4.23353809410075E-8	2.362504684123445E-7	1.9183160506075943E-8	0.0	7.372125491624516E-10
109.0	101	29	5	0	11	0.14044136323314968	non-ideal	1.4354366852417871E-9	1.9406081021416018E-10	0.0	99.99268668153455	1.8432841278992833E-9	0.03156266186278674	4.277621429654404E-8	2.385404684123445E-7	1.931035886952307E-8	0.0	7.360239528396035E-10
110.0	101	29	5	0	11	0.14053206188726514	non-ideal	1.4356488759700605E-9	1.9425715322912263E-10	0.0	99.99268668153455	1.8439402120359705E-9	0.03147480779698581	4.321700576036852E-8	2.408304684123445E-7	1.9437451049072724E-8	0.0	7.343693899761588E-10
111.0	101	29	5	0	11	0.1406220909742501	non-ideal	1.435861085657723E-9	1.9445286914457324E-10	0.0	99.99268668153455	1.8446074925079464E-9	0.031642072675524296	4.365775541224925E-8	2.431204684123445E-7	1.9564438752544817E-8	0.0	7.347909621377887E-10
112.0	101	29	5	0	11	0.14071136932714093	non-ideal	1.4360733130692008E-9	1.946479448204209E-10	0.0	99.99268668153455	1.8452858234667228E-9	0.03170352170389901	4.409846340521268E-8	2.454104684123445E-7	1.969132362801962E-8	0.0	7.332959764966538E-10
113.0	101	29	5	0	11	0.14079991869015013	non-ideal	1.4362855569158458E-9	1.9484237011153314E-10	0.0	99.99268668153455	1.8459750512653125E-9	0.03186082177979767	4.4539129851522874E-8	2.477004684123445E-7	1.9818107302151353E-8	0.0	7.30729013183925E-10
114.0	101	29	5	0	11	0.14088770215130417	non-ideal	1.4364978159856232E-9	1.950361376176775E-10	0.0	99.99268668153455	1.846675033027258E-9	0.03182572611733905	4.497975492643579E-8	2.499904684123445E-7	1.994479134765487E-8	0.0	7.316941509307779E-10
115.0	101	28	5	0	11	0.14097476883235605	non-ideal	1.4367100890891663E-9	1.9522924225402313E-10	0.0	99.9926262431145	1.8473856221790796E-9	0.03170227295046782	4.542033878328644E-8	2.522804684123445E-7	2.0071377312057118E-8	0.0	7.319913789051113E-10
116.0	101	28	5	0	11	0.14106113214135957	non-ideal	1.436922374939133E-9	1.9542166925998295E-10	0.0	99.9926262431145	1.8481066623510317E-9	0.03173217521985552	4.586088151786711E-8	2.545704684123445E-7	2.0197866871202814E-8	0.0	7.329376959555303E-10
117.0	101	28	5	0	11	0.14114672530907688	non-ideal	1.4371346721873194E-9	1.956134292291949E-10	0.0	99.9926262431145	1.8488380001339637E-9	0.0314203707786458	4.6301383239202096E-8	2.568604684123445E-7	2.0324261386097242E-8	0.0	7.337540870854889E-10
118.0	101	28	5	0	11	0.14123150607383272	non-ideal	1.4373469796708737E-9	1.958045237341557E-10	0.0	99.9926262431145	1.8495795050220075E-9	0.03151802823717792	4.674184418892764E-8	2.591504684123445E-7	2.045056228206452E-8	0.0	7.352279722783826E-10
119.0	101	28	5	0	11	0.1413155959424927	non-ideal	1.4375592961676935E-9	1.9599495442254176E-10	0.0	99.9926262431145	1.8503310245522466E-9	0.03119632215110248	4.718226446777948E-8	2.6144046841234453E-7	2.0576771004689134E-8	0.0	7.35516690778515E-10
120.0	101	28	5	0	11	0.14139895385490708	non-ideal	1.4377716203946173E-9	1.9618472424706536E-10	0.0	99.9926262431145	1.8510924090535332E-9	0.03098942684652158	4.762264418562311E-8	2.6373046841234453E-7	2.0702888968902652E-8	0.0	7.384767139190021E-10
