# Supplementary material for: Multiscale Multiobjective Systems Analysis (MiMoSA): an advanced metabolic modeling framework for complex systems
Source: Sci Rep. 2019 Nov 18;9:16948. doi: 10.1038/s41598-019-53188-0 (PMC6861322; doi:10.1038/s41598-019-53188-0)
Supplement: Supplementary file 2 — Supplemental File 1 [file 41598_2019_53188_MOESM2_ESM.zip › iTery101/.temp/iTery101/data/bio10_0/Attributes_Cell_Diazotroph_48.csv]

Time Step	x	y	Filament Name	Position in Filament	Filament length	Efficiency	Regime	biomass	glycogen	no3	photon	cyanophycin	o2	n2	hco3	co2	urea	nh4
2.0	108	67	5	3	11	0.0	non-ideal	1.8162823489926898E-9	1.8955853509372575E-9	0.0	0.0	3.1699456038990384E-10	3.486503297979899E-10	5.114700431097079E-10	1.8780554280111788E-9	9.915683199791427E-11	0.0	0.0
3.0	108	67	5	3	11	0.0	non-ideal	1.816628990643519E-9	1.6953679581240374E-9	0.0	99.9949833685658	4.72680786919384E-10	0.03249951023613802	5.056752962716047E-10	3.725461240279671E-9	1.0384921406595403E-9	0.0	1.682420939831472E-11
4.0	108	67	5	3	11	0.8501626796293885	non-ideal	1.8169431855365554E-9	1.6180546842790328E-9	0.0	99.9949833685658	5.413968417470473E-10	0.05779924398632324	7.213902865364607E-10	5.585095049307945E-9	1.4047165699949702E-9	0.0	3.0225835506584666E-11
5.0	108	67	5	3	11	0.7717388156623924	non-ideal	1.8172401646816581E-9	1.5310119270237109E-9	0.0	99.9949833685658	6.152421725773022E-10	0.0773347501148285	9.224526331239325E-10	7.458765888357505E-9	1.822078234914422E-9	0.0	4.541724567504649E-11
6.0	108	67	5	3	11	0.7304432524515261	non-ideal	1.8175283236536084E-9	1.4249480867103125E-9	0.0	99.9949833685658	6.989549051500082E-10	0.09264679854136261	1.0970768906988445E-9	9.332402321939012E-9	2.369080945654698E-9	0.0	6.194608513871648E-11
7.0	108	67	5	3	11	0.7096592633317617	non-ideal	1.8178066732855604E-9	1.3274523042578009E-9	0.0	99.9949833685658	7.773321972380247E-10	0.1044922084324621	1.2831391515387172E-9	1.1206038685678136E-8	2.86653067177637E-9	5.314857574478453E-15	8.001699680605807E-11
8.0	108	67	5	3	11	0.68635563815273	non-ideal	1.8180732468577775E-9	1.2400095370178176E-9	0.0	99.9949833685658	8.497071795626393E-10	0.11319680424955386	1.482408158164285E-9	1.307967504931464E-8	3.3033643541629446E-9	1.3329377978480725E-14	9.9038642897546E-11
9.0	108	67	5	3	11	0.6581095914175967	non-ideal	1.8183289109267988E-9	1.1593306638459484E-9	0.0	99.9949833685658	9.179344361158993E-10	0.11929788910180995	1.6903855931308476E-9	1.4953311412951003E-8	3.700540392211457E-9	-5.116819829523838E-15	1.1847767296231583E-10
10.0	108	67	5	3	11	0.6319044868631314	non-ideal	1.818574690735207E-9	1.0846896328373216E-9	0.0	99.9949833685658	9.824326542198165E-10	0.124021799203129	1.906094773420225E-9	1.6826947776587366E-8	4.062549394576152E-9	-1.7350019738688468E-14	1.381472902435001E-10
11.0	108	67	5	3	11	0.6081464922147921	non-ideal	1.8188112676719772E-9	1.0158524343446899E-9	0.0	99.9949833685658	1.0433552205162484E-9	0.1275742800399304	2.1292073904110423E-9	1.870058414022373E-8	4.390628304946948E-9	1.2544235382134455E-14	1.5774443135038758E-10
12.0	108	67	5	3	11	0.5859981288152186	non-ideal	1.819034824308027E-9	9.524014021549486E-10	0.0	99.9949833685658	1.0989605209071218E-9	0.13053680726046799	2.3642500667158817E-9	2.0574220503860093E-8	4.70729321045498E-9	-5.453622928122291E-15	1.7723881333695986E-10
13.0	108	67	5	3	11	0.5543142398657994	non-ideal	1.8192443718956662E-9	8.939353929638014E-10	0.0	99.9949833685658	1.150588184048688E-9	0.13319394686205652	2.6078976502980465E-9	2.2447856867496457E-8	5.003906682035493E-9	-1.7190133724013025E-14	1.9639335142184995E-10
14.0	108	67	5	3	11	0.5200815082424574	non-ideal	1.819440985026124E-9	8.400429588685707E-10	0.0	99.9949833685658	1.1993662957079182E-9	0.13508082179213293	2.857374405865571E-9	2.4321493231132817E-8	5.2740931439533524E-9	1.096196423479333E-14	2.152293802185406E-10
15.0	108	67	5	3	11	0.4884220910505644	non-ideal	1.8196256602994437E-9	7.90381963572657E-10	0.0	99.9949833685658	1.2454511693933622E-9	0.13730574380805313	3.112443026224131E-9	2.619512959476918E-8	5.520476078403838E-9	-3.490578689938465E-15	2.339705154646975E-10
16.0	108	67	5	3	11	0.4591571208192872	non-ideal	1.81979928943778E-9	7.446448564833359E-10	0.0	99.9949833685658	1.288723998454272E-9	0.13823786582702516	3.373426363422692E-9	2.8068765958405543E-8	5.747892119257815E-9	-1.6219959312627073E-14	2.5190963410743964E-10
17.0	108	67	5	3	11	0.4320386449097736	non-ideal	1.8199626963311732E-9	7.025369292021976E-10	0.0	99.9949833685658	1.3291017771362639E-9	0.13950172262379454	3.6405669134831807E-9	2.99424023220419E-8	5.9606724343725335E-9	8.94028854379433E-15	2.695151012215231E-10
18.0	108	67	5	3	11	0.40690877341632237	non-ideal	1.8201166716317324E-9	6.637794015737345E-10	0.0	99.9949833685658	1.366592355290955E-9	0.12025507840665633	3.913974997269302E-9	3.181603868567826E-8	6.162142406064201E-9	8.611227426357017E-15	2.867310300552945E-10
19.0	108	67	5	3	11	0.38369422105692647	non-ideal	1.8202619546689303E-9	6.281121970987549E-10	0.0	99.9949833685658	1.4013204198194274E-9	0.10653392855804053	4.1934081279359714E-9	3.368967504931462E-8	6.354174973600471E-9	-1.2804991060705693E-14	3.0408247523943277E-10
20.0	108	67	5	3	11	0.3622754676643599	non-ideal	1.8203992232405043E-9	5.952932817815587E-10	0.0	99.9949833685658	1.4334600411453737E-9	0.09505875090429895	4.478456380208736E-9	3.556331141295099E-8	6.537892242198141E-9	-1.2645457850225845E-14	3.209508446798861E-10
21.0	108	67	5	3	11	0.34250635257825796	non-ideal	1.8205291057260761E-9	5.650994198648869E-10	0.0	99.9949833685658	1.4631043049701058E-9	0.08560761040274927	4.76895027481186E-9	3.743694777658734E-8	6.715042745571122E-9	6.496765624284803E-15	3.375787188361035E-10
22.0	103	29	5	3	11	0.3242698425767054	non-ideal	1.8206521947722258E-9	5.373262691444896E-10	0.0	99.99268668153455	1.4904562596262518E-9	0.07741570228601312	5.064489446552581E-9	3.93105841402237E-8	6.886095199466982E-9	-2.161203151731477E-15	3.575070898392066E-10
23.0	103	29	5	3	11	0.3074821842422775	non-ideal	1.8207690286267052E-9	5.1178218435925E-10	0.0	99.99268668153455	1.5156082496976268E-9	0.0636952876581517	5.452458615170239E-9	4.1600468444439047E-8	7.077110838649647E-9	-3.4496282256958944E-15	3.686088817734046E-10
24.0	103	29	5	3	11	0.2920122541029074	non-ideal	1.8208801058821139E-9	4.882931795263031E-10	0.0	99.99268668153455	1.5386929214786217E-9	0.05373296885380082	5.84500825614991E-9	4.389046841236278E-8	7.264141276121224E-9	1.2468887077094746E-15	3.792040171397379E-10
25.0	103	29	5	3	11	0.2777650380316509	non-ideal	1.8209858892373918E-9	4.564332287796661E-10	0.0	99.99268668153455	1.5699355094837151E-9	0.04726280420213518	6.216609591944365E-9	4.6180468412344285E-8	7.470094564052207E-9	1.732859814475084E-15	3.9076184288018885E-10
26.0	103	29	5	3	11	0.26465434564879897	non-ideal	1.8210868049917744E-9	4.268525565130801E-10	0.0	99.99268668153455	1.5988587151887057E-9	0.04327533442569272	6.593283531592619E-9	4.8470468412344275E-8	7.671841517832815E-9	0.0	4.018860882954199E-10
27.0	103	29	5	3	11	0.25259221672180243	non-ideal	1.821181140623901E-9	4.0131287270515895E-10	0.0	99.99268668153455	1.6237489901095704E-9	0.0400915960251175	6.97936568535996E-9	5.076046841234428E-8	7.865420216617213E-9	0.0	4.128522449713391E-10
28.0	103	29	5	3	11	0.23622557195506363	non-ideal	1.8212693663902534E-9	3.7849209024202246E-10	0.0	99.99268668153455	1.6459140303176582E-9	0.038388168571908285	7.371656717373878E-9	5.305046841234428E-8	8.053625553451556E-9	1.3210017587694512E-15	4.2468887886231417E-10
29.0	103	29	5	3	11	0.22101632680769284	non-ideal	1.8213523149527624E-9	3.579197467303672E-10	0.0	99.99268668153455	1.6658256486363383E-9	0.036703930635923844	7.769043997193319E-9	5.534046841234428E-8	8.237385947486065E-9	1.18878865584396E-15	4.3537617677729166E-10
30.0	103	29	5	3	11	0.2078758587277487	non-ideal	1.8214305473593452E-9	3.3945414023356906E-10	0.0	99.99268668153455	1.6836319918684842E-9	0.03531986700073096	8.171213204795258E-9	5.763046841234428E-8	8.416919017705314E-9	0.0	4.4695043491185746E-10
31.0	103	29	5	3	11	0.19612737958665805	non-ideal	1.821504527278903E-9	3.2290085284688606E-10	0.0	99.99268668153455	1.6995316764173872E-9	0.03410424032683615	8.577716835869554E-9	5.992046841234427E-8	8.592569845340289E-9	0.0	4.580873424033042E-10
32.0	103	29	5	3	11	0.185529450222421	non-ideal	1.8215746891779514E-9	3.0805851241389377E-10	0.0	99.99268668153455	1.7137294030204273E-9	0.03337361197459976	8.988088999809116E-9	6.221046841234427E-8	8.764708014803926E-9	1.261659009771793E-15	4.691550931861185E-10
33.0	103	29	5	3	11	0.17601099625036648	non-ideal	1.821641428156791E-9	2.947523599005761E-10	0.0	99.99268668153455	1.726403237774752E-9	0.032302461150374155	9.401928152521185E-9	6.450046841234427E-8	8.933652507497098E-9	1.0338319906951562E-15	4.799167244474246E-10
34.0	104	30	5	3	11	0.16747512037235207	non-ideal	1.8217050976539152E-9	2.8282774856204985E-10	0.0	99.99274711999114	1.7377103979037797E-9	0.03162443119158688	9.818877535707575E-9	6.679046841234428E-8	9.099686364433602E-9	0.0	4.89460606803961E-10
35.0	104	30	5	3	11	0.15981884684002448	non-ideal	1.8217660143747337E-9	2.721450261878334E-10	0.0	99.99274711999114	1.747792500897181E-9	0.03212940034559678	1.0238613662801356E-8	6.908046841234428E-8	9.263066776826934E-9	0.0	4.971337256033998E-10
36.0	104	30	5	3	11	0.15295128952297526	non-ideal	1.8218244635969052E-9	2.6257835811299425E-10	0.0	99.99274711999114	1.7567774874676891E-9	0.03185743766727074	1.0660847810234227E-8	7.137046841234428E-8	9.424025884548594E-9	0.0	5.045862467497857E-10
37.0	104	30	5	3	11	0.14679465141385972	non-ideal	1.8218807017275751E-9	2.5401465405277557E-10	0.0	99.99274711999114	1.7647800224251726E-9	0.0322987491706064	1.1085319284974617E-8	7.366046841234428E-8	9.582773570142214E-9	0.0	5.116092647126614E-10
38.0	104	30	5	3	11	0.14127736841586444	non-ideal	1.8219349591721724E-9	2.4635224919690795E-10	0.0	99.99274711999114	1.771903179405717E-9	0.03195479175490219	1.15117943243638E-8	7.595046841234429E-8	9.739499237207974E-9	0.0	5.191746954571776E-10
39.0	104	30	5	3	11	0.13633492290813176	non-ideal	1.8219874432874445E-9	2.3949972283514603E-10	0.0	99.99274711999114	1.7782396880579337E-9	0.031676135415122625	1.1940063561963549E-8	7.824046841234429E-8	9.894373820220816E-9	0.0	5.26944857344787E-10
40.0	104	30	5	3	11	0.13191008303877008	non-ideal	1.8220383400604978E-9	2.3337487192464836E-10	0.0	99.99274711999114	1.7838725577113705E-9	0.03132313219860524	1.236993721723983E-8	8.053046841234429E-8	1.0047552361220428E-8	0.0	5.338326122485485E-10
41.0	104	30	5	3	11	0.1279497242154593	non-ideal	1.822087816783899E-9	2.2790378760544896E-10	0.0	99.99274711999114	1.7888765659282187E-9	0.031038191377087285	1.280124602543364E-8	8.28204684123443E-8	1.0199174630553245E-8	0.0	5.406317746086918E-10
42.0	104	30	5	3	11	0.12440735049970401	non-ideal	1.8221360234721141E-9	2.2302001760397228E-10	0.0	99.99274711999114	1.7933186670112625E-9	0.031344660604207625	1.3233836747811305E-8	8.51104684123443E-8	1.0349367420303193E-8	0.0	5.475333813414822E-10
43.0	104	30	5	3	11	0.12123994695744714	non-ideal	1.8221830952905874E-9	2.186638176159062E-10	0.0	99.99274711999114	1.7972592885902398E-9	0.031103760322819404	1.3667573438308951E-8	8.74004684123443E-8	1.0498244886793714E-8	0.0	5.543809840532446E-10
44.0	104	30	5	3	11	0.11841053877382453	non-ideal	1.8222291533808472E-9	2.1478147420078705E-10	0.0	99.99274711999114	1.8007523960517126E-9	0.030759239222684316	1.410233231060425E-8	8.969046841234429E-8	1.0645910894831191E-8	0.0	5.60816052259095E-10
45.0	104	30	5	3	11	0.11588416905351144	non-ideal	1.8222743067616637E-9	2.1132470033182676E-10	0.0	99.99274711999114	1.8038466512180827E-9	0.030594655368972695	1.4538003396690973E-8	9.198046841234429E-8	1.0792459091635135E-8	0.0	5.674379630447568E-10
46.0	104	30	5	3	11	0.1136306139478942	non-ideal	1.8223186533506133E-9	2.0825008627272464E-10	0.0	99.99274711999114	1.806585648398854E-9	0.03097452658024258	1.4974487427989557E-8	9.42704684123443E-8	1.093797447387019E-8	0.0	5.732748964492076E-10
47.0	104	30	5	3	11	0.11162217820016043	non-ideal	1.8223622806828865E-9	2.0551861039173376E-10	0.0	99.99274711999114	1.8090083204427866E-9	0.031296492325634695	1.5411694166881625E-8	9.65604684123443E-8	1.1082534424262335E-8	0.0	5.78849371627095E-10
48.0	104	30	5	3	11	0.10983293897398506	non-ideal	1.8224052675687565E-9	2.0309519680030285E-10	0.0	99.99274711999114	1.8111498912287106E-9	0.03112856413760179	1.5849544215718195E-8	9.88504684123443E-8	1.1226208577409842E-8	0.0	5.846051755587883E-10
49.0	104	30	5	3	11	0.10824111394732949	non-ideal	1.8224476849821116E-9	2.0094831639826813E-10	0.0	99.99274711999114	1.8130419576210207E-9	0.030807765483057747	1.6287966245785634E-8	1.011404684123443E-7	1.136906012529832E-8	0.0	5.883888007274076E-10
50.0	104	30	5	3	11	0.10682713147557406	non-ideal	1.8224895961909506E-9	1.9904963142682993E-10	0.0	99.99274711999114	1.814712569516051E-9	0.030563933550719534	1.672689456887509E-8	1.034304684123443E-7	1.1511146966518538E-8	0.0	5.926931669930308E-10
51.0	104	30	5	3	11	0.10557172519234462	non-ideal	1.8225310583696701E-9	1.9737367391962744E-10	0.0	99.99274711999114	1.8161872487397139E-9	0.03091932403444318	1.7166272304517563E-8	1.0572046841234431E-7	1.1652521012535444E-8	0.0	5.969799772195117E-10
52.0	104	30	5	3	11	0.10445966885533035	non-ideal	1.8225721228238999E-9	1.958975539140269E-10	0.0	99.99274711999114	1.8174887141054905E-9	0.031241249882114883	1.7606047457808458E-8	1.0801046841234431E-7	1.1793229758461368E-8	0.0	6.013042001403679E-10
53.0	103	29	5	3	11	0.10347628562269172	non-ideal	1.8226128350324413E-9	1.9460070260613284E-10	0.0	99.99268668153455	1.8186370755307943E-9	0.030812146804658328	1.8046171938224163E-8	1.1030046841234431E-7	1.1933316865408218E-8	0.0	6.066255534116833E-10
54.0	103	29	5	3	11	0.10260698850485064	non-ideal	1.822653236394799E-9	1.9346462689706478E-10	0.0	99.99268668153455	1.8196508751641878E-9	0.030347009329318015	1.8486605555087953E-8	1.1259046841234432E-7	1.2072821235765039E-8	0.0	6.149944619452466E-10
55.0	103	29	5	3	11	0.10184158049881889	non-ideal	1.8226933637260104E-9	1.9247272775362493E-10	0.0	99.99268668153455	1.8205463104495036E-9	0.029595396318299105	1.8927309894209725E-8	1.1488046841234433E-7	1.2211778846686115E-8	0.0	6.228727414427342E-10
56.0	103	29	5	3	11	0.1011685802943748	non-ideal	1.8227332501364277E-9	1.9161008517807274E-10	0.0	99.99268668153455	1.8213380832766359E-9	0.028879509980276507	1.9368251638991172E-8	1.1717046841234433E-7	1.2350222235521253E-8	0.0	6.291184173281425E-10
57.0	103	29	5	3	11	0.10057871366649511	non-ideal	1.8227729251955048E-9	1.908632928193023E-10	0.0	99.99268668153455	1.822039240371458E-9	0.028303048871126456	1.9809400244481665E-8	1.1946046841234426E-7	1.2488181315677814E-8	0.0	6.3479685210677E-10
58.0	103	29	5	3	11	0.10006311034534746	non-ideal	1.8228124155321763E-9	1.9022030785674492E-10	0.0	99.99268668153455	1.8226615749800826E-9	0.02829234719426991	2.025072899925865E-8	1.2175046841234434E-7	1.2625683189698432E-8	0.0	6.402148212940644E-10
59.0	103	29	5	3	11	0.09961440600443137	non-ideal	1.8228517449091162E-9	1.8967031228016517E-10	0.0	99.99268668153455	1.8232155352229753E-9	0.028252080688770238	2.0692213384614228E-8	1.2404046841234434E-7	1.2762752827354122E-8	0.0	6.460087589662728E-10
60.0	103	29	5	3	11	0.09922541666634828	non-ideal	1.8228909346856716E-9	1.8920359005679915E-10	0.0	99.99268668153455	1.8237105400132837E-9	0.028289053794704304	2.1133831871793482E-8	1.2633046841234434E-7	1.2899412937725204E-8	0.0	6.523239486448065E-10
61.0	103	29	5	3	11	0.0988901198310158	non-ideal	1.8229300038406617E-9	1.8881141494362975E-10	0.0	99.99268668153455	1.8241549150801474E-9	0.028226952971537284	2.1575564653090047E-8	1.2862046841234435E-7	1.303568449956721E-8	0.0	6.55921494556439E-10
62.0	103	29	5	3	11	0.09860254498936727	non-ideal	1.8229689694372245E-9	1.8848595118926452E-10	0.0	99.99268668153455	1.824556185599671E-9	0.027849504307877897	2.2017394498028027E-8	1.3091046841234435E-7	1.317158659051218E-8	0.0	6.614670371426209E-10
63.0	103	29	5	3	11	0.09835788961295831	non-ideal	1.823007846745027E-9	1.8822016270167402E-10	0.0	99.99268668153455	1.8249210378843872E-9	0.027499654150354973	2.245930580305059E-8	1.3320046841234435E-7	1.3307136792160348E-8	0.0	6.65748090741604E-10
64.0	103	29	5	3	11	0.09815165538892254	non-ideal	1.8230466494250867E-9	1.8800773278792121E-10	0.0	99.99268668153455	1.8252554437092633E-9	0.027612104440225292	2.2901284648310004E-8	1.3549046841234436E-7	1.3442351258238521E-8	0.0	6.695729784477123E-10
65.0	103	29	5	3	11	0.09797980669952167	non-ideal	1.823085389614718E-9	1.8784299100729012E-10	0.0	99.99268668153455	1.8255646805476951E-9	0.02723265476469917	2.3343318322396517E-8	1.3778046841234436E-7	1.3577244948083235E-8	0.0	6.723752165690833E-10
66.0	103	30	5	3	11	0.09783851890069302	non-ideal	1.8231240781891124E-9	1.8772084792076447E-10	0.0	99.99274711999114	1.8258535035873706E-9	0.027518801625383466	2.3785395771089695E-8	1.4007046841234436E-7	1.3711831552368131E-8	0.0	6.752085831281499E-10
67.0	103	30	5	3	11	0.0977246247484362	non-ideal	1.8231627248950976E-9	1.8763674663597125E-10	0.0	99.99274711999114	1.8261261459476825E-9	0.02835608650250547	2.422750712142555E-8	1.4236046841234436E-7	1.384612358346531E-8	0.0	6.760533994500624E-10
68.0	103	30	5	3	11	0.09763529216807089	non-ideal	1.823201338372834E-9	1.8758657796837934E-10	0.0	99.99274711999114	1.82638632894747E-9	0.0291408686731069	2.466964331663587E-8	1.4465046841234437E-7	1.3980132937784984E-8	0.0	6.78846599037683E-10
69.0	103	30	5	3	11	0.09756774146622936	non-ideal	1.8232399264138235E-9	1.8756666421558226E-10	0.0	99.99274711999114	1.826637417391299E-9	0.02920066299543411	2.511179660563324E-8	1.4694046841234437E-7	1.4113870405588285E-8	0.0	6.814036044474186E-10
70.0	103	30	5	3	11	0.09751984260747022	non-ideal	1.8232784957829128E-9	1.8757370724195339E-10	0.0	99.99274711999114	1.8268822845459363E-9	0.029277950309657536	2.5553959447313955E-8	1.4923046841234437E-7	1.4247346199707375E-8	0.0	6.853243624072766E-10
71.0	103	30	5	3	11	0.0974890138225356	non-ideal	1.8233170526923905E-9	1.8760474959981598E-10	0.0	99.99274711999114	1.827123637350751E-9	0.02982744005514231	2.5996126040703858E-8	1.5152046841234437E-7	1.438056950446974E-8	0.0	6.882245199873703E-10
72.0	103	30	5	3	11	0.09747386969883706	non-ideal	1.823355602469397E-9	1.8765713895424863E-10	0.0	99.99274711999114	1.8273636954408546E-9	0.03036783091048823	2.643829022031059E-8	1.5381046841234438E-7	1.4513549197133068E-8	0.0	6.898840647284077E-10
73.0	103	30	5	3	11	0.0974721826956674	non-ideal	1.823394149941089E-9	1.8772849836033526E-10	0.0	99.99274711999114	1.8276045456156917E-9	0.030831784018645347	2.6880447226273324E-8	1.5610046841234438E-7	1.4646293308825097E-8	0.0	6.917663542185269E-10
74.0	103	30	5	3	11	0.09748269743680468	non-ideal	1.823432699493794E-9	1.8781669691850925E-10	0.0	99.99274711999114	1.827848033998896E-9	0.03125540559140053	2.7322592857920578E-8	1.5839046841234438E-7	1.4778809332462816E-8	0.0	6.942723984742154E-10
75.0	103	30	5	3	11	0.09750430710877472	non-ideal	1.823471254801707E-9	1.8791982550510035E-10	0.0	99.99274711999114	1.828095644015754E-9	0.0316494429985036	2.7764722587911985E-8	1.6068046841234438E-7	1.4911104537442184E-8	0.0	6.967985774097119E-10
76.0	103	30	5	3	11	0.09753521763806594	non-ideal	1.8235098192794323E-9	1.8803617440065246E-10	0.0	99.99274711999114	1.8283488447218404E-9	0.0319384215235616	2.8206833356991775E-8	1.629704684123444E-7	1.5043185415256603E-8	0.0	6.983345523712524E-10
77.0	103	30	5	3	11	0.09757477845219277	non-ideal	1.823548395889906E-9	1.8816421185347496E-10	0.0	99.99274711999114	1.8286088223090049E-9	0.032331749480639	2.864892188110652E-8	1.652604684123444E-7	1.5175058252793152E-8	0.0	7.017082564926783E-10
78.0	103	30	5	3	11	0.09762185236714686	non-ideal	1.8235869872776716E-9	1.88302567172848E-10	0.0	99.99274711999114	1.8288766522555401E-9	0.03206825415190493	2.909098549186426E-8	1.6755046841234442E-7	1.5306728880326985E-8	0.0	7.047790301419608E-10
79.0	103	30	5	3	11	0.0976756385630031	non-ideal	1.8236255956325597E-9	1.884500134520141E-10	0.0	99.99274711999114	1.829153190084805E-9	0.03235147501572739	2.9533021379660576E-8	1.6984046841234442E-7	1.543820293753354E-8	0.0	7.068477397191635E-10
80.0	103	30	5	3	11	0.09773499046928795	non-ideal	1.823664223080479E-9	1.8860545335209973E-10	0.0	99.99274711999114	1.8294393303175775E-9	0.03168079257352319	2.997502794773829E-8	1.7213046841234442E-7	1.5569485452645276E-8	0.0	7.10373977991006E-10
81.0	103	30	5	3	11	0.09779974998456868	non-ideal	1.8237028712798105E-9	1.8876790509859598E-10	0.0	99.99274711999114	1.8297356599362215E-9	0.030978886521475426	3.0417002737007286E-8	1.7442046841234443E-7	1.5700581531312353E-8	0.0	7.115136251282427E-10
82.0	103	30	5	3	11	0.0978687368285597	non-ideal	1.8237415418253649E-9	1.8893649185848732E-10	0.0	99.99274711999114	1.8300428401601555E-9	0.030936248657762004	3.085894450509342E-8	1.7671046841234443E-7	1.5831495697080174E-8	0.0	7.135621780094826E-10
83.0	103	30	5	3	11	0.09794179284320473	non-ideal	1.823780236030527E-9	1.8911042954274511E-10	0.0	99.99274711999114	1.830361330713565E-9	0.030424380732823237	3.130085156688052E-8	1.7900046841234443E-7	1.5962232444023865E-8	0.0	7.145526461882738E-10
84.0	103	31	5	3	11	0.09801820787901325	non-ideal	1.8238189551038288E-9	1.89289018501786E-10	0.0	99.99280755848424	1.8306915855645972E-9	0.030140147743888415	3.174272283804419E-8	1.8129046841234443E-7	1.6092795909580786E-8	0.0	7.165346620122344E-10
85.0	103	31	5	3	11	0.09809771855584032	non-ideal	1.8238576999448606E-9	1.894716452512057E-10	0.0	99.99280755848424	1.8310338872359845E-9	0.03033305648506639	3.218455682056248E-8	1.835804684123445E-7	1.6223190080506468E-8	0.0	7.174858070893311E-10
86.0	103	31	5	3	11	0.09817954411075781	non-ideal	1.8238964714821431E-9	1.896577415698683E-10	0.0	99.99280755848424	1.831388603657136E-9	0.03040958496691723	3.2626353002058264E-8	1.858704684123445E-7	1.6353418753805353E-8	0.0	7.177395910052488E-10
87.0	103	31	5	3	11	0.09826375943677275	non-ideal	1.8239352704436633E-9	1.8984680954877342E-10	0.0	99.99280755848424	1.8317559296463534E-9	0.030006142180354155	3.3068110321536596E-8	1.881604684123445E-7	1.648348564098122E-8	0.0	7.173058369349672E-10
88.0	103	31	5	3	11	0.09834985783613924	non-ideal	1.8239740973779908E-9	1.9003840721100686E-10	0.0	99.99280755848424	1.8321360205076683E-9	0.03033225308727152	3.350982790296211E-8	1.904504684123445E-7	1.661339426956668E-8	0.0	7.191747106579633E-10
89.0	103	31	5	3	11	0.0984373857199608	non-ideal	1.8240129528543256E-9	1.902321409391205E-10	0.0	99.99280755848424	1.8325290713147863E-9	0.030371286659588798	3.395150544446362E-8	1.927404684123445E-7	1.674314786780989E-8	0.0	7.191280788166297E-10
90.0	103	31	5	3	11	0.09852639638067313	non-ideal	1.8240518372948213E-9	1.9042766050118708E-10	0.0	99.99280755848424	1.832935158189061E-9	0.02998398197085681	3.439314227995682E-8	1.950304684123445E-7	1.6872749675293997E-8	0.0	7.199986513721485E-10
91.0	103	31	5	3	11	0.09861651790908661	non-ideal	1.8240907510047156E-9	1.9062465510070571E-10	0.0	99.99280755848424	1.833354329117671E-9	0.030176894110270285	3.483473786304661E-8	1.973204684123445E-7	1.7002202792165955E-8	0.0	7.223030291878113E-10
92.0	103	31	5	3	11	0.09870745450461883	non-ideal	1.8241296943203648E-9	1.9082284874303053E-10	0.0	99.99280755848424	1.8337866678357377E-9	0.029838124711176712	3.527629209280708E-8	1.996104684123445E-7	1.7131510080506587E-8	0.0	7.235400901287405E-10
93.0	103	31	5	3	11	0.09879928568528494	non-ideal	1.824168667379668E-9	1.9102199658644703E-10	0.0	99.99280755848424	1.834232122708442E-9	0.030087274623315854	3.5717804315759284E-8	2.019004684123445E-7	1.7260674492819184E-8	0.0	7.254569245465587E-10
94.0	103	31	5	3	11	0.09889150850388796	non-ideal	1.8242076703772264E-9	1.9122188222705004E-10	0.0	99.99280755848424	1.8346907300240798E-9	0.03075794566002627	3.615927457037482E-8	2.0419046841234454E-7	1.738969867367544E-8	0.0	7.282733986904291E-10
95.0	103	31	5	3	11	0.09898426714579327	non-ideal	1.824246703392496E-9	1.9142231387765585E-10	0.0	99.99280755848424	1.8351624255198744E-9	0.031166926623667907	3.6600702489244625E-8	2.0648046841234452E-7	1.7518585320800252E-8	0.0	7.291759099115373E-10
96.0	103	31	5	3	11	0.09907726972124499	non-ideal	1.8242857664936168E-9	1.916231225780995E-10	0.0	99.99280755848424	1.8356471717566098E-9	0.03141757531853306	3.704208800746031E-8	2.0877046841234452E-7	1.7647336959015656E-8	0.0	7.306794037419609E-10
97.0	103	31	5	3	11	0.09917048768587468	non-ideal	1.8243248597038173E-9	1.918241592157028E-10	0.0	99.99280755848424	1.8361448966149953E-9	0.030977869242828672	3.7483430990996894E-8	2.110604684123437E-7	1.7775956065318068E-8	0.0	7.320591203731256E-10
98.0	103	31	5	3	11	0.09926380716637374	non-ideal	1.8243639830149607E-9	1.9202529271271255E-10	0.0	99.99280755848424	1.8366555201062007E-9	0.03134013930710511	3.792473137503102E-8	2.1335046841234447E-7	1.7904445027326284E-8	0.0	7.342276497707815E-10
99.0	103	31	5	3	11	0.0993571485965207	non-ideal	1.8244031363890811E-9	1.9222640799070894E-10	0.0	99.99280755848424	1.8371789485728346E-9	0.030951427321340264	3.8365989115467506E-8	2.1564046841234447E-7	1.8032806162577602E-8	0.0	7.355824762122547E-10
100.0	103	31	5	3	11	0.09945043624211694	non-ideal	1.824442319764126E-9	1.92427404293256E-10	0.0	99.99280755848424	1.8377150786478744E-9	0.030579493317715315	3.880720419881371E-8	2.1793046841234448E-7	1.8161041718411057E-8	0.0	7.361360476336989E-10
101.0	103	31	5	3	11	0.0995436088944997	non-ideal	1.824481533034901E-9	1.9262819364672475E-10	0.0	99.99280755848424	1.8382637878755396E-9	0.03113360506909473	3.924837657744503E-8	2.2022046841234448E-7	1.8289153895808415E-8	0.0	7.384508901336524E-10
102.0	103	31	5	3	11	0.09963655687537262	non-ideal	1.8245207761081528E-9	1.9282869948442357E-10	0.0	99.99280755848424	1.838824971028806E-9	0.03147140804437432	3.968950636512427E-8	2.2251046841234448E-7	1.8417144788841107E-8	0.0	7.410504416375636E-10
103.0	103	31	5	3	11	0.09972931039462421	non-ideal	1.8245600488378013E-9	1.9302885533982626E-10	0.0	99.99280755848424	1.8393984854130744E-9	0.031501195503728936	4.013059351732951E-8	2.2480046841234448E-7	1.8545016490708434E-8	0.0	7.414881360702917E-10
104.0	104	32	5	3	11	0.09982173506514	non-ideal	1.8245993511034518E-9	1.9322860391236627E-10	0.0	99.99286799701387	1.8399842168284355E-9	0.03155703217133366	4.057163819827749E-8	2.270904684123445E-7	1.867277097708685E-8	0.0	7.413488105156665E-10
105.0	104	32	5	3	11	0.09991389597636852	non-ideal	1.8246386827631083E-9	1.9342790752438607E-10	0.0	99.99286799701387	1.8405820239968788E-9	0.031429820166833364	4.10126404567427E-8	2.293804684123445E-7	1.880041007340093E-8	0.0	7.358976030471017E-10
106.0	104	32	5	3	11	0.10000573804164811	non-ideal	1.8246780436271368E-9	1.9362671235585852E-10	0.0	99.99286799701387	1.8411917509136674E-9	0.03131405228983126	4.145360029137954E-8	2.316704684123445E-7	1.8927935855416676E-8	0.0	7.310998396232174E-10
107.0	104	32	5	3	11	0.10009713991298257	non-ideal	1.8247174335212996E-9	1.9382498162265135E-10	0.0	99.99286799701387	1.841813261951948E-9	0.031220701520003506	4.189451783459064E-8	2.339604684123445E-7	1.9055350173350163E-8	0.0	7.271557789402333E-10
108.0	104	32	5	3	11	0.10018814046582455	non-ideal	1.8247568522681708E-9	1.9402268527161193E-10	0.0	99.99286799701387	1.8424464187384112E-9	0.03106668440755584	4.2335393233983076E-8	2.362504684123445E-7	1.9182654829076096E-8	0.0	7.236876148213179E-10
109.0	104	32	5	3	11	0.10027873133235578	non-ideal	1.8247962996843107E-9	1.9421979829223485E-10	0.0	99.99286799701387	1.843091074399884E-9	0.030988344785044215	4.2776226606538844E-8	2.385404684123445E-7	1.9309851594140406E-8	0.0	7.222926477976324E-10
110.0	104	32	5	3	11	0.10036889694471028	non-ideal	1.8248357755838979E-9	1.9441630015473868E-10	0.0	99.99286799701387	1.8437470817449784E-9	0.030923345973064367	4.321701808106547E-8	2.408304684123445E-7	1.943694219740767E-8	0.0	7.209786778901785E-10
111.0	104	32	5	3	11	0.1004586309671462	non-ideal	1.8248752797588347E-9	1.94612174232809E-10	0.0	99.99286799701387	1.8444142835782893E-9	0.031036975011494692	4.36577677392661E-8	2.431204684123445E-7	1.956392834568754E-8	0.0	7.211673538595904E-10
112.0	104	32	5	3	11	0.10054787641858189	non-ideal	1.824914812015203E-9	1.9480740738279391E-10	0.0	99.99286799701387	1.8450925379003828E-9	0.031104677787872827	4.4098475755732164E-8	2.454104684123445E-7	1.969081167974121E-8	0.0	7.197643494544272E-10
113.0	104	32	5	3	11	0.10063666907622237	non-ideal	1.8249543721589305E-9	1.9500198946934024E-10	0.0	99.99286799701387	1.845781695876017E-9	0.03127257794774439	4.4539142269859335E-8	2.477004684123445E-7	1.981759381710477E-8	0.0	7.175676843751793E-10
114.0	104	32	5	3	11	0.10072500824931666	non-ideal	1.8249939599714695E-9	1.95195913101186E-10	0.0	99.99286799701387	1.8464815972269743E-9	0.031217509691289457	4.497976735815453E-8	2.499904684123445E-7	1.994427636210123E-8	0.0	7.179523808377533E-10
115.0	104	31	5	3	11	0.10081283131295883	non-ideal	1.8250335752600114E-9	1.953891732613172E-10	0.0	99.99280755848424	1.847192105529977E-9	0.031104683740696443	4.542035123182226E-8	2.522804684123445E-7	2.0070860843120502E-8	0.0	7.181677641982828E-10
116.0	104	31	5	3	11	0.1009002034836089	non-ideal	1.8250732178002983E-9	1.9558175502993414E-10	0.0	99.99280755848424	1.8479130587184897E-9	0.03121424825969923	4.586089395377781E-8	2.545704684123445E-7	2.0197348947946577E-8	0.0	7.19333487758768E-10
117.0	104	31	5	3	11	0.10098704434766531	non-ideal	1.825112887399514E-9	1.9577366925096826E-10	0.0	99.99280755848424	1.8486443233965882E-9	0.030894038345416673	4.630139574651607E-8	2.568604684123445E-7	2.0323741997450508E-8	0.0	7.200486183643069E-10
118.0	104	31	5	3	11	0.1010734336624485	non-ideal	1.8251525838563538E-9	1.9596491736952922E-10	0.0	99.99280755848424	1.8493857496743033E-9	0.031005175856470973	4.6741856741487444E-8	2.591504684123445E-7	2.0450041453864586E-8	0.0	7.217487197475094E-10
119.0	104	31	5	3	11	0.10115934949738149	non-ideal	1.8251923069485513E-9	1.9615550111588204E-10	0.0	99.99280755848424	1.850137180799573E-9	0.030678682031370277	4.7182277015614964E-8	2.6144046841234453E-7	2.057624877007744E-8	0.0	7.22231810607154E-10
120.0	104	31	5	3	11	0.1012447381129301	non-ideal	1.8252320564644539E-9	1.9634542342352064E-10	0.0	99.99280755848424	1.8508984775499987E-9	0.030449723417001917	4.762265673764251E-8	2.6373046841234453E-7	2.0702365341715236E-8	0.0	7.246789428122169E-10
