# Supplementary material for: Multiscale Multiobjective Systems Analysis (MiMoSA): an advanced metabolic modeling framework for complex systems
Source: Sci Rep. 2019 Nov 18;9:16948. doi: 10.1038/s41598-019-53188-0 (PMC6861322; doi:10.1038/s41598-019-53188-0)
Supplement: Supplementary file 2 — Supplemental File 1 [file 41598_2019_53188_MOESM2_ESM.zip › iTery101/.temp/iTery101/data/bio10_0/Attributes_Cell_Diazotroph_49.csv]

Time Step	x	y	Filament Name	Position in Filament	Filament length	Efficiency	Regime	biomass	glycogen	no3	photon	cyanophycin	o2	n2	hco3	co2	urea	nh4
2.0	9	57	5	4	11	0.0		9.129159848783194E-10	1.8863294457602182E-9	0.0	-100.0	3.1537011183057705E-10	3.470003961466189E-10	5.070124215241311E-10	1.8573513034597447E-9	9.811746606182382E-11	0.0	0.0
3.0	9	57	5	4	11	0.0		9.129159848783194E-10	1.8989575195162536E-9	0.0	-100.0	3.133170315289841E-10	0.03251728061595129	9.040563375585652E-10	3.725292888307423E-9	1.8901834373906527E-10	0.0	1.684325059389395E-11
4.0	9	57	5	4	11	0.0		9.129159848783194E-10	1.7934223607614263E-9	0.0	-100.0	3.9784691997148663E-10	0.057833427954560195	1.0802341860485247E-9	5.584927413560978E-9	7.357789123670273E-10	0.0	3.02585678494372E-11
5.0	9	57	5	4	11	0.0		9.129159848783194E-10	1.6920352690375862E-9	0.0	-100.0	4.79634165410519E-10	0.0773820718532981	1.2614420992148526E-9	7.458597161742448E-9	1.2458427694603638E-9	0.0	4.546638755819444E-11
6.0	9	57	5	4	11	0.0		9.129159848783194E-10	1.5785223548182067E-9	0.0	-100.0	5.675482351005091E-10	0.09270377411843264	1.4255631753095138E-9	9.332233598767192E-9	1.8402047963410298E-9	0.0	6.201292370411165E-11
7.0	9	57	5	4	11	0.0		9.129159848783194E-10	1.472568537015061E-9	0.0	-100.0	6.50743133289801E-10	0.10457049311423879	1.5995816300292832E-9	1.1205869962511885E-8	2.390974664292214E-9	5.320700647154143E-15	8.01030166192323E-11
8.0	9	57	5	4	11	0.0		9.129159848783194E-10	1.3751375110844215E-9	0.0	-100.0	7.287495226412643E-10	0.11329494427961988	1.7847723358183988E-9	1.3079506326148397E-8	2.8913535658989245E-9	1.3335303117780456E-14	9.91449259744635E-11
9.0	9	57	5	4	11	0.0		9.129159848783194E-10	1.2852888558991004E-9	0.0	-100.0	8.021270759202176E-10	0.11941405531690544	1.9798533359148994E-9	1.495314268978476E-8	3.347042149877741E-9	1.581251638125703E-14	1.1860890139908484E-10
10.0	9	57	5	4	11	0.0		9.129159848783194E-10	1.202396564401393E-9	0.0	-100.0	8.71256295928941E-10	0.12414548241798531	2.1839742526414602E-9	1.6826779053421122E-8	3.761744332583953E-9	1.4537991057225686E-14	1.3829577882826945E-10
11.0	9	57	5	4	11	0.0		9.129159848783194E-10	1.1259391601240168E-9	0.0	-100.0	9.364568250533495E-10	0.1277102749957115	2.396424018654547E-9	1.8700415417057485E-8	4.138517094471276E-9	1.2559711930842124E-14	1.5791877650405075E-10
12.0	9	57	5	4	11	0.0		9.129159848783194E-10	1.055435066413089E-9	0.0	-100.0	9.980238550057348E-10	0.13067927524287015	2.6165454918292644E-9	2.057405178069385E-8	4.480183546505196E-9	1.1613770599136541E-14	1.7743439486535336E-10
13.0	9	57	5	4	11	0.0		9.129159848783194E-10	9.904375047184063E-10	0.0	-100.0	1.0560482504171176E-9	0.1333392997265716	2.8441902458400363E-9	2.2447688144330212E-8	4.79119640467866E-9	1.1062228499771234E-14	1.9660416903801458E-10
14.0	9	57	5	4	11	0.0		9.129159848783194E-10	9.305337437318182E-10	0.0	-100.0	1.1107183489618343E-9	0.1352295437921215	3.078965457962721E-9	2.4321324507966572E-8	5.074626478704724E-9	1.0974860782851964E-14	2.154595667992261E-10
15.0	9	57	5	4	11	0.0		9.129159848783194E-10	8.753397798878852E-10	0.0	-100.0	1.1622215698077753E-9	0.13745868586500687	3.3204753629816045E-9	2.6194960871602936E-8	5.333207876923776E-9	9.54013646452879E-15	2.342206419887957E-10
16.0	9	57	5	4	11	0.0		9.129159848783194E-10	8.244995310041244E-10	0.0	-100.0	1.210491984939903E-9	0.13839916089379248	3.568953915396455E-9	2.80685972352393E-8	5.571874188885846E-9	7.808692488321196E-15	2.521874623680072E-10
17.0	9	57	5	4	11	0.0		9.129159848783194E-10	7.776843228390462E-10	0.0	-100.0	1.2554838692458873E-9	0.1396601933859933	3.824583391203864E-9	2.9942233598875656E-8	5.795024284044256E-9	8.950954833605059E-15	2.698034954898919E-10
18.0	9	57	5	4	11	0.0		9.129159848783194E-10	7.345875154922961E-10	0.0	-100.0	1.2972251196109754E-9	0.12040568317608448	4.087364950518025E-9	3.181586996251202E-8	6.006058358399827E-9	8.621256301719258E-15	2.870436047913054E-10
19.0	9	57	5	4	11	0.0		9.129159848783194E-10	6.949226348597155E-10	0.0	-100.0	1.3358668190253446E-9	0.10664424214828705	4.356994524266194E-9	3.3689506326148376E-8	6.206906564450403E-9	6.814984603404645E-15	3.0441391456975385E-10
20.0	9	57	5	4	11	0.0		9.129159848783194E-10	6.584226893730213E-10	0.0	-100.0	1.3716124074597852E-9	0.09514194508236616	4.633028913266025E-9	3.556314268978474E-8	6.398736947566961E-9	6.0495244914960594E-15	3.21292538332641E-10
21.0	9	57	5	4	11	0.0		9.129159848783194E-10	6.248404880390342E-10	0.0	-100.0	1.4045780972161672E-9	0.08566838688924254	4.9152380500320585E-9	3.7436779053421096E-8	6.583351473346652E-9	6.504451426947666E-15	3.3794903762494073E-10
22.0	104	30	5	4	11	0.0		9.129159848783194E-10	5.939484336221945E-10	0.0	-100.0	1.4349841476446733E-9	0.07753959912952917	5.203133044264327E-9	3.931041541705746E-8	6.761280314319588E-9	6.892836709854582E-15	3.5766233070232403E-10
23.0	104	30	5	4	11	0.0	non-ideal	9.129159848783194E-10	5.655346957301502E-10	0.0	0.0	1.4629475058408408E-9	0.06370248035223745	5.584104588711843E-9	4.160046844146139E-8	6.958628178759948E-9	3.046509633834206E-15	3.687372927494705E-10
24.0	104	30	5	4	11	0.0	non-ideal	9.167111647666501E-10	4.829264998452254E-10	0.0	99.99274711999114	1.5439464686558621E-9	0.053754379821807204	5.831881985386591E-9	4.389046841236644E-8	7.27595898620021E-9	-5.645063248029899E-15	3.7936291968442956E-10
25.0	104	30	5	4	11	1.1864040015494604	non-ideal	9.202930718643964E-10	4.512813507519916E-10	0.0	99.99274711999114	1.5749772202697507E-9	0.04729160370313501	6.204010914980571E-9	4.618046841234429E-8	7.481436058883807E-9	-1.713989738581694E-15	3.9093977661213146E-10
26.0	104	30	5	4	11	1.1212140965190132	non-ideal	9.233235258190313E-10	4.2726449214434453E-10	0.0	99.99274711999114	1.5984496914055081E-9	0.04329840603698277	6.59430780330549E-9	4.8470468412344275E-8	7.670920775849684E-9	0.0	4.020284970502709E-10
27.0	104	30	5	4	11	0.9498328731870388	non-ideal	9.261296346343258E-10	4.01719353304328E-10	0.0	99.99274711999114	1.6233454048878218E-9	0.040119514698780355	6.9803762021145105E-9	5.076046841234428E-8	7.864511818397808E-9	0.0	4.130033865284568E-10
28.0	104	30	5	4	11	0.8805218022572199	non-ideal	9.287641528216359E-10	3.783841817830441E-10	0.0	99.99274711999114	1.6460145022816567E-9	0.03842485658869277	7.371408215843079E-9	5.305046841234428E-8	8.053850701137156E-9	0.0	4.248882807203182E-10
29.0	104	30	5	4	11	0.8275814976225728	non-ideal	9.312219746188297E-10	3.578199543514234E-10	0.0	99.99274711999114	1.6659181719435827E-9	0.03674085451533946	7.768815249261261E-9	5.534046841234423E-8	8.237593249347589E-9	0.0	4.355767938762043E-10
30.0	104	30	5	4	11	0.77289005521747	non-ideal	9.33520269555189E-10	3.3940939579481046E-10	0.0	99.99274711999114	1.6836705993650986E-9	0.035355302013978136	8.171119153138659E-9	5.763046841234425E-8	8.41700504403416E-9	0.0	4.4714125483367794E-10
31.0	104	30	5	4	11	0.7234546263413288	non-ideal	9.356788913237202E-10	3.2286084894638663E-10	0.0	99.99274711999114	1.6995656685036736E-9	0.034135362528983915	8.577634412019717E-9	5.992046841234425E-8	8.592645434630872E-9	0.0	4.582920135320711E-10
32.0	104	30	5	4	11	0.6801451449658426	non-ideal	9.377133492264677E-10	3.080179212405569E-10	0.0	99.99274711999114	1.7137639811621838E-9	0.03340356041384416	8.988005086656833E-9	6.221046841234426E-8	8.764784929614158E-9	0.0	4.693245370322054E-10
33.0	104	30	5	4	11	0.6416177241320791	non-ideal	9.39636935665568E-10	2.947152040736377E-10	0.0	99.99274711999114	1.7264344749001936E-9	0.0323313758279267	9.4018526998992E-9	6.450046841234426E-8	8.933721848435784E-9	0.0	4.801168194507483E-10
34.0	105	31	5	4	11	0.6071924958628827	non-ideal	9.414615931810802E-10	2.8279393360803025E-10	0.0	99.99280755848424	1.7377382163686519E-9	0.031641319622235035	9.818809366583118E-9	6.679046841234426E-8	9.09974864473236E-9	0.0	4.896933576766479E-10
35.0	105	31	5	4	11	0.5764594867435632	non-ideal	9.431979559288116E-10	2.7211367686419026E-10	0.0	99.99280755848424	1.7478179900841053E-9	0.03214609345976542	1.0238551965502392E-8	6.908046841234427E-8	9.26312349374176E-9	0.0	4.973418610544997E-10
36.0	105	31	5	4	11	0.5490192375734912	non-ideal	9.44855437789895E-10	2.625490676974304E-10	0.0	99.99280755848424	1.7568009564409623E-9	0.03187418259854342	1.0660791097572579E-8	7.137046841234427E-8	9.42407809250271E-9	0.0	5.048130244368471E-10
37.0	105	31	5	4	11	0.5244977993976893	non-ideal	9.464424013639613E-10	2.539871604400015E-10	0.0	99.99280755848424	1.764801726295007E-9	0.03231582988828217	1.108526691920929E-8	7.366046841234427E-8	9.582821844662651E-9	0.0	5.11815845319346E-10
38.0	105	31	5	4	11	0.5025726463865333	non-ideal	9.479662880761014E-10	2.4632629984730104E-10	0.0	99.99280755848424	1.7719234490668572E-9	0.03197182604681356	1.1511746172166973E-8	7.595046841234427E-8	9.739543977202247E-9	0.0	5.194489090487042E-10
39.0	105	31	5	4	11	0.48296074267827704	non-ideal	9.49433712923143E-10	2.3947509709371216E-10	0.0	99.99280755848424	1.7782585756196703E-9	0.03169293880728123	1.1940018163924482E-8	7.824046841234428E-8	9.89441580866366E-9	0.0	5.27138915506414E-10
40.0	105	31	5	4	11	0.4654076307283593	non-ideal	9.508505720819827E-10	2.333513874544377E-10	0.0	99.99280755848424	1.7838903586146547E-9	0.03134011646242533	1.2369894798162338E-8	8.053046841234428E-8	1.0047591782151936E-8	0.0	5.340700100291793E-10
41.0	105	31	5	4	11	0.44969174302303505	non-ideal	9.522221187508261E-10	2.278812884329052E-10	0.0	99.99280755848424	1.7888934658965451E-9	0.03105486518115462	1.2801206398167614E-8	8.282046841234428E-8	1.0199211764134645E-8	0.0	5.409219335980558E-10
42.0	105	31	5	4	11	0.4356145393486975	non-ideal	9.535530212299796E-10	2.2299837147916042E-10	0.0	99.99280755848424	1.7933347279515958E-9	0.0313616717129661	1.3233799212419912E-8	8.511046841234428E-8	1.0349402679147503E-8	0.0	5.477582352464814E-10
43.0	105	31	5	4	11	0.4229950285087289	non-ideal	9.548474535997332E-10	2.1864291216206346E-10	0.0	99.99280755848424	1.7972745640946615E-9	0.03112040040311662	1.3667537405821477E-8	8.740046841234429E-8	1.0498278619598683E-8	0.0	5.546588700033886E-10
44.0	105	31	5	4	11	0.41168026524928525	non-ideal	9.56109146445439E-10	2.147612119606579E-10	0.0	99.99280755848424	1.8007671703626351E-9	0.0307760121066848	1.4102298617667156E-8	8.96904684123443E-8	1.0645942968044284E-8	0.0	5.610992290611718E-10
45.0	105	31	5	4	11	0.40153279496864613	non-ideal	9.573414074900435E-10	2.1130499680761014E-10	0.0	99.99280755848424	1.8038607302709767E-9	0.03061088709669545	1.453797027251576E-8	9.19804684123443E-8	1.0792490197020076E-8	0.0	5.677204022751491E-10
46.0	105	31	5	4	11	0.3924211690101484	non-ideal	9.585472109094718E-10	2.0823087129603342E-10	0.0	99.99280755848424	1.806599207042053E-9	0.030991403059624525	1.4974455306322277E-8	9.427046841234431E-8	1.0938004569760719E-8	0.0	5.735419379872883E-10
47.0	105	31	5	4	11	0.38424188526158	non-ideal	9.597291973972397E-10	2.0549982012254667E-10	0.0	99.99280755848424	1.80902144790083E-9	0.03131343552040155	1.5411663046324587E-8	9.656046841234431E-8	1.1082563600868635E-8	0.0	5.791688619786472E-10
48.0	105	31	5	4	11	0.3768910614455878	non-ideal	9.60889732921846E-10	2.0307677764960272E-10	0.0	99.99280755848424	1.8111626979740695E-9	0.031145084757948648	1.5849514296805884E-8	9.885046841234431E-8	1.1226236845168328E-8	0.0	5.848755773141204E-10
49.0	105	31	5	4	11	0.37028317959902807	non-ideal	9.6203092950033E-10	2.0093022122644596E-10	0.0	99.99280755848424	1.813054422263059E-9	0.030824576423444737	1.6287937032979022E-8	1.0114046841234432E-7	1.1369087710760032E-8	0.0	5.887088131746893E-10
50.0	105	31	5	4	11	0.36433904413742196	non-ideal	9.631546751344176E-10	1.9903181958549737E-10	0.0	99.99280755848424	1.814724893621357E-9	0.030580390464965454	1.672686688160373E-8	1.0343046841234432E-7	1.1511173661661253E-8	0.0	5.9298417262568E-10
51.0	105	31	5	4	11	0.3589887446900481	non-ideal	9.642626472677593E-10	1.9735610911294172E-10	0.0	99.99280755848424	1.8161992799602905E-9	0.030936169354349424	1.7166244991166196E-8	1.0572046841234432E-7	1.1652547240903191E-8	0.0	5.972490086750359E-10
52.0	105	31	5	4	11	0.3541664326658177	non-ideal	9.653563506881915E-10	1.9588020598435528E-10	0.0	99.99280755848424	1.817500416230477E-9	0.03125820512717071	1.7606020073684444E-8	1.0801046841234432E-7	1.179325570624151E-8	0.0	6.015598676329358E-10
53.0	104	30	5	4	11	0.3498181625812564	non-ideal	9.664371307093118E-10	1.945835438231019E-10	0.0	99.99274711999114	1.8186486791477436E-9	0.03084244644281349	1.804614556962387E-8	1.1030046841234433E-7	1.1933342220053414E-8	0.0	6.068474730657799E-10
54.0	104	30	5	4	11	0.34589402991204093	non-ideal	9.675061855332198E-10	1.9344763254290502E-10	0.0	99.99274711999114	1.8196622488166476E-9	0.030376347609690806	1.8486579260554743E-8	1.1259046841234433E-7	1.2072846336528818E-8	0.0	6.152334201573603E-10
55.0	104	30	5	4	11	0.3423479281386106	non-ideal	9.685645912208983E-10	1.9245587773837723E-10	0.0	99.99274711999114	1.8205575698901919E-9	0.02962344945348617	1.8927284170015407E-8	1.1488046841234433E-7	1.2211803561157419E-8	0.0	6.23079475217066E-10
56.0	104	30	5	4	11	0.3391416059224349	non-ideal	9.696133082153154E-10	1.9159336033201151E-10	0.0	99.99274711999114	1.8213492704222833E-9	0.028912175143725575	1.936822657013222E-8	1.1717046841234433E-7	1.235024656305923E-8	0.0	6.294415883150037E-10
57.0	104	30	5	4	11	0.33623878364207666	non-ideal	9.706531848361274E-10	1.908466769260475E-10	0.0	99.99274711999114	1.8220502741434553E-9	0.02832863200329688	1.9809375242441254E-8	1.1946046841234434E-7	1.2488205469387255E-8	0.0	6.350218397754725E-10
58.0	104	30	5	4	11	0.33360419099610567	non-ideal	9.716849891539235E-10	1.9020378722370913E-10	0.0	99.99274711999114	1.8226724987667732E-9	0.0283183685898685	2.025070420090578E-8	1.2175046841234434E-7	1.2625707144441788E-8	0.0	6.404936590581744E-10
59.0	104	30	5	4	11	0.33121268212875543	non-ideal	9.727094047279506E-10	1.8965387373766754E-10	0.0	99.99274711999114	1.823226386935803E-9	0.028279935421302596	2.0692188899801225E-8	1.2404046841234434E-7	1.276277656601093E-8	0.0	6.463158539403538E-10
60.0	104	30	5	4	11	0.3290376662417692	non-ideal	9.73727040414116E-10	1.8918722249436915E-10	0.0	99.99274711999114	1.8237212889828114E-9	0.0283152201957812	2.113380743811395E-8	1.2633046841234434E-7	1.2899436560713166E-8	0.0	6.525585726093418E-10
61.0	104	30	5	4	11	0.32705562520428644	non-ideal	9.747384414280419E-10	1.8879510881300956E-10	0.0	99.99274711999114	1.8241656240788097E-9	0.02825576307705043	2.157554055004377E-8	1.2862046841234435E-7	1.3035707929782237E-8	0.0	6.562436447009789E-10
62.0	104	30	5	4	11	0.3252465287463926	non-ideal	9.75744091677485E-10	1.8846969760712508E-10	0.0	99.99274711999114	1.8245668241360327E-9	0.027873807918820704	2.2017370481849644E-8	1.3091046841234435E-7	1.317160991921108E-8	0.0	6.617135021254209E-10
63.0	104	30	5	4	11	0.3235910380723447	non-ideal	9.767444268539643E-10	1.8820395433898588E-10	0.0	99.99274711999114	1.8249316398779266E-9	0.02752271480230648	2.2459282007328347E-8	1.3320046841234435E-7	1.3307159986325779E-8	0.0	6.65964373198965E-10
64.0	104	30	5	4	11	0.32207397266143795	non-ideal	9.777398321432083E-10	1.8799156273942375E-10	0.0	99.99274711999114	1.8252659707022466E-9	0.027637933378604276	2.2901260799814872E-8	1.3549046841234436E-7	1.3442374415882274E-8	0.0	6.69840269390746E-10
65.0	104	30	5	4	11	0.3206793701574114	non-ideal	9.78730653175553E-10	1.8782685361554012E-10	0.0	99.99274711999114	1.8255751630595084E-9	0.027259500572874656	2.334329454869878E-8	1.3778046841234436E-7	1.3577268035787684E-8	0.0	6.726335671793058E-10
66.0	104	31	5	4	11	0.319394751519058	non-ideal	9.797171993753952E-10	1.877047378436338E-10	0.0	99.99280755848424	1.8258639719719316E-9	0.027533512269078006	2.3785372201289542E-8	1.4007046841234436E-7	1.3711854535779946E-8	0.0	6.755560986673553E-10
67.0	104	31	5	4	11	0.31820868190310747	non-ideal	9.80699743817931E-10	1.8762065926797296E-10	0.0	99.99280755848424	1.826136557371292E-9	0.0283709426398865	2.4227483475771896E-8	1.4236046841234436E-7	1.3846146559476163E-8	0.0	6.764255857154852E-10
68.0	104	31	5	4	11	0.31710964712892276	non-ideal	9.816785339686959E-10	1.875705095696039E-10	0.0	99.99280755848424	1.8263967396885921E-9	0.029156068185810177	2.4669619883845416E-8	1.4465046841234437E-7	1.3980155818148495E-8	0.0	6.792078366757504E-10
69.0	104	31	5	4	11	0.316089567766054	non-ideal	9.826537850572503E-10	1.8755061098969101E-10	0.0	99.99280755848424	1.8266477407715425E-9	0.02921602276190514	2.5111772863874282E-8	1.4694046841234437E-7	1.4113893364380876E-8	0.0	6.817473208665626E-10
70.0	104	31	5	4	11	0.31513819999522125	non-ideal	9.836256937712488E-10	1.8755766658355597E-10	0.0	99.99280755848424	1.8268926087782037E-9	0.029293333184824893	2.5553935875319514E-8	1.4923046841234437E-7	1.424736908561443E-8	0.0	6.856632449031085E-10
71.0	104	31	5	4	11	0.314249697817516	non-ideal	9.845944330871831E-10	1.8758871836717988E-10	0.0	99.99280755848424	1.8271339134051917E-9	0.0298434748776966	2.5996102335169173E-8	1.5152046841234437E-7	1.4380592419950826E-8	0.0	6.885812388332869E-10
72.0	104	31	5	4	11	0.31341652615593507	non-ideal	9.855601576194749E-10	1.8764111514656548E-10	0.0	99.99280755848424	1.8273739776077809E-9	0.030384019960959057	2.6438266672529817E-8	1.5381046841234438E-7	1.4513572050672137E-8	0.0	6.901824909373425E-10
73.0	104	31	5	4	11	0.312632859624574	non-ideal	9.86523005074046E-10	1.8771247978051267E-10	0.0	99.99280755848424	1.82761483905428E-9	0.03084823014211269	2.6880423847536663E-8	1.5610046841234438E-7	1.4646316099771532E-8	0.0	6.92079893846409E-10
74.0	104	31	5	4	11	0.31189332681704107	non-ideal	9.874830981530878E-10	1.878006819143369E-10	0.0	99.99280755848424	1.8278582977967604E-9	0.03127199828327969	2.732256940280055E-8	1.5839046841234438E-7	1.4778832142457688E-8	0.0	6.946663171168199E-10
75.0	104	31	5	4	11	0.31119315810625225	non-ideal	9.884405465288938E-10	1.879038127002685E-10	0.0	99.99280755848424	1.8281059464874854E-9	0.031666255416973425	2.776469943213254E-8	1.6068046841234438E-7	1.491112724677901E-8	0.0	6.971553652869726E-10
76.0	104	31	5	4	11	0.3105282101551494	non-ideal	9.893954456752315E-10	1.8802016225820747E-10	0.0	99.99280755848424	1.8283591335702953E-9	0.031955695368158045	2.820681019150955E-8	1.629704684123444E-7	1.5043208126003223E-8	0.0	6.987455142344579E-10
77.0	104	31	5	4	11	0.3098939483112775	non-ideal	9.903478803117154E-10	1.8814819959980207E-10	0.0	99.99280755848424	1.8286190708509486E-9	0.03234881002402676	2.864889854813219E-8	1.652604684123444E-7	1.517508101700288E-8	0.0	7.020399820599471E-10
78.0	104	31	5	4	11	0.3092869430298152	non-ideal	9.912979283322072E-10	1.8828655388075366E-10	0.0	99.99280755848424	1.828886868994117E-9	0.03208503329464204	2.9090962031771E-8	1.6755046841234442E-7	1.5306751686162596E-8	0.0	7.050624985476245E-10
79.0	104	31	5	4	11	0.30870503118220827	non-ideal	9.922456578817965E-10	1.884339981790738E-10	0.0	99.99280755848424	1.8291634248768233E-9	0.032368735467555726	2.9532998067020092E-8	1.6984046841234442E-7	1.5438225697412546E-8	0.0	7.07150813785119E-10
80.0	104	31	5	4	11	0.30814509306353055	non-ideal	9.931911299009578E-10	1.8858943540307183E-10	0.0	99.99280755848424	1.8294495414703588E-9	0.03169752418945481	2.997500454032778E-8	1.7213046841234442E-7	1.5569508245835645E-8	0.0	7.106254675607971E-10
81.0	104	31	5	4	11	0.3076048274331702	non-ideal	9.941343982329182E-10	1.8875188415803097E-10	0.0	99.99280755848424	1.8297458974545261E-9	0.030995616831696417	3.0416979515262355E-8	1.7442046841234443E-7	1.5700604267453524E-8	0.0	7.118598737463445E-10
82.0	104	31	5	4	11	0.3070819612344746	non-ideal	9.950755095547722E-10	1.889204673272188E-10	0.0	99.99280755848424	1.830053059420698E-9	0.030952502766009266	3.0858921210950634E-8	1.7671046841234443E-7	1.5831518460433962E-8	0.0	7.138706294050282E-10
83.0	104	31	5	4	11	0.3065741922196919	non-ideal	9.960145065381796E-10	1.8909440131878377E-10	0.0	99.99280755848424	1.8303715484198992E-9	0.030440393507437942	3.1300828293779086E-8	1.7900046841234443E-7	1.5962255204430716E-8	0.0	7.148247909046258E-10
84.0	104	32	5	4	11	0.30608024150431146	non-ideal	9.96951427310952E-10	1.892729861988335E-10	0.0	99.99286799701387	1.8307017887181064E-9	0.030155502454047495	3.17426995088362E-8	1.8129046841234443E-7	1.6092818692471132E-8	0.0	7.168328341785802E-10
85.0	104	32	5	4	11	0.30559865087289845	non-ideal	9.978863053994945E-10	1.894556087275573E-10	0.0	99.99286799701387	1.8310441234877488E-9	0.030348365776616204	3.2184533703779956E-8	1.835804684123445E-7	1.622321279913313E-8	0.0	7.179049200078193E-10
86.0	104	32	5	4	11	0.30512793899324187	non-ideal	9.988191689047387E-10	1.8964170059366885E-10	0.0	99.99286799701387	1.8313988109997195E-9	0.030424678712494598	3.2626329744048424E-8	1.858704684123445E-7	1.6353441522843765E-8	0.0	7.180853724366197E-10
87.0	104	32	5	4	11	0.3046663509472023	non-ideal	9.997500450670166E-10	1.8983076436351368E-10	0.0	99.99286799701387	1.831766125572497E-9	0.030021171912263903	3.306808702298894E-8	1.881604684123445E-7	1.648350842744593E-8	0.0	7.176685979339864E-10
88.0	104	32	5	4	11	0.3042136182517761	non-ideal	1.0006789574584082E-9	1.9002235759111202E-10	0.0	99.99286799701387	1.8321462393204818E-9	0.03034734246151648	3.3509804756078044E-8	1.904504684123445E-7	1.6613417011525076E-8	0.0	7.195435979307805E-10
89.0	104	32	5	4	11	0.3037685536594569	non-ideal	1.001605926078364E-9	1.9021608686408964E-10	0.0	99.99286799701387	1.8325392736978063E-9	0.030386273404970753	3.395148222589597E-8	1.927404684123445E-7	1.6743170637488922E-8	0.0	7.194179704943658E-10
90.0	104	32	5	4	11	0.3033299975956347	non-ideal	1.0025309707520805E-9	1.9041160224874968E-10	0.0	99.99286799701387	1.8329453714967116E-9	0.029998759033155385	3.4393119146590596E-8	1.950304684123445E-7	1.6872772421480367E-8	0.0	7.203197183972994E-10
91.0	104	32	5	4	11	0.3028978996898474	non-ideal	1.0034541058756839E-9	1.9060859256837065E-10	0.0	99.99286799701387	1.8333645330692027E-9	0.030192209165153132	3.4834714698771055E-8	1.973204684123445E-7	1.70022255525071E-8	0.0	7.227356985324612E-10
92.0	104	32	5	4	11	0.3024704878324705	non-ideal	1.0043753469037324E-9	1.9080678223899174E-10	0.0	99.99286799701387	1.8337968502383174E-9	0.02985308607339926	3.527626883063718E-8	1.996104684123445E-7	1.7131532876179358E-8	0.0	7.238826072809762E-10
93.0	104	32	5	4	11	0.30204811134873166	non-ideal	1.0052947068654785E-9	1.9100592618961023E-10	0.0	99.99286799701387	1.8342423173451713E-9	0.03010235453683248	3.5717781147409464E-8	2.019004684123445E-7	1.7260697261629503E-8	0.0	7.257897785702398E-10
94.0	104	32	5	4	11	0.3016299779056303	non-ideal	1.0062121971382064E-9	1.912058080071716E-10	0.0	99.99286799701387	1.8347009146921851E-9	0.03077336388112068	3.615925137023947E-8	2.0419046841234451E-7	1.7389721456104467E-8	0.0	7.286548827104469E-10
95.0	104	32	5	4	11	0.3012155466038547	non-ideal	1.0071278280309115E-9	1.914062361584186E-10	0.0	99.99286799701387	1.835172611083332E-9	0.031182122241143605	3.660067932117064E-8	2.0648046841234452E-7	1.751860809567392E-8	0.0	7.294986679970576E-10
96.0	104	32	5	4	11	0.3008044666494142	non-ideal	1.0080416088510783E-9	1.9160704149325983E-10	0.0	99.99286799701387	1.8356573560374238E-9	0.03143249421410523	3.704206485982096E-8	2.0877046841234452E-7	1.7647359729851793E-8	0.0	7.309917922209659E-10
97.0	104	32	5	4	11	0.3003964081707574	non-ideal	1.0089535482355708E-9	1.9180807499010412E-10	0.0	99.99286799701387	1.8361550858323268E-9	0.030993339036537965	3.748340790051174E-8	2.1106046841234452E-7	1.7775978819861447E-8	0.0	7.324174903569529E-10
98.0	104	32	5	4	11	0.2999911491748074	non-ideal	1.0098636531721514E-9	1.9200920554653624E-10	0.0	99.99286799701387	1.8366657033654483E-9	0.03135607478001279	3.7924708281234245E-8	2.1335046841234447E-7	1.790446778480525E-8	0.0	7.34604909787615E-10
99.0	104	32	5	4	11	0.29958814495173336	non-ideal	1.0107719305103478E-9	1.9221031817131367E-10	0.0	99.99286799701387	1.8371891263924803E-9	0.030965137812061005	3.8365966023309675E-8	2.1564046841234447E-7	1.8032828920932365E-8	0.0	7.35851949161025E-10
100.0	104	32	5	4	11	0.2991873467612973	non-ideal	1.011678386733319E-9	1.9241131201809405E-10	0.0	99.99286799701387	1.8377252559101738E-9	0.030595436087542494	3.880718113722267E-8	2.1793046841234448E-7	1.8161064467955392E-8	0.0	7.365237461813008E-10
101.0	104	32	5	4	11	0.2987886306088817	non-ideal	1.0125830267850495E-9	1.9261209913041058E-10	0.0	99.99286799701387	1.8382739591831113E-9	0.031149409125324795	3.9248353517256483E-8	2.2022046841234448E-7	1.828917664561768E-8	0.0	7.388240464866852E-10
102.0	104	32	5	4	11	0.298391485342546	non-ideal	1.0134858561627387E-9	1.928126030243604E-10	0.0	99.99286799701387	1.8388351366405E-9	0.03148726300983445	3.968948330987137E-8	2.2251046841234448E-7	1.8417167537306247E-8	0.0	7.414197246785418E-10
103.0	104	32	5	4	11	0.29799608881425266	non-ideal	1.0143868795773428E-9	1.9301275714258577E-10	0.0	99.99286799701387	1.8394086543990866E-9	0.0315178818316063	4.013057051981251E-8	2.2480046841234448E-7	1.8545039220406474E-8	0.0	7.418872435139629E-10
104.0	105	33	5	4	11	0.29760217716092474	non-ideal	1.0152861008143985E-9	1.9321250420689183E-10	0.0	99.99292843558004	1.8399943681563983E-9	0.0315724689791422	4.057161514083504E-8	2.270904684123445E-7	1.867279372570059E-8	0.0	7.416901304962946E-10
105.0	105	33	5	4	11	0.2972094397159472	non-ideal	1.016183524412563E-9	1.934118066418254E-10	0.0	99.99292843558004	1.8405921614688445E-9	0.03144695341853817	4.101261736332946E-8	2.293804684123445E-7	1.8800432832682143E-8	0.0	7.363134957029299E-10
106.0	105	33	5	4	11	0.296818120010484	non-ideal	1.0170791543283163E-9	1.9361061045030647E-10	0.0	99.99292843558004	1.841201888631633E-9	0.031331237705419505	4.145357724284057E-8	2.316704684123445E-7	1.8927958598936126E-8	0.0	7.315134019425745E-10
107.0	105	33	5	4	11	0.296428020552003	non-ideal	1.0179729942702844E-9	1.938088789262293E-10	0.0	99.99292843558004	1.8418234019803591E-9	0.031232813457620037	4.1894494844212774E-8	2.339604684123445E-7	1.9055372896438563E-8	0.0	7.274271066515459E-10
108.0	105	33	5	4	11	0.29603905398554364	non-ideal	1.0188650476230162E-9	1.9400658206664676E-10	0.0	99.99292843558004	1.8424565579623783E-9	0.031083917048582252	4.2335370286101366E-8	2.362504684123445E-7	1.9182677536361965E-8	0.0	7.240986913446604E-10
109.0	105	33	5	4	11	0.2956511074788152	non-ideal	1.019755317396053E-9	1.9420369482981354E-10	0.0	99.99292843558004	1.8431012047202108E-9	0.03100443989402528	4.277620365703921E-8	2.385404684123445E-7	1.9309874299489977E-8	0.0	7.22671334124825E-10
110.0	105	33	5	4	11	0.29526405100186015	non-ideal	1.0206438068035017E-9	1.9440019668821143E-10	0.0	99.99292843558004	1.8437572001092832E-9	0.030939390848184804	4.3216995114430416E-8	2.408304684123445E-7	1.9436964905442502E-8	0.0	7.213549103077414E-10
111.0	105	33	5	4	11	0.29487794650853155	non-ideal	1.0215305193904174E-9	1.945960709773609E-10	0.0	99.99292843558004	1.8444244037884567E-9	0.031051501552494927	4.3657744835169E-8	2.431204684123445E-7	1.9563951030282652E-8	0.0	7.215084730205533E-10
112.0	105	33	5	4	11	0.2944928982220788	non-ideal	1.0224154576890384E-9	1.9479130451617157E-10	0.0	99.99292843558004	1.8451026465106734E-9	0.031119779066811352	4.409845283916315E-8	2.454104684123445E-7	1.969083436487369E-8	0.0	7.201189539875884E-10
113.0	105	33	5	4	11	0.29410856420965037	non-ideal	1.0232986249433157E-9	1.9498588730885267E-10	0.0	99.99292843558004	1.84579179377436E-9	0.031286066150039156	4.4539119348154464E-8	2.477004684123445E-7	1.9817616499909957E-8	0.0	7.178640496334271E-10
114.0	105	33	5	4	11	0.29372517497136097	non-ideal	1.0241800241154195E-9	1.9517981182419448E-10	0.0	99.99292843558004	1.8464916906656938E-9	0.031231575138621164	4.4979744467935345E-8	2.499904684123445E-7	1.994429903043907E-8	0.0	7.182771990431765E-10
115.0	105	32	5	4	11	0.29334263124174387	non-ideal	1.0250596584461994E-9	1.9537307307379547E-10	0.0	99.99286799701387	1.8472021945635662E-9	0.0311205069038558	4.542032837481646E-8	2.522804684123445E-7	2.0070883496103052E-8	0.0	7.185387836272384E-10
116.0	105	32	5	4	11	0.29296102014590314	non-ideal	1.0259375304729197E-9	1.9556565615993713E-10	0.0	99.99286799701387	1.8479231431478481E-9	0.03123005187082043	4.586087113042804E-8	2.545704684123445E-7	2.0197371585067578E-8	0.0	7.196481686112942E-10
117.0	105	32	5	4	11	0.2925801018204225	non-ideal	1.0268136432627146E-9	1.9575757194237557E-10	0.0	99.99286799701387	1.8486543993350694E-9	0.030909554542108728	4.630137293656747E-8	2.568604684123445E-7	2.032376462487993E-8	0.0	7.203456538119698E-10
118.0	105	32	5	4	11	0.2922000470128244	non-ideal	1.0276879999070458E-9	1.9594882181017098E-10	0.0	99.99286799701387	1.8493958175382923E-9	0.031020888843901813	4.6741833948590946E-8	2.591504684123445E-7	2.045006407011882E-8	0.0	7.221104076546657E-10
119.0	105	32	5	4	11	0.29182085842191796	non-ideal	1.0285606027003582E-9	1.961394074931381E-10	0.0	99.99286799701387	1.8501472338640751E-9	0.030694136875678957	4.718225420295324E-8	2.6144046841234453E-7	2.0576271386763743E-8	0.0	7.22493043046177E-10
120.0	105	32	5	4	11	0.2914422645102095	non-ideal	1.0294314551955778E-9	1.9632933198238334E-10	0.0	99.99286799701387	1.8509085303062287E-9	0.03046482107907539	4.7622633989087785E-8	2.6373046841234453E-7	2.0702387931315723E-8	0.0	7.249465107467131E-10
