# Supplementary material for: Multiscale Multiobjective Systems Analysis (MiMoSA): an advanced metabolic modeling framework for complex systems
Source: Sci Rep. 2019 Nov 18;9:16948. doi: 10.1038/s41598-019-53188-0 (PMC6861322; doi:10.1038/s41598-019-53188-0)
Supplement: Supplementary file 2 — Supplemental File 1 [file 41598_2019_53188_MOESM2_ESM.zip › iTery101/.temp/iTery101/data/bio10_0/Attributes_Cell_Diazotroph_50.csv]

Time Step	x	y	Filament Name	Position in Filament	Filament length	Efficiency	Regime	biomass	glycogen	no3	photon	cyanophycin	o2	n2	hco3	co2	urea	nh4
2.0	87	138	5	5	11	0.0	non-ideal	4.636073923994214E-10	1.8790510094808774E-9	0.0	0.0	3.141137682845256E-10	3.4571374619395733E-10	5.088551080752159E-10	1.869452559039243E-9	9.884706842290238E-11	0.0	0.0
3.0	87	138	5	5	11	0.0	non-ideal	4.829546279126604E-10	1.8049360564073286E-9	0.0	99.9992746883261	3.8691242346086194E-10	0.03254236498276897	7.200780476754567E-10	3.725353964604199E-9	5.812808463528874E-10	0.0	1.684813557239157E-11
4.0	87	138	5	5	11	7.9962986939445395	non-ideal	5.045838045395336E-10	1.6752994475893695E-9	0.0	99.9992746883261	4.849392054926626E-10	0.057881292269607545	8.625146189605495E-10	5.584987272056621E-9	1.2822916725868158E-9	0.0	3.026684761958526E-11
5.0	87	138	5	5	11	8.658074019869888	non-ideal	5.32125052542252E-10	1.5191282995307431E-9	0.0	99.9992746883261	5.968481523349265E-10	0.07744805323029051	9.68418870831947E-10	7.458655046780543E-9	2.1485300394660024E-9	0.0	4.5478775188830074E-11
6.0	87	138	5	5	11	10.664893585391013	non-ideal	5.563568208253695E-10	1.4178614218987706E-9	0.0	99.9992746883261	6.782341190829234E-10	0.09278308557058103	1.1488610821222927E-9	9.332291489433442E-9	2.6611896906565085E-9	0.0	6.202962715420495E-11
7.0	87	138	5	5	11	9.028838354203714	non-ideal	5.774430469913709E-10	1.3262023492080074E-9	0.0	99.9992746883261	7.538900822991469E-10	0.10466109445541716	1.3417269863722085E-9	1.120592785318779E-8	3.1158141613236426E-9	5.322749586391725E-15	8.01242403698521E-11
8.0	87	138	5	5	11	7.620038029831524	non-ideal	5.962977373746239E-10	1.2387350321379207E-9	0.0	99.9992746883261	8.266976575350832E-10	0.11339503190862549	1.5399261428861809E-9	1.3079564216824316E-8	3.548631182388556E-9	1.9971776262921387E-15	9.917111014536619E-11
9.0	87	138	5	5	11	6.650514004140409	non-ideal	6.133071128064462E-10	1.1578924894353636E-9	0.0	99.9992746883261	8.953677581589388E-10	0.11952302200645055	1.7467857352826826E-9	1.495320058046068E-8	3.943331678873392E-9	-5.35043378941416E-15	1.1864040556041066E-10
10.0	87	138	5	5	11	5.881777965820184	non-ideal	6.287334508427559E-10	1.0834965365799547E-9	0.0	99.9992746883261	9.600494444058725E-10	0.12425886162580291	1.96202522086786E-9	1.6826836944097043E-8	4.300553436694237E-9	-6.2407029283587955E-15	1.383323525025383E-10
11.0	87	138	5	5	11	5.247310437016199	non-ideal	6.42806391123954E-10	1.0148627270219005E-9	0.0	99.9992746883261	1.0211578583114146E-9	0.12782658127581598	2.184702614945575E-9	1.8700473307733407E-8	4.624362143874136E-9	-5.448751512418757E-15	1.5796037270019978E-10
12.0	87	138	5	5	11	4.721503299998317	non-ideal	6.557147312340476E-10	9.515433976445435E-10	0.0	99.9992746883261	1.0789729447311248E-9	0.1307962777685172	2.4142032354679194E-9	2.057410967136977E-8	4.91733061817613E-9	-5.5785308504942776E-15	1.7748088507395662E-10
13.0	87	138	5	5	11	4.2807708776324676	non-ideal	6.676121445797241E-10	8.931612869716052E-10	0.0	99.9992746883261	1.133549355534585E-9	0.13345325037091615	2.6504666918131263E-9	2.244774603500611E-8	5.183436983973749E-9	-4.775281956436714E-15	1.9665594305129064E-10
14.0	87	138	5	5	11	3.906761622093697	non-ideal	6.786263147590396E-10	8.393550793021747E-10	0.0	99.9992746883261	1.1850483153676303E-9	0.13534454739568563	2.8931684937515937E-9	2.4321382398642493E-8	5.425406782119822E-9	-3.5163754887728746E-15	2.1551592919623445E-10
15.0	87	138	5	5	11	3.586318124603334	non-ideal	6.888649216768202E-10	7.897776483511237E-10	0.0	99.9992746883261	1.2336381534685287E-9	0.13757202179090278	3.141960554812373E-9	2.6195018762278857E-8	5.645722470820452E-9	-3.566222785016863E-15	2.3428199659515545E-10
16.0	87	138	5	5	11	3.309660180931578	non-ideal	6.984193767992348E-10	7.441096742004041E-10	0.0	99.9992746883261	1.2792340239010974E-9	0.138518974709428	3.397125638789522E-9	2.806865512591522E-8	5.849067294057342E-9	-5.354827331214534E-15	2.522529317306588E-10
17.0	87	138	5	5	11	3.0691762502134448	non-ideal	7.073676719968425E-10	7.020613352281594E-10	0.0	99.9992746883261	1.3217676414786537E-9	0.13977249872604774	3.65889973794289E-9	2.9942291489551574E-8	6.039596719409443E-9	-3.0541274601387435E-15	2.6987367686914545E-10
18.0	87	138	5	5	11	2.8588364804215947	non-ideal	7.15777184750342E-10	6.633564369058267E-10	0.0	99.9992746883261	1.3612498889643527E-9	0.12052823870544972	3.9273282538925695E-9	3.181592785318794E-8	6.220517462430154E-9	-2.730947352572685E-15	2.8711525020358267E-10
19.0	87	138	5	5	11	2.673976676068098	non-ideal	7.237063914955309E-10	6.277353703715872E-10	0.0	99.9992746883261	1.3978166808275648E-9	0.10674560806614848	4.202144568443185E-9	3.3689564216824294E-8	6.393588506757693E-9	-3.916071217164253E-15	3.0449006103633665E-10
20.0	87	138	5	5	11	2.5108106177651313	non-ideal	7.312061750167306E-10	5.949561811661364E-10	0.0	99.9992746883261	1.431658018502027E-9	0.09522910319291975	4.482939067773197E-9	3.556320058046066E-8	6.559811826135117E-9	-4.078855576922754E-15	3.2137463138656915E-10
21.0	87	138	5	5	11	2.3662086465412377	non-ideal	7.383208710958268E-10	5.647963403772946E-10	0.0	99.9992746883261	1.462877151344139E-9	0.08574398623551416	4.769514158394052E-9	3.7436836944097014E-8	6.7208231518008914E-9	-3.1070019206562288E-15	3.380361417724189E-10
22.0	105	31	5	5	11	2.2375503311964113	non-ideal	7.449736802764606E-10	5.370529614721104E-10	0.0	99.99280755848424	1.4907131390854468E-9	0.07760457520958533	5.063833853584058E-9	3.931047330773338E-8	6.886668038857467E-9	-2.1874202134750415E-15	3.579230885585099E-10
23.0	105	31	5	5	11	2.0864130712340483	non-ideal	7.511584362950979E-10	5.115503144920144E-10	0.0	99.99280755848424	1.5158248153689735E-9	0.06373975573092816	5.451924387024036E-9	4.160046845327393E-8	7.077596523146726E-9	-5.830027471018E-15	3.6897872862151357E-10
24.0	105	31	5	5	11	1.9349047383620448	non-ideal	7.569268807996857E-10	4.880931410772804E-10	0.0	99.99280755848424	1.5388780181472412E-9	0.05379592198685586	5.844550736550497E-9	4.389046841237428E-8	7.264557070475941E-9	0.0	3.7963263093390386E-10
25.0	105	31	5	5	11	1.8008783000545647	non-ideal	7.623239810051694E-10	4.5624939585327164E-10	0.0	99.99280755848424	1.5701030150850514E-9	0.04732096935277824	6.2161978745551644E-9	4.61804684123443E-8	7.47046943990997E-9	0.0	3.911916942592433E-10
26.0	105	31	5	5	11	1.681894782494216	non-ideal	7.673881634266546E-10	4.266930350102248E-10	0.0	99.99280755848424	1.5990021646039509E-9	0.04333040381088698	6.592929856800521E-9	4.8470468412344275E-8	7.672163228622663E-9	1.341131526362042E-15	4.0230816622095097E-10
27.0	105	31	5	5	11	1.5756718025190921	non-ideal	7.720497334421057E-10	4.011727084220654E-10	0.0	99.99280755848424	1.623873662582623E-9	0.04014751531399597	6.979058899809613E-9	5.076046841234428E-8	7.865699664890191E-9	0.0	4.132622951638876E-10
28.0	105	31	5	5	11	1.4484275590040154	non-ideal	7.763478813662468E-10	3.7836912326830523E-10	0.0	99.99280755848424	1.6460223439558853E-9	0.0384528529297519	7.371394269460302E-9	5.305046841234428E-8	8.053866414188691E-9	0.0	4.251417681356407E-10
29.0	105	31	5	5	11	1.3339579487258293	non-ideal	7.803362569932602E-10	3.5781140855303664E-10	0.0	99.99280755848424	1.665919501861848E-9	0.03676925623077127	7.768816268688551E-9	5.534046841234428E-8	8.237594938758061E-9	0.0	4.358520263831295E-10
30.0	105	31	5	5	11	1.236593937262072	non-ideal	7.840524159952932E-10	3.3935759326315873E-10	0.0	99.99280755848424	1.6837141512537976E-9	0.035382152173759396	8.171013157796224E-9	5.763046841234428E-8	8.417102439685242E-9	0.0	4.474607000066495E-10
31.0	105	31	5	5	11	1.151214934963068	non-ideal	7.875270547624057E-10	3.228140156573098E-10	0.0	99.99280755848424	1.6996043822451717E-9	0.03416151701763574	8.577540571363854E-9	5.992046841234427E-8	8.592731898279261E-9	0.0	4.5860154006268135E-10
32.0	105	31	5	5	11	1.0756075498528035	non-ideal	7.90787736958478E-10	3.079798235560265E-10	0.0	99.99280755848424	1.713794292053322E-9	0.03342947839917044	8.987933367669433E-9	6.221046841234427E-8	8.76485191920112E-9	1.063195057894913E-15	4.696454399541003E-10
33.0	105	31	5	5	11	1.0087368084615107	non-ideal	7.938587458563512E-10	2.9468051576482327E-10	0.0	99.99280755848424	1.726461451543732E-9	0.0323563428551078	9.401789244916231E-9	6.450046841234427E-8	8.933781366656855E-9	0.0	4.804256596054191E-10
34.0	106	32	5	5	11	0.9495380323954508	non-ideal	7.96761304288992E-10	2.8276166356706266E-10	0.0	99.99286799701387	1.737763085601934E-9	0.031665050637028756	9.81875322506127E-9	6.679046841234428E-8	9.099802398280823E-9	-1.2200258120081269E-15	4.899868186643511E-10
35.0	106	32	5	5	11	0.8970269383972771	non-ideal	7.995139796629769E-10	2.720838075026873E-10	0.0	99.99286799701387	1.7478403489568547E-9	0.032169571222433496	1.0238500736857447E-8	6.908046841234428E-8	9.263172284000658E-9	0.0	4.976951378348435E-10
36.0	106	32	5	5	11	0.8503537944661619	non-ideal	8.021331542726859E-10	2.6252127312196664E-10	0.0	99.99286799701387	1.7568211967758544E-9	0.031897728070912956	1.0660744415800963E-8	7.137046841234428E-8	9.424122497816425E-9	0.0	5.051439211974831E-10
37.0	106	32	5	5	11	0.8088211780374739	non-ideal	8.046332840609248E-10	2.539610894808309E-10	0.0	99.99286799701387	1.7648203156161463E-9	0.032339862850092535	1.1085224642683749E-8	7.366046841234428E-8	9.582862406444888E-9	0.0	5.121556555300223E-10
38.0	106	32	5	5	11	0.7718168251622248	non-ideal	8.070271245968636E-10	2.463016928737792E-10	0.0	99.99286799701387	1.7719406037610045E-9	0.0319957296453578	1.1511707466317479E-8	7.595046841234429E-8	9.739581331793657E-9	0.0	5.198150664360093E-10
39.0	106	32	5	5	11	0.7388022432176178	non-ideal	8.093259611669131E-10	2.3945174684036034E-10	0.0	99.99286799701387	1.7782746479380742E-9	0.031716556874467686	1.1939983381118177E-8	7.824046841234429E-8	9.894450134447313E-9	0.0	5.274976334882396E-10
40.0	106	32	5	5	11	0.7093130255882386	non-ideal	8.115397515135449E-10	2.3332911570469196E-10	0.0	99.99286799701387	1.783905213976195E-9	0.031363941599555606	1.23698617627326E-8	8.053046841234429E-8	1.0047624034376438E-8	0.0	5.344537013878694E-10
41.0	106	32	5	5	11	0.6829311712278421	non-ideal	8.136773536313413E-10	2.2785994808870258E-10	0.0	99.99286799701387	1.788907310980141E-9	0.0310783036539235	1.2801175115713826E-8	8.28204684123443E-8	1.01992421483941E-8	0.0	5.412778534046561E-10
42.0	106	32	5	5	11	0.6593107856905903	non-ideal	8.15746625746386E-10	2.2297783476518882E-10	0.0	99.99286799701387	1.7933479815584098E-9	0.031385577741026995	1.3233771043774017E-8	8.51104684123443E-8	1.0349430935289152E-8	0.0	5.481393957875511E-10
43.0	106	32	5	5	11	0.6381382247908127	non-ideal	8.177545144228701E-10	2.1862307099738894E-10	0.0	99.99286799701387	1.797287098773677E-9	0.031143755715663288	1.3667510772761293E-8	8.74004684123443E-8	1.049830541052567E-8	0.0	5.550014469608979E-10
44.0	106	32	5	5	11	0.6191281287086938	non-ideal	8.197072152332122E-10	2.147419784990321E-10	0.0	99.99286799701387	1.8007789990335345E-9	0.03079957390366719	1.4102272898207267E-8	8.96904684123443E-8	1.064596861871098E-8	0.0	5.61451004847091E-10
45.0	106	32	5	5	11	0.6020455561362463	non-ideal	8.216102304109242E-10	2.112862931164109E-10	0.0	99.99286799701387	1.8038721488407777E-9	0.030633699366969837	1.4537946526610586E-8	9.19804684123443E-8	1.079251447422374E-8	0.0	5.681055574816358E-10
46.0	106	32	5	5	11	0.5866740248463079	non-ideal	8.234684524153893E-10	2.0821262966581896E-10	0.0	99.99286799701387	1.8066100962880668E-9	0.031015068779877704	1.4974432322457162E-8	9.427046841234431E-8	1.0938027960748095E-8	0.0	5.739071028057826E-10
47.0	106	32	5	5	11	0.5728233597132811	non-ideal	8.252862470870249E-10	2.0548198553098735E-10	0.0	99.99286799701387	1.8090320619494757E-9	0.03133720745409505	1.5411641829377664E-8	9.656046841234431E-8	1.1082585857903524E-8	0.0	5.79562275878305E-10
48.0	106	32	5	5	11	0.5603294514613515	non-ideal	8.270674851361009E-10	2.0305929963291095E-10	0.0	99.99286799701387	1.8111729496112586E-9	0.03116836248268674	1.5849493953177157E-8	9.885046841234431E-8	1.1226258328289142E-8	0.0	5.852443455639659E-10
49.0	106	32	5	5	11	0.5490382409223389	non-ideal	8.288156127948706E-10	2.0091305886291347E-10	0.0	99.99286799701387	1.8130642247221846E-9	0.030848132203865012	1.6287916747347687E-8	1.0114046841234432E-7	1.1369108741208675E-8	0.0	5.890556496995295E-10
50.0	106	32	5	5	11	0.5388177222082244	non-ideal	8.305337230732575E-10	1.9901493657073642E-10	0.0	99.99286799701387	1.8147343808176627E-9	0.030603474841087736	1.6726847125594216E-8	1.0343046841234432E-7	1.1511194137796546E-8	0.0	5.933956210657369E-10
51.0	106	32	5	5	11	0.5295580718535727	non-ideal	8.322245556222642E-10	1.9733947255773203E-10	0.0	99.99286799701387	1.8162085310105646E-9	0.0309598421702629	1.7166225952703555E-8	1.0572046841234432E-7	1.165256714804673E-8	0.0	5.976422291944416E-10
52.0	106	32	5	5	11	0.5211496003716944	non-ideal	8.338905579082509E-10	1.9586378854271144E-10	0.0	99.99286799701387	1.8175094438573312E-9	0.031281945744524677	1.7606001608399744E-8	1.0801046841234432E-7	1.1793275129397789E-8	0.0	6.020017909532954E-10
53.0	105	31	5	5	11	0.5135016153476081	non-ideal	8.355339176150182E-10	1.9456732178104092E-10	0.0	99.99280755848424	1.8186575281014552E-9	0.0308660321496459	1.804612774331818E-8	1.1030046841234433E-7	1.1933361171106999E-8	0.0	6.072842903786139E-10
54.0	105	31	5	5	11	0.5065335252305139	non-ideal	8.371565867680809E-10	1.9343158472332944E-10	0.0	99.99280755848424	1.819671023432551E-9	0.03040041558643027	1.8486562496598458E-8	1.1259046841234433E-7	1.2072864708098082E-8	0.0	6.15597327949932E-10
55.0	105	31	5	5	11	0.5001722659189796	non-ideal	8.387602907461644E-10	1.9243998547064097E-10	0.0	99.99280755848424	1.8205660792657913E-9	0.029646358308749798	1.8927267238609698E-8	1.1488046841234433E-7	1.2211821777177696E-8	0.0	6.234639902705614E-10
56.0	105	31	5	5	11	0.4943476243484347	non-ideal	8.403465884430263E-10	1.9157760883821602E-10	0.0	99.99280755848424	1.821357567113735E-9	0.02893452800033259	1.936820965192269E-8	1.1717046841234433E-7	1.2350264585653394E-8	0.0	6.298238951273156E-10
57.0	105	31	5	5	11	0.4890079907701468	non-ideal	8.419168718187304E-10	1.908310511486256E-10	0.0	99.99280755848424	1.8220585743760882E-9	0.028350651380615453	1.9809359443064992E-8	1.1946046841234434E-7	1.2488222961811955E-8	0.0	6.354240646173491E-10
58.0	105	31	5	5	11	0.48410166544150934	non-ideal	8.434723690391543E-10	1.9018827394169844E-10	0.0	99.99280755848424	1.8226806490740904E-9	0.028339985634816225	2.0250688545561927E-8	1.2175046841234434E-7	1.2625724440450239E-8	0.0	6.4086429708711E-10
59.0	105	31	5	5	11	0.47957795394543495	non-ideal	8.450141897796874E-10	1.896384636122476E-10	0.0	99.99280755848424	1.8232344349405364E-9	0.02830158032165485	2.06921735840866E-8	1.2404046841234434E-7	1.2762793615220893E-8	0.0	6.46749730743388E-10
60.0	105	31	5	5	11	0.4754001583860309	non-ideal	8.46543313346544E-10	1.8917190523005205E-10	0.0	99.99280755848424	1.8237291662328732E-9	0.028336607603840793	2.1133791992054277E-8	1.2633046841234434E-7	1.2899453529428197E-8	0.0	6.530175494660445E-10
61.0	105	31	5	5	11	0.471527942826024	non-ideal	8.480606296806764E-10	1.8877987634341054E-10	0.0	99.99280755848424	1.824173413376841E-9	0.028277476525167385	2.157552537847683E-8	1.2862046841234435E-7	1.3035724698137505E-8	0.0	6.566761550822914E-10
62.0	105	31	5	5	11	0.4679336331212551	non-ideal	8.495669231201308E-10	1.8845454189202316E-10	0.0	99.99280755848424	1.8245745217256798E-9	0.027894873775212888	2.2017355499191865E-8	1.3091046841234435E-7	1.3171626525975207E-8	0.0	6.621755195772027E-10
63.0	105	31	5	5	11	0.4645845634706235	non-ideal	8.510629022680233E-10	1.8818886912694396E-10	0.0	99.99280755848424	1.8249392630987043E-9	0.027543598891983594	2.245926726175817E-8	1.3320046841234435E-7	1.3307176424470297E-8	0.0	6.66438135468997E-10
64.0	105	31	5	5	11	0.4614572900972398	non-ideal	8.525491943090471E-10	1.8797654215160534E-10	0.0	99.99280755848424	1.8252735237503387E-9	0.027658842160921203	2.2901246267912134E-8	1.3549046841234436E-7	1.3442390701021751E-8	0.0	6.702607356747686E-10
65.0	105	31	5	5	11	0.45852662532831645	non-ideal	8.540263649037387E-10	1.8781189256991214E-10	0.0	99.99280755848424	1.8255826705735198E-9	0.02728023674419257	2.3343280329187883E-8	1.3778046841234436E-7	1.3577284142898747E-8	0.0	6.730750285194961E-10
66.0	105	32	5	5	11	0.4557735243441787	non-ideal	8.554949155981645E-10	1.876898317013561E-10	0.0	99.99286799701387	1.8258713825319853E-9	0.027554133551052906	2.3785357965370745E-8	1.4007046841234436E-7	1.371187057753514E-8	0.0	6.760364870304764E-10
67.0	105	32	5	5	11	0.45317814817223634	non-ideal	8.569553002219295E-10	1.876058043183364E-10	0.0	99.99286799701387	1.8261439346998671E-9	0.028391826515981503	2.4227469554533114E-8	1.4236046841234436E-7	1.3846162433754416E-8	0.0	6.768597274891068E-10
68.0	105	32	5	5	11	0.4507257205651795	non-ideal	8.584079226649156E-10	1.8755570181885255E-10	0.0	99.99286799701387	1.8264040412673086E-9	0.02917748554730907	2.4669606003938345E-8	1.4465046841234437E-7	1.3980171618777113E-8	0.0	6.796715182579407E-10
69.0	105	32	5	5	11	0.4484007818927772	non-ideal	8.598531437172701E-10	1.8753584765523822E-10	0.0	99.99286799701387	1.8266550120942921E-9	0.02923763984780394	2.5111759260379936E-8	1.4694046841234437E-7	1.4113909018993E-8	0.0	6.821628242720516E-10
70.0	105	32	5	5	11	0.4461899844654427	non-ideal	8.612912890537683E-10	1.8754294460743843E-10	0.0	99.99286799701387	1.8268998316910573E-9	0.0293149800899664	2.5553922420408452E-8	1.4923046841234437E-7	1.4247384639651887E-8	0.0	6.860672009392309E-10
71.0	105	32	5	5	11	0.44408244597437563	non-ideal	8.627226496398982E-10	1.8757403545064853E-10	0.0	99.99286799701387	1.8271410993738082E-9	0.029866035929446987	2.5996089074902642E-8	1.5152046841234437E-7	1.4380607861527377E-8	0.0	6.890000081755143E-10
72.0	105	32	5	5	11	0.44206740985337767	non-ideal	8.641474834786686E-10	1.8762646902047112E-10	0.0	99.99286799701387	1.8273810895787523E-9	0.03040676925644669	2.6438253378240034E-8	1.5381046841234438E-7	1.4513587456746255E-8	0.0	6.906957889304762E-10
73.0	105	32	5	5	11	0.4401346580961407	non-ideal	8.65566029987961E-10	1.8769786869047006E-10	0.0	99.99286799701387	1.827621938174164E-9	0.030871292322266954	2.6880410851122354E-8	1.5610046841234438E-7	1.464633136522237E-8	0.0	6.925036692555331E-10
74.0	105	32	5	5	11	0.43827841284641267	non-ideal	8.669784951192594E-10	1.8778610372947956E-10	0.0	99.99286799701387	1.8278653243702608E-9	0.03129536045626416	2.7322556348359693E-8	1.5839046841234438E-7	1.4778847385222172E-8	0.0	6.950857407880015E-10
75.0	105	32	5	5	11	0.43648829884920115	non-ideal	8.683850691889727E-10	1.8788926635855926E-10	0.0	99.99286799701387	1.8281129000416085E-9	0.03168986109092181	2.77646863078951E-8	1.6068046841234438E-7	1.4911142471954284E-8	0.0	6.975733779813382E-10
76.0	105	32	5	5	11	0.434759448000472	non-ideal	8.697859222068138E-10	1.880056462130735E-10	0.0	99.99286799701387	1.828366035862166E-9	0.03197992763514645	2.8206797107799525E-8	1.629704684123444E-7	1.5043223299868734E-8	0.0	6.991975830682215E-10
77.0	105	32	5	5	11	0.4330855483334767	non-ideal	8.711812115257889E-10	1.8813371251615478E-10	0.0	99.99286799701387	1.8286259968346675E-9	0.03237280493265666	2.8648885918397E-8	1.652604684123444E-7	1.5175096007483413E-8	0.0	7.02554016163464E-10
78.0	105	32	5	5	11	0.4314626516112924	non-ideal	8.725710720850617E-10	1.8827209444490917E-10	0.0	99.99286799701387	1.8288937508114282E-9	0.03210865833513137	2.9090949460355924E-8	1.6755046841234442E-7	1.5306766622917123E-8	0.0	7.055755513377484E-10
79.0	105	32	5	5	11	0.4298837918332517	non-ideal	8.739556282575238E-10	1.8841956599243996E-10	0.0	99.99286799701387	1.829170251196499E-9	0.0323930046291059	2.9532985485920245E-8	1.6984046841234442E-7	1.5438240602812258E-8	0.0	7.076298691825395E-10
80.0	105	32	5	5	11	0.42834566431880805	non-ideal	8.753349956052389E-10	1.8857502944268833E-10	0.0	99.99286799701387	1.8294563331232284E-9	0.03172107818053388	2.997499205878852E-8	1.7213046841234442E-7	1.556952308578853E-8	0.0	7.110890982078154E-10
81.0	105	32	5	5	11	0.42684550731535287	non-ideal	8.767092770631122E-10	1.887375034676379E-10	0.0	99.99286799701387	1.8297526561443805E-9	0.03101907516645681	3.0416967134675876E-8	1.7442046841234443E-7	1.57006190426729E-8	0.0	7.123798722215204E-10
82.0	105	32	5	5	11	0.4253793777919711	non-ideal	8.780785649108864E-10	1.8890611130460723E-10	0.0	99.99286799701387	1.8300597926692627E-9	0.030975382017686803	3.085890896852346E-8	1.7671046841234443E-7	1.5831533159548528E-8	0.0	7.144003727035171E-10
83.0	105	32	5	5	11	0.4239439413668963	non-ideal	8.794429423384491E-10	1.89080069351135E-10	0.0	99.99286799701387	1.8303782296749439E-9	0.03046296602539062	3.13008160335369E-8	1.7900046841234443E-7	1.5962269878588555E-8	0.0	7.153259147630514E-10
84.0	105	33	5	5	11	0.4225363468817893	non-ideal	8.808024899409354E-10	1.892586778653004E-10	0.0	99.99292843558004	1.8307084501716399E-9	0.030177048515756952	3.174268740924274E-8	1.8129046841234443E-7	1.6092833284353384E-8	0.0	7.173373385607033E-10
85.0	105	33	5	5	11	0.42115575394870597	non-ideal	8.821572773340982E-10	1.8944132328265288E-10	0.0	99.99292843558004	1.8310507489077217E-9	0.030369215268215143	3.218452166634506E-8	1.835804684123445E-7	1.6223227341486182E-8	0.0	7.183487640250196E-10
86.0	105	33	5	5	11	0.419798725328747	non-ideal	8.835073665178595E-10	1.8962743776998374E-10	0.0	99.99292843558004	1.8314053931765788E-9	0.030445609006523818	3.2626317725151877E-8	1.858704684123445E-7	1.635345602998524E-8	0.0	7.18532303942842E-10
87.0	105	33	5	5	11	0.4184628637080605	non-ideal	8.848528199035779E-10	1.8981652377398247E-10	0.0	99.99292843558004	1.8317726847514629E-9	0.030042321322895475	3.306807513368038E-8	1.881604684123445E-7	1.6483522863828824E-8	0.0	7.181813826025735E-10
88.0	105	33	5	5	11	0.4171482591132861	non-ideal	8.861936914053003E-10	1.9000813872002184E-10	0.0	99.99292843558004	1.8321527595957556E-9	0.03036859573180301	3.3509792901531365E-8	1.904504684123445E-7	1.6613431408393805E-8	0.0	7.200259346107195E-10
89.0	105	33	5	5	11	0.4158522406646482	non-ideal	8.875300325699154E-10	1.9020188952173957E-10	0.0	99.99292843558004	1.8325457808622356E-9	0.03040776381706276	3.3951470550211574E-8	1.927404684123445E-7	1.6743184948327932E-8	0.0	7.199086627605707E-10
90.0	105	33	5	5	11	0.41457403700734075	non-ideal	8.888618890722203E-10	1.9039742598167837E-10	0.0	99.99292843558004	1.8329518219332778E-9	0.030019366849437235	3.4393107398410265E-8	1.950304684123445E-7	1.6872786728098304E-8	0.0	7.20749297154372E-10
91.0	105	33	5	5	11	0.4133117895653673	non-ideal	8.901893055681105E-10	1.905944373520197E-10	0.0	99.99292843558004	1.8333709776627076E-9	0.030213361637605938	3.483470316570495E-8	1.973204684123445E-7	1.7002239761735713E-8	0.0	7.231913058847583E-10
92.0	105	33	5	5	11	0.4120651449474394	non-ideal	8.915123217631346E-10	1.907926474772156E-10	0.0	99.99292843558004	1.8338032583719335E-9	0.029873876859949647	3.527625733389213E-8	1.996104684123445E-7	1.7131547046553393E-8	0.0	7.243142615830356E-10
93.0	105	33	5	5	11	0.4108325298217997	non-ideal	8.928309757136596E-10	1.9099181192089084E-10	0.0	99.99292843558004	1.8342486865030587E-9	0.030123597202707384	3.571776967252952E-8	2.019004684123445E-7	1.7260711397620978E-8	0.0	7.2632229960607E-10
94.0	105	33	5	5	11	0.40961339510504946	non-ideal	8.941453051797545E-10	1.9119171394770883E-10	0.0	99.99292843558004	1.8347072744175153E-9	0.030794908663870885	3.61592400818407E-8	2.0419046841234451E-7	1.738973550471314E-8	0.0	7.291645782529612E-10
95.0	105	33	5	5	11	0.40840761247563817	non-ideal	8.954553419834191E-10	1.9139216194051795E-10	0.0	99.99292843558004	1.8351789353115966E-9	0.031204359056071596	3.6600668068083196E-8	2.0648046841234452E-7	1.7518622106188264E-8	0.0	7.300301987807844E-10
96.0	105	33	5	5	11	0.4072133009483139	non-ideal	8.967611184751758E-10	1.9159298715115646E-10	0.0	99.99292843558004	1.8356636484572351E-9	0.03145362884781946	3.704205366275593E-8	2.0877046841234452E-7	1.7647373695380028E-8	0.0	7.314441686139789E-10
97.0	105	33	5	5	11	0.40603058826373095	non-ideal	8.980626647476389E-10	1.917940402469337E-10	0.0	99.99292843558004	1.836161335953824E-9	0.031013813374404536	3.748339669733088E-8	2.1106046841234452E-7	1.7775992760765795E-8	0.0	7.3285654645552E-10
98.0	105	33	5	5	11	0.4048587367454614	non-ideal	8.993600111499411E-10	1.919951902669011E-10	0.0	99.99292843558004	1.8366719397960416E-9	0.03137837731092203	3.7924697232484474E-8	2.1335046841234447E-7	1.790448164919878E-8	0.0	7.35132358827507E-10
99.0	105	33	5	5	11	0.40369779090132285	non-ideal	9.006531836803328E-10	1.9219632204330715E-10	0.0	99.99292843558004	1.837195324085102E-9	0.030987702918066226	3.836595498407861E-8	2.1564046841234447E-7	1.8032842756006832E-8	0.0	7.364095206286018E-10
100.0	105	33	5	5	11	0.4025463621430526	non-ideal	9.019422106839449E-10	1.9239733509193926E-10	0.0	99.99292843558004	1.8377314322339015E-9	0.030616046848155522	3.880717020589546E-8	2.1793046841234448E-7	1.816107824167606E-8	0.0	7.369478972386063E-10
101.0	105	33	5	5	11	0.40140514602276156	non-ideal	9.032271157182346E-10	1.9259814109987476E-10	0.0	99.99292843558004	1.8382800987469843E-9	0.031171089931950658	3.924834260371462E-8	2.2022046841234448E-7	1.8289190387453705E-8	0.0	7.392645176647058E-10
102.0	105	33	5	5	11	0.40027261779835455	non-ideal	9.045079247227907E-10	1.9279866386485234E-10	0.0	99.99292843558004	1.8388412489977572E-9	0.03150956853627612	3.9689472467637014E-8	2.2251046841234448E-7	1.841718122984396E-8	0.0	7.419440950108794E-10
103.0	105	33	5	5	11	0.3991494851606723	non-ideal	9.057846614520133E-10	1.9299883662342055E-10	0.0	99.99292843558004	1.839414737243219E-9	0.03153926734093735	4.0130559733503294E-8	2.2480046841234448E-7	1.8545052868827957E-8	0.0	7.423575959117691E-10
104.0	106	34	5	5	11	0.39803503414654773	non-ideal	9.070573493632815E-10	1.9319860222679785E-10	0.0	99.99298887418276	1.8400004362728182E-9	0.03159497940192982	4.0571604493029914E-8	2.270904684123445E-7	1.8672807303323116E-8	0.0	7.422208797757619E-10
105.0	106	34	5	5	11	0.3969291391742917	non-ideal	9.083260106509679E-10	1.9339792300248412E-10	0.0	99.99298887418276	1.8405981996600032E-9	0.031467756879412	4.101260676595275E-8	2.293804684123445E-7	1.880044636815202E-8	0.0	7.36821107839755E-10
106.0	106	34	5	5	11	0.39583137387241935	non-ideal	9.095906678426314E-10	1.9359674513292075E-10	0.0	99.99298887418276	1.8412079006115208E-9	0.031351827613653356	4.145356671633512E-8	2.316704684123445E-7	1.8927972085553362E-8	0.0	7.320060503931064E-10
107.0	106	34	5	5	11	0.39474181006979114	non-ideal	9.108513422905967E-10	1.937950317409744E-10	0.0	99.99298887418276	1.8418293824884998E-9	0.031254858651343496	4.189448435685731E-8	2.339604684123445E-7	1.905538634461602E-8	0.0	7.279545836769148E-10
108.0	106	34	5	5	11	0.39366004952915024	non-ideal	9.121080550756485E-10	1.939927529139809E-10	0.0	99.99298887418276	1.8424625069504447E-9	0.031103978016058086	4.233535983645326E-8	2.362504684123445E-7	1.9182690946592612E-8	0.0	7.245723065392734E-10
109.0	106	34	5	5	11	0.3925859762944568	non-ideal	9.133608274430168E-10	1.941898835714659E-10	0.0	99.99298887418276	1.843107134771097E-9	0.03102415387456404	4.277619331488527E-8	2.385404684123445E-7	1.9309887649287305E-8	0.0	7.231302112552288E-10
110.0	106	34	5	5	11	0.3915196111943873	non-ideal	9.146096799898387E-10	1.943864031451577E-10	0.0	99.99298887418276	1.8437631130618945E-9	0.030959485541157593	4.321698488838872E-8	2.408304684123445E-7	1.9436978192161915E-8	0.0	7.218196237689637E-10
111.0	106	34	5	5	11	0.39046072181755453	non-ideal	9.158546325150252E-10	1.9458229506300482E-10	0.0	99.99298887418276	1.8444302856570872E-9	0.0310703073576924	4.3657734644942904E-8	2.431204684123445E-7	1.9563964279916782E-8	0.0	7.219446246122429E-10
112.0	106	34	5	5	11	0.3894090290435258	non-ideal	9.170957045720305E-10	1.947775461764003E-10	0.0	99.99298887418276	1.845108502766277E-9	0.0311407341270194	4.40984427149648E-8	2.454104684123445E-7	1.969084756762011E-8	0.0	7.206172898433504E-10
113.0	106	34	5	5	11	0.3883644268524815	non-ideal	9.183329164873752E-10	1.9497214635215295E-10	0.0	99.99298887418276	1.845797629216708E-9	0.03130612639348771	4.4539109315301415E-8	2.477004684123445E-7	1.981762964774548E-8	0.0	7.183243431291667E-10
114.0	106	34	5	5	11	0.387327128565931	non-ideal	9.195662872566636E-10	1.9516608811663254E-10	0.0	99.99298887418276	1.8464974988736036E-9	0.03125338047858029	4.4979734488625234E-8	2.499904684123445E-7	1.9944312135682075E-8	0.0	7.187949427997471E-10
115.0	106	33	5	5	11	0.3862966897042783	non-ideal	9.207958360735653E-10	1.9535936654709805E-10	0.0	99.99292843558004	1.8472079685937112E-9	0.031142431416242664	4.5420318408821876E-8	2.522804684123445E-7	2.007089657176467E-8	0.0	7.190582336004726E-10
116.0	106	33	5	5	11	0.3852731445863592	non-ideal	9.220215820363832E-10	1.9555196670466332E-10	0.0	99.99292843558004	1.8479288915824274E-9	0.03125224667555897	4.586086122512736E-8	2.545704684123445E-7	2.019738461587273E-8	0.0	7.201048475882323E-10
117.0	106	33	5	5	11	0.38425643629530093	non-ideal	9.23243544969391E-10	1.9574389937295012E-10	0.0	99.99292843558004	1.848660133129774E-9	0.030931380301005697	4.630136315228334E-8	2.568604684123445E-7	2.0323777591483083E-8	0.0	7.208919892874917E-10
118.0	106	33	5	5	11	0.38324676604849883	non-ideal	9.244617423721975E-10	1.959351659817393E-10	0.0	99.99292843558004	1.8494015149162156E-9	0.03104295311464709	4.6741824160445755E-8	2.591504684123445E-7	2.045007701303173E-8	0.0	7.225427558195351E-10
119.0	106	33	5	5	11	0.38224337896766303	non-ideal	9.256761938090929E-10	1.9612576842357108E-10	0.0	99.99292843558004	1.8501529227011331E-9	0.030715865217510695	4.718224456874322E-8	2.6144046841234453E-7	2.057628425481606E-8	0.0	7.230352438231879E-10
120.0	106	33	5	5	11	0.38124689698706904	non-ideal	9.268869170163485E-10	1.9631570936160725E-10	0.0	99.99292843558004	1.8509141873756546E-9	0.030486103971074787	4.762262437440879E-8	2.6373046841234453E-7	2.0702400768337668E-8	0.0	7.254692483399918E-10
