# Supplementary material for: Multiscale Multiobjective Systems Analysis (MiMoSA): an advanced metabolic modeling framework for complex systems
Source: Sci Rep. 2019 Nov 18;9:16948. doi: 10.1038/s41598-019-53188-0 (PMC6861322; doi:10.1038/s41598-019-53188-0)
Supplement: Supplementary file 2 — Supplemental File 1 [file 41598_2019_53188_MOESM2_ESM.zip › iTery101/.temp/iTery101/data/bio10_0/Attributes_Cell_Diazotroph_51.csv]

Time Step	x	y	Filament Name	Position in Filament	Filament length	Efficiency	Regime	biomass	glycogen	no3	photon	cyanophycin	o2	n2	hco3	co2	urea	nh4
2.0	9	37	5	6	11	0.0		1.6745714067321794E-9	1.8934341654605014E-9	0.0	-100.0	3.162253966468324E-10	3.478939234583608E-10	5.056429668678399E-10	1.8481600858996913E-9	9.784525783438475E-11	0.0	0.0
3.0	9	37	5	6	11	0.0		1.6745714067321794E-9	1.8989489884626627E-9	0.0	-100.0	3.133175133317923E-10	0.03257409283070185	9.04029800662968E-10	3.725138706577619E-9	1.8901684884056944E-10	0.0	1.6873717427083954E-11
4.0	9	37	5	6	11	0.0		1.6745714067321794E-9	1.7934230053923819E-9	0.0	-100.0	3.978407470848873E-10	0.05794060163507844	1.0802233657270814E-9	5.584772425658179E-9	7.357471443386163E-10	0.0	3.031192439544716E-11
5.0	9	37	5	6	11	0.0		1.6745714067321794E-9	1.6920307450540256E-9	0.0	-100.0	4.79629474608921E-10	0.07752891820809295	1.2614286915398933E-9	7.45843625194681E-9	1.2458268107001818E-9	0.0	4.554628100806051E-11
6.0	9	37	5	6	11	0.0		1.6745714067321794E-9	1.5785110193493513E-9	0.0	-100.0	5.675449935249759E-10	0.09287986631239253	1.4255472976352363E-9	9.33207270437964E-9	1.840199784083154E-9	0.0	6.212133060395678E-11
7.0	9	37	5	6	11	0.0		1.6745714067321794E-9	1.472557045924305E-9	0.0	-100.0	6.507402613775815E-10	0.10477366393294911	1.599565514335138E-9	1.1205709068153018E-8	2.390969752308917E-9	5.3308012491333325E-15	8.024224623119612E-11
8.0	9	37	5	6	11	0.0		1.6745714067321794E-9	1.3751260182287357E-9	0.0	-100.0	7.287470032436659E-10	0.11351995839844051	1.7847559854086185E-9	1.3079345431789568E-8	2.891348717062207E-9	1.3335725134450603E-14	9.9316912225822E-11
9.0	9	37	5	6	11	0.0		1.6745714067321794E-9	1.2852768766656433E-9	0.0	-100.0	8.021249858122666E-10	0.11965972904336644	1.979836561455034E-9	1.4952981795425932E-8	3.3470383989961935E-9	1.5845477215930604E-14	1.1881494925660265E-10
10.0	9	37	5	6	11	0.0		1.6745714067321794E-9	1.2023841033554946E-9	0.0	-100.0	8.712546080404685E-10	0.12440062543405223	2.183957083713252E-9	1.6826618159062295E-8	3.761741655784848E-9	1.4567073114051208E-14	1.3853536235056185E-10
11.0	9	37	5	6	11	0.0		1.6745714067321794E-9	1.1259262700543474E-9	0.0	-100.0	9.364555048649496E-10	0.1279765451073771	2.396406501095963E-9	1.870025452269866E-8	4.1385153617974485E-9	1.2586367285051249E-14	1.5819206035859184E-10
12.0	9	37	5	6	11	0.0		1.6745714067321794E-9	1.0554217617301248E-9	0.0	-100.0	9.980228783413613E-10	0.13095197806222791	2.6165276513823883E-9	2.0573890886335022E-8	4.4801827109178185E-9	1.1638747003970048E-14	1.777408886821418E-10
13.0	9	37	5	6	11	0.0		1.6745714067321794E-9	9.904237962944587E-10	0.0	-100.0	1.0560475374801023E-9	0.13361571630186617	2.8441722397570035E-9	2.2447527249971385E-8	4.791196952461768E-9	1.1084493091573942E-14	1.969439454498619E-10
14.0	9	37	5	6	11	0.0		1.6745714067321794E-9	9.305196470423215E-10	0.0	-100.0	1.1107178566027467E-9	0.13551043165642712	3.0789473579122857E-9	2.4321163613607746E-8	5.074628552105393E-9	1.0997287431429466E-14	2.158313927489111E-10
15.0	9	37	5	6	11	0.0		1.6745714067321794E-9	8.753253104989478E-10	0.0	-100.0	1.1622213048008183E-9	0.13774365082663248	3.320457122845487E-9	2.619479997724411E-8	5.333211170031779E-9	9.56091482135854E-15	2.346251521870637E-10
16.0	9	37	5	6	11	0.0		1.6745714067321794E-9	8.244847041209127E-10	0.0	-100.0	1.2104921266600629E-9	0.13869027028984504	3.568935148732275E-9	2.8068436340880472E-8	5.57187703244716E-9	7.824977332327408E-15	2.526204874301197E-10
17.0	9	37	5	6	11	0.0		1.6745714067321794E-9	7.776691500553976E-10	0.0	-100.0	1.2554844698945456E-9	0.13994756957590254	3.8245639581385485E-9	2.994207270451683E-8	5.795026019987079E-9	8.968621807929512E-15	2.7026709070608313E-10
18.0	9	37	5	6	11	0.0		1.6745714067321794E-9	7.345720199964927E-10	0.0	-100.0	1.2972261476431659E-9	0.12068623327555718	4.087344885276718E-9	3.181570906815319E-8	6.006059007652559E-9	8.638864951441887E-15	2.875304321458626E-10
19.0	9	37	5	6	11	0.0		1.6745714067321794E-9	6.949068363232017E-10	0.0	-100.0	1.3358682228748368E-9	0.10687328418992101	4.356973919530528E-9	3.368934543178955E-8	6.206906386184729E-9	6.82970990259536E-15	3.049308549534061E-10
20.0	9	37	5	6	11	0.0		1.6745714067321794E-9	6.584066040556056E-10	0.0	-100.0	1.3716141597309646E-9	0.09533671752875889	4.6330078079248825E-9	3.556298179542591E-8	6.3987359989855235E-9	6.061809711997764E-15	3.218413738494213E-10
21.0	9	37	5	6	11	0.0		1.6745714067321794E-9	6.248241335527672E-10	0.0	-100.0	1.4045801747175652E-9	0.0858374098756819	4.915216470268806E-9	3.743661815906227E-8	6.583349778858345E-9	6.517578690417286E-15	3.385284835210165E-10
22.0	106	32	5	6	11	0.0		1.6745714067321794E-9	5.93931827329178E-10	0.0	-100.0	1.4349865249091848E-9	0.07768606493384182	5.203111025942421E-9	3.931025452269863E-8	6.7612779429367835E-9	6.906104819188142E-15	3.5822990156961314E-10
23.0	106	32	5	6	11	0.0	non-ideal	1.6745714067321794E-9	5.655178519710178E-10	0.0	0.0	1.4629501022934788E-9	0.0637832297121654	5.584108500420552E-9	4.160046845016657E-8	6.9586330858744966E-9	3.0526084451989286E-15	3.692869694236992E-10
24.0	106	32	5	6	11	0.0	non-ideal	1.6748145638964252E-9	4.828967196583128E-10	0.0	99.99286799701387	1.5439618395129112E-9	0.05383955889680067	5.8318553881747574E-9	4.3890468412389354E-8	7.2759917926866364E-9	-6.8333735874008345E-15	3.7996097089652397E-10
25.0	106	32	5	6	11	0.3390088819337532	non-ideal	1.6750459777969986E-9	4.5134750364722464E-10	0.0	99.99286799701387	1.5748958966549692E-9	0.047355170703081616	6.2042261941107964E-9	4.618046841234431E-8	7.481250594389154E-9	-1.4940787562931492E-15	3.9150685930209376E-10
26.0	106	32	5	6	11	0.322923508134821	non-ideal	1.675243675422545E-9	4.2733421464017046E-10	0.0	99.99286799701387	1.5983648215241667E-9	0.0433634240735034	6.594531357532947E-9	4.8470468412344275E-8	7.670727439282275E-9	1.7116872138041805E-15	4.026191101838237E-10
27.0	106	32	5	6	11	0.27610822430877435	non-ideal	1.675428398706745E-9	4.017624621283676E-10	0.0	99.99286799701387	1.623286902662343E-9	0.04018470238984592	6.980534065701478E-9	5.076046841234428E-8	7.864377581108444E-9	1.2089084593902847E-15	4.1362419038822514E-10
28.0	106	32	5	6	11	0.25817472206652764	non-ideal	1.6756032290695095E-9	3.784166797260365E-10	0.0	99.99286799701387	1.6459667720245344E-9	0.03848983640940249	7.371541536291571E-9	5.305046841234428E-8	8.053739378865234E-9	0.0	4.255338893343952E-10
29.0	106	32	5	6	11	0.24451334915434642	non-ideal	1.675767549670167E-9	3.5784777846972687E-10	0.0	99.99286799701387	1.665875150945131E-9	0.036804924105837064	7.768937409046416E-9	5.534046841234428E-8	8.237492112342044E-9	-1.0365705166514796E-15	4.361973139949353E-10
30.0	106	32	5	6	11	0.2299618031215916	non-ideal	1.675922277650658E-9	3.394318977150873E-10	0.0	99.99286799701387	1.6836325175966763E-9	0.03541609741626641	8.171226237463432E-9	5.763046841234428E-8	8.416916308908816E-9	0.0	4.4784572610772377E-10
31.0	106	32	5	6	11	0.21666754884536724	non-ideal	1.676068554335274E-9	3.228783924660534E-10	0.0	99.99286799701387	1.69953254187363E-9	0.03419467050105597	8.577729497710322E-9	5.992046841234427E-8	8.592567601852894E-9	0.0	4.5895880485096386E-10
32.0	106	32	5	6	11	0.20494920461608657	non-ideal	1.6762072650809612E-9	3.0803145549226127E-10	0.0	99.99286799701387	1.7137350745697358E-9	0.033461978466371084	8.988091691648285E-9	6.221046841234427E-8	8.764715522686538E-9	0.0	4.700595855966258E-10
33.0	106	32	5	6	11	0.19445268856513218	non-ideal	1.6763391748038812E-9	2.9472541141958364E-10	0.0	99.99286799701387	1.7264087633899393E-9	0.03238782531362638	9.401930545317735E-9	6.450046841234427E-8	8.933659999445992E-9	0.0	4.808669829316368E-10
34.0	107	33	5	6	11	0.1850126286381778	non-ideal	1.6764649843035536E-9	2.8280130735037117E-10	0.0	99.99292843558004	1.737715210417349E-9	0.03169474252937143	9.818879685064091E-9	6.679046841234428E-8	9.099693262777877E-9	1.0948330067547039E-15	4.9042427758448E-10
35.0	107	33	5	6	11	0.17654195610583467	non-ideal	1.6765853266993123E-9	2.7211863266128584E-10	0.0	99.99292843558004	1.747797344785375E-9	0.03219901012042823	1.0238616182211608E-8	6.908046841234428E-8	9.263073534422403E-9	0.0	4.98094772948272E-10
36.0	107	33	5	6	11	0.1689481380483146	non-ideal	1.6767007697351485E-9	2.6255196093957846E-10	0.0	99.99292843558004	1.7567825226546594E-9	0.03192723721587206	1.0660851258682579E-8	7.137046841234428E-8	9.424032394969247E-9	0.0	5.055586751261591E-10
37.0	107	33	5	6	11	0.1621414605627167	non-ideal	1.6768118219121202E-9	2.539882866951009E-10	0.0	99.99292843558004	1.7647850406968927E-9	0.032370030540502	1.1085322806337322E-8	7.366046841234428E-8	9.582780064736232E-9	0.0	5.12590443116433E-10
38.0	107	33	5	6	11	0.15604046323341098	non-ideal	1.676918941028535E-9	2.463259080371034E-10	0.0	99.99292843558004	1.7719082366111839E-9	0.03202553003803718	1.1511798255676668E-8	7.595046841234429E-8	9.739505613309701E-9	0.0	5.202419709871089E-10
39.0	107	33	5	6	11	0.15057538513333307	non-ideal	1.6770225379061271E-9	2.3947339564757595E-10	0.0	99.99292843558004	1.7782446056097605E-9	0.031746125917282035	1.1940066837193497E-8	7.824046841234429E-8	9.894380440907687E-9	0.0	5.279642367587159E-10
40.0	107	33	5	6	11	0.14568145612333924	non-ideal	1.6771229821634464E-9	2.3334855243643545E-10	0.0	99.99292843558004	1.7838774662832202E-9	0.0313936173465646	1.2369940565237373E-8	8.053046841234429E-8	1.0047559000208076E-8	0.0	5.349103573098768E-10
41.0	107	33	5	6	11	0.14130181440642953	non-ideal	1.6772206054940851E-9	2.2787746958308706E-10	0.0	99.99292843558004	1.7888814358000193E-9	0.031107656064998195	1.2801249261837242E-8	8.28204684123443E-8	1.0199181356713856E-8	0.0	5.417035385525705E-10
42.0	107	33	5	6	11	0.1373840340839825	non-ideal	1.6773157057467958E-9	2.229936963972985E-10	0.0	99.99292843558004	1.7933235885273644E-9	0.03141549260591048	1.3233840377186618E-8	8.51104684123443E-8	1.0349374077171157E-8	0.0	5.486398250121224E-10
43.0	107	33	5	6	11	0.1338812806999567	non-ideal	1.6774085510374037E-9	2.186374884655917E-10	0.0	99.99292843558004	1.7972643072414168E-9	0.03117288818059165	1.3667577706500013E-8	8.74004684123443E-8	1.0498251401578519E-8	0.0	5.554730588172489E-10
44.0	107	33	5	6	11	0.13075238169753997	non-ideal	1.677499380687228E-9	2.1475513321428625E-10	0.0	99.99292843558004	1.800757345822952E-9	0.03082902919787879	1.4102336268591615E-8	8.96904684123443E-8	1.0645917579933563E-8	0.0	5.619030728706645E-10
45.0	107	33	5	6	11	0.1279573784989009	non-ideal	1.6775884107401798E-9	2.1129834465158582E-10	0.0	99.99292843558004	1.8038515509660008E-9	0.03066225188209977	1.453800714842608E-8	9.19804684123443E-8	1.0792465917181757E-8	0.0	5.685604302303577E-10
46.0	107	33	5	6	11	0.12546399029919775	non-ideal	1.6776758352122193E-9	2.0822371231953364E-10	0.0	99.99292843558004	1.8065905218352163E-9	0.031044517262097397	1.497449109655564E-8	9.427046841234431E-8	1.0937981404698426E-8	0.0	5.743670652755907E-10
47.0	107	33	5	6	11	0.12324162051960105	non-ideal	1.6777618273909612E-9	2.0549221541531518E-10	0.0	99.99292843558004	1.809013163301012E-9	0.031366829396628756	1.541169772112023E-8	9.656046841234431E-8	1.1082541473837229E-8	0.0	5.800467345361026E-10
48.0	107	33	5	6	11	0.1212614364507374	non-ideal	1.67784654359018E-9	2.0306877860411046E-10	0.0	99.99292843558004	1.8111547778741461E-9	0.03119768995312302	1.5849548072463346E-8	9.885046841234431E-8	1.1226215613385437E-8	0.0	5.85713230090587E-10
49.0	107	33	5	6	11	0.1194998401683144	non-ideal	1.6779301239945827E-9	2.0092187271785286E-10	0.0	99.99292843558004	1.8130468298644565E-9	0.030877387293870275	1.6287970068306607E-8	1.0114046841234432E-7	1.1369067259149589E-8	0.0	5.89593962383179E-10
50.0	107	33	5	6	11	0.11793437645552511	non-ideal	1.6780126939689928E-9	1.990231607753807E-10	0.0	99.99292843558004	1.8147174735466767E-9	0.030632224461292906	1.672689861655802E-8	1.0343046841234432E-7	1.1511154115694319E-8	0.0	5.938542732132583E-10
51.0	107	33	5	6	11	0.11654439336986042	non-ideal	1.6780943665282098E-9	1.9734717453249716E-10	0.0	99.99292843558004	1.8161921706240609E-9	0.030989464320977746	1.7166276492350753E-8	1.0572046841234432E-7	1.1652528206246068E-8	0.0	5.981201612032991E-10
52.0	107	33	5	6	11	0.1153126867302496	non-ideal	1.6781752425755097E-9	1.9587102453522622E-10	0.0	99.99292843558004	1.817493529845383E-9	0.03131137229779713	1.760605107989721E-8	1.0801046841234432E-7	1.1793237226026157E-8	0.0	6.025263893456158E-10
53.0	106	32	5	6	11	0.11422235693183627	non-ideal	1.6782554131849698E-9	1.9457414235901495E-10	0.0	99.99286799701387	1.8186420532049318E-9	0.03089589884158381	1.8046176512325855E-8	1.1030046841234433E-7	1.1933324116157022E-8	0.0	6.078243320730438E-10
54.0	106	32	5	6	11	0.11325969840746163	non-ideal	1.6783349589953878E-9	1.9343803388494796E-10	0.0	99.99286799701387	1.8196557454310894E-9	0.030430723063276988	1.8486609544286008E-8	1.125904684123443E-7	1.207282876869249E-8	0.0	6.161072190276573E-10
55.0	106	32	5	6	11	0.11241012481039346	non-ideal	1.6784139532235347E-9	1.9244610233026802E-10	0.0	99.99286799701387	1.8205511822077862E-9	0.029675068290984073	1.892731392231674E-8	1.1488046841234432E-7	1.2211786458571058E-8	0.0	6.239896254228308E-10
56.0	106	32	5	6	11	0.1116632846068804	non-ideal	1.6784924613897778E-9	1.915834258239058E-10	0.0	99.99286799701387	1.821342983886972E-9	0.02896267901557545	1.9368255851875617E-8	1.1717046841234432E-7	1.2350229880372361E-8	0.0	6.303227380752919E-10
57.0	106	32	5	6	11	0.11100842068735246	non-ideal	1.6785705417107243E-9	1.908365990034284E-10	0.0	99.99286799701387	1.8220441292154333E-9	0.028378116654364884	1.980940441000477E-8	1.1946046841234434E-7	1.2488189068390057E-8	0.0	6.360018724670809E-10
58.0	106	32	5	6	11	0.11043531368842589	non-ideal	1.678648246804039E-9	1.9019357932047334E-10	0.0	99.99286799701387	1.8226664623406118E-9	0.02836714135056979	2.025073317532292E-8	1.2175046841234434E-7	1.2625691030934901E-8	0.0	6.414416561875336E-10
59.0	106	32	5	6	11	0.10993613989131015	non-ideal	1.6787256236283593E-9	1.8964354847683766E-10	0.0	99.99286799701387	1.823220434240778E-9	0.028328753237165216	2.0692217642440084E-8	1.2404046841234434E-7	1.276276073387366E-8	0.0	6.472694525285846E-10
60.0	106	32	5	6	11	0.10950297807668528	non-ideal	1.6788027143066202E-9	1.891767906337778E-10	0.0	99.99286799701387	1.8237154454211802E-9	0.028363534400961198	2.1133836179379615E-8	1.2633046841234434E-7	1.289942091940269E-8	0.0	6.535496052383959E-10
61.0	106	32	5	6	11	0.10912906022404509	non-ideal	1.6788795563911462E-9	1.8878457969215703E-10	0.0	99.99286799701387	1.8241598529574509E-9	0.028304734382469124	2.157556915681509E-8	1.2862046841234435E-7	1.3035692508362356E-8	0.0	6.572720067031246E-10
62.0	106	32	5	6	11	0.10880798328265942	non-ideal	1.6789561833108563E-9	1.8845907985172715E-10	0.0	99.99286799701387	1.8245611052424684E-9	0.027921492771629683	2.2017398908402925E-8	1.3091046841234435E-7	1.3171594719473559E-8	0.0	6.62737860401472E-10
63.0	106	32	5	6	11	0.10853396793998903	non-ideal	1.6790326251089134E-9	1.8819325530673356E-10	0.0	99.99286799701387	1.8249259252504339E-9	0.027570060641957852	2.245931004033279E-8	1.3320046841234435E-7	1.3307145066076016E-8	0.0	6.669507116236136E-10
64.0	106	32	5	6	11	0.10830227134189241	non-ideal	1.6791089087535386E-9	1.879807891661946E-10	0.0	99.99286799701387	1.8252603090500229E-9	0.02768515857491447	2.2901288768551887E-8	1.3549046841234436E-7	1.3442359658250899E-8	0.0	6.708706898711561E-10
65.0	106	32	5	6	11	0.10810858406750934	non-ideal	1.6791850585373387E-9	1.8781601103856924E-10	0.0	99.99286799701387	1.8255696113858558E-9	0.02730650505404247	2.3343322819679904E-8	1.3778046841234436E-7	1.357725331355684E-8	0.0	6.736411967358734E-10
66.0	106	33	5	6	11	0.10794915643149913	non-ideal	1.6792610954212798E-9	1.8769383142920548E-10	0.0	99.99292843558004	1.8258583947685209E-9	0.027579771993854005	2.378540004701185E-8	1.4007046841234436E-7	1.3711840076203133E-8	0.0	6.765516917233588E-10
67.0	106	33	5	6	11	0.10781930302757341	non-ideal	1.6793370389344848E-9	1.8760969407497498E-10	0.0	99.99292843558004	1.8261310756674608E-9	0.028417978505222263	2.4227511621577238E-8	1.4236046841234436E-7	1.3846132119942546E-8	0.0	6.774778810373231E-10
68.0	106	33	5	6	11	0.10771702635881837	non-ideal	1.6794129058419167E-9	1.8755948899682397E-10	0.0	99.99292843558004	1.8263912424568462E-9	0.029204470135821104	2.4669647726463143E-8	1.4465046841234437E-7	1.3980141588208268E-8	0.0	6.802340811078602E-10
69.0	106	33	5	6	11	0.10763843573943933	non-ideal	1.6794887112450822E-9	1.8753953918186233E-10	0.0	99.99292843558004	1.8266422626523333E-9	0.0292647938361251	2.511180063148539E-8	1.4694046841234437E-7	1.4113879263558301E-8	0.0	6.827622794615188E-10
70.0	106	33	5	6	11	0.10758119704140082	non-ideal	1.6795644689129476E-9	1.8754654627073159E-10	0.0	99.99292843558004	1.8268871693575833E-9	0.029342162769482653	2.555396369938955E-8	1.4923046841234437E-7	1.4247355066728262E-8	0.0	6.867010237839126E-10
71.0	106	33	5	6	11	0.10754344256201435	non-ideal	1.6796401907233773E-9	1.8757755242775006E-10	0.0	99.99292843558004	1.8271284856768679E-9	0.02989435450965102	2.5996130084267587E-8	1.5152046841234437E-7	1.4380578520676663E-8	0.0	6.895868064261796E-10
72.0	106	33	5	6	11	0.10752250880197489	non-ideal	1.6797158873572565E-9	1.8762990612138365E-10	0.0	99.99292843558004	1.827368557326519E-9	0.030435231256033625	2.643829434145859E-8	1.5381046841234438E-7	1.4513558268328416E-8	0.0	6.913002729898662E-10
73.0	106	33	5	6	11	0.10751671441230451	non-ideal	1.6797915683214268E-9	1.8770122977338473E-10	0.0	99.99292843558004	1.82760942835125E-9	0.03089998946442656	2.688045146369091E-8	1.5610046841234438E-7	1.4646302421760933E-8	0.0	6.93071570571119E-10
74.0	106	33	5	6	11	0.10752440825921374	non-ideal	1.6798672419872712E-9	1.877893927905304E-10	0.0	99.99292843558004	1.8278528835964184E-9	0.03132473746583156	2.7322596905460585E-8	1.5839046841234438E-7	1.4778818585040273E-8	0.0	6.957085615114906E-10
75.0	106	33	5	6	11	0.10754399172300841	non-ideal	1.679942915892609E-9	1.8789248616141402E-10	0.0	99.99292843558004	1.82810053785825E-9	0.03171933155990489	2.776472688473645E-8	1.6068046841234438E-7	1.491111378628652E-8	0.0	6.981293991355087E-10
76.0	106	33	5	6	11	0.10757429310295577	non-ideal	1.6800185964835197E-9	1.8800879972547146E-10	0.0	99.99292843558004	1.828353726811761E-9	0.03201011167310867	2.8206837582884283E-8	1.629704684123444E-7	1.5043194763309964E-8	0.0	6.998323931650746E-10
77.0	106	33	5	6	11	0.10761377194429876	non-ideal	1.6800942895152387E-9	1.8813680231080015E-10	0.0	99.99292843558004	1.8286136823536326E-9	0.03240289377968324	2.8648925979456612E-8	1.652604684123444E-7	1.517506771691535E-8	0.0	7.031700679664728E-10
78.0	106	33	5	6	11	0.10766145585181518	non-ideal	1.680170000193848E-9	1.8827512287808485E-10	0.0	99.99292843558004	1.8288814982744442E-9	0.032138368990219206	2.9090989507049313E-8	1.6755046841234442E-7	1.5306738445204238E-8	0.0	7.062057837635515E-10
79.0	106	33	5	6	11	0.1077165726620802	non-ideal	1.6802457330496297E-9	1.8842253452776758E-10	0.0	99.99292843558004	1.8291580808793307E-9	0.032423415242964285	2.9533025643873936E-8	1.6984046841234442E-7	1.5438212494743124E-8	0.0	7.08234039766013E-10
80.0	106	33	5	6	11	0.10777816890050532	non-ideal	1.680321491899477E-9	1.8857793989314107E-10	0.0	99.99292843558004	1.8294441891755645E-9	0.03175068722298395	2.997503202503692E-8	1.7213046841234442E-7	1.5569495142331457E-8	0.0	7.116829977025524E-10
81.0	106	33	5	6	11	0.10784523625337505	non-ideal	1.6803972801493646E-9	1.8874035760773568E-10	0.0	99.99292843558004	1.829740527537142E-9	0.03104826078158224	3.041700685994706E-8	1.7442046841234443E-7	1.5700591276778472E-8	0.0	7.129194688084251E-10
82.0	106	33	5	6	11	0.10791719569942425	non-ideal	1.6804731008480583E-9	1.8890891028879393E-10	0.0	99.99292843558004	1.8300477039575005E-9	0.031004133073179438	3.0858948600236314E-8	1.7671046841234443E-7	1.5831505521418107E-8	0.0	7.149366955970255E-10
83.0	106	33	5	6	11	0.10799354391164057	non-ideal	1.680548956702306E-9	1.8908281417856347E-10	0.0	99.99292843558004	1.8303662270683945E-9	0.03049143940610052	3.130085584058878E-8	1.7900046841234443E-7	1.596224227934815E-8	0.0	7.159187993224632E-10
84.0	106	34	5	6	11	0.10807379850574146	non-ideal	1.6806248497787952E-9	1.8926136945864185E-10	0.0	99.99298887418276	1.830696450465222E-9	0.0302039078696888	3.174272692657211E-8	1.8129046841234443E-7	1.6092805872700088E-8	0.0	7.179085418030985E-10
85.0	106	34	5	6	11	0.10815705167848394	non-ideal	1.6807007820030453E-9	1.8944396293035565E-10	0.0	99.99298887418276	1.831038764438027E-9	0.030395926414718947	3.2184560973303383E-8	1.835804684123445E-7	1.6223200089494808E-8	0.0	7.190009898387541E-10
86.0	106	34	5	6	11	0.10824310554364205	non-ideal	1.6807767550841468E-9	1.8963002595623956E-10	0.0	99.99298887418276	1.8313934739781297E-9	0.030472518600903692	3.2626357108157E-8	1.858704684123445E-7	1.63534288438491E-8	0.0	7.191903033881789E-10
87.0	106	34	5	6	11	0.1083316546214965	non-ideal	1.6808527704123567E-9	1.8981906095760148E-10	0.0	99.99298887418276	1.8317607911645974E-9	0.03006873461604539	3.3068114370762877E-8	1.881604684123445E-7	1.6483495814277612E-8	0.0	7.188153512471399E-10
88.0	106	34	5	6	11	0.10842224694970197	non-ideal	1.6809288291811897E-9	1.900106258240934E-10	0.0	99.99298887418276	1.8321409074661538E-9	0.030395346303220782	3.3509832088965306E-8	1.904504684123445E-7	1.661340446255237E-8	0.0	7.206187365898019E-10
89.0	106	34	5	6	11	0.10851460412045064	non-ideal	1.681004932349057E-9	1.902043268603366E-10	0.0	99.99298887418276	1.8325339541225607E-9	0.03043464044296049	3.3951509598598975E-8	1.927404684123445E-7	1.6743158134255444E-8	0.0	7.205428613610445E-10
90.0	106	34	5	6	11	0.1086083925955937	non-ideal	1.6810810807055902E-9	1.9039981406461172E-10	0.0	99.99298887418276	1.8329400349187046E-9	0.030045678028901686	3.439314639219608E-8	1.950304684123445E-7	1.687276001734188E-8	0.0	7.213661396878343E-10
91.0	106	34	5	6	11	0.10870337304760436	non-ideal	1.6811572749067697E-9	1.905967764446163E-10	0.0	99.99298887418276	1.8333592201594895E-9	0.03024002095477563	3.483474204828357E-8	1.973204684123445E-7	1.700221317183155E-8	0.0	7.238281178151626E-10
92.0	106	34	5	6	11	0.1087993559746815	non-ideal	1.6812335154942332E-9	1.9079493799301158E-10	0.0	99.99298887418276	1.8337915528887974E-9	0.029900275551401335	3.52762962352925E-8	1.996104684123445E-7	1.7131520534452802E-8	0.0	7.249505707488844E-10
93.0	106	34	5	6	11	0.1088961791897956	non-ideal	1.6813098027432688E-9	1.9099405402036173E-10	0.0	99.99298887418276	1.8342370098701295E-9	0.030150194087787904	3.571780846191819E-8	2.019004684123445E-7	1.7260685005037514E-8	0.0	7.26910704254294E-10
94.0	106	34	5	6	11	0.10899346310235848	non-ideal	1.6813861369739747E-9	1.9119390797616143E-10	0.0	99.99298887418276	1.8346956120394018E-9	0.030821713012972197	3.6159278678477675E-8	2.0419046841234451E-7	1.738970925689885E-8	0.0	7.297610639372993E-10
95.0	106	34	5	6	11	0.10909127227564634	non-ideal	1.6814625183777249E-9	1.9139430814179848E-10	0.0	99.99298887418276	1.8351673176418088E-9	0.03123212951073492	3.660070664569605E-8	2.0648046841234452E-7	1.7518595946218053E-8	0.0	7.307064451502461E-10
96.0	106	34	5	6	11	0.10918942329208402	non-ideal	1.6815389470597024E-9	1.9159508549058042E-10	0.0	99.99298887418276	1.8356520743541736E-9	0.031481794348127964	3.704209221382905E-8	2.0877046841234452E-7	1.764734762536714E-8	0.0	7.321282193659882E-10
97.0	106	34	5	6	11	0.10928779329518548	non-ideal	1.6816154230174975E-9	1.9179609098102652E-10	0.0	99.99298887418276	1.836149805414871E-9	0.031041142128374215	3.748343522314512E-8	2.1106046841234452E-7	1.7775966779573866E-8	0.0	7.335125779851669E-10
98.0	106	34	5	6	11	0.109386228644225	non-ideal	1.6816919461327253E-9	1.919971935172398E-10	0.0	99.99298887418276	1.8366604180377935E-9	0.0314058340141891	3.7924735536162064E-8	2.1335046841234447E-7	1.790445581999747E-8	0.0	7.357741143790527E-10
99.0	106	34	5	6	11	0.1094845634880165	non-ideal	1.6817685164153955E-9	1.9219827802956645E-10	0.0	99.99298887418276	1.8371838620846785E-9	0.031014099905002188	3.836599335552458E-8	2.1564046841234447E-7	1.8032816984344652E-8	0.0	7.370228322893893E-10
100.0	106	34	5	6	11	0.10958298147138992	non-ideal	1.6818451335758627E-9	1.9239924362794944E-10	0.0	99.99298887418276	1.8377199752869729E-9	0.030643966894344413	3.880720833291475E-8	2.1793046841234448E-7	1.816105262848076E-8	0.0	7.376600503439744E-10
101.0	106	34	5	6	11	0.10968105372213754	non-ideal	1.6819217974924597E-9	1.9260000257479726E-10	0.0	99.99298887418276	1.8382686939327883E-9	0.031198860561638415	3.924838075550539E-8	2.2022046841234448E-7	1.828916484474556E-8	0.0	7.399567259097357E-10
102.0	106	34	5	6	11	0.10977902039271098	non-ideal	1.6819985079496426E-9	1.9280047803801327E-10	0.0	99.99298887418276	1.8388298855001741E-9	0.03153622245102205	3.968951058029579E-8	2.2251046841234448E-7	1.8417155778309874E-8	0.0	7.425283426885778E-10
103.0	106	34	5	6	11	0.10987674690294526	non-ideal	1.6820752645754067E-9	1.9300060372402902E-10	0.0	99.99298887418276	1.8394033947348493E-9	0.03156734990461429	4.013059769300815E-8	2.2480046841234448E-7	1.8545027544712026E-8	0.0	7.430331924301756E-10
104.0	107	35	5	6	11	0.1099740088150134	non-ideal	1.6821520671711175E-9	1.932003223238988E-10	0.0	99.99304931282198	1.8399891361410712E-9	0.03162023760734327	4.0571642420469305E-8	2.270904684123445E-7	1.8672782067034053E-8	0.0	7.427903674279809E-10
105.0	107	35	5	6	11	0.11007105407593071	non-ideal	1.6822289153201759E-9	1.933995960194518E-10	0.0	99.99304931282198	1.8405869273218817E-9	0.03149287503957712	4.1012644577503997E-8	2.293804684123445E-7	1.8800421246623653E-8	0.0	7.374539583345981E-10
106.0	107	35	5	6	11	0.11016756997507803	non-ideal	1.6823058087289047E-9	1.935983711926224E-10	0.0	99.99304931282198	1.8411966626657628E-9	0.031376326337986885	4.145360444967249E-8	2.316704684123445E-7	1.8927947066100832E-8	0.0	7.326128174841435E-10
107.0	107	35	5	6	11	0.11026373218475774	non-ideal	1.6823827469951864E-9	1.937966108395073E-10	0.0	99.99304931282198	1.8418181741593645E-9	0.03127873139741172	4.189452198426982E-8	2.339604684123445E-7	1.905536143591199E-8	0.0	7.285377935485509E-10
108.0	107	35	5	6	11	0.1103593847599944	non-ideal	1.6824597297740856E-9	1.939942850751186E-10	0.0	99.99304931282198	1.8424513381322997E-9	0.031128589144188465	4.2335397413592575E-8	2.362504684123445E-7	1.9182666130303687E-8	0.0	7.251786174270676E-10
109.0	107	35	5	6	11	0.11045460917017069	non-ideal	1.6825367566764116E-9	1.9419136879518394E-10	0.0	99.99304931282198	1.8430960000588354E-9	0.03105135511847611	4.277623081053145E-8	2.385404684123445E-7	1.9309862935225625E-8	0.0	7.238042814045876E-10
110.0	107	35	5	6	11	0.11054934141538247	non-ideal	1.6826138272849E-9	1.943878415051756E-10	0.0	99.99304931282198	1.843752007153839E-9	0.03098638089091874	4.3217022272507476E-8	2.408304684123445E-7	1.9436953589654785E-8	0.0	7.224823981007143E-10
111.0	107	35	5	6	11	0.11064354063557433	non-ideal	1.6826909411670908E-9	1.9458368657968472E-10	0.0	99.99304931282198	1.844419208765118E-9	0.031095275649918548	4.3657771918325814E-8	2.431204684123445E-7	1.9563939788401985E-8	0.0	7.225538014201455E-10
112.0	107	35	5	6	11	0.11073718440397509	non-ideal	1.6827680979322058E-9	1.9477889084166541E-10	0.0	99.99304931282198	1.8450974661152127E-9	0.031167577915958134	4.409847994059874E-8	2.454104684123445E-7	1.9690823166456808E-8	0.0	7.212812253274144E-10
113.0	107	35	5	6	11	0.11083033196177992	non-ideal	1.6828452971713053E-9	1.9497344415831557E-10	0.0	99.99304931282198	1.8457866261061546E-9	0.031332145626749366	4.453914645460477E-8	2.477004684123445E-7	1.981760534915804E-8	0.0	7.189507530268627E-10
114.0	107	35	5	6	11	0.11092295664961772	non-ideal	1.6829225384197713E-9	1.951673391573829E-10	0.0	99.99304931282198	1.8464865265117748E-9	0.031280235807676374	4.4979771525991743E-8	2.499904684123445E-7	1.9944287944321387E-8	0.0	7.1945461279515E-10
115.0	107	34	5	6	11	0.11101497784837414	non-ideal	1.6829998212772044E-9	1.95360570815294E-10	0.0	99.99298887418276	1.847197034102984E-9	0.03116836563017961	4.542035538402654E-8	2.522804684123445E-7	2.0070872474513608E-8	0.0	7.196938766651182E-10
116.0	107	34	5	6	11	0.11110648719312051	non-ideal	1.6830771453161953E-9	1.955531242117634E-10	0.0	99.99298887418276	1.8479179948295268E-9	0.03127997453541397	4.586089813692285E-8	2.545704684123445E-7	2.0197360612848565E-8	0.0	7.206848726389239E-10
117.0	107	34	5	6	11	0.11119744525739848	non-ideal	1.6831545101335456E-9	1.957450101438586E-10	0.0	99.99298887418276	1.8486492665000992E-9	0.03095876059656426	4.630139995728501E-8	2.568604684123445E-7	2.0323753696449982E-8	0.0	7.215260519443347E-10
118.0	107	34	5	6	11	0.11128788623631614	non-ideal	1.6832319152372027E-9	1.9593623010596515E-10	0.0	99.99298887418276	1.8493906821034033E-9	0.031070507499064485	4.67418608798014E-8	2.591504684123445E-7	2.0450053218776217E-8	0.0	7.232140362894196E-10
119.0	107	34	5	6	11	0.1113776816867515	non-ideal	1.683309360248748E-9	1.9612678585472177E-10	0.0	99.99298887418276	1.8501421211446742E-9	0.030743087364394225	4.718228118709039E-8	2.6144046841234453E-7	2.0576260566130874E-8	0.0	7.236132499728734E-10
120.0	107	34	5	6	11	0.11146699442181926	non-ideal	1.6833868447190942E-9	1.9631668019062416E-10	0.0	99.99298887418276	1.8509034228950455E-9	0.03051295137754396	4.7622660924968243E-8	2.6373046841234453E-7	2.0702377174106838E-8	0.0	7.260703132190558E-10
