# Supplementary material for: Multiscale Multiobjective Systems Analysis (MiMoSA): an advanced metabolic modeling framework for complex systems
Source: Sci Rep. 2019 Nov 18;9:16948. doi: 10.1038/s41598-019-53188-0 (PMC6861322; doi:10.1038/s41598-019-53188-0)
Supplement: Supplementary file 2 — Supplemental File 1 [file 41598_2019_53188_MOESM2_ESM.zip › iTery101/.temp/iTery101/data/bio10_0/Attributes_Cell_Diazotroph_52.csv]

Time Step	x	y	Filament Name	Position in Filament	Filament length	Efficiency	Regime	biomass	glycogen	no3	photon	cyanophycin	o2	n2	hco3	co2	urea	nh4
2.0	108	62	5	7	11	0.0	non-ideal	1.4644429377807921E-9	1.897911612565603E-9	0.0	0.0	3.168735871322542E-10	3.4864969402783837E-10	5.077567660084701E-10	1.857925950710937E-9	9.849922188368333E-11	0.0	0.0
3.0	108	62	5	7	11	0.0	non-ideal	1.4658099846380266E-9	1.7236659107400924E-9	0.0	99.99468116988996	4.5051707083314664E-10	0.032608022739250106	5.610128016704881E-10	3.7250358018204195E-9	9.203416747648959E-10	0.0	1.68854357221546E-11
4.0	108	62	5	7	11	0.9779057302731938	non-ideal	1.467094981657027E-9	1.633336837657322E-9	0.0	99.99468116988996	5.264093221391113E-10	0.05800081104942884	7.587862125190194E-10	5.584669644916157E-9	1.3710107671054933E-9	0.0	3.0329864954260486E-11
5.0	108	62	5	7	11	0.9226142659823335	non-ideal	1.4683959489454047E-9	1.5284572080762216E-9	0.0	99.99468116988996	6.099884431086658E-10	0.07760854653676102	9.355165847502774E-10	7.458324775679599E-9	1.9050170730381013E-9	0.0	4.5572697753538975E-11
6.0	108	62	5	7	11	0.9373373004441338	non-ideal	1.469647029030702E-9	1.4236871917713076E-9	0.0	99.99468116988996	6.929509976467556E-10	0.09297400223766347	1.112018781008357E-9	9.331961246015971E-9	2.4438804252300883E-9	0.0	6.21568965963714E-11
7.0	108	62	5	7	11	0.9045824880169709	non-ideal	1.4708419805961395E-9	1.3276890990409512E-9	0.0	99.99468116988996	7.705317629948006E-10	0.10485676940902827	1.3000742463094776E-9	1.1205597609834397E-8	2.931327753804433E-9	5.335098239544051E-15	8.028859259830444E-11
8.0	108	62	5	7	11	0.8669443421672143	non-ideal	1.471981202194185E-9	1.240110745434759E-9	0.0	99.99468116988996	8.430063881291843E-10	0.11358559712529485	1.4991071006683933E-9	1.3079233973471013E-8	3.3688111999479088E-9	2.159928297622172E-15	9.937328224630108E-11
9.0	108	62	5	7	11	0.8292080725134084	non-ideal	1.47306900530359E-9	1.1592943241291777E-9	0.0	99.99468116988996	9.113201106898144E-10	0.11972375286408181	1.7068433517376539E-9	1.4952870337107377E-8	3.766746137904687E-9	1.0538757452396288E-14	1.1889075396528757E-10
10.0	108	62	5	7	11	0.7942489213658255	non-ideal	1.4741096041194642E-9	1.084659033447816E-9	0.0	99.99468116988996	9.758280997609896E-10	0.12444566746927932	1.9225156157285564E-9	1.6826506700743737E-8	4.1285736292041854E-9	1.2425134846094781E-14	1.3861344180405664E-10
11.0	108	62	5	7	11	0.7620475596032259	non-ideal	1.4751065122722743E-9	1.0158277340266788E-9	0.0	99.99468116988996	1.0367750209809237E-9	0.12802884583359175	2.145626935925722E-9	1.87001430643801E-8	4.4563957486266005E-9	-1.5743276377527758E-14	1.5829207172510644E-10
12.0	108	62	5	7	11	0.7321370521550312	non-ideal	1.4760628305569903E-9	9.52370833247805E-10	0.0	99.99468116988996	1.0944118990360737E-9	0.13100331152823727	2.3755591239201183E-9	2.0573779428016464E-8	4.752781528866091E-9	0.0	1.7785332182965337E-10
13.0	108	62	5	7	11	0.7042521317142082	non-ideal	1.4769815787140648E-9	8.938770642547406E-10	0.0	99.99468116988996	1.1488182864920757E-9	0.13365135629462427	2.6122376664191246E-9	2.2447415791652827E-8	5.021916186144747E-9	1.1093073959522086E-14	1.9705432007939672E-10
14.0	108	62	5	7	11	0.678366038352672	non-ideal	1.4778581389886674E-9	8.399753392222616E-10	0.0	99.99468116988996	1.1994055891426867E-9	0.13554775171196717	2.857235340095283E-9	2.4321052155289187E-8	5.274163537797227E-9	-3.375946403174761E-15	2.1595202402012264E-10
15.0	108	62	5	7	11	0.6488557045934488	non-ideal	1.4786793375174168E-9	7.903270530299654E-10	0.0	99.99468116988996	1.2454757036574277E-9	0.13778176513705032	3.1123257095978954E-9	2.619468851892555E-8	5.5205236644151514E-9	-1.5141948534718938E-15	2.347571421794709E-10
16.0	108	62	5	7	11	0.6093464921689451	non-ideal	1.4794495946162366E-9	7.446100326587338E-10	0.0	99.99468116988996	1.28872602294819E-9	0.1387337767185691	3.373344471383861E-9	2.8068324882561914E-8	5.747900523978638E-9	7.832152769806859E-15	2.527781938815325E-10
17.0	108	62	5	7	11	0.5728444766203811	non-ideal	1.4801731320505127E-9	7.024997536622849E-10	0.0	99.99468116988996	1.3291106048963136E-9	0.1399768375932794	3.6405051781559207E-9	2.9941961246198274E-8	5.960675851020736E-9	-2.963095015820281E-15	2.70416615562977E-10
18.0	108	62	5	7	11	0.5392460795593224	non-ideal	1.480853664383653E-9	6.63739697700474E-10	0.0	99.99468116988996	1.366604675476044E-9	0.12072496134425718	3.913912804230772E-9	3.181559760983464E-8	6.16214723682241E-9	-1.0460044977689237E-14	2.877084303676334E-10
19.0	108	62	5	7	11	0.5082117211225983	non-ideal	1.4814945974302142E-9	6.280725186209057E-10	0.0	99.99468116988996	1.401328059058304E-9	0.10692956234328274	4.193319936663843E-9	3.3689233973470994E-8	6.354186364316156E-9	6.8354706888332744E-15	3.0512107630286593E-10
20.0	108	62	5	7	11	0.4795431893040698	non-ideal	1.4820991583494753E-9	5.952537841204633E-10	0.0	99.99468116988996	1.4334676921750926E-9	0.09539509094291196	4.478370021573013E-9	3.556287033710736E-8	6.537900975522728E-9	6.06779942238259E-15	3.220204239233758E-10
21.0	108	62	5	7	11	0.4531348290082001	non-ideal	1.4826703239130736E-9	5.650598050003656E-10	0.0	99.99468116988996	1.4631164634659574E-9	0.08591796814705034	4.7688886044732385E-9	3.7436506700743714E-8	6.715041610928589E-9	-9.882217909308105E-15	3.3874000023408096E-10
22.0	107	33	5	7	11	0.42882353233774884	non-ideal	1.4832107792717221E-9	5.372866336310566E-10	0.0	99.99292843558004	1.4904661446206858E-9	0.07777189907500703	5.064414868611378E-9	3.931014306438008E-8	6.886096401853089E-9	0.0	3.585667855535042E-10
23.0	107	33	5	7	11	0.40641152615546544	non-ideal	1.4837230436820597E-9	5.117425939181673E-10	0.0	99.99292843558004	1.5156187287184937E-9	0.06382951939793953	5.452463539031259E-9	4.160046841191611E-8	7.077130663117535E-9	-5.790991945080254E-15	3.6964109615110045E-10
24.0	107	33	5	7	11	0.38579223050451894	non-ideal	1.4842094049733453E-9	4.882536147198108E-10	0.0	99.99292843558004	1.5387030018734934E-9	0.053866096316418276	5.845012253639548E-9	4.389046841241744E-8	7.2641608221224414E-9	1.4636374484543698E-15	3.802901171850452E-10
25.0	107	33	5	7	11	0.3668072065943192	non-ideal	1.4846719904416214E-9	4.5637873897796014E-10	0.0	99.99292843558004	1.5699554950742092E-9	0.04739768032937062	6.216593561797644E-9	4.618046841234436E-8	7.470132440294035E-9	1.0520741742295829E-15	3.918925217505771E-10
26.0	107	33	5	7	11	0.34934903836676356	non-ideal	1.4851127485417326E-9	4.2680001855720185E-10	0.0	99.99292843558004	1.5988768974625728E-9	0.04340615526428571	6.593272532288582E-9	4.8470468412344275E-8	7.671874555110518E-9	0.0	4.030289476375808E-10
27.0	107	33	5	7	11	0.33329456250005907	non-ideal	1.4855242817168383E-9	4.0126363197307273E-10	0.0	99.99292843558004	1.6237643574657363E-9	0.04022250628138222	6.979360851050966E-9	5.076046841234428E-8	7.865447023954502E-9	0.0	4.140155322319184E-10
28.0	107	33	5	7	11	0.31157821497823307	non-ideal	1.4859087515756576E-9	3.7844322277615236E-10	0.0	99.99292843558004	1.6459294697626796E-9	0.038528453315355544	7.371653856660342E-9	5.305046841234428E-8	8.05365108993574E-9	0.0	4.259390733538885E-10
29.0	107	33	5	7	11	0.29142295334130586	non-ideal	1.4862698620936184E-9	3.578710419152699E-10	0.0	99.99292843558004	1.6658409609965978E-9	0.03684261901573022	7.769040778077285E-9	5.534046841234428E-8	8.237411249131E-9	1.1150796137404607E-15	4.3663761980690937E-10
30.0	107	33	5	7	11	0.27401118267973407	non-ideal	1.4866101182491078E-9	3.3940590332938574E-10	0.0	99.99292843558004	1.6836469405293285E-9	0.03545261181383559	8.17121069384817E-9	5.763046841234428E-8	8.416943392803182E-9	0.0	4.4826929339080093E-10
31.0	107	33	5	7	11	0.2584477407249163	non-ideal	1.4869315927047973E-9	3.2285302406359904E-10	0.0	99.99292843558004	1.6995464812347478E-9	0.03423057949720447	8.577715963695279E-9	5.992046841234427E-8	8.592593110719335E-9	0.0	4.59412255688743E-10
32.0	107	33	5	7	11	0.24441436281258044	non-ideal	1.4872362190415885E-9	3.0801098619840603E-10	0.0	99.99292843558004	1.7137440609960425E-9	0.03349618269009791	8.988089092286904E-9	6.221046841234427E-8	8.764730557004139E-9	0.0	4.70463552319449E-10
33.0	107	33	5	7	11	0.2318134278497862	non-ideal	1.4875257504239774E-9	2.947050870200844E-10	0.0	99.99292843558004	1.7264176299963735E-9	0.03242145795368121	9.401928289568936E-9	6.450046841234427E-8	8.93367471457826E-9	1.1601435333185533E-15	4.812679560235858E-10
34.0	108	34	5	7	11	0.22051461212079745	non-ideal	1.4878017540006248E-9	2.827806918554471E-10	0.0	99.99298887418276	1.7377245985418043E-9	0.031725805814437416	9.818877966929229E-9	6.679046841234428E-8	9.099708227118863E-9	0.0	4.908765085902179E-10
35.0	108	34	5	7	11	0.21038212204827889	non-ideal	1.4880656325967544E-9	2.7209814792467426E-10	0.0	99.99298887418276	1.7478066803268553E-9	0.032229983152355604	1.0238615165804442E-8	6.908046841234428E-8	9.263088112935435E-9	0.0	4.985812772107274E-10
36.0	108	34	5	7	11	0.20129563920943128	non-ideal	1.4883186445144817E-9	2.6253162566278014E-10	0.0	99.99298887418276	1.7567914693800869E-9	0.03195824732223881	1.0660849225779074E-8	7.137046841234428E-8	9.424047128905339E-9	0.0	5.060641433955588E-10
37.0	108	34	5	7	11	0.19314907630522088	non-ideal	1.488561921876623E-9	2.5396804110283954E-10	0.0	99.99298887418276	1.764793949249983E-9	0.03240186314345474	1.1085321298708878E-8	7.366046841234428E-8	9.582794549910817E-9	0.0	5.131098947191155E-10
38.0	108	34	5	7	11	0.1858496300255399	non-ideal	1.4887964805877063E-9	2.463057307138498E-10	0.0	99.99298887418276	1.7719171842437433E-9	0.032056398588894364	1.151179756876972E-8	7.595046841234429E-8	9.73951979320554E-9	0.0	5.207426328846839E-10
39.0	108	34	5	7	11	0.17931151068227277	non-ideal	1.4890232296514693E-9	2.394532778987605E-10	0.0	99.99298887418276	1.7782534695195037E-9	0.03177711066494762	1.1940066230980478E-8	7.824046841234429E-8	9.894394574834455E-9	0.0	5.284608198787904E-10
40.0	108	34	5	7	11	0.17345554413168324	non-ideal	1.4892429884912463E-9	2.333284838719419E-10	0.0	99.99298887418276	1.783886375184839E-9	0.03142427995413644	1.236994070830325E-8	8.053046841234429E-8	1.0047572893024427E-8	0.0	5.353593278886149E-10
41.0	108	34	5	7	11	0.16821537732567332	non-ideal	1.4894564891957429E-9	2.2785743881523918E-10	0.0	99.99298887418276	1.7888902263979233E-9	0.031138437112209188	1.2801249157181199E-8	8.28204684123443E-8	1.0199195352581422E-8	0.0	5.422552451213513E-10
42.0	108	34	5	7	11	0.16352602407054845	non-ideal	1.4896643907267697E-9	2.2297369553592295E-10	0.0	99.99298887418276	1.7933323289242995E-9	0.03144679365486865	1.323384036456597E-8	8.51104684123443E-8	1.0349388081965911E-8	0.0	5.491028013528567E-10
43.0	108	34	5	7	11	0.15933307195647378	non-ideal	1.4898672839578736E-9	2.1861750929820088E-10	0.0	99.99298887418276	1.7972728635590358E-9	0.031203108925592957	1.3667576976284501E-8	8.74004684123443E-8	1.049826569272303E-8	0.0	5.560374203726666E-10
44.0	108	34	5	7	11	0.15558571726685388	non-ideal	1.4900656995905426E-9	2.1473516961711985E-10	0.0	99.99298887418276	1.8007659756945004E-9	0.03085977155046954	1.4102336244450194E-8	8.96904684123443E-8	1.0645931708681545E-8	0.0	5.624331557311676E-10
45.0	108	34	5	7	11	0.15223900774078936	non-ideal	1.4902601143285105E-9	2.1127838982341644E-10	0.0	99.99298887418276	1.8038602736915307E-9	0.030692148927162686	1.4538007896280106E-8	9.19804684123443E-8	1.0792479874416492E-8	0.0	5.691210837458167E-10
46.0	108	34	5	7	11	0.14925254341368643	non-ideal	1.4904509531584935E-9	2.0820376180487337E-10	0.0	99.99298887418276	1.8065990554245785E-9	0.031074858050119725	1.4974490992205004E-8	9.427046841234431E-8	1.0937995724259795E-8	0.0	5.749609163327057E-10
47.0	108	34	5	7	11	0.14658751560101738	non-ideal	1.4906386002287834E-9	2.0547226576635153E-10	0.0	99.99298887418276	1.8090217553026467E-9	0.031397467753000584	1.5411698147771365E-8	9.656046841234431E-8	1.1082555714688286E-8	0.0	5.805484251939035E-10
48.0	108	34	5	7	11	0.1442133316935561	non-ideal	1.4908233994161243E-9	2.030488244663497E-10	0.0	99.99298887418276	1.8111633979293341E-9	0.03122894593357626	1.5849548821998747E-8	9.885046841234431E-8	1.1226229851611484E-8	0.0	5.863276216513418E-10
49.0	108	34	5	7	11	0.14209972198316975	non-ideal	1.4910056587882384E-9	2.0090191137219565E-10	0.0	99.99298887418276	1.813055433323294E-9	0.03090737139706937	1.6287970871638805E-8	1.0114046841234432E-7	1.136908158646525E-8	0.0	5.901056309894039E-10
50.0	108	34	5	7	11	0.14021974519658068	non-ideal	1.4911856536870382E-9	1.9900318946439505E-10	0.0	99.99298887418276	1.8147260183321872E-9	0.03066191987112798	1.672689921789716E-8	1.0343046841234433E-7	1.1511168619254672E-8	0.0	5.944693214915473E-10
51.0	108	34	5	7	11	0.13854874334115683	non-ideal	1.4913636324742603E-9	1.9732719064670766E-10	0.0	99.99298887418276	1.8162006485316055E-9	0.031020456206046893	1.7166276828154768E-8	1.0572046841234432E-7	1.165254291051983E-8	0.0	5.987318693402099E-10
52.0	108	34	5	7	11	0.137066404091032	non-ideal	1.4915398176683568E-9	1.9585102569419542E-10	0.0	99.99298887418276	1.817502026090917E-9	0.03134136146182915	1.7606051617102137E-8	1.0801046841234432E-7	1.1793251983284835E-8	0.0	6.030313567700063E-10
53.0	107	33	5	7	11	0.1357532268353158	non-ideal	1.4917144083448242E-9	1.945541263863891E-10	0.0	99.99292843558004	1.818650470658915E-9	0.030928157442045388	1.8046176685525977E-8	1.1030046841234433E-7	1.1933339112161248E-8	0.0	6.083761386521817E-10
54.0	107	33	5	7	11	0.13459150220806962	non-ideal	1.4918875834714846E-9	1.9341799955385515E-10	0.0	99.99292843558004	1.8196642898168576E-9	0.030462979341108025	1.848661051114544E-8	1.1259046841234433E-7	1.2072843630179453E-8	0.0	6.166960176233348E-10
55.0	107	33	5	7	11	0.13356604109320605	non-ideal	1.4920595027534468E-9	1.9242604742931087E-10	0.0	99.99292843558004	1.8205597571567936E-9	0.029705236894817123	1.8927315120478707E-8	1.1488046841234433E-7	1.2211801370049463E-8	0.0	6.245633085077206E-10
56.0	107	33	5	7	11	0.13266226244516938	non-ideal	1.4922303083529246E-9	1.9156334976129107E-10	0.0	99.99292843558004	1.8213514299547467E-9	0.0289926514760314	1.9368256373917563E-8	1.1717046841234433E-7	1.2350245135533044E-8	0.0	6.309512047300244E-10
57.0	107	33	5	7	11	0.13186687211666095	non-ideal	1.4924001297216886E-9	1.9081650090883917E-10	0.0	99.99292843558004	1.822052641399909E-9	0.028406606757048123	1.9809405354408093E-8	1.1946046841234434E-7	1.2488204312229632E-8	0.0	6.366020065135495E-10
58.0	107	33	5	7	11	0.1311702721490029	non-ideal	1.4925690810557668E-9	1.901734572860817E-10	0.0	99.99292843558004	1.8226749284772913E-9	0.028395856114674666	2.025073389131636E-8	1.2175046841234434E-7	1.2625706475744248E-8	0.0	6.419967302365095E-10
59.0	107	33	5	7	11	0.1305608711801833	non-ideal	1.492737265968094E-9	1.8962340242626597E-10	0.0	99.99292843558004	1.8232289382004993E-9	0.02835743562811327	2.0692218604477622E-8	1.2404046841234434E-7	1.2762776225224111E-8	0.0	6.478275870442791E-10
60.0	107	33	5	7	11	0.13003066001690614	non-ideal	1.492904775639871E-9	1.8915661946026045E-10	0.0	99.99292843558004	1.8237238818167338E-9	0.028392175697451952	2.1133836780930175E-8	1.2633046841234434E-7	1.2899436653983802E-8	0.0	6.542105800235236E-10
61.0	107	33	5	7	11	0.1295701783077933	non-ideal	1.4930716924489718E-9	1.8876438321490941E-10	0.0	99.99292843558004	1.8241682469478677E-9	0.028333503240872193	2.1575569538310666E-8	1.2862046841234435E-7	1.3035708439828652E-8	0.0	6.578707595792503E-10
62.0	107	33	5	7	11	0.1291727494825866	non-ideal	1.493238090105228E-9	1.8843885728486568E-10	0.0	99.99292843558004	1.8245695235102426E-9	0.027950084097482366	2.201739944052278E-8	1.3091046841234435E-7	1.3171610727789722E-8	0.0	6.632994160681208E-10
63.0	107	33	5	7	11	0.1288317845877741	non-ideal	1.4934040343110056E-9	1.881730060994472E-10	0.0	99.99292843558004	1.8249343745409964E-9	0.027598687041386634	2.245931075582542E-8	1.3320046841234435E-7	1.3307161140164262E-8	0.0	6.675997952265241E-10
64.0	107	33	5	7	11	0.12854118975588225	non-ideal	1.4935695837507885E-9	1.8796051314596235E-10	0.0	99.99292843558004	1.8252687679466916E-9	0.027713127946523097	2.2901289543462404E-8	1.3549046841234436E-7	1.3442375837164728E-8	0.0	6.714902288595679E-10
65.0	107	33	5	7	11	0.12829562284611934	non-ideal	1.493734790806051E-9	1.8779570800547138E-10	0.0	99.99292843558004	1.825578013054633E-9	0.027334905187896257	2.3343323272338953E-8	1.3778046841234436E-7	1.3577269719743922E-8	0.0	6.743000290506176E-10
66.0	107	34	5	7	11	0.12809028278726195	non-ideal	1.4938997025979037E-9	1.876735012560471E-10	0.0	99.99298887418276	1.8258668877894132E-9	0.02760612578682132	2.3785401016925756E-8	1.4007046841234436E-7	1.3711856436899152E-8	0.0	6.771895947161503E-10
67.0	107	34	5	7	11	0.12792116552255736	non-ideal	1.494064360399325E-9	1.875893360669394E-10	0.0	99.99298887418276	1.8261395236152228E-9	0.02844539286933732	2.422751232868231E-8	1.4236046841234436E-7	1.384614868719472E-8	0.0	6.781054446031097E-10
68.0	107	34	5	7	11	0.12778380108518664	non-ideal	1.4942288009645626E-9	1.8753910370757703E-10	0.0	99.99298887418276	1.8263996700345813E-9	0.029233225817240437	2.4669648313474273E-8	1.4465046841234437E-7	1.3980158313663466E-8	0.0	6.80855870555365E-10
69.0	107	34	5	7	11	0.1276747409281647	non-ideal	1.4943930577112463E-9	1.875191262107553E-10	0.0	99.99298887418276	1.8266507281493952E-9	0.029293502170327928	2.5111801423849145E-8	1.4694046841234437E-7	1.4113896041128409E-8	0.0	6.833892908987085E-10
70.0	107	34	5	7	11	0.12759144646026543	non-ideal	1.494557160078278E-9	1.8752610541264535E-10	0.0	99.99298887418276	1.8268956191143008E-9	0.029370876542404823	2.5553964389694918E-8	1.4923046841234437E-7	1.4247371994797118E-8	0.0	6.872903387205379E-10
71.0	107	34	5	7	11	0.12753087397501084	non-ideal	1.4947211341889473E-9	1.875570839572173E-10	0.0	99.99298887418276	1.8271369525531761E-9	0.02992423059432456	2.5996130859182998E-8	1.5152046841234437E-7	1.4380595537103893E-8	0.0	6.902697507041629E-10
72.0	107	34	5	7	11	0.1274904881062372	non-ideal	1.4948850031103969E-9	1.8760940986401124E-10	0.0	99.99298887418276	1.8273770281211862E-9	0.030464995396711658	2.6438295123020636E-8	1.5381046841234438E-7	1.4513575397232171E-8	0.0	6.91975531714906E-10
73.0	107	34	5	7	11	0.12746794930431482	non-ideal	1.4950487876488073E-9	1.8768070584340946E-10	0.0	99.99298887418276	1.827617922514344E-9	0.030929554945339104	2.6880452361254574E-8	1.5610046841234438E-7	1.4646319626256895E-8	0.0	6.9375616354297E-10
74.0	107	34	5	7	11	0.12746153132703925	non-ideal	1.4952125055675073E-9	1.8776884117434159E-10	0.0	99.99298887418276	1.8278613606824019E-9	0.031355881496824695	2.7322597687930934E-8	1.5839046841234438E-7	1.4778835938577434E-8	0.0	6.963628173324636E-10
75.0	107	34	5	7	11	0.12746889508286713	non-ideal	1.4953761731600584E-9	1.8787190707712522E-10	0.0	99.99298887418276	1.8281089950227987E-9	0.03174997213900808	2.7764727535951822E-8	1.6068046841234438E-7	1.4911131292465044E-8	0.0	6.988266948962353E-10
76.0	107	34	5	7	11	0.12748892134844547	non-ideal	1.4955398049003643E-9	1.879881931642802E-10	0.0	99.99298887418276	1.8283622212208535E-9	0.03204129862013551	2.820683842491307E-8	1.629704684123444E-7	1.5043212316638057E-8	0.0	7.00441487673904E-10
77.0	107	34	5	7	11	0.12752021558765606	non-ideal	1.495703413061568E-9	1.881161682170446E-10	0.0	99.99298887418276	1.8286221974474376E-9	0.0324345554924534	2.864892691624017E-8	1.652604684123444E-7	1.5175085347253646E-8	0.0	7.03757616193513E-10
78.0	107	34	5	7	11	0.1275610828609787	non-ideal	1.4958670085160217E-9	1.8825446155261223E-10	0.0	99.99298887418276	1.8288899958605044E-9	0.032169880255813944	2.9090990322780836E-8	1.6755046841234442E-7	1.5306756220674024E-8	0.0	7.068819063294299E-10
79.0	107	34	5	7	11	0.12761044827354473	non-ideal	1.4960306010504729E-9	1.884018461533888E-10	0.0	99.99298887418276	1.8291665641232643E-9	0.03245535303511843	2.953302635619245E-8	1.6984046841234442E-7	1.5438230408118877E-8	0.0	7.089122205461234E-10
80.0	107	34	5	7	11	0.12766748038933254	non-ideal	1.4961941990020762E-9	1.8855722448001564E-10	0.0	99.99298887418276	1.8294526723108771E-9	0.03178205858752566	2.997503271292915E-8	1.7213046841234442E-7	1.5569513166803912E-8	0.0	7.123493333834295E-10
81.0	107	34	5	7	11	0.1277310616403124	non-ideal	1.4963578098383577E-9	1.8871961526570756E-10	0.0	99.99298887418276	1.8297490277325776E-9	0.031078324227948474	3.041700761984926E-8	1.7442046841234443E-7	1.5700609379770227E-8	0.0	7.136311721779097E-10
82.0	107	34	5	7	11	0.12780052487698115	non-ideal	1.4965214399623181E-9	1.888881411576325E-10	0.0	99.99298887418276	1.830056207772267E-9	0.03103456379888691	3.085894935538736E-8	1.7671046841234443E-7	1.5831523726361066E-8	0.0	7.156282844826658E-10
83.0	107	34	5	7	11	0.12787504908323413	non-ideal	1.4966850950512621E-9	1.8906201847859722E-10	0.0	99.99298887418276	1.8303747230562883E-9	0.03052188466610183	3.1300856526197206E-8	1.7900046841234443E-7	1.5962260605709553E-8	0.0	7.165519852402909E-10
84.0	107	35	5	7	11	0.12795407624403676	non-ideal	1.4968487796574403E-9	1.8924054733187034E-10	0.0	99.99304931282198	1.8307049553304784E-9	0.03023172498120779	3.174272763676449E-8	1.812904684123449E-7	1.6092824288661514E-8	0.0	7.186040142715176E-10
85.0	107	35	5	7	11	0.12803673465840648	non-ideal	1.4970124979879156E-9	1.894231144523967E-10	0.0	99.99304931282198	1.8310472911014898E-9	0.030423986354963406	3.218456178037551E-8	1.8358046841234452E-7	1.6223218570456235E-8	0.0	7.196208022862183E-10
86.0	107	35	5	7	11	0.12812276090280106	non-ideal	1.4971762535426372E-9	1.8960915129353053E-10	0.0	99.99304931282198	1.8314020099449412E-9	0.030500664564025063	3.26263579409085E-8	1.8587046841234452E-7	1.635344741144185E-8	0.0	7.198748241564604E-10
87.0	107	35	5	7	11	0.1282116075708324	non-ideal	1.4973400492073957E-9	1.8979816033596838E-10	0.0	99.99304931282198	1.8317693321183679E-9	0.030096555000397446	3.306811520494603E-8	1.8816046841234452E-7	1.648351447492108E-8	0.0	7.195015655991899E-10
88.0	107	35	5	7	11	0.12830279879284479	non-ideal	1.4975038874348515E-9	1.8998969938342626E-10	0.0	99.99304931282198	1.8321494484156492E-9	0.03042377895136909	3.3509832895859916E-8	1.9045046841234452E-7	1.6613423224253115E-8	0.0	7.213720133279344E-10
89.0	107	35	5	7	11	0.12839599945700716	non-ideal	1.4976677701238275E-9	1.901833747518752E-10	0.0	99.99304931282198	1.8325424851939825E-9	0.030462649529441378	3.395151032191256E-8	1.9274046841234453E-7	1.674317701395013E-8	0.0	7.212511647518499E-10
90.0	107	35	5	7	11	0.12849077902987444	non-ideal	1.4978316990309911E-9	1.9037883646242844E-10	0.0	99.99304931282198	1.8329485703040023E-9	0.030073692530925764	3.439314711224136E-8	1.9503046841234453E-7	1.6872778987743973E-8	0.0	7.220925465306938E-10
91.0	107	35	5	7	11	0.12858702890014914	non-ideal	1.4979956756492647E-9	1.905757734446184E-10	0.0	99.99304931282198	1.8333677768989639E-9	0.030267981058185806	3.4834742860905465E-8	1.9732046841234453E-7	1.7002232200773202E-8	0.0	7.24488293365497E-10
92.0	107	35	5	7	11	0.1286845447822924	non-ideal	1.498159700678059E-9	1.9077390974104589E-10	0.0	99.99304931282198	1.833800088947437E-9	0.029928172529103833	3.52762969020084E-8	1.9961046841234453E-7	1.713153969787082E-8	0.0	7.257091324028768E-10
93.0	107	35	5	7	11	0.12878270597256203	non-ideal	1.4983237750997987E-9	1.9097300082774484E-10	0.0	99.99304931282198	1.8342455757265613E-9	0.030178227850932403	3.571780926983667E-8	2.0190046841234454E-7	1.7260704208613627E-8	0.0	7.276272634041948E-10
94.0	107	35	5	7	11	0.12888173593503383	non-ideal	1.4984878992631643E-9	1.9117282976961313E-10	0.0	99.99304931282198	1.8347041794337E-9	0.030849872867048246	3.615927946546447E-8	2.0419046841234454E-7	1.7389728552218503E-8	0.0	7.303803886519466E-10
95.0	107	35	5	7	11	0.12898113819928356	non-ideal	1.4986520734948254E-9	1.9137320525337759E-10	0.0	99.99304931282198	1.8351758856957098E-9	0.03125942650320211	3.6600707408068837E-8	2.0648046841234454E-7	1.7518615333046618E-8	0.0	7.313109273835492E-10
96.0	107	35	5	7	11	0.12908089610427054	non-ideal	1.4988162978350908E-9	1.915739580252705E-10	0.0	99.99304931282198	1.835660631265866E-9	0.03151037432766673	3.704209288420049E-8	2.0877046841234455E-7	1.7647367124422122E-8	0.0	7.328324930369039E-10
97.0	107	35	5	7	11	0.1291807850086811	non-ideal	1.4989805723165524E-9	1.917749391008706E-10	0.0	99.99304931282198	1.836158363561389E-9	0.031069653983076394	3.748343587162957E-8	2.1106046841234455E-7	1.7775986367019643E-8	0.0	7.342371926870177E-10
98.0	107	35	5	7	11	0.12928079903173276	non-ideal	1.4991448968568578E-9	1.9197601731489056E-10	0.0	99.99304931282198	1.8366690044080435E-9	0.03143527567177069	3.7924736315144556E-8	2.1335046841234447E-7	1.7904475445501646E-8	0.0	7.365503676995276E-10
99.0	107	35	5	7	11	0.12938084785393789	non-ideal	1.499309271003934E-9	1.921770776143853E-10	0.0	99.99304931282198	1.8371924334867861E-9	0.031041194163308822	3.836599401985586E-8	2.1564046841234447E-7	1.8032836726179015E-8	0.0	7.37675562769563E-10
100.0	107	35	5	7	11	0.12948064025141123	non-ideal	1.4994736943096452E-9	1.9237801932013812E-10	0.0	99.99304931282198	1.8377285586203374E-9	0.03067167926743799	3.880720903634629E-8	2.1793046841234448E-7	1.8161072435579036E-8	0.0	7.383773760464944E-10
101.0	107	35	5	7	11	0.12958017879181818	non-ideal	1.49963816630555E-9	1.9257875435378335E-10	0.0	99.99304931282198	1.838277274725595E-9	0.03122764634860407	3.924838141464881E-8	2.2022046841234448E-7	1.8289184743263737E-8	0.0	7.407138108915646E-10
102.0	107	35	5	7	11	0.1296794469336024	non-ideal	1.499802686420109E-9	1.9277920612317262E-10	0.0	99.99304931282198	1.8388384597663318E-9	0.031564970863106126	3.968951117313025E-8	2.2251046841234448E-7	1.8417175774222936E-8	0.0	7.432481473983246E-10
103.0	107	35	5	7	11	0.12977836278856303	non-ideal	1.4999672540358896E-9	1.9297930824443529E-10	0.0	99.99304931282198	1.8394119899838858E-9	0.03159488274751124	4.013059837527838E-8	2.2480046841234448E-7	1.8545047586629082E-8	0.0	7.437186069767596E-10
104.0	108	36	5	7	11	0.12987688941921877	non-ideal	1.5001318684529205E-9	1.9317900333304186E-10	0.0	99.99310975149774	1.83999773028431E-9	0.031648715595496216	4.057164306629274E-8	2.270904684123445E-7	1.8672802194799076E-8	0.0	7.43594181705237E-10
105.0	108	36	5	7	11	0.12997496086917462	non-ideal	1.500296528801908E-9	1.9337825375504726E-10	0.0	99.99310975149774	1.840595530519374E-9	0.031519915189927104	4.101264524534289E-8	2.293804684123445E-7	1.8800441440236988E-8	0.0	7.381938591370842E-10
106.0	108	36	5	7	11	0.13007244247077523	non-ideal	1.5004612342837038E-9	1.9357700573263218E-10	0.0	99.99310975149774	1.8412052638811323E-9	0.031401909911931515	4.145360507640397E-8	2.316704684123445E-7	1.8927967345053964E-8	0.0	7.333178734852707E-10
107.0	108	36	5	7	11	0.13016938849397855	non-ideal	1.500625984147201E-9	1.937752223535463E-10	0.0	99.99310975149774	1.8418267928173652E-9	0.03130687295092244	4.1894522680243913E-8	2.339604684123445E-7	1.9055381763498465E-8	0.0	7.293104203613071E-10
108.0	108	36	5	7	11	0.1302658358598033	non-ideal	1.5007907774102471E-9	1.93972873621869E-10	0.0	99.99310975149774	1.842459954905673E-9	0.031151795572358875	4.2335398068705E-8	2.362504684123445E-7	1.9182686541315046E-8	0.0	7.258183056340237E-10
109.0	108	36	5	7	11	0.13036160080056483	non-ideal	1.5009556131626895E-9	1.9416993459136803E-10	0.0	99.99310975149774	1.843104613594942E-9	0.031073755876576018	4.277623141781234E-8	2.385404684123445E-7	1.9309883430873644E-8	0.0	7.2441675768212E-10
110.0	108	36	5	7	11	0.13045673895513815	non-ideal	1.5011204905612092E-9	1.943663846355646E-10	0.0	99.99310975149774	1.843760629900041E-9	0.031011854087933752	4.321702290215299E-8	2.408304684123445E-7	1.9436974146389633E-8	0.0	7.231821408227365E-10
111.0	108	36	5	7	11	0.1305513020030968	non-ideal	1.5012854086109056E-9	1.945622071214409E-10	0.0	99.99310975149774	1.8444278400011114E-9	0.031121074704777457	4.3657772565882866E-8	2.431204684123445E-7	1.956396040684292E-8	0.0	7.232395895124871E-10
112.0	108	36	5	7	11	0.1306451687215578	non-ideal	1.5014503664145714E-9	1.9475738895108338E-10	0.0	99.99310975149774	1.8451061058537054E-9	0.03119447805653455	4.4098480606408684E-8	2.454104684123445E-7	1.969084384557679E-8	0.0	7.220018619231042E-10
113.0	108	36	5	7	11	0.13073841516472562	non-ideal	1.5016153629228671E-9	1.9495191995138415E-10	0.0	99.99310975149774	1.8457952617484828E-9	0.031360764933791536	4.453914706725021E-8	2.477004684123445E-7	1.981762611121373E-8	0.0	7.197115853116629E-10
114.0	108	36	5	7	11	0.13083091947200753	non-ideal	1.5017803972133146E-9	1.951457927787628E-10	0.0	99.99310975149774	1.846495172275486E-9	0.031303305833551516	4.497977216626055E-8	2.499904684123445E-7	1.994430876229942E-8	0.0	7.200752883096058E-10
115.0	108	35	5	7	11	0.13092278082249087	non-ideal	1.5019454683071685E-9	1.9533900231058443E-10	0.0	99.99304931282198	1.8472056828315417E-9	0.031191927448075925	4.5420356010809735E-8	2.522804684123445E-7	2.0070893360989154E-8	0.0	7.203351605821233E-10
116.0	108	35	5	7	11	0.13101395328272059	non-ideal	1.5021105752521837E-9	1.9553153375468347E-10	0.0	99.99304931282198	1.8479266484131227E-9	0.03130885803926312	4.586089876130357E-8	2.545704684123445E-7	2.0197381563295976E-8	0.0	7.213674301215305E-10
117.0	108	35	5	7	11	0.13110445653379837	non-ideal	1.50227571708526E-9	1.9572339781503767E-10	0.0	99.99304931282198	1.848657919789485E-9	0.03098760979678084	4.630140054995477E-8	2.568604684123445E-7	2.032377471964419E-8	0.0	7.222077715892781E-10
118.0	108	35	5	7	11	0.13119428062606578	non-ideal	1.5024408928032463E-9	1.9591459602046325E-10	0.0	99.99304931282198	1.8493993462710045E-9	0.031099181776744395	4.674186150412781E-8	2.591504684123445E-7	2.0450074293426842E-8	0.0	7.239540585434226E-10
119.0	108	35	5	7	11	0.13128339238116268	non-ideal	1.5026061015079292E-9	1.9610513008155014E-10	0.0	99.99304931282198	1.850150792059109E-9	0.030771667890848453	4.718228181936055E-8	2.6144046841234453E-7	2.057628169919806E-8	0.0	7.24318685263718E-10
120.0	108	35	5	7	11	0.131371873835515	non-ideal	1.5027713421929653E-9	1.96295002865775E-10	0.0	99.99304931282198	1.8509121009386019E-9	0.030541659355731863	4.76226615676066E-8	2.6373046841234453E-7	2.070239836400839E-8	0.0	7.26777018526886E-10
