# Supplementary material for: Multiscale Multiobjective Systems Analysis (MiMoSA): an advanced metabolic modeling framework for complex systems
Source: Sci Rep. 2019 Nov 18;9:16948. doi: 10.1038/s41598-019-53188-0 (PMC6861322; doi:10.1038/s41598-019-53188-0)
Supplement: Supplementary file 2 — Supplemental File 1 [file 41598_2019_53188_MOESM2_ESM.zip › iTery101/.temp/iTery101/data/bio10_0/Attributes_Cell_Diazotroph_53.csv]

Time Step	x	y	Filament Name	Position in Filament	Filament length	Efficiency	Regime	biomass	glycogen	no3	photon	cyanophycin	o2	n2	hco3	co2	urea	nh4
2.0	71	35	5	8	11	0.0	non-ideal	1.2449515706696262E-9	1.9028672112383885E-9	0.0	0.0	3.1741577577255177E-10	3.492224466877899E-10	5.08384861136137E-10	1.859145030912042E-9	9.872563909934642E-11	0.0	0.0
3.0	71	35	5	8	11	0.0	non-ideal	1.247658309786218E-9	1.7412180502004287E-9	0.0	99.99304931282198	4.3677080514333013E-10	0.03262774242271291	5.953362391204358E-10	3.7247550551447933E-9	8.470768071388308E-10	0.0	1.68942766484869E-11
4.0	71	35	5	8	11	1.191287062431674	non-ideal	1.2502741176522799E-9	1.6427432061976975E-9	0.0	99.99304931282198	5.171443127169873E-10	0.058026696517080235	7.819083290203785E-10	5.5843935453075395E-9	1.3506793475695894E-9	0.0	3.034568488991636E-11
5.0	71	35	5	8	11	1.156696744648004	non-ideal	1.2530492720727965E-9	1.526828106773726E-9	0.0	99.99304931282198	6.067594372112537E-10	0.07763494193396234	9.435513494275138E-10	7.458028194543393E-9	1.9567250362622504E-9	0.0	4.559532944189286E-11
6.0	71	35	5	8	11	1.2327893564942358	non-ideal	1.2556973529522604E-9	1.4228726663330868E-9	0.0	99.99304931282198	6.892669470360827E-10	0.09300143597150805	1.1211940555096286E-9	9.331664694655849E-9	2.4902964119486732E-9	0.0	6.218727814724263E-11
7.0	71	35	5	8	11	1.182105298184059	non-ideal	1.2582034093826724E-9	1.3277718634775904E-9	0.0	99.99304931282198	7.663866730125885E-10	0.104913251773203	1.310404517290083E-9	1.1205301058611264E-8	2.971590529136666E-9	5.340087499406798E-15	8.032973782862759E-11
8.0	71	35	5	8	11	1.1239713066467325	non-ideal	1.2605813195046124E-9	1.2401144260835122E-9	0.0	99.99304931282198	8.389333378098372E-10	0.11365621942625251	1.5092595200539476E-9	1.3078937422248128E-8	3.409308285304799E-9	2.1547281862806247E-15	9.942272222650666E-11
9.0	71	35	5	8	11	1.07127760427838	non-ideal	1.2628417655602542E-9	1.1592229274948737E-9	0.0	99.99304931282198	9.073153871799063E-10	0.11980934344208047	1.7168426776400204E-9	1.4952573785884492E-8	3.807477156491835E-9	-5.033331430618634E-15	1.1894798998128504E-10
10.0	71	35	5	8	11	1.0227148225932963	non-ideal	1.2649938618573414E-9	1.0845951567091783E-9	0.0	99.99304931282198	9.718426010845312E-10	0.12453028144181602	1.932471875257318E-9	1.6826210149520855E-8	4.169025488947355E-9	-6.126032727141125E-15	1.386796049119913E-10
11.0	71	35	5	8	11	0.9776743024740961	non-ideal	1.267045953635915E-9	1.0157705979627115E-9	0.0	99.99304931282198	1.03280158895739E-9	0.1281277538822054	2.155525837623916E-9	1.869984651315722E-8	4.496617453637177E-9	-5.204737379004295E-15	1.5836729660239442E-10
12.0	71	35	5	8	11	0.935891210257471	non-ideal	1.2690057867389327E-9	9.52313562292082E-10	0.0	99.99304931282198	1.090462302720684E-9	0.13110838740053093	2.3854154196286163E-9	2.0573482876793582E-8	4.792781981272097E-9	-5.406848764472215E-15	1.77939157741318E-10
13.0	71	35	5	8	11	0.8971665429348018	non-ideal	1.2708805214025301E-9	8.938196659625096E-10	0.0	99.99304931282198	1.144890603165842E-9	0.13374965135078376	2.622051899099943E-9	2.2447119240429945E-8	5.06171007226518E-9	-4.611429132226219E-15	1.971477854096484E-10
14.0	71	35	5	8	11	0.8612981411407414	non-ideal	1.2726767784299805E-9	8.399188892674436E-10	0.0	99.99304931282198	1.1962497064886394E-9	0.135653514300369	2.865105909241715E-9	2.4320755604066305E-8	5.306212110801126E-9	-3.3562663547456904E-15	2.1605803319729736E-10
15.0	71	35	5	8	11	0.8280964936492563	non-ideal	1.2744007013463424E-9	7.902625333608357E-10	0.0	99.99304931282198	1.2447064493460507E-9	0.13790269862645593	3.1142331388057264E-9	2.619439196770267E-8	5.528804416988873E-9	-3.4604586777304516E-15	2.348752229935987E-10
16.0	71	35	5	8	11	0.7973932344410802	non-ideal	1.2760292190611413E-9	7.445284656539177E-10	0.0	99.99304931282198	1.288793370910962E-9	0.13883746041051007	3.373173018181367E-9	2.8068028331339032E-8	5.7480310109801695E-9	-5.23045942250058E-15	2.5289336637845833E-10
17.0	71	35	5	8	11	0.7556785069474828	non-ideal	1.2775544532880944E-9	7.024400230546109E-10	0.0	99.99304931282198	1.3291549479639671E-9	0.14007150094956666	3.640379538209042E-9	2.994166469497539E-8	5.9607610386975335E-9	-2.949760701683953E-15	2.7054260097403E-10
18.0	71	35	5	8	11	0.7099033623819593	non-ideal	1.2789853432918212E-9	6.63693162337638E-10	0.0	99.99304931282198	1.3666350551099502E-9	0.12081062335014933	3.913815481965511E-9	3.1815301058611746E-8	6.162205464985901E-9	-2.618785443156029E-15	2.87849876122144E-10
19.0	71	35	5	8	11	0.667894685025163	non-ideal	1.2803300019786132E-9	6.280260100037299E-10	0.0	99.99304931282198	1.40136061872432E-9	0.10701539256399666	4.1932368226334475E-9	3.368893742224811E-8	6.354240549405465E-9	-3.830328648544333E-15	3.052752079287572E-10
20.0	71	35	5	8	11	0.6293325501209082	non-ideal	1.281595672140053E-9	5.95207887551366E-10	0.0	99.99304931282198	1.433499575139639E-9	0.09544302767284822	4.478289074798634E-9	3.5562573785884466E-8	6.537953526741888E-9	-4.003174065544686E-15	3.2217833637108815E-10
21.0	71	35	5	8	11	0.5938657779237027	non-ideal	1.2827889841737016E-9	5.650155651552077E-10	0.0	99.99304931282198	1.4631448092276628E-9	0.08595903422561861	4.768800585520946E-9	3.743621014952083E-8	6.715092306828653E-9	-3.036974431358387E-15	3.389044085770734E-10
22.0	108	34	5	8	11	0.561254616525822	non-ideal	1.2839160183884157E-9	5.372438443060127E-10	0.0	99.99298887418276	1.490494410324893E-9	0.07782038396477906	5.064337789748555E-9	3.9309846513157186E-8	6.886139877806741E-9	-2.122069369757117E-15	3.5875303528950096E-10
23.0	108	34	5	8	11	0.53128135432397	non-ideal	1.2849823478472157E-9	5.117008959194236E-10	0.0	99.99298887418276	1.5156456187108274E-9	0.0638144695445354	5.4524376847589726E-9	4.160046808925982E-8	7.077185363074109E-9	-5.78236059223178E-15	3.698743313421307E-10
24.0	108	34	5	8	11	0.5037422765805442	non-ideal	1.28599304602823E-9	4.882129447441104E-10	0.0	99.99298887418276	1.5387290113197779E-9	0.05386201937442186	5.844990293260268E-9	4.389046841234244E-8	7.2642123092838405E-9	0.0	3.805272685782752E-10
25.0	108	34	5	8	11	0.4784319115739426	non-ideal	1.2869527907300274E-9	4.5632984464163625E-10	0.0	99.99298887418276	1.569987091511313E-9	0.04739151992196113	6.2165590787800615E-9	4.618046841234443E-8	7.470194504956515E-9	1.7188632520336364E-15	3.920806982374785E-10
26.0	108	34	5	8	11	0.4551892813885448	non-ideal	1.287865854501071E-9	4.267532498667415E-10	0.0	99.99298887418276	1.598906382751373E-9	0.04341643636399376	6.593242856067105E-9	4.8470468412344275E-8	7.671931397099604E-9	1.5590264711436231E-15	4.032541970520689E-10
27.0	108	34	5	8	11	0.43384502349754295	non-ideal	1.2887171510520854E-9	4.0121965044310285E-10	0.0	99.99298887418276	1.6237918397860865E-9	0.040236884404064546	6.97933997641731E-9	5.076046841234428E-8	7.865496929131019E-9	0.0	4.142342577899557E-10
28.0	108	34	5	8	11	0.4052046581293982	non-ideal	1.2895114032049678E-9	3.784002811946066E-10	0.0	99.99298887418276	1.6459560264348303E-9	0.03855069126734326	7.371635342472988E-9	5.305046841234428E-8	8.053698409242854E-9	0.0	4.262010827610745E-10
29.0	108	34	5	8	11	0.3786709646455021	non-ideal	1.2902564698421752E-9	3.5782890512974444E-10	0.0	99.99298887418276	1.6658667826085958E-9	0.036864358306250934	7.769024088740283E-9	5.534046841234428E-8	8.237456539817534E-9	0.0	4.3691562132501813E-10
30.0	108	34	5	8	11	0.3557643510260901	non-ideal	1.29095768576219E-9	3.3936460966327226E-10	0.0	99.99298887418276	1.683671961340177E-9	0.035475770897097414	8.171195772113045E-9	5.763046841234428E-8	8.41698671830747E-9	1.0889556676721551E-15	4.4853866576068587E-10
31.0	108	34	5	8	11	0.3353071137784496	non-ideal	1.2916194664320812E-9	3.228124466983819E-10	0.0	99.99298887418276	1.6995709033849825E-9	0.03425414808554552	8.57770304333808E-9	5.992046841234427E-8	8.592634638305398E-9	0.0	4.597113122531959E-10
32.0	108	34	5	8	11	0.31687867845387474	non-ideal	1.2922459160159418E-9	3.0797099278632407E-10	0.0	99.99298887418276	1.713768155980665E-9	0.033515462298723056	8.988078764528705E-9	6.221046841234427E-8	8.76477033419897E-9	0.0	4.708294802834642E-10
33.0	108	34	5	8	11	0.3003452683844023	non-ideal	1.2928407392914696E-9	2.9466558590331717E-10	0.0	99.99298887418276	1.7264413573820184E-9	0.03244204637321418	9.401919681375098E-9	6.450046841234427E-8	8.9337132009184E-9	0.0	4.815593711933847E-10
34.0	109	35	5	8	11	0.2855284886243241	non-ideal	1.2934072366939302E-9	2.8274160980855596E-10	0.0	99.99304931282198	1.7377477379353191E-9	0.03174270218845413	9.818869320280943E-9	6.679046841234428E-8	9.099746137010213E-9	0.0	4.911689203013854E-10
35.0	109	35	5	8	11	0.2722452609019674	non-ideal	1.2939483649825338E-9	2.720594202063049E-10	0.0	99.99304931282198	1.7478294771005755E-9	0.03224743612590184	1.0238607421689469E-8	6.908046841234428E-8	9.263125270210244E-9	0.0	4.989418046744709E-10
36.0	109	35	5	8	11	0.2603396554559545	non-ideal	1.2944667720009702E-9	2.6249319427623837E-10	0.0	99.99304931282198	1.756814200783877E-9	0.03197558012530384	1.0660843551344292E-8	7.137046841234428E-8	9.42408326980942E-9	0.0	5.063172606527519E-10
37.0	109	35	5	8	11	0.24967083709871862	non-ideal	1.2949648271963022E-9	2.539298585556174E-10	0.0	99.99304931282198	1.764816445277294E-9	0.03242010315180336	1.1085316403341973E-8	7.366046841234428E-8	9.582830186959414E-9	0.0	5.134753891979343E-10
38.0	109	35	5	8	11	0.2401113079996996	non-ideal	1.2954446532629527E-9	2.46267758430404E-10	0.0	99.99304931282198	1.77193929919124E-9	0.03207217888500755	1.1511792364314374E-8	7.595046841234429E-8	9.739555357131213E-9	0.0	5.210072028949481E-10
39.0	109	35	5	8	11	0.2315476867747598	non-ideal	1.2959081557252117E-9	2.394154810378297E-10	0.0	99.99304931282198	1.7782755395784665E-9	0.031794139314959655	1.1940062384037737E-8	7.824046841234429E-8	9.894429596554408E-9	0.0	5.287704317052557E-10
40.0	109	35	5	8	11	0.2238799200374313	non-ideal	1.296357039615768E-9	2.3329083069450183E-10	0.0	99.99304931282198	1.7839081965195248E-9	0.031439698624114755	1.2369936844918125E-8	8.053046841234429E-8	1.0047607879857537E-8	0.0	5.357837641397797E-10
41.0	109	35	5	8	11	0.2170152186942238	non-ideal	1.2967928324494158E-9	2.2781990547926233E-10	0.0	99.99304931282198	1.788911932603263E-9	0.031155430853978212	1.2801245874043298E-8	8.28204684123443E-8	1.0199230160535299E-8	0.0	5.425724891285138E-10
42.0	109	35	5	8	11	0.21087122409423714	non-ideal	1.297216906383963E-9	2.229362589449574E-10	0.0	99.99304931282198	1.7933539960768021E-9	0.03146385932002456	1.3233837934275307E-8	8.51104684123443E-8	1.034942266853882E-8	0.0	5.49491013006116E-10
43.0	109	35	5	8	11	0.20537573470222673	non-ideal	1.2976304882547847E-9	2.185801502083733E-10	0.0	99.99304931282198	1.797294455537793E-9	0.031218707943254664	1.366757506280519E-8	8.74004684123443E-8	1.0498300204835189E-8	0.0	5.563132007073875E-10
44.0	109	35	5	8	11	0.20046093260656367	non-ideal	1.2980346787253576E-9	2.1469787187776825E-10	0.0	99.99304931282198	1.8007874630282137E-9	0.030876259245728222	1.4102334570959496E-8	8.96904684123443E-8	1.0645966267913847E-8	0.0	5.628760063816533E-10
45.0	109	35	5	8	11	0.1960678694681711	non-ideal	1.2984304643593182E-9	2.1124113895032197E-10	0.0	99.99304931282198	1.8038815784864462E-9	0.030708508630087623	1.453800592197923E-8	9.19804684123443E-8	1.0792514683787326E-8	0.0	5.695555890268443E-10
46.0	109	35	5	8	11	0.1921431073609028	non-ideal	1.2988187279005957E-9	2.0816654533354676E-10	0.0	99.99304931282198	1.806620316024357E-9	0.031089842283223514	1.4974489415249455E-8	9.427046841234431E-8	1.0938030581677736E-8	0.0	5.753037396631545E-10
47.0	109	35	5	8	11	0.1886379015669264	non-ideal	1.2992002642220264E-9	2.0543507216949594E-10	0.0	99.99304931282198	1.8090429868107012E-9	0.031412996326747517	1.5411696973182912E-8	9.656046841234431E-8	1.1082590639724721E-8	0.0	5.80970436484089E-10
48.0	109	35	5	8	11	0.18551100061453285	non-ideal	1.299575782565332E-9	2.0301164448869562E-10	0.0	99.99304931282198	1.8111845287919048E-9	0.031247855992309177	1.584954757991341E-8	9.885046841234431E-8	1.12262650131574E-8	0.0	5.867056074364816E-10
49.0	109	35	5	8	11	0.18272202773350463	non-ideal	1.2999459187313834E-9	2.008647370511206E-10	0.0	99.99304931282198	1.813076449927058E-9	0.030921634011022728	1.628796942908907E-8	1.0114046841234432E-7	1.1369117041618413E-8	0.0	5.905128181866514E-10
50.0	109	35	5	8	11	0.18023634417456635	non-ideal	1.3003112447291313E-9	1.9896601336016352E-10	0.0	99.99304931282198	1.8147471272110243E-9	0.03067682065521737	1.672689869204435E-8	1.0343046841234432E-7	1.1511204019050984E-8	0.0	5.947994955776357E-10
51.0	109	35	5	8	11	0.1780238478496584	non-ideal	1.3006722709721914E-9	1.9729000574847065E-10	0.0	99.99304931282198	1.816221774996494E-9	0.031037345094097106	1.716627674458071E-8	1.0572046841234432E-7	1.1652578419552493E-8	0.0	5.990892729677058E-10
52.0	109	35	5	8	11	0.17605536812038522	non-ideal	1.3010294538802838E-9	1.958138272872946E-10	0.0	99.99304931282198	1.8175230758665777E-9	0.031355067453907176	1.7606051407581493E-8	1.0801046841234432E-7	1.1793287792592797E-8	0.0	6.034283655481456E-10
53.0	108	34	5	8	11	0.17430531474836244	non-ideal	1.3013832039891425E-9	1.9451690977853175E-10	0.0	99.99298887418276	1.818671489965499E-9	0.03094905956747442	1.8046176577079412E-8	1.1030046841234433E-7	1.1933375154885234E-8	0.0	6.087518529630963E-10
54.0	108	34	5	8	11	0.1727519475427137	non-ideal	1.3017338879028674E-9	1.9338076008406032E-10	0.0	99.99298887418276	1.8196852084224645E-9	0.030482347733865257	1.8486610070013262E-8	1.1259046841234433E-7	1.2072880052590676E-8	0.0	6.170766981050897E-10
55.0	108	34	5	8	11	0.17137438828874846	non-ideal	1.3020818351139405E-9	1.9238878172488826E-10	0.0	99.99298887418276	1.8205806462814378E-9	0.029722086310287412	1.892731472432636E-8	1.1488046841234433E-7	1.2211838053836666E-8	0.0	6.250140683066682E-10
56.0	108	34	5	8	11	0.17015500856731927	non-ideal	1.3024273386263824E-9	1.9152605427655646E-10	0.0	99.99298887418276	1.821372348353871E-9	0.02901067986799441	1.9368256327473096E-8	1.1717046841234433E-7	1.2350281985745445E-8	0.0	6.313677463645775E-10
57.0	108	34	5	8	11	0.16907641385132322	non-ideal	1.3027706621705985E-9	1.9077917290354195E-10	0.0	99.99298887418276	1.8220734955649142E-9	0.02842130242631136	1.980940510540327E-8	1.1946046841234434E-7	1.2488241509709228E-8	0.0	6.37015737657242E-10
58.0	108	34	5	8	11	0.1681246748719141	non-ideal	1.3031120427912797E-9	1.9013609476081215E-10	0.0	99.99298887418276	1.822695871624623E-9	0.028412500718016796	2.025073429096403E-8	1.2175046841234434E-7	1.2625743745938495E-8	0.0	6.424120608431146E-10
59.0	108	34	5	8	11	0.16728707650144642	non-ideal	1.3034516884274297E-9	1.89586002637103E-10	0.0	99.99298887418276	1.8232497469843797E-9	0.02837389566950739	2.0692218363697056E-8	1.2404046841234434E-7	1.2762813986836695E-8	0.0	6.482583907919414E-10
60.0	108	34	5	8	11	0.1665496685798683	non-ideal	1.3037897900210766E-9	1.8911918161566477E-10	0.0	99.99298887418276	1.8237447795765674E-9	0.028409329464623805	2.1133837157095618E-8	1.2633046841234434E-7	1.2899474498900096E-8	0.0	6.546553498325561E-10
61.0	108	34	5	8	11	0.16590439132649407	non-ideal	1.3041265134173256E-9	1.887269046064093E-10	0.0	99.99298887418276	1.824189095349991E-9	0.028350002006206514	2.1575569723608027E-8	1.2862046841234435E-7	1.3035746630616542E-8	0.0	6.582375809105342E-10
62.0	108	34	5	8	11	0.1653391772850888	non-ideal	1.3044620110807505E-9	1.8840133750172318E-10	0.0	99.99298887418276	1.8245904168861251E-9	0.027968098374208255	2.2017399963683763E-8	1.3091046841234435E-7	1.3171649091216134E-8	0.0	6.637058389048954E-10
63.0	108	34	5	8	11	0.16484767275209086	non-ideal	1.304796414993654E-9	1.8813544346616533E-10	0.0	99.99298887418276	1.8249551966048696E-9	0.027617380088386177	2.2459310941687495E-8	1.3320046841234435E-7	1.3307199894157098E-8	0.0	6.680285223026437E-10
64.0	108	34	5	8	11	0.16442000891004432	non-ideal	1.3051298473180509E-9	1.879229072386068E-10	0.0	99.99298887418276	1.8252896435147906E-9	0.027729807788131732	2.290129009293911E-8	1.3549046841234436E-7	1.3442414752586994E-8	0.0	6.719919377826883E-10
65.0	108	34	5	8	11	0.16405152813566423	non-ideal	1.305462412641231E-9	1.8775805739700336E-10	0.0	99.99298887418276	1.825598823847675E-9	0.02735339641679832	2.3343323500561194E-8	1.3778046841234436E-7	1.3577309017133143E-8	0.0	6.747588926639236E-10
66.0	108	35	5	8	11	0.16373373820970685	non-ideal	1.3057942084102714E-9	1.876358059315292E-10	0.0	99.99304931282198	1.8258877078956096E-9	0.02761893309507441	2.3785401340288048E-8	1.4007046841234436E-7	1.3711895978455443E-8	0.0	6.775625820981186E-10
67.0	108	35	5	8	11	0.16346325833963443	non-ideal	1.306125317310317E-9	1.8755159496923535E-10	0.0	99.99304931282198	1.82616027995119E-9	0.02846052027874674	2.4227512321328235E-8	1.4236046841234436E-7	1.3846188609137172E-8	0.0	6.784718201788776E-10
68.0	108	35	5	8	11	0.16323293827925603	non-ideal	1.3064558161910856E-9	1.8750131680844736E-10	0.0	99.99304931282198	1.8264204697775771E-9	0.029250635240661297	2.4669648578797917E-8	1.4465046841234437E-7	1.3980198417527552E-8	0.0	6.814109508528613E-10
69.0	108	35	5	8	11	0.1630400070201238	non-ideal	1.3067857724138451E-9	1.8748129271526106E-10	0.0	99.99304931282198	1.826671540061584E-9	0.02931012582830613	2.511180177486378E-8	1.4694046841234437E-7	1.4113936385326356E-8	0.0	6.837540065900206E-10
70.0	108	35	5	8	11	0.1628798805952761	non-ideal	1.3071152458604971E-9	1.8748822539136328E-10	0.0	99.99304931282198	1.8269164458462284E-9	0.029387422607681873	2.5553964838323573E-8	1.4923046841234437E-7	1.4247412572159732E-8	0.0	6.877358095688194E-10
71.0	108	35	5	8	11	0.16274895189749497	non-ideal	1.3074442885537666E-9	1.8751915718328183E-10	0.0	99.99304931282198	1.8271577393276386E-9	0.029941335470828553	2.5996131089502956E-8	1.5152046841234437E-7	1.4380636446945585E-8	0.0	6.908557154102929E-10
72.0	108	35	5	8	11	0.1626434138490797	non-ideal	1.3077729487874575E-9	1.8757143635598734E-10	0.0	99.99304931282198	1.8273978531469543E-9	0.030481173952169465	2.643829557465402E-8	1.5381046841234438E-7	1.4513616494088061E-8	0.0	6.923458695368282E-10
73.0	108	35	5	8	11	0.16256148945955168	non-ideal	1.308101267051518E-9	1.8764268517084356E-10	0.0	99.99304931282198	1.8276386955959334E-9	0.030944154434828126	2.6880452515911547E-8	1.5610046841234438E-7	1.4646361075222291E-8	0.0	6.94271197579066E-10
74.0	108	35	5	8	11	0.16249937881167448	non-ideal	1.3084292814062235E-9	1.8773077377511288E-10	0.0	99.99304931282198	1.8278821907967602E-9	0.031374204189562084	2.732259816292716E-8	1.5839046841234438E-7	1.477887753614244E-8	0.0	6.968144082737772E-10
75.0	108	35	5	8	11	0.16245593097862987	non-ideal	1.308757023505137E-9	1.878337924741098E-10	0.0	99.99304931282198	1.828129811169462E-9	0.03176603403222398	2.7764727921414626E-8	1.6068046841234438E-7	1.4911173168759614E-8	0.0	6.992865056194607E-10
76.0	108	35	5	8	11	0.16242802010893986	non-ideal	1.3090845223300583E-9	1.8795003186705228E-10	0.0	99.99304931282198	1.8283830069519408E-9	0.03205699427092583	2.820683862802526E-8	1.629704684123444E-7	1.5043254497852915E-8	0.0	7.009599874951337E-10
77.0	108	35	5	8	11	0.16241436220162186	non-ideal	1.3094118031672186E-9	1.8807796021948818E-10	0.0	99.99304931282198	1.8286429773637827E-9	0.03245240958978264	2.8648927072685847E-8	1.652604684123444E-7	1.5175127786411738E-8	0.0	7.042709026496117E-10
78.0	108	35	5	8	11	0.16241316088710575	non-ideal	1.3097388883591782E-9	1.882162068409663E-10	0.0	99.99304931282198	1.8289107897441095E-9	0.03218844545536766	2.9090990540914826E-8	1.6755046841234442E-7	1.53067988796881E-8	0.0	7.073054305888536E-10
79.0	108	35	5	8	11	0.16242298719145462	non-ideal	1.3100657977833403E-9	1.8836354489642244E-10	0.0	99.99304931282198	1.8291873783029005E-9	0.032473154340526854	2.9533026669630213E-8	1.6984046841234442E-7	1.5438273272863518E-8	0.0	7.094421056843541E-10
80.0	108	35	5	8	11	0.1624426451611514	non-ideal	1.3103925482808387E-9	1.8851887688992602E-10	0.0	99.99304931282198	1.8294735076268292E-9	0.03180042668290758	2.9975033124567024E-8	1.7213046841234442E-7	1.5569556233070384E-8	0.0	7.128972980867365E-10
81.0	108	35	5	8	11	0.16247065088869278	non-ideal	1.3107191542697321E-9	1.8868122155242134E-10	0.0	99.99304931282198	1.829769849822693E-9	0.031093122507735424	3.041700793313326E-8	1.7442046841234443E-7	1.5700652707923318E-8	0.0	7.140047898718483E-10
82.0	108	35	5	8	11	0.16250582064738364	non-ideal	1.3110456290524027E-9	1.8884970161757333E-10	0.0	99.99304931282198	1.8300770378498976E-9	0.031052293638624023	3.085894968944792E-8	1.7671046841234443E-7	1.583156727455412E-8	0.0	7.161874293703709E-10
83.0	108	35	5	8	11	0.16254761772241294	non-ideal	1.3113719839254138E-9	1.890235331734799E-10	0.0	99.99304931282198	1.8303955538302495E-9	0.030540617766356602	3.1300856836789014E-8	1.7900046841234443E-7	1.5962304385327413E-8	0.0	7.171268425010024E-10
84.0	108	36	5	8	11	0.16259506012880878	non-ideal	1.3116982279123116E-9	1.8920201655596694E-10	0.0	99.99310975149774	1.8307257789151557E-9	0.03024592912657419	3.174272787820424E-8	1.8129046841234443E-7	1.609286831127098E-8	0.0	7.191764956729173E-10
85.0	108	36	5	8	11	0.16264702941726486	non-ideal	1.3120243697346887E-9	1.8938453844560526E-10	0.0	99.99310975149774	1.8310681213098172E-9	0.030441474045479804	3.218456202975089E-8	1.835804684123445E-7	1.6223262808137816E-8	0.0	7.201224552629918E-10
86.0	108	36	5	8	11	0.16270338674785262	non-ideal	1.3123504165657981E-9	1.8957053024274306E-10	0.0	99.99310975149774	1.8314228539915705E-9	0.030516633057427193	3.2626358237150556E-8	1.858704684123445E-7	1.635349184852306E-8	0.0	7.203147865163658E-10
87.0	108	36	5	8	11	0.16276337061464757	non-ideal	1.3126763736972093E-9	1.8975949451108288E-10	0.0	99.99310975149774	1.831790162199325E-9	0.030112011412168058	3.3068115389465904E-8	1.881604684123445E-7	1.6483559159670252E-8	0.0	7.198989594558174E-10
88.0	108	36	5	8	11	0.16282605047343268	non-ideal	1.3130022464298699E-9	1.899509891467027E-10	0.0	99.99310975149774	1.8321702842764906E-9	0.030440740876752595	3.350983308031222E-8	1.904504684123445E-7	1.6613468117423263E-8	0.0	7.21768590861485E-10
89.0	108	36	5	8	11	0.16289143797053854	non-ideal	1.3133280389625763E-9	1.90144620221221E-10	0.0	99.99310975149774	1.8325633472201387E-9	0.0304766464461209	3.395151061968098E-8	1.927404684123445E-7	1.6743222076121333E-8	0.0	7.216196664446081E-10
90.0	108	36	5	8	11	0.16295898880810894	non-ideal	1.3136537544329127E-9	1.903400378852176E-10	0.0	99.99310975149774	1.8329694369679648E-9	0.030090006532371025	3.439314740029444E-8	1.950304684123445E-7	1.6872824255860332E-8	0.0	7.226641273499078E-10
91.0	108	36	5	8	11	0.1630281773752758	non-ideal	1.3139793955203549E-9	1.905369312038626E-10	0.0	99.99310975149774	1.8333886303469377E-9	0.03028413083010729	3.483474303816733E-8	1.973204684123445E-7	1.70022777045137E-8	0.0	7.251061174995028E-10
92.0	108	36	5	8	11	0.1630987783871516	non-ideal	1.3143049641604427E-9	1.9073502408650702E-10	0.0	99.99310975149774	1.8338209568123566E-9	0.029942709989096084	3.527629712415634E-8	1.996104684123445E-7	1.7131585384088335E-8	0.0	7.260683858938662E-10
93.0	108	36	5	8	11	0.16317042255818903	non-ideal	1.3146304621447106E-9	1.9093407189324785E-10	0.0	99.99310975149774	1.8342664474562335E-9	0.030194047793873146	3.57178094753012E-8	2.019004684123445E-7	1.726075009465471E-8	0.0	7.280453539169492E-10
94.0	108	36	5	8	11	0.16324304025417732	non-ideal	1.3149558902250025E-9	1.9113385790494646E-10	0.0	99.99310975149774	1.8347250563422289E-9	0.03086708017340642	3.6159279661693E-8	2.0419046841234451E-7	1.7389774632837714E-8	0.0	7.309846868842247E-10
95.0	108	36	5	8	11	0.16331611210938363	non-ideal	1.315281249049839E-9	1.913341907064303E-10	0.0	99.99310975149774	1.8351967658584733E-9	0.03127451509269471	3.660070758339416E-8	2.0648046841234452E-7	1.751866160937177E-8	0.0	7.317971728887154E-10
96.0	108	36	5	8	11	0.16338958726274697	non-ideal	1.3156065391666516E-9	1.915349010472125E-10	0.0	99.99310975149774	1.8356815382801578E-9	0.031525651152907744	3.7042093171665866E-8	2.0877046841234452E-7	1.7647413550799024E-8	0.0	7.333365422473036E-10
97.0	108	36	5	8	11	0.16346341580708515	non-ideal	1.3159317603745763E-9	1.9173583987481886E-10	0.0	99.99310975149774	1.8361792809485167E-9	0.031086409122210064	3.7483436176683885E-8	2.1106046841234452E-7	1.7776032971568244E-8	0.0	7.348247044058218E-10
98.0	108	36	5	8	11	0.16353722222148936	non-ideal	1.3162569120304708E-9	1.9193687620125815E-10	0.0	99.99310975149774	1.836689903625695E-9	0.031449414325715803	3.792473647635756E-8	2.1335046841234447E-7	1.7904522277764285E-8	0.0	7.369663201122913E-10
99.0	108	36	5	8	11	0.16361078372118504	non-ideal	1.3165819937653168E-9	1.9213789490397235E-10	0.0	99.99310975149774	1.837213341027893E-9	0.031056055186847096	3.836599418715001E-8	2.1564046841234447E-7	1.803288373511379E-8	0.0	7.381607465318516E-10
100.0	108	36	5	8	11	0.16368423750233108	non-ideal	1.3169070050039305E-9	1.9233879509908392E-10	0.0	99.99310975149774	1.8377494893139846E-9	0.030684408364540342	3.880720929196606E-8	2.1793046841234448E-7	1.8161119592363093E-8	0.0	7.388618691407389E-10
101.0	108	36	5	8	11	0.16375747922239237	non-ideal	1.3172319446730752E-9	1.9253948888785493E-10	0.0	99.99310975149774	1.8382982180306596E-9	0.03124194849575884	3.9248381698553565E-8	2.2022046841234448E-7	1.8289232064895254E-8	0.0	7.41151114421148E-10
102.0	108	36	5	8	11	0.16383025702647108	non-ideal	1.3175568116110327E-9	1.9273989973562883E-10	0.0	99.99310975149774	1.8388594112019783E-9	0.0315821469093863	3.9689511460138194E-8	2.2251046841234448E-7	1.8417223266377896E-8	0.0	7.439003577400676E-10
103.0	108	36	5	8	11	0.16390252486024537	non-ideal	1.3178816045144347E-9	1.9293996115256566E-10	0.0	99.99310975149774	1.8394329420611318E-9	0.03160738643163011	4.0130598622359306E-8	2.2480046841234448E-7	1.854509526094296E-8	0.0	7.441878572330821E-10
104.0	109	37	5	8	11	0.16397420967405196	non-ideal	1.3182063220645831E-9	1.931396157695567E-10	0.0	99.99317019021004	1.8400186834286592E-9	0.03165902087549332	4.0571643275432995E-8	2.270904684123445E-7	1.8672850048361948E-8	0.0	7.44159710817676E-10
105.0	109	37	5	8	11	0.16404530199216633	non-ideal	1.3185309628014047E-9	1.93338825902595E-10	0.0	99.99317019021004	1.840616495644342E-9	0.03153052134381475	4.101264547781349E-8	2.293804684123445E-7	1.8800489451176804E-8	0.0	7.38681167812489E-10
106.0	109	37	5	8	11	0.16411572858815435	non-ideal	1.3188555250761547E-9	1.93537537811968E-10	0.0	99.99317019021004	1.8412262335804771E-9	0.031417072548655445	4.145360528960141E-8	2.316704684123445E-7	1.8928015524861577E-8	0.0	7.339614589645583E-10
107.0	109	37	5	8	11	0.16418539206681926	non-ideal	1.3191800074252486E-9	1.9373571464187837E-10	0.0	99.99317019021004	1.8418477644067627E-9	0.031314831561747976	4.189452285902582E-8	2.339604684123445E-7	1.9055430114846424E-8	0.0	7.297647883525273E-10
108.0	109	37	5	8	11	0.1642543839445235	non-ideal	1.3195044081453662E-9	1.9393332632192876E-10	0.0	99.99317019021004	1.8424809374405461E-9	0.031165709418537395	4.233539826389176E-8	2.362504684123445E-7	1.9182735045673888E-8	0.0	7.264504587234427E-10
109.0	109	37	5	8	11	0.16432258081666606	non-ideal	1.319828725680401E-9	1.9413034788262007E-10	0.0	99.99317019021004	1.8431256162441994E-9	0.031083163550130397	4.277623168074083E-8	2.385404684123445E-7	1.9309932069612202E-8	0.0	7.249309786972552E-10
110.0	109	37	5	8	11	0.1643900550044447	non-ideal	1.3201529580307113E-9	1.9432675872507162E-10	0.0	99.99317019021004	1.8437816295626541E-9	0.031020327946998032	4.321702310154087E-8	2.408304684123445E-7	1.943702295995239E-8	0.0	7.23681852473419E-10
111.0	109	37	5	8	11	0.16445657943360187	non-ideal	1.320477103588148E-9	1.945225423096316E-10	0.0	99.99317019021004	1.8444488516352761E-9	0.031134241202483332	4.365777278690986E-8	2.431204684123445E-7	1.9564009365542788E-8	0.0	7.237729227928194E-10
112.0	109	37	5	8	11	0.16452235009659338	non-ideal	1.3208011605436905E-9	1.9471768533600596E-10	0.0	99.99317019021004	1.8451271223656696E-9	0.031205224316044458	4.4098480807713965E-8	2.454104684123445E-7	1.9690892960982403E-8	0.0	7.224750569458176E-10
113.0	109	37	5	8	11	0.16458726278276067	non-ideal	1.3211251269676698E-9	1.9491217778322652E-10	0.0	99.99317019021004	1.8458162856737982E-9	0.031368551670583	4.453914726329081E-8	2.477004684123445E-7	1.981767537665141E-8	0.0	7.200549015980545E-10
114.0	109	37	5	8	11	0.16465125370721723	non-ideal	1.3214490012833741E-9	1.9510601223998315E-10	0.0	99.99317019021004	1.846516211735967E-9	0.0313175520589007	4.4979772402643626E-8	2.499904684123445E-7	1.9944358161140254E-8	0.0	7.206753681022841E-10
115.0	109	36	5	8	11	0.16471449973722832	non-ideal	1.3217727814936674E-9	1.9529918356765896E-10	0.0	99.99310975149774	1.8472267283573433E-9	0.031202061673941336	4.542035623336924E-8	2.522804684123445E-7	2.0070942908936408E-8	0.0	7.208493473425748E-10
116.0	109	36	5	8	11	0.16477678474759797	non-ideal	1.3220964658513912E-9	1.9549167707612281E-10	0.0	99.99310975149774	1.847947701303957E-9	0.03132416699262516	4.5860898977524325E-8	2.545704684123445E-7	2.0197431255875823E-8	0.0	7.21945954664494E-10
117.0	109	36	5	8	11	0.16483823329764852	non-ideal	1.322420052505584E-9	1.9568350333358173E-10	0.0	99.99310975149774	1.848678976484117E-9	0.03100398295971188	4.630140073917441E-8	2.568604684123445E-7	2.0323824561943625E-8	0.0	7.227573360230321E-10
118.0	109	36	5	8	11	0.16489879007971853	non-ideal	1.3227435397224668E-9	1.9587466392216455E-10	0.0	99.99310975149774	1.8494204139515348E-9	0.031114291177958737	4.6741861706770414E-8	2.591504684123445E-7	2.045012427059532E-8	0.0	7.243918826756997E-10
119.0	109	36	5	8	11	0.16495851229226144	non-ideal	1.3230669256975047E-9	1.9606516051957492E-10	0.0	99.99310975149774	1.8501718621236541E-9	0.030787553704205804	4.71822819862465E-8	2.6144046841234453E-7	2.0576331825447915E-8	0.0	7.247717989808322E-10
120.0	109	36	5	8	11	0.16501736142517529	non-ideal	1.323390208723152E-9	1.9625499605786804E-10	0.0	99.99310975149774	1.8509331819002804E-9	0.030559332919360322	4.762266174702614E-8	2.6373046841234453E-7	2.0702448621955385E-8	0.0	7.272317078094735E-10
