# Supplementary material for: Multiscale Multiobjective Systems Analysis (MiMoSA): an advanced metabolic modeling framework for complex systems
Source: Sci Rep. 2019 Nov 18;9:16948. doi: 10.1038/s41598-019-53188-0 (PMC6861322; doi:10.1038/s41598-019-53188-0)
Supplement: Supplementary file 2 — Supplemental File 1 [file 41598_2019_53188_MOESM2_ESM.zip › iTery101/.temp/iTery101/data/bio10_0/Attributes_Cell_Diazotroph_54.csv]

Time Step	x	y	Filament Name	Position in Filament	Filament length	Efficiency	Regime	biomass	glycogen	no3	photon	cyanophycin	o2	n2	hco3	co2	urea	nh4
2.0	32	116	5	9	11	0.0	non-ideal	1.2360032502832077E-9	1.9164139214342064E-9	0.0	0.0	3.190628648588643E-10	3.5075215440371226E-10	5.110755420058895E-10	1.869603785594393E-9	9.927546858925808E-11	0.0	0.0
3.0	32	116	5	9	11	0.0	non-ideal	1.2387812386436102E-9	1.741524853356645E-9	0.0	99.99794496392066	4.3654819022821366E-10	0.03257691589361121	5.958889499400453E-10	3.7244995990673286E-9	8.457894801464895E-10	0.0	1.6869811358785968E-11
4.0	32	116	5	9	11	1.2040430443285859	non-ideal	1.241470683033962E-9	1.6429150809246402E-9	0.0	99.99794496392066	5.1689695475121E-10	0.05790726083753099	7.825229007377473E-10	5.584156198960497E-9	1.3509031317644193E-9	0.0	3.030615266097461E-11
5.0	32	116	5	9	11	1.1711841959304117	non-ideal	1.2443272841267756E-9	1.5267292493496896E-9	0.0	99.99794496392066	6.066573958369281E-10	0.07744869960989373	9.438066343934697E-10	7.457744632718392E-9	1.9586956812037017E-9	0.0	4.553438270695729E-11
6.0	32	116	5	9	11	1.2497169818854048	non-ideal	1.2470522831220652E-9	1.4227878972251637E-9	0.0	99.99794496392066	6.891532291395721E-10	0.0927679727389964	1.1214831244836963E-9	9.33138111627032E-9	2.492089563795697E-9	0.0	6.210481328801527E-11
7.0	32	116	5	9	11	1.1980280120099642	non-ideal	1.2496301996038314E-9	1.327708209004477E-9	0.0	99.99794496392066	7.662643637737682E-10	0.10468738536236506	1.3107201033842013E-9	1.1205017480703303E-8	2.9732222865600675E-9	5.337608147225141E-15	8.023102488193517E-11
8.0	32	116	5	9	11	1.138737854917647	non-ideal	1.2520756952355726E-9	1.2400491090329246E-9	0.0	99.99794496392066	8.388148827274038E-10	0.11340398969556478	1.5095701333898293E-9	1.3078653844341882E-8	3.4109308842499883E-9	2.1779821219506214E-15	9.929772616644273E-11
9.0	32	116	5	9	11	1.0851206683062111	non-ideal	1.2543998481238682E-9	1.159156202592068E-9	0.0	99.99794496392066	9.072000055096944E-10	0.11954974547564771	1.7171499728046443E-9	1.4952290207978247E-8	3.809086315389454E-9	-5.0661082984814815E-15	1.188014078199268E-10
10.0	32	116	5	9	11	1.035721777289604	non-ideal	1.2566120818328259E-9	1.0845288136059173E-9	0.0	99.99794496392066	9.717291496941562E-10	0.1242300230203484	1.932778445802229E-9	1.682592657161461E-8	4.170610517874282E-9	-6.178358467810648E-15	1.3849948595892191E-10
11.0	32	116	5	9	11	0.9899071131934989	non-ideal	1.258721042314633E-9	1.0157044637115773E-9	0.0	99.99794496392066	1.0326900518381414E-9	0.12785241436687367	2.155831468481423E-9	1.8699562935250973E-8	4.498180817948728E-9	-5.241307946742236E-15	1.5817281384465687E-10
12.0	32	116	5	9	11	0.9474152566071313	non-ideal	1.2607347520135428E-9	9.522474189230836E-10	0.0	99.99794496392066	1.0903526684758163E-9	0.13084124068898287	2.3857199170288818E-9	2.0573199298887337E-8	4.794326066870808E-9	-5.413095812228329E-15	1.7772616597365343E-10
13.0	32	116	5	9	11	0.9080423254968621	non-ideal	1.262660621780761E-9	8.937534728732521E-10	0.0	99.99794496392066	1.1447828385600323E-9	0.13342997329478373	2.622355170939008E-9	2.24468356625237E-8	5.063235364966678E-9	-4.614593903603845E-15	1.9689386160684607E-10
14.0	32	116	5	9	11	0.8715800871143758	non-ideal	1.2645055010896484E-9	8.398526244300057E-10	0.0	99.99794496392066	1.196143736955079E-9	0.13536471412949544	2.8654079523365128E-9	2.432047202616006E-8	5.307719382568303E-9	-3.3584921948062797E-15	2.157917062509475E-10
15.0	32	116	5	9	11	0.8378342239324119	non-ideal	1.266275743206583E-9	7.901961599783965E-10	0.0	99.99794496392066	1.2446021209959616E-9	0.13762020532076	3.1145341051821766E-9	2.6194108389796424E-8	5.530295298488007E-9	-3.443558637425236E-15	2.345940093963137E-10
16.0	32	116	5	9	11	0.8066323042091694	non-ideal	1.267950749087676E-9	7.444619520375802E-10	0.0	99.99794496392066	1.2888351734161387E-9	0.13853171630723418	3.3731114914385738E-9	2.8067744753432787E-8	5.748060637672754E-9	-5.23091841455125E-15	2.5257816153449334E-10
17.0	32	116	5	9	11	0.7657012037050036	non-ideal	1.269519301326393E-9	7.023716671276075E-10	0.0	99.99794496392066	1.3291975942029621E-9	0.13973483860452365	3.6403183196886083E-9	2.994138111706915E-8	5.960801620997961E-9	-2.951379704934737E-15	2.701945293873963E-10
18.0	32	116	5	9	11	0.7192372038072998	non-ideal	1.2709906001401039E-9	6.636264395556689E-10	0.0	99.99794496392066	1.36667465836707E-9	0.12049361553093388	3.913764009042636E-9	3.1815017480705504E-8	6.16225377547486E-9	-2.6195715901519668E-15	2.8753119901407067E-10
19.0	32	116	5	9	11	0.6765882609640178	non-ideal	1.2723730561746387E-9	6.279593236304759E-10	0.0	99.99794496392066	1.4013989827419343E-9	0.10677913007629543	4.193190491424597E-9	3.368865384434187E-8	6.3542980549173986E-9	-3.830357715007718E-15	3.049473272154895E-10
20.0	32	116	5	9	11	0.6374586268030031	non-ideal	1.2736741533698425E-9	5.951408803726528E-10	0.0	99.99794496392066	1.4335374437791208E-9	0.09518564217741028	4.478245929456232E-9	3.5562290207978224E-8	6.538017361793717E-9	-4.000404067496182E-15	3.2179009826376104E-10
21.0	32	116	5	9	11	0.6014785645813723	non-ideal	1.274900731076529E-9	5.64948371459113E-10	0.0	99.99794496392066	1.4631829848259391E-9	0.08576197049169643	4.7687586433190495E-9	3.743592657161459E-8	6.7151535541292445E-9	-3.0483280293248068E-15	3.3851007902358137E-10
22.0	109	35	5	9	11	0.568398864728604	non-ideal	1.2760590611748357E-9	5.371764830170224E-10	0.0	99.99304931282198	1.4905328517009829E-9	0.0776988139376724	5.064296987167305E-9	3.9309562935250944E-8	6.886198770549491E-9	-2.1284324060758147E-15	3.584817897828567E-10
23.0	109	35	5	9	11	0.5379985583134332	non-ideal	1.277154891498951E-9	5.116333623969477E-10	0.0	99.99304931282198	1.5156842501978076E-9	0.0636779811370897	5.452433889015299E-9	4.160046600064953E-8	7.07725268921391E-9	-5.799730153045073E-15	3.696622909258408E-10
24.0	109	35	5	9	11	0.5100704984750567	non-ideal	1.2781934504541864E-9	4.881452384365408E-10	0.0	99.99304931282198	1.5387676599536053E-9	0.05367091609888057	5.844987187168665E-9	4.389046840869639E-8	7.264278701425099E-9	1.621667681971362E-15	3.8010577068735345E-10
25.0	109	35	5	9	11	0.4844041758709481	non-ideal	1.2791795691273254E-9	4.5625007139511073E-10	0.0	99.99304931282198	1.570031782381619E-9	0.04732572950239906	6.21654851272369E-9	4.618046841233925E-8	7.470268502875258E-9	0.0	3.918975363837767E-10
26.0	109	35	5	9	11	0.460841226602227	non-ideal	1.280117647512156E-9	4.266737106838271E-10	0.0	99.99304931282198	1.5989513050642794E-9	0.04334581457958989	6.5932348434396805E-9	4.8470468412344255E-8	7.672002883264712E-9	-1.420740877261387E-15	4.0297986126946533E-10
27.0	109	35	5	9	11	0.4392035923792736	non-ideal	1.2809921620696827E-9	4.011424634926579E-10	0.0	99.99304931282198	1.6238348087371435E-9	0.0401739372615914	6.979334240352279E-9	5.0760468412344264E-8	7.865564183060088E-9	0.0	4.13937221609675E-10
28.0	109	35	5	9	11	0.410167189152993	non-ideal	1.2818080120453864E-9	3.783235780402241E-10	0.0	99.99304931282198	1.645998940908222E-9	0.038499546769837176	7.371631600641818E-9	5.305046841234427E-8	8.053763637273163E-9	0.0	4.258264400421757E-10
29.0	109	35	5	9	11	0.38328410843457206	non-ideal	1.2825732889308935E-9	3.5775234248398167E-10	0.0	99.99304931282198	1.6659099984328378E-9	0.03681339026967774	7.769022253352852E-9	5.534046841234427E-8	8.237520348444572E-9	0.0	4.364842267071971E-10
30.0	109	35	5	9	11	0.3600799728928513	non-ideal	1.2832934742135042E-9	3.392883629878198E-10	0.0	99.99304931282198	1.6837150717966928E-9	0.035434874458057576	8.171194885898649E-9	5.763046841234427E-8	8.417049376438125E-9	0.0	4.48113899909121E-10
31.0	109	35	5	9	11	0.3393548769781659	non-ideal	1.2839731069072423E-9	3.227364997792188E-10	0.0	99.99304931282198	1.699613698213444E-9	0.034217146041743654	8.577702002841475E-9	5.992046841234427E-8	8.59269665543908E-9	1.045527138902808E-15	4.593289389251552E-10
32.0	109	35	5	9	11	0.32068416597353316	non-ideal	1.284616415193858E-9	3.0789527301126764E-10	0.0	99.99304931282198	1.7138109379851786E-9	0.033467751281315745	8.988078954128042E-9	6.221046841234427E-8	8.764831467444147E-9	0.0	4.702751176804213E-10
33.0	109	35	5	9	11	0.3039367998011378	non-ideal	1.2852272098779678E-9	2.9459004765273065E-10	0.0	99.99304931282198	1.7264841390455674E-9	0.03240148735380536	9.401921001382237E-9	6.450046841234427E-8	8.933773641911701E-9	0.0	4.811999749063536E-10
34.0	110	36	5	9	11	0.2889289781795966	non-ideal	1.285808884083713E-9	2.826662228224498E-10	0.0	99.99310975149774	1.7377904612438656E-9	0.03169685426590805	9.81887136591624E-9	6.679046841234428E-8	9.099806143770676E-9	0.0	4.90652019927827E-10
35.0	110	36	5	9	11	0.27547438424101944	non-ideal	1.2863644783960842E-9	2.719841546142126E-10	0.0	99.99310975149774	1.7478721459061478E-9	0.03220459663398485	1.0238610124750102E-8	6.908046841234428E-8	9.263184980432868E-9	0.0	4.983731531690607E-10
36.0	110	36	5	9	11	0.2634154967627693	non-ideal	1.2868967161000285E-9	2.62418022183031E-10	0.0	99.99310975149774	1.7568568518709807E-9	0.03193182216650063	1.0660847027697388E-8	7.137046841234428E-8	9.424142749035285E-9	0.0	5.058510875041796E-10
37.0	110	36	5	9	11	0.25260983889811495	non-ideal	1.287408036382214E-9	2.5385475570874545E-10	0.0	99.99310975149774	1.7648592343463882E-9	0.03237726133408846	1.1085321455789787E-8	7.366046841234428E-8	9.58288926525974E-9	-2.0147665017346176E-15	5.129948436955586E-10
38.0	110	36	5	9	11	0.24292930248415354	non-ideal	1.2879006192026745E-9	2.461927031809707E-10	0.0	99.99310975149774	1.771982117685088E-9	0.03202272121251715	1.1511798304872586E-8	7.595046841234429E-8	9.739614335828626E-9	-1.887858336836425E-15	5.205619546790482E-10
39.0	110	36	5	9	11	0.23425643284426054	non-ideal	1.2883764178375594E-9	2.3934045570353307E-10	0.0	99.99310975149774	1.7783181148733302E-9	0.03174925912932204	1.1940067614118993E-8	7.824046841234429E-8	9.894489059391533E-9	0.0	5.283783082704814E-10
40.0	110	36	5	9	11	0.22648827119586978	non-ideal	1.2888371923611188E-9	2.3321581937475624E-10	0.0	99.99310975149774	1.783950902528715E-9	0.03138955088076952	1.2369943432613827E-8	8.053046841234429E-8	1.0047667215935765E-8	-1.8345193672769218E-15	5.352919646112318E-10
41.0	110	36	5	9	11	0.2195369875778471	non-ideal	1.2892845104682096E-9	2.2774489104350987E-10	0.0	99.99310975149774	1.7889546595254004E-9	0.031111155969199392	1.2801253126135831E-8	8.28204684123443E-8	1.0199289648859592E-8	-1.8575650742526107E-15	5.421872758915913E-10
42.0	110	36	5	9	11	0.21331447080888366	non-ideal	1.2897197801225251E-9	2.2286123020242923E-10	0.0	99.99310975149774	1.793396632980482E-9	0.031418224991429565	1.3233845190078999E-8	8.51104684123443E-8	1.0349482564590691E-8	-1.8222346685220714E-15	5.489919714974606E-10
43.0	110	36	5	9	11	0.2077475831669348	non-ideal	1.2901442599537689E-9	2.185050960405008E-10	0.0	99.99310975149774	1.7973368957943958E-9	0.031170924862216086	1.3667581678511945E-8	8.74004684123443E-8	1.049836075444385E-8	0.0	5.559006933029564E-10
44.0	110	36	5	9	11	0.2027676630376848	non-ideal	1.2905590873591568E-9	2.1462278213634118E-10	0.0	99.99310975149774	1.8008300247773684E-9	0.030830090483721317	1.4102342310614485E-8	8.96904684123443E-8	1.0646026932896932E-8	-1.6425023257178882E-15	5.623352292283544E-10
45.0	110	36	5	9	11	0.19831905436891079	non-ideal	1.2909652730135558E-9	2.1116600339664485E-10	0.0	99.99310975149774	1.8039241113362787E-9	0.03066496392489816	1.453801388732572E-8	9.19804684123443E-8	1.0792575784213246E-8	-1.6541464102139664E-15	5.68997623945603E-10
46.0	110	36	5	9	11	0.19434313275383971	non-ideal	1.2913637224763577E-9	2.0809135783222373E-10	0.0	99.99310975149774	1.8066627473642364E-9	0.03103942704317019	1.4974497176349247E-8	9.427046841234431E-8	1.0938092277460498E-8	0.0	5.748094715989704E-10
47.0	110	36	5	9	11	0.1907912937226244	non-ideal	1.2917552529579015E-9	2.05359825872978E-10	0.0	99.99310975149774	1.809085343526123E-9	0.03136364076881033	1.5411704653303255E-8	9.656046841234431E-8	1.1082652910292465E-8	0.0	5.803911987305023E-10
48.0	110	36	5	9	11	0.18762270341335233	non-ideal	1.2921405940670403E-9	2.029363330499812E-10	0.0	99.99310975149774	1.8112268593321764E-9	0.03120953996037098	1.584955542395456E-8	9.885046841234431E-8	1.1226327795664425E-8	0.0	5.862534230689886E-10
49.0	110	36	5	9	11	0.18479667013205556	non-ideal	1.2925204023328083E-9	2.0078935528129299E-10	0.0	99.99310975149774	1.8131189238789166E-9	0.030869361824035657	1.6287978373903566E-8	1.0114046841234432E-7	1.1369180045758242E-8	-1.5137226766644194E-15	5.899628637158107E-10
50.0	110	36	5	9	11	0.18227926984360046	non-ideal	1.2928952582410756E-9	1.9889055645638874E-10	0.0	99.99310975149774	1.8147893865967944E-9	0.03062816010369536	1.6726906684556402E-8	1.0343046841234432E-7	1.151126791958599E-8	0.0	5.943137977993388E-10
51.0	110	36	5	9	11	0.18003499055547845	non-ideal	1.2932656893152424E-9	1.9721447149063327E-10	0.0	99.99310975149774	1.816263980096855E-9	0.03099214800098894	1.716628468642439E-8	1.0572046841234432E-7	1.1652642930146217E-8	0.0	5.986472735711999E-10
52.0	110	36	5	9	11	0.17803925229453155	non-ideal	1.2936321656859073E-9	1.9573821081708844E-10	0.0	99.99310975149774	1.8175652932689974E-9	0.0313008064643467	1.760605964545253E-8	1.0801046841234432E-7	1.1793352808851901E-8	0.0	6.027996586683087E-10
53.0	109	35	5	9	11	0.17626523037324843	non-ideal	1.2939951084183955E-9	1.9444120836051613E-10	0.0	99.99304931282198	1.8187136890503471E-9	0.0309150096953227	1.8046184921572972E-8	1.1030046841234433E-7	1.193344074170379E-8	0.0	6.084374399572951E-10
54.0	109	35	5	9	11	0.17468999209688646	non-ideal	1.2943548968046494E-9	1.9330497175712335E-10	0.0	99.99304931282198	1.8197275288333114E-9	0.03044219171021212	1.848661930028583E-8	1.1259046841234433E-7	1.2072945959199077E-8	-1.2262397551160624E-15	6.167463777605308E-10
55.0	109	35	5	9	11	0.17329401953501977	non-ideal	1.2947118627770004E-9	1.9231290385116043E-10	0.0	99.99304931282198	1.8206227603172872E-9	0.029679343158374727	1.8927322964769036E-8	1.1488046841234433E-7	1.2211904888838261E-8	0.0	6.245456670987002E-10
56.0	109	35	5	9	11	0.1720550206927437	non-ideal	1.2950663121674182E-9	1.9145008646445763E-10	0.0	99.99304931282198	1.8214145035881062E-9	0.02897338676007965	1.9368264978676167E-8	1.1717046841234433E-7	1.2350349293663338E-8	0.0	6.308607545550779E-10
57.0	109	35	5	9	11	0.1709608693951778	non-ideal	1.295418514914742E-9	1.9070311208385888E-10	0.0	99.99304931282198	1.8221156471852913E-9	0.028376132564436135	1.9809413887926836E-8	1.1946046841234434E-7	1.2488309381730108E-8	0.0	6.36296637290318E-10
58.0	109	35	5	9	11	0.16999466264560567	non-ideal	1.2957687124619432E-9	1.900599404569201E-10	0.0	99.99304931282198	1.822737918298787E-9	0.028374507601734242	2.0250742624797116E-8	1.2175046841234437E-7	1.2625812366266165E-8	0.0	6.419374231998212E-10
59.0	109	35	5	9	11	0.16914300536514776	non-ideal	1.296117120879158E-9	1.8950975421036356E-10	0.0	99.99304931282198	1.8232918174864126E-9	0.028335285048638702	2.0692226970447484E-8	1.2404046841234437E-7	1.2762883118312266E-8	0.0	6.477634474245344E-10
60.0	109	35	5	9	11	0.16839396072226948	non-ideal	1.296463934197236E-9	1.8904283757715437E-10	0.0	99.99304931282198	1.8237867702152597E-9	0.028373652130860655	2.1133845433371893E-8	1.2633046841234437E-7	1.2899544333830048E-8	0.0	6.540112157752595E-10
61.0	109	35	5	9	11	0.16773715922633609	non-ideal	1.2968093253525036E-9	1.886504650069697E-10	0.0	99.99304931282198	1.8242311406918956E-9	0.028311229537218888	2.1575578427696467E-8	1.2862046841234437E-7	1.3035816918246805E-8	0.0	6.576550569108027E-10
62.0	109	35	5	9	11	0.16716265003210057	non-ideal	1.2971534487576222E-9	1.8832480129707166E-10	0.0	99.99304931282198	1.82463240819411E-9	0.027935861992080074	2.2017408465734712E-8	1.3091046841234438E-7	1.317172003115344E-8	0.0	6.633779781208994E-10
63.0	109	35	5	9	11	0.16666169099838754	non-ideal	1.2974964430594495E-9	1.8805881099778397E-10	0.0	99.99304931282198	1.824997294041402E-9	0.027587737306413746	2.245932014614866E-8	1.3320046841234438E-7	1.3307271187426208E-8	0.0	6.677074309449376E-10
64.0	109	35	5	9	11	0.16622684489192052	non-ideal	1.2978384298065745E-9	1.8784617762251469E-10	0.0	99.99304931282198	1.8253316489605045E-9	0.02769472204584756	2.290129886372157E-8	1.3549046841234438E-7	1.3442486761922938E-8	0.0	6.713227624983148E-10
65.0	109	35	5	9	11	0.16585000154793936	non-ideal	1.2981795191566076E-9	1.8768123152867422E-10	0.0	99.99304931282198	1.825640879221672E-9	0.0273237752735012	2.334333264232569E-8	1.3778046841234438E-7	1.357738147472056E-8	0.0	6.744048812223016E-10
66.0	109	36	5	9	11	0.16552579187598399	non-ideal	1.2985198081260357E-9	1.8755888294139671E-10	0.0	99.99310975149774	1.825929658065876E-9	0.02757428761163085	2.3785409959951157E-8	1.400704684123444E-7	1.3711969168118384E-8	0.0	6.770795040810804E-10
67.0	109	36	5	9	11	0.16524797783584694	non-ideal	1.2988593852190613E-9	1.8747457566437892E-10	0.0	99.99310975149774	1.8262023105132138E-9	0.028421481059574833	2.4227521470172223E-8	1.423604684123444E-7	1.3846262183398149E-8	0.0	6.780771063361027E-10
68.0	109	36	5	9	11	0.16501254897724593	non-ideal	1.2991983272664088E-9	1.874242005278986E-10	0.0	99.99310975149774	1.8264624752637175E-9	0.029215802045611177	2.4669657645948674E-8	1.446504684123444E-7	1.3980272568260993E-8	0.0	6.807892579468641E-10
69.0	109	36	5	9	11	0.16481394361484675	non-ideal	1.2995367040903918E-9	1.8740408044254455E-10	0.0	99.99310975149774	1.826713554856049E-9	0.02927204734377545	2.5111810955378648E-8	1.469404684123444E-7	1.4114011041512112E-8	0.0	6.834414229926374E-10
70.0	109	36	5	9	11	0.1646488509104724	non-ideal	1.2998745756566302E-9	1.8741091709558944E-10	0.0	99.99310975149774	1.826958392344316E-9	0.029349019800664868	2.5553973684395984E-8	1.492304684123444E-7	1.4247487872180578E-8	0.0	6.87406421637178E-10
71.0	109	36	5	9	11	0.16451256171432097	non-ideal	1.300211997343097E-9	1.8744175344276724E-10	0.0	99.99310975149774	1.8271997194326576E-9	0.02990113388644171	2.5996140175355707E-8	1.515204684123444E-7	1.4380712197667648E-8	0.0	6.901779219375326E-10
72.0	109	36	5	9	11	0.1644029181058806	non-ideal	1.3005490178817962E-9	1.8749393705454805E-10	0.0	99.99310975149774	1.827439823833774E-9	0.030437676173421024	2.643830464761616E-8	1.538104684123444E-7	1.4513692770899208E-8	0.0	6.919010826563022E-10
73.0	109	36	5	9	11	0.16431675117147515	non-ideal	1.3008856794086077E-9	1.875650910837449E-10	0.0	99.99310975149774	1.8276806866305178E-9	0.030895046769231733	2.6880461742897907E-8	1.561004684123444E-7	1.4646437816537106E-8	0.0	6.936998036874068E-10
74.0	109	36	5	9	11	0.16425090555972477	non-ideal	1.3012220195764003E-9	1.8765308516365255E-10	0.0	99.99310975149774	1.8279241289769852E-9	0.03133418745696298	2.7322607123273393E-8	1.583904684123444E-7	1.477895487124032E-8	0.0	6.965193417259646E-10
75.0	109	36	5	9	11	0.16420324689453927	non-ideal	1.3015580723769693E-9	1.8775601003934163E-10	0.0	99.99310975149774	1.8281717743438448E-9	0.03171882353999875	2.7764737053961306E-8	1.606804684123444E-7	1.4911250948276374E-8	0.0	6.986840192799333E-10
76.0	109	36	5	9	11	0.16417203511606887	non-ideal	1.3018938671043186E-9	1.878721556572192E-10	0.0	99.99310975149774	1.828424971965096E-9	0.03200629793329539	2.8206847794038665E-8	1.6297046841234441E-7	1.504333276026888E-8	0.0	7.002987897625794E-10
77.0	109	36	5	9	11	0.16415501747273836	non-ideal	1.3022294301129613E-9	1.8799999096513082E-10	0.0	99.99310975149774	1.8286849651869929E-9	0.032408625754526854	2.8648936389015717E-8	1.6526046841234442E-7	1.517520648662283E-8	0.0	7.038250316471181E-10
78.0	109	36	5	9	11	0.16415079376889408	non-ideal	1.3025647839388021E-9	1.881381449395485E-10	0.0	99.99310975149774	1.8289527799504895E-9	0.03214778294156464	2.909099988721796E-8	1.6755046841234442E-7	1.5306878049873472E-8	0.0	7.068810451211159E-10
79.0	109	36	5	9	11	0.1641575287580364	non-ideal	1.302899948929753E-9	1.8828539093383965E-10	0.0	99.99310975149774	1.8292293681573691E-9	0.032428123103610984	2.9533036027407722E-8	1.6984046841234442E-7	1.5438352912064317E-8	0.0	7.0905217157211E-10
80.0	109	36	5	9	11	0.16417417976784882	non-ideal	1.3032349416997984E-9	1.8844063132400422E-10	0.0	99.99310975149774	1.8295154620735323E-9	0.03175932841590411	2.997504229122351E-8	1.7213046841234442E-7	1.5569636400152452E-8	0.0	7.124588628564467E-10
81.0	109	36	5	9	11	0.16419894287008924	non-ideal	1.3035697786066578E-9	1.8860288497150097E-10	0.0	99.99310975149774	1.829811850447912E-9	0.031042539926895436	3.04170173682095E-8	1.7442046841234443E-7	1.5700733247435834E-8	0.0	7.135554413785922E-10
82.0	109	36	5	9	11	0.16423171383890578	non-ideal	1.3039044723665483E-9	1.8877127419468043E-10	0.0	99.99310975149774	1.8301190360032932E-9	0.031012314998747157	3.085895911121527E-8	1.7671046841234443E-7	1.5831648271541927E-8	0.0	7.157271286129191E-10
83.0	109	36	5	9	11	0.16427072657348024	non-ideal	1.3042390340086548E-9	1.8894501577002388E-10	0.0	99.99310975149774	1.8304375196998272E-9	0.030504407964959842	3.13008660759194E-8	1.7900046841234443E-7	1.5962385887590064E-8	0.0	7.16779077151762E-10
84.0	109	37	5	9	11	0.16431516898540469	non-ideal	1.30457347380297E-9	1.8912340965760384E-10	0.0	99.99317019021004	1.8307677653892742E-9	0.03020128767016832	3.1742737231102756E-8	1.8129046841234443E-7	1.609295021655272E-8	0.0	7.18718176523811E-10
85.0	109	37	5	9	11	0.16436468226733264	non-ideal	1.3049078004896427E-9	1.893058422301686E-10	0.0	99.99317019021004	1.8311101175178808E-9	0.030409013862209382	3.218457142959063E-8	1.835804684123445E-7	1.6223345132442624E-8	0.0	7.197919971209544E-10
86.0	109	37	5	9	11	0.1644185274069113	non-ideal	1.3052420208689138E-9	1.8949174543800442E-10	0.0	99.99317019021004	1.8314648302939504E-9	0.030478306442662115	3.262636751441469E-8	1.858704684123445E-7	1.635357463996359E-8	0.0	7.196080229287583E-10
87.0	109	37	5	9	11	0.16447576112037554	non-ideal	1.30557614120497E-9	1.8968062169497976E-10	0.0	99.99317019021004	1.8318321623776895E-9	0.030074561781318673	3.306812479005054E-8	1.881604684123445E-7	1.6483642332482606E-8	0.0	7.192792613005926E-10
88.0	109	37	5	9	11	0.16453612829362485	non-ideal	1.3059101666877325E-9	1.8987202857500382E-10	0.0	99.99317019021004	1.8322122952341786E-9	0.03040508890746625	3.350984252533512E-8	1.904504684123445E-7	1.661355169146641E-8	0.0	7.215075004699193E-10
89.0	109	37	5	9	11	0.16459910774038072	non-ideal	1.3062441013949105E-9	1.9006557252592E-10	0.0	99.99317019021004	1.832605356606436E-9	0.030434534396603534	3.3951520037613244E-8	1.927404684123445E-7	1.6743306068440184E-8	0.0	7.211899008825932E-10
90.0	109	37	5	9	11	0.1646641578194781	non-ideal	1.3065779485870974E-9	1.902609035622622E-10	0.0	99.99317019021004	1.8330114467490841E-9	0.030050769958724712	3.439315679978433E-8	1.950304684123445E-7	1.687290865784195E-8	0.0	7.21945684876542E-10
91.0	109	37	5	9	11	0.16473088068752972	non-ideal	1.3069117112141212E-9	1.9045771066783462E-10	0.0	99.99317019021004	1.833430650980115E-9	0.030245077827637624	3.483475247544011E-8	1.973204684123445E-7	1.7002362492362182E-8	0.0	7.244301710543303E-10
92.0	109	37	5	9	11	0.16479912718732523	non-ideal	1.3072453913387053E-9	1.906557177713051E-10	0.0	99.99317019021004	1.8338629922446555E-9	0.02990323151819471	3.527630661881447E-8	1.996104684123445E-7	1.7131670545922126E-8	0.0	7.256591464864E-10
93.0	109	37	5	9	11	0.1648684628962062	non-ideal	1.3075789905192562E-9	1.908546802749401E-10	0.0	99.99317019021004	1.8343084826342546E-9	0.03015534505097413	3.5717818939745406E-8	2.019004684123445E-7	1.7260835653302803E-8	0.0	7.27465924906388E-10
94.0	109	37	5	9	11	0.1649386411961439	non-ideal	1.3079125095719738E-9	1.9105438148713162E-10	0.0	99.99317019021004	1.8347670933445238E-9	0.030830874476507827	3.615928910574416E-8	2.0419046841234451E-7	1.7389860579662253E-8	0.0	7.30616931957978E-10
95.0	109	37	5	9	11	0.16500929694725552	non-ideal	1.3082459496174478E-9	1.9125462987805004E-10	0.0	99.99317019021004	1.835238828701381E-9	0.031232663205135198	3.660071714038434E-8	2.0648046841234452E-7	1.7518747896026956E-8	0.0	7.312471615177245E-10
96.0	109	37	5	9	11	0.16508058193888275	non-ideal	1.308579310370804E-9	1.9145525616869602E-10	0.0	99.99317019021004	1.835723581621731E-9	0.031486864037212126	3.704210258177985E-8	2.0877046841234452E-7	1.7647500256258697E-8	0.0	7.329743407176911E-10
97.0	109	37	5	9	11	0.1651518013815242	non-ideal	1.3089125921206369E-9	1.9165611157359412E-10	0.0	99.99317019021004	1.836221330707858E-9	0.031042275516453315	3.748344558618415E-8	2.1106046841234452E-7	1.777612004313783E-8	0.0	7.341210975447446E-10
98.0	109	37	5	9	11	0.165223239207023	non-ideal	1.3092457946336496E-9	1.918570646964059E-10	0.0	99.99317019021004	1.8367319824116489E-9	0.03140837779295899	3.792474600957316E-8	2.133504684123445E-7	1.790460967050601E-8	0.0	7.365480633211754E-10
99.0	109	37	5	9	11	0.16529463691396695	non-ideal	1.3095789171655255E-9	1.9205800058932614E-10	0.0	99.99317019021004	1.8372554290373012E-9	0.031020105174098343	3.8366003729591914E-8	2.156404684123445E-7	1.803297148118496E-8	0.0	7.378580736004989E-10
100.0	109	37	5	9	11	0.1653657405309563	non-ideal	1.3099119589110985E-9	1.9225881851262346E-10	0.0	99.99317019021004	1.8377915745899138E-9	0.030633829795811873	3.880721877487777E-8	2.179304684123445E-7	1.8161207709009113E-8	0.0	7.381148725183008E-10
101.0	109	37	5	9	11	0.16543651885417648	non-ideal	1.310244919073314E-9	1.9245943040187543E-10	0.0	99.99317019021004	1.8383403164691912E-9	0.031198127421706245	3.924839120978177E-8	2.202204684123445E-7	1.8289320519003674E-8	0.0	7.407325778301381E-10
102.0	109	37	5	9	11	0.16550697485464494	non-ideal	1.3105777963397338E-9	1.926597596406565E-10	0.0	99.99317019021004	1.838901515976783E-9	0.031537997521867124	3.968952095822914E-8	2.225104684123445E-7	1.8417312066866398E-8	0.0	7.432776212386898E-10
103.0	109	37	5	9	11	0.1655768511218019	non-ideal	1.3109105896904478E-9	1.928597398905834E-10	0.0	99.99317019021004	1.8394750698287046E-9	0.031555783286897184	4.013060820023007E-8	2.248004684123445E-7	1.854518437311461E-8	0.0	7.434518115100013E-10
104.0	110	38	5	9	11	0.16564629151452442	non-ideal	1.3112432973166918E-9	1.9305931364853854E-10	0.0	99.99323062895886	1.8400608092452664E-9	0.031626453401474394	4.0571652789298026E-8	2.2709046841234451E-7	1.867293951436469E-8	0.0	7.433105196000707E-10
105.0	110	38	5	9	11	0.1657149017620087	non-ideal	1.3115759181544415E-9	1.9325844334211774E-10	0.0	99.99323062895886	1.8406586423882816E-9	0.03153314109694693	4.101265505632125E-8	2.2938046841234452E-7	1.8800579225159753E-8	0.0	7.380810379479141E-10
106.0	110	38	5	9	11	0.16578305063408577	non-ideal	1.31190845112672E-9	1.934570750880139E-10	0.0	99.99323062895886	1.8412684341598593E-9	0.03141301523188955	4.145361511628685E-8	2.3167046841234452E-7	1.8928105543039195E-8	0.0	7.332298960805434E-10
107.0	110	38	5	9	11	0.165850730243085	non-ideal	1.312240893469671E-9	1.9365517206123433E-10	0.0	99.99323062895886	1.8418899502358142E-9	0.03130995594833341	4.189453254304079E-8	2.3396046841234452E-7	1.9055520499514392E-8	0.0	7.292046766789255E-10
108.0	110	38	5	9	11	0.16591709724310724	non-ideal	1.3125732439546904E-9	1.9385270452530515E-10	0.0	99.99323062895886	1.8425231357703655E-9	0.031156024816242783	4.233540796032249E-8	2.3625046841234452E-7	1.9182825742096538E-8	0.0	7.258170071152133E-10
109.0	110	38	5	9	11	0.16598291465181625	non-ideal	1.3129055012650941E-9	1.9404964693232595E-10	0.0	99.99323062895886	1.843167841875575E-9	0.031074209907447196	4.277624146949865E-8	2.385404684123445E-7	1.9310023048261293E-8	0.0	7.244357136800713E-10
110.0	110	38	5	9	11	0.16604813678496552	non-ideal	1.3132376631911993E-9	1.9424597895055485E-10	0.0	99.99323062895886	1.8438238734613356E-9	0.031004039006990707	4.3217032929709464E-8	2.408304684123445E-7	1.943711423395875E-8	0.0	7.229812455894298E-10
111.0	110	38	5	9	11	0.16611231527097692	non-ideal	1.313569727936494E-9	1.944416841222168E-10	0.0	99.99323062895886	1.8444911052221124E-9	0.03113087284414645	4.365778260491508E-8	2.431204684123445E-7	1.9564100946906745E-8	0.0	7.232448327581534E-10
112.0	110	38	5	9	11	0.1661756538759872	non-ideal	1.313901693671165E-9	1.9463674904669116E-10	0.0	99.99323062895886	1.8451693864501603E-9	0.03119966260357716	4.409849061845169E-8	2.454104684123445E-7	1.969098484493067E-8	0.0	7.218562642158497E-10
113.0	110	38	5	9	11	0.1662381334757097	non-ideal	1.3142335582011924E-9	1.948311636621103E-10	0.0	99.99323062895886	1.8458585479378063E-9	0.03136036081313597	4.453915699502567E-8	2.477004684123445E-7	1.9817767582673707E-8	0.0	7.195169388052037E-10
114.0	110	38	5	9	11	0.16629956906429635	non-ideal	1.3145653204248528E-9	1.950249206251117E-10	0.0	99.99323062895886	1.8465584996853891E-9	0.03131432674777617	4.497978220993205E-8	2.499904684123445E-7	1.994445063548122E-8	0.0	7.199841465937702E-10
115.0	110	37	5	9	11	0.16636050536874267	non-ideal	1.314896977794626E-9	1.9521801463809426E-10	0.0	99.99317019021004	1.8472690142212248E-9	0.031199407147904798	4.542036595630565E-8	2.522804684123445E-7	2.0071035699857376E-8	0.0	7.202436557600258E-10
116.0	110	37	5	9	11	0.16642021538428733	non-ideal	1.3152285288269184E-9	1.9541043133163557E-10	0.0	99.99317019021004	1.8479900011955359E-9	0.031280226491013904	4.58609087071198E-8	2.545704684123445E-7	2.019752432983634E-8	0.0	7.213610082901465E-10
117.0	110	37	5	9	11	0.16647922984011143	non-ideal	1.315559971701177E-9	1.9560218088308522E-10	0.0	99.99317019021004	1.8487212941211283E-9	0.030964212650224976	4.630141049399474E-8	2.568604684123445E-7	2.0323917909906122E-8	0.0	7.221456593070801E-10
118.0	110	37	5	9	11	0.16653737736940483	non-ideal	1.3158913048932565E-9	1.9579326505581253E-10	0.0	99.99317019021004	1.84946276269269E-9	0.031070294228628958	4.6741871561162105E-8	2.591504684123445E-7	2.0450217865032064E-8	0.0	7.23785346124552E-10
119.0	110	37	5	9	11	0.16659480448556208	non-ideal	1.3162225259796716E-9	1.9598368549380383E-10	0.0	99.99317019021004	1.8502142098965618E-9	0.030746815244174615	4.718229175679361E-8	2.6144046841234453E-7	2.057642572235415E-8	0.0	7.241169117432494E-10
120.0	110	37	5	9	11	0.16665105656902823	non-ideal	1.3165536337819146E-9	1.9617344526934893E-10	0.0	99.99317019021004	1.8509755594276717E-9	0.030525297353914408	4.762267160742637E-8	2.6373046841234453E-7	2.0702542761631237E-8	0.0	7.267135439785639E-10
