# Supplementary material for: Multiscale Multiobjective Systems Analysis (MiMoSA): an advanced metabolic modeling framework for complex systems
Source: Sci Rep. 2019 Nov 18;9:16948. doi: 10.1038/s41598-019-53188-0 (PMC6861322; doi:10.1038/s41598-019-53188-0)
Supplement: Supplementary file 2 — Supplemental File 1 [file 41598_2019_53188_MOESM2_ESM.zip › iTery101/.temp/iTery101/data/bio10_0/Attributes_Cell_Diazotroph_55.csv]

Time Step	x	y	Filament Name	Position in Filament	Filament length	Efficiency	Regime	biomass	glycogen	no3	photon	cyanophycin	o2	n2	hco3	co2	urea	nh4
2.0	110	57	5	10	11	0.0	non-ideal	8.284476115722237E-10	1.8953474512756172E-9	0.0	0.0	3.135773442942692E-10	3.44157824997379E-10	5.165207473207887E-10	1.9146533053703175E-9	1.0071316645613584E-10	0.0	0.0
3.0	110	57	5	10	11	0.0	non-ideal	8.365738850239438E-10	1.77516328491807E-9	0.0	99.99437897212742	4.102913074036648E-10	0.032252156480994026	6.620463171525341E-10	3.727469697346981E-9	7.05949361345381E-10	0.0	1.671500250162232E-11
4.0	110	57	5	10	11	2.5046949153003246	non-ideal	8.44924798436718E-10	1.6608436136057274E-9	0.0	99.99437897212742	4.994870070712808E-10	0.05728573898419674	8.266031263249297E-10	5.586991435146174E-9	1.3084851770173459E-9	0.0	3.00722635578281E-11
5.0	110	57	5	10	11	2.574156808342482	non-ideal	8.54725759415786E-10	1.5230383027070154E-9	0.0	99.99437897212742	6.01139327102353E-10	0.0765558455794852	9.581551877000948E-10	7.46054080089574E-9	2.056920495359019E-9	0.0	4.518744144867426E-11
6.0	110	57	5	10	11	3.022255048558349	non-ideal	8.638360914229764E-10	1.420609244243269E-9	0.0	99.99437897212742	6.828752412039363E-10	0.09168154229635475	1.1377348369644306E-9	9.334176560449707E-9	2.5798349904576793E-9	0.0	6.164186124904678E-11
7.0	110	57	5	10	11	2.8115430197806974	non-ideal	8.72211658709439E-10	1.327254492062439E-9	0.0	99.99437897212742	7.591702193980093E-10	0.10358455241880787	1.3290127749870683E-9	1.120781292244071E-8	3.0484538043581468E-9	5.302398978539248E-15	7.966236420697701E-11
8.0	110	57	5	10	11	2.5876278343692056	non-ideal	8.800123063231769E-10	1.2395250156138635E-9	0.0	99.99437897212742	8.318769491754058E-10	0.11219749398344858	1.5274724247180125E-9	1.3081449286073633E-8	3.4854745161604487E-9	2.1247248106396142E-15	9.859356964296629E-11
9.0	110	57	5	10	11	2.413166249314865	non-ideal	8.873010161502293E-10	1.158555210838245E-9	0.0	99.99437897212742	9.004080752029069E-10	0.1182849911405914	1.7346870771727593E-9	1.495508564970999E-8	3.8831319038165516E-9	-5.224006817883811E-15	1.1796777232341802E-10
10.0	110	57	5	10	11	2.258133042170443	non-ideal	8.941237156297562E-10	1.0839872470200424E-9	0.0	99.99437897212742	9.650009621201204E-10	0.12284133107779675	1.950156084304269E-9	1.682872201334635E-8	4.243340862527168E-9	-6.292367777855214E-15	1.3751141605667618E-10
11.0	110	57	5	10	11	2.1171573447282137	non-ideal	9.005260949276587E-10	1.015214754844934E-9	0.0	99.99437897212742	1.0260232517904394E-9	0.12651117049016028	2.1730557171732843E-9	1.8702358376982713E-8	4.5697058123980786E-9	-5.393082309018739E-15	1.5707833991881702E-10
12.0	110	57	5	10	11	1.9901114007046143	non-ideal	9.06549208633388E-10	9.517926309754488E-10	0.0	99.99437897212742	1.0837503137448204E-9	0.12954226034275335	2.4027831471496564E-9	2.0575994740619076E-8	4.864815314603219E-9	-5.552502105071438E-15	1.7651860014541757E-10
13.0	110	57	5	10	11	1.8755384858870798	non-ideal	9.122291174350217E-10	8.933294700941847E-10	0.0	99.99437897212742	1.1382428601735594E-9	0.13195442031911572	2.6392631771244658E-9	2.244963110425544E-8	5.132758785883989E-9	-4.749759445394609E-15	1.955127611634792E-10
14.0	110	57	5	10	11	1.771888073390591	non-ideal	9.175979526888982E-10	8.394572249365087E-10	0.0	99.99437897212742	1.1896628005578496E-9	0.13396281907797616	2.882169330862109E-9	2.43232674678918E-8	5.376334793515735E-9	-3.4933213735781148E-15	2.1432114919823903E-10
15.0	110	57	5	10	11	1.6779506058917177	non-ideal	9.226845832582221E-10	7.898262482449235E-10	0.0	99.99437897212742	1.2381777038707696E-9	0.13624226197816455	3.131155322545956E-9	2.6196903831528163E-8	5.598063479928084E-9	-3.580373737817452E-15	2.3302282531899565E-10
16.0	110	57	5	10	11	1.592730318678615	non-ideal	9.275149351883545E-10	7.4411464657963E-10	0.0	99.99437897212742	1.2836977495996468E-9	0.13704952268159917	3.3865134861903504E-9	2.8070540195164527E-8	5.802697806916918E-9	-5.344174316111479E-15	2.5084649978609946E-10
17.0	110	57	5	10	11	1.5153341833517366	non-ideal	9.32112248666936E-10	7.020299557094807E-10	0.0	99.99437897212742	1.3261588235950126E-9	0.1381921467637863	3.6484715981802937E-9	2.9944176558800887E-8	5.994392384191126E-9	-3.063778597959895E-15	2.6832093762884894E-10
18.0	110	57	5	10	11	1.444950095084227	non-ideal	9.3649756079833E-10	6.632944239235882E-10	0.0	99.99437897212742	1.3655737968722726E-9	0.11883489892819765	3.917071300122024E-9	3.181781292243724E-8	6.176357904101526E-9	-2.7158345615281156E-15	2.8568865694694993E-10
19.0	110	57	5	10	11	1.3809165488412298	non-ideal	9.406612668153882E-10	6.276476106521435E-10	0.0	99.99437897212742	1.4016267292794117E-9	0.1055482040728805	4.193175531888848E-9	3.369144928607361E-8	6.354881584999946E-9	-3.92980569616467E-15	3.0301482788653087E-10
20.0	110	57	5	10	11	1.3135982536910926	non-ideal	9.445458909795581E-10	5.948534617292847E-10	0.0	99.99437897212742	1.4337435358152632E-9	0.09396779564812659	4.478284279098774E-9	3.556508564970996E-8	6.538533418106339E-9	-4.08742557264063E-15	3.1962048232616304E-10
21.0	110	57	5	10	11	1.2278282464806107	non-ideal	9.481786319189447E-10	5.646928265447096E-10	0.0	99.99437897212742	1.4633573994228974E-9	0.08476571152719148	4.76887498557649E-9	3.743872201334633E-8	6.715608935321155E-9	-3.1091010520387075E-15	3.3625239675892546E-10
22.0	110	36	5	10	11	1.1502785127968203	non-ideal	9.515844115630625E-10	5.369344145573466E-10	0.0	99.99310975149774	1.4906936210278498E-9	0.07697388629606972	5.064446372631057E-9	3.931235837698268E-8	6.886633296123915E-9	-2.1984051872684707E-15	3.56066260953764E-10
23.0	110	36	5	10	11	1.0802863389996737	non-ideal	9.547846945050052E-10	5.114019732003756E-10	0.0	99.99310975149774	1.5158346733776488E-9	0.06382836134046593	5.45215742175469E-9	4.160047101520779E-8	7.077540065055156E-9	-5.835879218097891E-15	3.67205730567934E-10
24.0	110	36	5	10	11	1.016807589369745	non-ideal	9.577985347870483E-10	4.879246602928462E-10	0.0	99.99310975149774	1.538908782783464E-9	0.053659126799404815	5.844740321348526E-9	4.3890468415812155E-8	7.264541491784566E-9	-6.067370318615047E-15	3.7749556800787353E-10
25.0	110	36	5	10	11	0.9591215418988748	non-ideal	9.60643137626626E-10	4.5610172133334863E-10	0.0	99.99310975149774	1.5701013002289909E-9	0.04725854816745541	6.216452357698324E-9	4.618046841234892E-8	7.470394956936671E-9	-6.01725560680749E-15	3.8932660743264395E-10
26.0	110	36	5	10	11	0.9066795725572903	non-ideal	9.633339883421115E-10	4.265326532185136E-10	0.0	99.99310975149774	1.5990136369617116E-9	0.04317278033077112	6.593155938633725E-9	4.8470468412344295E-8	7.672112630853579E-9	-5.755540238622848E-15	4.0023754310056576E-10
27.0	110	36	5	10	11	0.8589687180981699	non-ideal	9.658296980567206E-10	4.0099480680732417E-10	0.0	99.99310975149774	1.623904066723943E-9	0.03992770323926959	6.97924322186037E-9	5.076046841234428E-8	7.865685096833379E-9	-6.098347240198681E-15	4.109701056785254E-10
28.0	110	36	5	10	11	0.7978389638616898	non-ideal	9.681466485123518E-10	3.78181966220141E-10	0.0	99.99310975149774	1.6460627741651258E-9	0.03824167138446742	7.37155464958792E-9	5.305046841234428E-8	8.053871525483085E-9	-6.08208021409644E-15	4.230567944795454E-10
29.0	110	36	5	10	11	0.7417148635663544	non-ideal	9.703100905453293E-10	3.5761774437214007E-10	0.0	99.99310975149774	1.6659674031881867E-9	0.036509841447930104	7.768961539775439E-9	5.534046841234428E-8	8.237613352593971E-9	-5.805062634609532E-15	4.3343749215320277E-10
30.0	110	36	5	10	11	0.6934762966219344	non-ideal	9.723375011464829E-10	3.391579256084912E-10	0.0	99.99310975149774	1.6837688157167554E-9	0.03516887183814301	8.171144288809579E-9	5.7630468412344285E-8	8.417133331581937E-9	-5.747592149766941E-15	4.452452803946673E-10
31.0	110	36	5	10	11	0.650676848047029	non-ideal	9.742432462373466E-10	3.226092867548206E-10	0.0	99.99310975149774	1.6996646851371563E-9	0.0339665671607875	8.577659634866786E-9	5.992046841234428E-8	8.592773497184357E-9	-5.652152972494273E-15	4.564147073498476E-10
32.0	110	36	5	10	11	0.6123497589796136	non-ideal	9.760404747686982E-10	3.07770985469743E-10	0.0	99.99310975149774	1.7138591799573659E-9	0.03319053559005265	8.988042831237676E-9	6.221046841234428E-8	8.764902295771375E-9	-5.446057423209564E-15	4.67073541763086E-10
33.0	110	36	5	10	11	0.578129567571444	non-ideal	9.7774094028705E-10	2.944682556196714E-10	0.0	99.99310975149774	1.7265300879929555E-9	0.03214787749197184	9.40189058530042E-9	6.450046841234429E-8	8.93383925445839E-9	-5.214224274672856E-15	4.77959932111581E-10
34.0	111	37	5	10	11	0.5475894332529566	non-ideal	9.793550284541465E-10	2.825465079761203E-10	0.0	99.99317019021004	1.737834637628762E-9	0.03143613325934503	9.818846571536992E-9	6.679046841234429E-8	9.09986716922046E-9	-5.05428987749868E-15	4.875659025953753E-10
35.0	111	37	5	10	11	0.5203075216920713	non-ideal	9.808919532079531E-10	2.7186618973196096E-10	0.0	99.99317019021004	1.7479146829859522E-9	0.0319584212754025	1.0238589362801957E-8	6.908046841234429E-8	9.263242405017186E-9	-5.158292839239986E-15	4.950733421179433E-10
36.0	111	37	5	10	11	0.49592183555087227	non-ideal	9.823598880397189E-10	2.6230154098477537E-10	0.0	99.99317019021004	1.7568975219132747E-9	0.03167962652798813	1.066082711664488E-8	7.13704684123443E-8	9.424197986415903E-9	-2.0874875250152195E-15	5.02540979846898E-10
37.0	111	37	5	10	11	0.4741099414316562	non-ideal	9.837661350925111E-10	2.537395318307085E-10	0.0	99.99317019021004	1.7648983647904086E-9	0.032127954443808115	1.108530265377228E-8	7.36604684123443E-8	9.582942558147674E-9	0.0	5.097391439600813E-10
38.0	111	37	5	10	11	0.4546016879078848	non-ideal	9.851171951695441E-10	2.460785397114251E-10	0.0	99.99317019021004	1.772020248229821E-9	0.03175236763867691	1.1511782283436389E-8	7.59504684123443E-8	9.739665426605918E-9	0.0	5.170347470239708E-10
39.0	111	37	5	10	11	0.43714764538591777	non-ideal	9.864188594974051E-10	2.3922718724606583E-10	0.0	99.99317019021004	1.778355718655755E-9	0.031493430655179185	1.1940055897238396E-8	7.82404684123443E-8	9.894537692432247E-9	-1.8552139144202903E-15	5.248954585413829E-10
40.0	111	37	5	10	11	0.42152643400331774	non-ideal	9.87676263040059E-10	2.331033066207823E-10	0.0	99.99317019021004	1.783987417548275E-9	0.031117706145423404	1.2369931867401554E-8	8.05304684123443E-8	1.0047714934300808E-8	0.0	5.316215950849826E-10
41.0	111	37	5	10	11	0.40753254922282456	non-ideal	9.888940108633248E-10	2.2763301913835109E-10	0.0	99.99317019021004	1.7889905174117615E-9	0.030858032770804622	1.2801243369379616E-8	8.282046841234431E-8	1.0199336080511695E-8	0.0	5.386411183535797E-10
42.0	111	37	5	10	11	0.3950002536913897	non-ideal	9.900762031500049E-10	2.2274989284588732E-10	0.0	99.99317019021004	1.7934319232839636E-9	0.031161350438438446	1.3233837011870123E-8	8.511046841234431E-8	1.0349527934966192E-8	0.0	5.456099037307982E-10
43.0	111	37	5	10	11	0.38377096398604443	non-ideal	9.912265074410682E-10	2.183942063769791E-10	0.0	99.99317019021004	1.7973720080732236E-9	0.030908639827628124	1.3667576690840723E-8	8.740046841234431E-8	1.0498404664879889E-8	-1.7404669118214073E-15	5.521798088849399E-10
44.0	111	37	5	10	11	0.37370870169180526	non-ideal	9.923481736236947E-10	2.145122637725725E-10	0.0	99.99317019021004	1.8008643915493E-9	0.0305708637860521	1.4102336773023474E-8	8.969046841234432E-8	1.064607070099045E-8	0.0	5.587583849844713E-10
45.0	111	37	5	10	11	0.36468164515815793	non-ideal	9.93444127600178E-10	2.1105579474842362E-10	0.0	99.99317019021004	1.8039580929015565E-9	0.030417764504809153	1.4538009424633143E-8	9.198046841234432E-8	1.0792618970271185E-8	0.0	5.654925133234046E-10
46.0	111	37	5	10	11	0.35658779813440655	non-ideal	9.945169829832707E-10	2.0798139918264668E-10	0.0	99.99317019021004	1.8066966884253495E-9	0.030770777432714634	1.4974495329776775E-8	9.427046841234432E-8	1.0938134465714063E-8	-1.617854600678284E-15	5.709843080084833E-10
47.0	111	37	5	10	11	0.34932847171317283	non-ideal	9.95569059327138E-10	2.0525006803349423E-10	0.0	99.99317019021004	1.8091189840904436E-9	0.031097016650255653	1.5411703612806907E-8	9.656046841234432E-8	1.1082694753929664E-8	-1.606374382504883E-15	5.767015504357381E-10
48.0	111	37	5	10	11	0.3428104592169717	non-ideal	9.966024359623322E-10	2.028267361433855E-10	0.0	99.99317019021004	1.8112602278224092E-9	0.030974449229305194	1.5849555080395226E-8	9.885046841234433E-8	1.1226369384075945E-8	-1.5314249603801807E-15	5.827191499835104E-10
49.0	111	37	5	10	11	0.3369576953036745	non-ideal	9.976189643160825E-10	2.006798815377953E-10	0.0	99.99317019021004	1.813151783608695E-9	0.030593279193464697	1.6287977125971083E-8	1.0114046841234433E-7	1.1369221947815963E-8	0.0	5.859489462033444E-10
50.0	111	37	5	10	11	0.3316978034627487	non-ideal	9.986203193958238E-10	1.9878117458048325E-10	0.0	99.99317019021004	1.8148223011789667E-9	0.030364797185033585	1.672690751122939E-8	1.0343046841234433E-7	1.15113092129027E-8	-1.464288515466832E-15	5.903885952859812E-10
51.0	111	37	5	10	11	0.3269749157566346	non-ideal	9.996079783045431E-10	1.9710515084138492E-10	0.0	99.99317019021004	1.8162967078189527E-9	0.03073792474323772	1.7166286002999537E-8	1.0572046841234433E-7	1.1652684167686157E-8	-1.4159755176077483E-15	5.94822828589781E-10
52.0	111	37	5	10	11	0.32272591169422526	non-ideal	1.0005832672747014E-9	1.9562892971613218E-10	0.0	99.99317019021004	1.8175978511300015E-9	0.031020672728869696	1.7606061400060734E-8	1.0801046841234434E-7	1.1793394034821577E-8	-1.3690355184139714E-15	5.988483184052415E-10
53.0	110	36	5	10	11	0.31890280264911175	non-ideal	1.0015473717480156E-9	1.943319449991848E-10	0.0	99.99310975149774	1.8187460965210932E-9	0.030689836712497167	1.804618707105347E-8	1.1030046841234434E-7	1.193348199752557E-8	-1.3577642095738311E-15	6.04495914366697E-10
54.0	110	36	5	10	11	0.31546071097036915	non-ideal	1.0025013445340418E-9	1.931957074354077E-10	0.0	99.99310975149774	1.8197595637723926E-9	0.030197483845511408	1.8486620452664906E-8	1.1259046841234434E-7	1.207298771811017E-8	0.0	6.127515879645234E-10
55.0	110	36	5	10	11	0.3123572599491634	non-ideal	1.003446156556843E-9	1.9220362326080063E-10	0.0	99.99310975149774	1.8206551868573842E-9	0.029432215801092607	1.8927327341857402E-8	1.1488046841234434E-7	1.221194580307646E-8	-3.0656477746192405E-15	6.203899792505241E-10
56.0	110	36	5	10	11	0.30956654302177156	non-ideal	1.0043826348683578E-9	1.9134077208551115E-10	0.0	99.99310975149774	1.8214467926063637E-9	0.028744904113852224	1.9368269452287233E-8	1.1717046841234435E-7	1.235039039640398E-8	-2.9618026978437123E-15	6.268267652313777E-10
57.0	110	36	5	10	11	0.3070422325056795	non-ideal	1.0053115350359973E-9	1.9059375589146833E-10	0.0	99.99310975149774	1.8221478268734097E-9	0.028127699554882233	1.980941856185492E-8	1.1946046841234434E-7	1.2488350647043113E-8	-2.875711652257306E-15	6.320016729706953E-10
58.0	110	36	5	10	11	0.3047615870038015	non-ideal	1.0062335318352757E-9	1.8995053029598645E-10	0.0	99.99310975149774	1.8227700147269945E-9	0.02815058454260134	2.0250747555111594E-8	1.2175046841234437E-7	1.2625853789450676E-8	-2.749135021098202E-15	6.377551130440925E-10
59.0	110	36	5	10	11	0.3026987277421152	non-ideal	1.007149228648025E-9	1.8940028038316158E-10	0.0	99.99310975149774	1.8233238596801089E-9	0.028109570675844544	2.069223224778275E-8	1.2404046841234437E-7	1.276292467999033E-8	-2.6483548717393752E-15	6.43506311931504E-10
60.0	110	36	5	10	11	0.3008307729941155	non-ideal	1.0080591643752804E-9	1.8893329209980888E-10	0.0	99.99310975149774	1.823818741488607E-9	0.0281577189344934	2.113385090118224E-8	1.2633046841234437E-7	1.2899586092163258E-8	-2.658263188613526E-15	6.49888978521345E-10
61.0	110	36	5	10	11	0.2991370344517611	non-ideal	1.0089638189827972E-9	1.8854084101896458E-10	0.0	99.99310975149774	1.8242630264518676E-9	0.028084699483335685	2.1575583948537157E-8	1.2862046841234437E-7	1.3035858923627631E-8	-2.5673818438755845E-15	6.533264896293911E-10
62.0	110	36	5	10	11	0.29759857725211103	non-ideal	1.0098636218482636E-9	1.8821509272031442E-10	0.0	99.99310975149774	1.8246642169915044E-9	0.027729523974923613	2.2017414038392937E-8	1.3091046841234438E-7	1.3171762288801264E-8	-2.56250329494465E-15	6.590839382134704E-10
63.0	110	36	5	10	11	0.29619915006018255	non-ideal	1.010758955721538E-9	1.8794901249805287E-10	0.0	99.99310975149774	1.8250289853839452E-9	0.027389855384060604	2.2459325496123685E-8	1.3320046841234438E-7	1.3307313789944062E-8	-2.485312827686538E-15	6.634633394130994E-10
64.0	110	36	5	10	11	0.29492375130313386	non-ideal	1.011650162493399E-9	1.8773628483799263E-10	0.0	99.99310975149774	1.8253633064587414E-9	0.02748351246037648	2.2901304426526106E-8	1.3549046841234438E-7	1.3442529570853041E-8	-2.4250619320265967E-15	6.670809348837239E-10
65.0	110	36	5	10	11	0.29375923071372156	non-ideal	1.0125375467911136E-9	1.8757124023840767E-10	0.0	99.99310975149774	1.8256724822577668E-9	0.02712678840800825	2.3343338263278067E-8	1.3778046841234438E-7	1.357742454238123E-8	-2.3322277411588075E-15	6.70106853262548E-10
66.0	110	37	5	10	11	0.29269358022824066	non-ideal	1.01342138033409E-9	1.8744879013651452E-10	0.0	99.99317019021004	1.8259612506262206E-9	0.027337954451598753	2.378541585920278E-8	1.400704684123444E-7	1.3712012423882059E-8	-2.2207320589356418E-15	6.724450502291379E-10
67.0	110	37	5	10	11	0.2917161896322906	non-ideal	1.0143019059047046E-9	1.8736437833061276E-10	0.0	99.99317019021004	1.826233836658536E-9	0.028201496305530788	2.42275273014889E-8	1.423604684123444E-7	1.384630573998786E-8	-2.2212612922715797E-15	6.73317063374174E-10
68.0	110	37	5	10	11	0.2908177251843406	non-ideal	1.0151793389687861E-9	1.8731389662765418E-10	0.0	99.99317019021004	1.8264939684031335E-9	0.029004583227762424	2.4669663575696564E-8	1.446504684123444E-7	1.3980316371100212E-8	-2.1241272162081395E-15	6.766216507693631E-10
69.0	110	37	5	10	11	0.2899893580202869	non-ideal	1.0160538718976833E-9	1.8729366780603822E-10	0.0	99.99317019021004	1.8267449777104533E-9	0.02904774357728625	2.511181674825437E-8	1.469404684123444E-7	1.411405516626366E-8	-2.0278182974449487E-15	6.789097994908272E-10
70.0	110	37	5	10	11	0.289223626608782	non-ideal	1.016925676208104E-9	1.8730039427991003E-10	0.0	99.99317019021004	1.8269898242091356E-9	0.029123649189989363	2.5553979771217657E-8	1.492304684123444E-7	1.4247532178019845E-8	-1.971953816819238E-15	6.829272425439451E-10
71.0	110	37	5	10	11	0.28851378624396923	non-ideal	1.0177949043208637E-9	1.873311188192145E-10	0.0	99.99317019021004	1.8272311165650946E-9	0.029667838616751027	2.599614628781547E-8	1.515204684123444E-7	1.4380756770275081E-8	-1.949414415525244E-15	6.859209692721826E-10
72.0	110	37	5	10	11	0.28785365259517515	non-ideal	1.0186616915545124E-9	1.8738318991346494E-10	0.0	99.99317019021004	1.8274711615671186E-9	0.030194001000207814	2.643831063266168E-8	1.538104684123444E-7	1.4513737657416751E-8	-1.8931763386857475E-15	6.874052455535119E-10
73.0	110	37	5	10	11	0.28723768176956155	non-ideal	1.0195261586923207E-9	1.874542306038382E-10	0.0	99.99317019021004	1.827712006351218E-9	0.03063357210536153	2.6880467820724286E-8	1.561004684123444E-7	1.4646482943562077E-8	-1.8611409662519526E-15	6.889912974809087E-10
74.0	110	37	5	10	11	0.2866611629817778	non-ideal	1.0203884126761468E-9	1.8754211052183004E-10	0.0	99.99317019021004	1.8279554404947025E-9	0.031096326139133046	2.732261333501285E-8	1.583904684123444E-7	1.4779000223358429E-8	-1.7999877156328695E-15	6.92047177062977E-10
75.0	110	37	5	10	11	0.28611960031976386	non-ideal	1.0212485484991028E-9	1.8764492090884092E-10	0.0	99.99317019021004	1.8282030489507893E-9	0.03145946431752064	2.776474322615917E-8	1.606804684123444E-7	1.4911296578852538E-8	-1.7265119560545778E-15	6.94122020185807E-10
76.0	110	37	5	10	11	0.28560911163071623	non-ideal	1.0221066505774404E-9	1.8776095190686276E-10	0.0	99.99317019021004	1.828456221979578E-9	0.03173332945470553	2.8206853987334785E-8	1.6297046841234441E-7	1.504337864670866E-8	-1.637674921357843E-15	6.955286064926215E-10
77.0	110	37	5	10	11	0.2851262579154	non-ideal	1.0229627941894278E-9	1.8788867234834035E-10	0.0	99.99317019021004	1.8287161805170861E-9	0.03215657049790721	2.8648942536021225E-8	1.6526046841234442E-7	1.517525264797212E-8	-1.618028807159931E-15	6.992880969241608E-10
78.0	110	37	5	10	11	0.2846680673537551	non-ideal	1.0238170453893418E-9	1.8802671149956657E-10	0.0	99.99317019021004	1.8289839703025613E-9	0.0319038320884562	2.909100603512799E-8	1.675504684123444E-7	1.530692446774975E-8	-1.5433372733563334E-15	7.024524831063178E-10
79.0	110	37	5	10	11	0.28423152979055794	non-ideal	1.0246694634723034E-9	1.8817384273767816E-10	0.0	99.99317019021004	1.8292605273078673E-9	0.032170836450276276	2.9533042133205593E-8	1.698404684123444E-7	1.5438399597295716E-8	-1.553275609070606E-15	7.043969797498227E-10
80.0	110	37	5	10	11	0.28381444584490884	non-ideal	1.0255201001206013E-9	1.8832896859435112E-10	0.0	99.99317019021004	1.8295466297362448E-9	0.03151288777720221	2.997504857361919E-8	1.721304684123444E-7	1.5569683278724627E-8	-1.4876920723839329E-15	7.080016282699009E-10
81.0	110	37	5	10	11	0.28341432451914683	non-ideal	1.0263690012877487E-9	1.8849110786206237E-10	0.0	99.99317019021004	1.8298429681657402E-9	0.030770042372558877	3.041702348909221E-8	1.744204684123444E-7	1.570078042562896E-8	-1.424648302651133E-15	7.086402507584056E-10
82.0	110	37	5	10	11	0.28302929474682936	non-ideal	1.02721620783734E-9	1.8865938332016474E-10	0.0	99.99317019021004	1.8301501363020996E-9	0.030775143300396633	3.0858965251640754E-8	1.767104684123444E-7	1.5831695687079313E-8	-1.3885937697819755E-15	7.111998283731712E-10
83.0	110	37	5	10	11	0.2826576924549495	non-ideal	1.028061755686869E-9	1.8883301127727655E-10	0.0	99.99317019021004	1.8304686263430067E-9	0.030277716230064096	3.1300872363833284E-8	1.790004684123444E-7	1.5962433496086064E-8	-1.349896677005777E-15	7.122355522211931E-10
84.0	110	38	5	10	11	0.28229789610809514	non-ideal	1.0289056765997441E-9	1.890112919912657E-10	0.0	99.99323062895886	1.8307988601908362E-9	0.029957301585532878	3.174274355901448E-8	1.812904684123444E-7	1.6092998049427086E-8	-1.3078628827817056E-15	7.138876305383683E-10
85.0	110	38	5	10	11	0.28194854341270326	non-ideal	1.0297479984752959E-9	1.8919361194598406E-10	0.0	99.99323062895886	1.8311411857976907E-9	0.03021336085322636	3.2184577711510026E-8	1.8358046841234446E-7	1.6223393214120372E-8	-1.2712437297462203E-15	7.150085937965267E-10
86.0	110	38	5	10	11	0.2816083645266965	non-ideal	1.030588745719E-9	1.8937940311727376E-10	0.0	99.99323062895886	1.8314958898939881E-9	0.030278156185483154	3.262637384776809E-8	1.8587046841234447E-7	1.635362293541099E-8	-1.218957483533172E-15	7.149503020305507E-10
87.0	110	38	5	10	11	0.2812762092544432	non-ideal	1.0314279401093261E-9	1.8956816779719811E-10	0.0	99.99323062895886	1.8318632073348898E-9	0.029875275399187454	3.3068131137155665E-8	1.8816046841234447E-7	1.6483690850661227E-8	-1.1844607646304579E-15	7.145778504960372E-10
88.0	110	38	5	10	11	0.28095121378369314	non-ideal	1.0322656006235854E-9	1.897594637339425E-10	0.0	99.99323062895886	1.832243319930802E-9	0.030190403257745184	3.35098488519612E-8	1.9045046841234447E-7	1.6613600440025084E-8	-1.137804468731793E-15	7.167878203224949E-10
89.0	110	38	5	10	11	0.280632453102107	non-ideal	1.0331017439934435E-9	1.8995289734401445E-10	0.0	99.99323062895886	1.8326363691657775E-9	0.030210853848499305	3.3951526387207486E-8	1.9274046841234447E-7	1.6743355029988206E-8	-1.1181860336971026E-15	7.161658797226678E-10
90.0	110	38	5	10	11	0.28031918534675165	non-ideal	1.033936384855403E-9	1.901481186013679E-10	0.0	99.99323062895886	1.8330424563292765E-9	0.029846130061215184	3.439316322141413E-8	1.9503046841234448E-7	1.6872957813277527E-8	-1.098170959631742E-15	7.172587858602091E-10
91.0	110	38	5	10	11	0.28001071667147637	non-ideal	1.0347695360033319E-9	1.903448165415928E-10	0.0	99.99323062895886	1.833461645766002E-9	0.030028237889733116	3.4834758900002705E-8	1.9732046841234448E-7	1.700241186078602E-8	-1.0788141956938733E-15	7.198647740398141E-10
92.0	110	38	5	10	11	0.27970643569278253	non-ideal	1.0356012085388343E-9	1.9054271517275617E-10	0.0	99.99323062895886	1.833893972990424E-9	0.02968527872103358	3.527631304903217E-8	1.9961046841234448E-7	1.713172012314326E-8	-1.0567309663274738E-15	7.206484455016895E-10
93.0	110	38	5	10	11	0.2794057795030443	non-ideal	1.0364314121682244E-9	1.90741569803038E-10	0.0	99.99323062895886	1.8343394484312982E-9	0.029933128729927788	3.571782536838883E-8	2.0190046841234448E-7	1.7260885438489274E-8	-1.0265957060953986E-15	7.2290903485925E-10
94.0	110	38	5	10	11	0.27910828315009395	non-ideal	1.0372601556283526E-9	1.909411637764837E-10	0.0	99.99323062895886	1.8347980631382593E-9	0.030625604422065883	3.615929563850024E-8	2.041904684123445E-7	1.7389910535483506E-8	-1.0520895487305627E-15	7.258024164741067E-10
95.0	110	38	5	10	11	0.2788136233901014	non-ideal	1.0380874460254126E-9	1.911413055063502E-10	0.0	99.99323062895886	1.835269771296516E-9	0.031027956384732033	3.660072359849781E-8	2.064804684123445E-7	1.751879807728155E-8	-1.0122834961564359E-15	7.262294387046665E-10
96.0	110	38	5	10	11	0.27852125331585215	non-ideal	1.0389132898943623E-9	1.913418259235409E-10	0.0	99.99323062895886	1.835754529164374E-9	0.03129495825357567	3.704210914713284E-8	2.087704684123445E-7	1.7647550600822462E-8	0.0	7.280711754625199E-10
97.0	110	38	5	10	11	0.2782309810843946	non-ideal	1.039737692885608E-9	1.9154257590697305E-10	0.0	99.99323062895886	1.8362522665416291E-9	0.03085919827894876	3.748345216168083E-8	2.110604684123445E-7	1.7776170579649026E-8	0.0	7.294393247861209E-10
98.0	110	38	5	10	11	0.277942508607806	non-ideal	1.0405606598664755E-9	1.9174342436299592E-10	0.0	99.99323062895886	1.8367629013156962E-9	0.031205289606695122	3.7924752565361614E-8	2.133504684123445E-7	1.7904660405459774E-8	0.0	7.318034762138633E-10
99.0	110	38	5	10	11	0.2776555710388896	non-ideal	1.041382195049691E-9	1.919442561985406E-10	0.0	99.99323062895886	1.8372863394919552E-9	0.03083907326423334	3.8366010312442334E-8	2.156404684123445E-7	1.803302239654755E-8	0.0	7.330415653345298E-10
100.0	110	38	5	10	11	0.2773699460267287	non-ideal	1.0422023021752512E-9	1.9214497063152053E-10	0.0	99.99323062895886	1.8378224785550574E-9	0.030416108409985213	3.8807225394440566E-8	2.179304684123445E-7	1.8161258798829238E-8	0.0	7.331326853014484E-10
101.0	110	38	5	10	11	0.2770854719323606	non-ideal	1.0430209844509044E-9	1.9234547965943146E-10	0.0	99.99323062895886	1.8383712042017645E-9	0.03097053770308974	3.9248397809988966E-8	2.202204684123445E-7	1.8289371798555463E-8	0.0	7.358749072196586E-10
102.0	110	38	5	10	11	0.27680196647013433	non-ideal	1.043838244849254E-9	1.9254570667962657E-10	0.0	99.99323062895886	1.838932400612853E-9	0.0313397303008237	3.9689527612820944E-8	2.225104684123445E-7	1.841736350944925E-8	0.0	7.386020306562599E-10
103.0	110	38	5	10	11	0.2765193472786157	non-ideal	1.0446540857247357E-9	1.9274558523457515E-10	0.0	99.99323062895886	1.8395059355476618E-9	0.03136056204127061	4.013061481811339E-8	2.248004684123445E-7	1.85452360055366E-8	0.0	7.386535857862195E-10
104.0	111	39	5	10	11	0.2762374020632684	non-ideal	1.0454685092324547E-9	1.929450579668366E-10	0.0	99.99329106774422	1.8400916784718149E-9	0.03139989293657417	4.057165949735196E-8	2.2709046841234451E-7	1.867299129277248E-8	0.0	7.383165405490432E-10
105.0	111	39	5	10	11	0.27595605973147286	non-ideal	1.0462815173440531E-9	1.9314408703264412E-10	0.0	99.99329106774422	1.8406894936482571E-9	0.03139378212756172	4.1012661731211216E-8	2.2938046841234452E-7	1.880063118711875E-8	0.0	7.329842330775805E-10
106.0	111	39	5	10	11	0.27567525436250856	non-ideal	1.0470931084586769E-9	1.9334261890382107E-10	0.0	99.99329106774422	1.841299167451591E-9	0.031263430266212526	4.145362119139427E-8	2.3167046841234452E-7	1.8928157868938182E-8	0.0	7.287247720835507E-10
107.0	111	39	5	10	11	0.2753937698570774	non-ideal	1.0479032886960567E-9	1.9354061687556983E-10	0.0	99.99329106774422	1.8419207274558312E-9	0.031151698998809298	4.189453893765304E-8	2.3396046841234452E-7	1.9055572888910416E-8	0.0	7.245632923410403E-10
108.0	111	39	5	10	11	0.27511422056527535	non-ideal	1.0487120583460057E-9	1.9373804999854054E-10	0.0	99.99329106774422	1.842553908263555E-9	0.030991893506777318	4.2335414390748827E-8	2.3625046841234452E-7	1.9182878285521328E-8	0.0	7.209190834899712E-10
109.0	111	39	5	10	11	0.27483462565593386	non-ideal	1.0495194176641292E-9	1.9393489423358789E-10	0.0	99.99329106774422	1.8431985637766807E-9	0.0309055172804861	4.277624768020681E-8	2.385404684123445E-7	1.9310075825015543E-8	0.0	7.197225709662074E-10
110.0	111	39	5	10	11	0.274554968070447	non-ideal	1.0503253688811705E-9	1.941311286947852E-10	0.0	99.99329106774422	1.8438545915533951E-9	0.030817829983778907	4.3217039185837664E-8	2.408304684123445E-7	1.943716715571469E-8	0.0	7.18211868570407E-10
111.0	111	39	5	10	11	0.2742759145346536	non-ideal	1.0511299131258019E-9	1.9432673647316984E-10	0.0	99.99329106774422	1.8445218198878755E-9	0.030986245526959718	4.365778890507263E-8	2.431204684123445E-7	1.9564154012231313E-8	0.0	7.18583293392395E-10
112.0	111	39	5	10	11	0.2739970862690317	non-ideal	1.0519330514476836E-9	1.9452170464422687E-10	0.0	99.99329106774422	1.8452000979797609E-9	0.03104412516973137	4.409849696469898E-8	2.454104684123445E-7	1.969103805062943E-8	0.0	7.171029887622574E-10
113.0	111	39	5	10	11	0.2737184518228715	non-ideal	1.0527347857661838E-9	1.9471602303662723E-10	0.0	99.99329106774422	1.8458892962916952E-9	0.03119598023319569	4.453916361341511E-8	2.477004684123445E-7	1.9817820853258962E-8	0.0	7.145795099240274E-10
114.0	111	39	5	10	11	0.27344030324355195	non-ideal	1.0535351153330046E-9	1.9490968411791925E-10	0.0	99.99329106774422	1.8465892051606418E-9	0.031165169010575068	4.4979788646989985E-8	2.499904684123445E-7	1.9944504115619185E-8	0.0	7.155940133249892E-10
115.0	111	38	5	10	11	0.2731617263458386	non-ideal	1.054334042862286E-9	1.9510268311312032E-10	0.0	99.99323062895886	1.847299753989021E-9	0.03104744515700611	4.5420372651832674E-8	2.522804684123445E-7	2.0071089244498204E-8	0.0	7.159983483492912E-10
116.0	111	38	5	10	11	0.2728838974389155	non-ideal	1.0551315685094975E-9	1.9529500484316613E-10	0.0	99.99323062895886	1.8480207371475956E-9	0.03103660737756279	4.586091544057721E-8	2.545704684123445E-7	2.0197578008664546E-8	0.0	7.168327169140247E-10
117.0	111	38	5	10	11	0.27260593910231345	non-ideal	1.0559276933219265E-9	1.954866601475746E-10	0.0	99.99323062895886	1.8487520263015502E-9	0.030732060147253302	4.630141726771801E-8	2.568604684123445E-7	2.0323971719726586E-8	0.0	7.175848160363533E-10
118.0	111	38	5	10	11	0.2723281510187535	non-ideal	1.0567224175443668E-9	1.9567765043713119E-10	0.0	99.99323062895886	1.8494934567103032E-9	0.0308268732624971	4.674187817899047E-8	2.591504684123445E-7	2.0450271867348723E-8	0.0	7.189948587732196E-10
119.0	111	38	5	10	11	0.27205025402081073	non-ideal	1.0575157437960176E-9	1.958679775240321E-10	0.0	99.99323062895886	1.8502449352088627E-9	0.03051246337700846	4.7182298612456564E-8	2.6144046841234453E-7	2.0576479787580733E-8	0.0	7.193580580488315E-10
120.0	111	38	5	10	11	0.2717730562701862	non-ideal	1.058307671670114E-9	1.9605764404680943E-10	0.0	99.99323062895886	1.8510062482061956E-9	0.030312533842967837	4.762267831327522E-8	2.6373046841234453E-7	2.070259701362626E-8	0.0	7.223251121539545E-10
