# Supplementary material for: Multiscale Multiobjective Systems Analysis (MiMoSA): an advanced metabolic modeling framework for complex systems
Source: Sci Rep. 2019 Nov 18;9:16948. doi: 10.1038/s41598-019-53188-0 (PMC6861322; doi:10.1038/s41598-019-53188-0)
Supplement: Supplementary file 2 — Supplemental File 1 [file 41598_2019_53188_MOESM2_ESM.zip › iTery101/.temp/iTery101/data/bio10_0/Attributes_Cell_Diazotroph_6.csv]

Time Step	x	y	Filament Name	Position in Filament	Filament length	Efficiency	Regime	biomass	glycogen	no3	photon	cyanophycin	o2	n2	hco3	co2	urea	nh4
2.0	60	12	1	2	11	0.0	non-ideal	1.657565132084686E-10	1.5213530521025404E-9	0.0	0.0	2.4783578292509895E-10	2.3749784792259694E-10	5.171149496277945E-10	2.0370613040741267E-9	1.1114450125145667E-10	0.0	0.0
3.0	60	12	1	2	11	0.0	non-ideal	1.6623829925503598E-10	1.5228738696296255E-9	0.0	99.99165923336191	2.4937205329594563E-10	0.03224563539299021	9.483466134192025E-10	4.053845174809984E-9	3.683326737316701E-10	0.0	1.3767264247327176E-11
4.0	60	12	1	2	11	0.5135290808914976	non-ideal	1.667214856556743E-10	1.4383567602039402E-9	0.0	99.99165923336191	3.1307748276758514E-10	0.05706232948344998	1.2212201622547768E-9	6.079212132365335E-9	9.206229000914011E-10	0.0	2.4200308929321855E-11
5.0	60	12	1	2	11	0.5135639467202059	non-ideal	1.6720607648047323E-10	1.2497977473317578E-9	0.0	99.99165923336191	3.7356714130266643E-10	0.07569778344205609	1.5008510926703722E-9	8.139657608121832E-9	2.719258575624843E-9	0.0	3.593325452327454E-11
6.0	60	12	1	2	11	0.5135989918833775	non-ideal	1.6769207581143433E-10	1.1631728490905206E-9	0.0	99.99165923336191	4.443789698820505E-10	0.08958461557720332	1.7536601351037653E-9	1.0221529738025183E-8	3.1714335527779736E-9	1.4674456519461246E-12	4.5642236063655964E-11
7.0	60	12	1	2	11	0.5136342175906786	non-ideal	1.681794877436241E-10	1.0797012236759135E-9	0.0	99.99165923336191	5.118699838420802E-10	0.10064085196329908	2.0129734164782085E-9	1.2303348023784643E-8	3.6178288760830335E-9	1.256889742888589E-12	6.021800387133075E-11
8.0	60	12	1	2	11	0.513669626237772	non-ideal	1.6866831638115028E-10	1.0015737370768682E-9	0.0	99.99165923336191	5.749663319841342E-10	0.10901458390508448	2.283270692976943E-9	1.4385166205754993E-8	4.045522653944454E-9	-3.7098720640646984E-13	7.557564286432877E-11
9.0	60	12	1	2	11	0.5137052159459904	non-ideal	1.6915856584269188E-10	9.305763188942653E-10	0.0	99.99165923336191	6.34180088073837E-10	0.11615584146492751	2.5614608438646755E-9	1.6466984387573384E-8	4.426046303996404E-9	-1.0432127224758712E-12	9.146812775012515E-11
10.0	60	12	1	2	11	0.5137409906463898	non-ideal	1.6965024006960431E-10	8.657873372713445E-10	0.0	99.99165923336191	6.896479932629638E-10	0.12053644513960982	2.8465247138849785E-9	1.8548802569391567E-8	4.768280174568286E-9	4.462529595116813E-14	1.0745237283555636E-10
11.0	60	12	1	2	11	0.5137767536817277	non-ideal	1.701433435797695E-10	8.066101017168076E-10	0.0	99.99165923336191	7.415298773877482E-10	0.1239928346156074	3.139565114069131E-9	2.0630620751209767E-8	5.0792162270692595E-9	3.849623425904237E-14	1.234103750593685E-10
12.0	60	12	1	2	11	0.5138130966746929	non-ideal	1.706378803392095E-10	7.525858184502905E-10	0.0	99.99165923336191	7.902996708203137E-10	0.12672023288572343	3.439304216551938E-9	2.2712438933027956E-8	5.359454143769019E-9	-1.1348552145949686E-14	1.3925708086867777E-10
13.0	60	12	1	2	11	0.5138494304350706	non-ideal	1.7113385451345745E-10	7.032628654417912E-10	0.0	99.99165923336191	8.362286666040011E-10	0.12851305498152552	3.745062477606002E-9	2.479425711484614E-8	5.6116281441510595E-9	-2.5262508377872806E-14	1.547688855876178E-10
14.0	60	12	1	2	11	0.5138859525668986	non-ideal	1.7163127028073223E-10	6.5824792931361E-10	0.0	99.99165923336191	8.793822562571579E-10	0.13080436045776753	4.056724943582593E-9	2.6876075296664322E-8	5.839791024524442E-9	9.01875922091107E-15	1.699104993214169E-10
15.0	60	12	1	2	11	0.5139226648601088	non-ideal	1.7213013183113454E-10	6.171828085981197E-10	0.0	99.99165923336191	9.197551199871785E-10	0.1316352543344636	4.374418718507909E-9	2.8957893478482505E-8	6.048351530303446E-9	1.0554739489613442E-14	1.8512999930106354E-10
16.0	60	12	1	2	11	0.513959568240372	non-ideal	1.726304433176324E-10	5.797330733274359E-10	0.0	99.99165923336191	9.57581127482102E-10	0.13302006999359492	4.697612079710829E-9	3.1039711660300685E-8	6.238980337347545E-9	1.524883373288858E-15	1.9967645642710313E-10
17.0	105	21	1	2	11	0.5139966132546451	non-ideal	1.7313220905346893E-10	5.455808812979714E-10	0.0	99.99220317519703	9.92791994995145E-10	0.12716998438409655	5.0265176124908386E-9	3.312152984211887E-8	6.4161608992435485E-9	-2.346418690057475E-15	2.1841417698764293E-10
18.0	105	21	1	2	11	0.5140339533727838	non-ideal	1.7363543321592358E-10	5.144523524269457E-10	0.0	99.99220317519703	1.0255673668946956E-9	0.08444026338162633	5.40454616025705E-9	3.541150808757244E-8	6.59374767190483E-9	1.0501198537346241E-15	2.2795794525190687E-10
19.0	105	21	1	2	11	0.5140714372659076	non-ideal	1.7414012004501473E-10	4.86079248341896E-10	0.0	99.99220317519703	1.0559254449503354E-9	0.05796815087883027	5.787912554006527E-9	3.7701508082908224E-8	6.762429615347171E-9	1.7870627682202085E-15	2.377177060364214E-10
20.0	105	21	1	2	11	0.5141091181374505	non-ideal	1.7464627379038475E-10	4.550102688868579E-10	0.0	99.99220317519703	1.0890275748684557E-9	0.04337046729133357	6.163758837108126E-9	3.999150808290456E-8	6.936068342932445E-9	0.0	2.4779861743725743E-10
21.0	105	21	1	2	11	0.5141469944798942	non-ideal	1.7515389871634485E-10	4.2657764598167695E-10	0.0	99.99220317519703	1.1194317337273635E-9	0.0334024095484106	6.5456338053267894E-9	4.228150808290456E-8	7.104989973286306E-9	0.0	2.580930185282171E-10
22.0	105	21	1	2	11	0.514185069907443	non-ideal	1.7566299909999153E-10	4.015147578463431E-10	0.0	99.99220317519703	1.1468901007851034E-9	0.026964667408798836	6.934212690990342E-9	4.457150808290456E-8	7.2629190010632795E-9	0.0	2.6831321775698515E-10
23.0	105	21	1	2	11	0.5142233460717058	non-ideal	1.7617357922845506E-10	3.790078583250607E-10	0.0	99.99220317519703	1.1717401263970952E-9	0.02032139622978784	7.328718291281722E-9	4.686150808290454E-8	7.416248332832049E-9	0.0	2.783366513509113E-10
24.0	105	21	1	2	11	0.514261821820445	non-ideal	1.7668564340384334E-10	3.587222880465116E-10	0.0	99.99220317519703	1.1942501669009497E-9	0.017534556897631292	7.72853536275971E-9	4.9151508082904545E-8	7.566314316213371E-9	0.0	2.890125315006156E-10
25.0	105	21	1	2	11	0.5143005009742301	non-ideal	1.7719919593917743E-10	3.404731804228601E-10	0.0	99.99220317519703	1.2146503129554221E-9	0.016112879824218735	8.133139443741186E-9	5.144150808290458E-8	7.713035225865622E-9	0.0	2.9824746506700624E-10
26.0	105	21	1	2	11	0.5143393832204747	non-ideal	1.7771424116195967E-10	3.240627097650289E-10	0.0	99.99220317519703	1.2331510550022591E-9	0.015385828374343779	8.542050667233782E-9	5.3731508082904584E-8	7.856680497044501E-9	0.0	3.081422827500407E-10
27.0	105	21	1	2	11	0.5143784718059683	non-ideal	1.7823078340832415E-10	3.0930427532822364E-10	0.0	99.99220317519703	1.2499423575092199E-9	0.015975862015270847	8.954834367755626E-9	5.6021508082904586E-8	7.997588829256438E-9	0.0	3.191344124928411E-10
28.0	105	21	1	2	11	0.5144177640979996	non-ideal	1.7874882703061957E-10	2.9603254907308865E-10	0.0	99.99220317519703	1.2651949180568508E-9	0.01593544128699414	9.371101444166059E-9	5.831150808290459E-8	8.136037872860242E-9	0.0	3.2843507031170023E-10
29.0	105	21	1	2	11	0.514457265023319	non-ideal	1.792683763927879E-10	2.840993886344318E-10	0.0	99.99220317519703	1.2790622703907863E-9	0.016610908113478196	9.790500710260222E-9	6.060150808290458E-8	8.272269366072531E-9	0.0	3.385016630322466E-10
30.0	105	22	1	2	11	0.5144969748550657	non-ideal	1.7978943587140574E-10	2.7337124609866447E-10	0.0	99.99226361336136	1.2916826370374762E-9	0.017140576389944883	1.0212716930520486E-8	6.289150808290459E-8	8.406504017330262E-9	0.0	3.476907114771033E-10
31.0	105	22	1	2	11	0.5145368948833035	non-ideal	1.803120098557368E-10	2.6372787960068243E-10	0.0	99.99226361336136	1.3031804525730964E-9	0.017596448991583753	1.0637466200989866E-8	6.518150808290459E-8	8.538940593698987E-9	0.0	3.563391290861923E-10
32.0	105	22	1	2	11	0.5145770264240784	non-ideal	1.808361027474911E-10	2.5506105223466634E-10	0.0	99.99226361336136	1.3136676885143455E-9	0.017512645178410786	1.1064492083635203E-8	6.747150808290459E-8	8.66975743056997E-9	0.0	3.6463370113659807E-10
33.0	105	22	1	2	11	0.5146173705313838	non-ideal	1.8136171896189174E-10	2.47273349960024E-10	0.0	99.99226361336136	1.3232451555834984E-9	0.018020095962804232	1.1493564871155508E-8	6.97615080829046E-8	8.79911584862285E-9	0.0	3.7318366534436515E-10
34.0	105	22	1	2	11	0.5146579292820006	non-ideal	1.8188886292660923E-10	2.402770814591893E-10	0.0	99.99226361336136	1.332003588202711E-9	0.018458421690525972	1.1924477629731953E-8	7.20515080829046E-8	8.927161020598684E-9	0.0	3.8069694937663746E-10
35.0	105	22	1	2	11	0.5146987036761628	non-ideal	1.8241753908216453E-10	2.3399330723229373E-10	0.0	99.99226361336136	1.3400246672752261E-9	0.01928870764511937	1.2357043860810641E-8	7.434150808290459E-8	9.054023396120106E-9	0.0	3.8791491360876925E-10
36.0	105	22	1	2	11	0.5147396950859767	non-ideal	1.8294775188219487E-10	2.283509643537648E-10	0.0	99.99226361336136	1.347381927077312E-9	0.020334257469571723	1.2791095140953954E-8	7.663150808290459E-8	9.179819846782997E-9	0.0	3.9452490684158837E-10
37.0	105	22	1	2	11	0.5147809051160601	non-ideal	1.8347950579311027E-10	2.23286079511693E-10	0.0	99.99226361336136	1.3541415661792645E-9	0.02071280235979814	1.3226480656346235E-8	7.892150808290459E-8	9.304656386227076E-9	0.0	4.0192494428236214E-10
38.0	105	22	1	2	11	0.5148223350098872	non-ideal	1.8401280529386677E-10	2.1874106073090344E-10	0.0	99.99226361336136	1.3603631721018826E-9	0.021221009967275026	1.3663065054182725E-8	8.12115080829046E-8	9.428628927302893E-9	0.0	4.0726812796217084E-10
39.0	105	22	1	2	11	0.5148639857686749	non-ideal	1.8454765487705738E-10	2.1466406021192815E-10	0.0	99.99226361336136	1.366100383281572E-9	0.021646836752551298	1.4100724594879254E-8	8.35015080829046E-8	9.551821972545293E-9	0.0	4.12859162143704E-10
40.0	105	22	1	2	11	0.5149058594242923	non-ideal	1.850840590481267E-10	2.1100840088556445E-10	0.0	99.99226361336136	1.3714014933570979E-9	0.02201796593658234	1.4539349797437946E-8	8.57915080829046E-8	9.674313480248997E-9	0.0	4.190991093890196E-10
41.0	105	22	1	2	11	0.5149479572207574	non-ideal	1.856220223255589E-10	2.0773205995748673E-10	0.0	99.99226361336136	1.376309984607858E-9	0.02219595492247748	1.4978840746136616E-8	8.80815080829046E-8	9.796172251986347E-9	0.0	4.2500657340213475E-10
42.0	105	22	1	2	11	0.5149902805594201	non-ideal	1.8616154924101002E-10	2.0479720481244756E-10	0.0	99.99226361336136	1.380865000395965E-9	0.021879151015368234	1.541910902975932E-8	9.037150808290459E-8	9.917461793650957E-9	0.0	4.3136033143720633E-10
43.0	105	22	1	2	11	0.5150328309434569	non-ideal	1.8670264433899393E-10	2.0216977500042997E-10	0.0	99.99226361336136	1.3851017761885777E-9	0.022105945862146686	1.586007348892029E-8	9.266150808290458E-8	1.0038237752626614E-8	0.0	4.3543836233947107E-10
44.0	105	22	1	2	11	0.5150756095512601	non-ideal	1.872453121783751E-10	1.9981910591706703E-10	0.0	99.99226361336136	1.3890520268182672E-9	0.022217964655972113	1.630166234460609E-8	9.495150808290458E-8	1.0158551573165984E-8	0.0	4.3946975778825413E-10
45.0	105	22	1	2	11	0.5151186189573977	non-ideal	1.8778955733094943E-10	1.977175899012683E-10	0.0	99.99226361336136	1.3927443075961373E-9	0.02239224460276297	1.6743809452973166E-8	9.724150808290459E-8	1.0278448033706917E-8	0.0	4.4456442515234483E-10
46.0	105	22	1	2	11	0.5151618603527853	non-ideal	1.883353843796194E-10	1.9584037140050212E-10	0.0	99.99226361336136	1.3962043334393101E-9	0.021996655698359787	1.7186456811241E-8	9.953150808290459E-8	1.0397968948865332E-8	0.0	4.489457254524174E-10
47.0	105	22	1	2	11	0.5152053331852057	non-ideal	1.8888279792319222E-10	1.94165072498677E-10	0.0	99.99226361336136	1.3994552557740954E-9	0.021631930811979144	1.7629551367765482E-8	1.0182150808290459E-7	1.0517151134574941E-8	0.0	4.533371877011659E-10
48.0	105	22	1	2	11	0.5152490414228161	non-ideal	1.8943180257490209E-10	1.926715460490743E-10	0.0	99.99226361336136	1.4025179031956485E-9	0.02209780974803329	1.8073046043659907E-8	1.0411150808290461E-7	1.0636028532123813E-8	0.0	4.5708167226719223E-10
49.0	105	23	1	2	11	0.5152929875878298	non-ideal	1.8998240295569954E-10	1.9134165332454687E-10	0.0	99.99232405156224	1.405411033119856E-9	0.02232491360559882	1.8516897338460936E-8	1.0640150808290461E-7	1.0754630545139607E-8	0.0	4.6228013775834476E-10
50.0	105	23	1	2	11	0.5153371678829003	non-ideal	1.9053460370541434E-10	1.901590757492022E-10	0.0	99.99232405156224	1.408151532409763E-9	0.02250468440329718	1.896106681268792E-8	1.0869150808290461E-7	1.0872984230607467E-8	0.0	4.672908335706123E-10
51.0	105	23	1	2	11	0.5153815889797605	non-ideal	1.9108840947565043E-10	1.891090975894288E-10	0.0	99.99232405156224	1.4107546110057114E-9	0.021971768725703365	1.940552017561398E-8	1.1098150808290462E-7	1.0991114501390913E-8	0.0	4.70348723741152E-10
52.0	105	23	1	2	11	0.5154262508413795	non-ideal	1.9164382493165764E-10	1.8817848015346035E-10	0.0	99.99232405156224	1.4132339472902919E-9	0.02167900710598701	1.9850225547716155E-8	1.1327150808290462E-7	1.1109042773845337E-8	0.0	4.747163614701849E-10
53.0	105	23	1	2	11	0.5154711551659966	non-ideal	1.9220085475206784E-10	1.8735530540949358E-10	0.0	99.99232405156224	1.415601865115596E-9	0.0221335602454951	2.0295155075869274E-8	1.1556150808290462E-7	1.1226789097316124E-8	0.0	4.783621735147457E-10
54.0	105	23	1	2	11	0.5155163033817031	non-ideal	1.9275950362920865E-10	1.8662884299358115E-10	0.0	99.99232405156224	1.4178694573610875E-9	0.02091135019138297	2.0740284065155022E-8	1.1785150808290462E-7	1.1344371925827638E-8	0.0	4.81799288556694E-10
55.0	105	23	1	2	11	0.515561697184359	non-ideal	1.9331977626894864E-10	1.8598943204672994E-10	0.0	99.99232405156224	1.4200466997152125E-9	0.02055025625879466	2.1185588635543365E-8	1.2014150808290452E-7	1.1461806313077203E-8	0.0	4.852743848875231E-10
56.0	105	23	1	2	11	0.5156073381020049	non-ideal	1.9388167739096651E-10	1.854283747301078E-10	0.0	99.99232405156224	1.422142588772362E-9	0.020331048869338078	2.1631048934203456E-8	1.2243150808290452E-7	1.1579107342759826E-8	0.0	4.881950148851563E-10
57.0	105	23	1	2	11	0.515653227887096	non-ideal	1.94445211728573E-10	1.849378398114306E-10	0.0	99.99232405156224	1.4241652119117817E-9	0.020365576956609746	2.2076646256329768E-8	1.2472150808290458E-7	1.1696287860671943E-8	0.0	4.920313914712308E-10
58.0	105	23	1	2	11	0.5156993681034915	non-ideal	1.9501038402897492E-10	1.845107767867003E-10	0.0	99.99232405156224	1.426121851714362E-9	0.019891806597887935	2.252236424680815E-8	1.2701150808290458E-7	1.1813359904645834E-8	0.0	4.953867585356066E-10
59.0	105	23	1	2	11	0.515745760533476	non-ideal	1.9557719905274013E-10	1.841408377731059E-10	0.0	99.99232405156224	1.4280190651796565E-9	0.019558590720391695	2.296818778950353E-8	1.2930150808290458E-7	1.1930333919286286E-8	0.0	4.981534478418936E-10
60.0	105	23	1	2	11	0.5157924064470074	non-ideal	1.9614566157443835E-10	1.838223075389884E-10	0.0	99.99232405156224	1.4298627551425528E-9	0.019306661188736234	2.341410354205787E-8	1.315915080829046E-7	1.2047219579127982E-8	0.0	5.001871333839615E-10
61.0	105	23	1	2	11	0.5158393076776174	non-ideal	1.9671577619986375E-10	1.835500404408465E-10	0.0	99.99232405156224	1.4316582303666263E-9	0.01920735645357127	2.3860099141923294E-8	1.3388150808290462E-7	1.2164025299762254E-8	0.0	5.037686457204817E-10
62.0	105	23	1	2	11	0.5158863006414212	non-ideal	1.972875480975351E-10	1.8331940375437778E-10	0.0	99.99232405156224	1.4334102720303188E-9	0.01943286372499524	2.4306163818609905E-8	1.3617150808290462E-7	1.2280758954098155E-8	0.0	5.038908053746366E-10
63.0	105	23	1	2	11	0.5159338841138985	non-ideal	1.9786098190114035E-10	1.8312622637526134E-10	0.0	99.99232405156224	1.4351231860748554E-9	0.01963748968693667	2.475228764432951E-8	1.3846150808290462E-7	1.2397427461329345E-8	0.0	5.062465029877922E-10
64.0	105	23	1	2	11	0.5159815622942218	non-ideal	1.9843608244116402E-10	1.829667529507558E-10	0.0	99.99232405156224	1.436800841379571E-9	0.019332206938052404	2.5198461970275953E-8	1.4075150808290462E-7	1.2514037352543587E-8	0.0	5.081111493852171E-10
65.0	105	23	1	2	11	0.516029502791787	non-ideal	1.9901285456178806E-10	1.8283760249045432E-10	0.0	99.99232405156224	1.4384467294066576E-9	0.019661293501583972	2.5644678768206856E-8	1.4304150808290463E-7	1.2630594213427115E-8	0.0	5.117616746086144E-10
66.0	105	23	1	2	11	0.5160777070474803	non-ideal	1.9959130312201024E-10	1.8273573082404512E-10	0.0	99.99232405156224	1.4400639846574235E-9	0.01943743647884546	2.609093069213015E-8	1.4533150808290463E-7	1.274710302252017E-8	0.0	5.141478555460644E-10
67.0	105	24	1	2	11	0.5161261774815428	non-ideal	2.0017143299449714E-10	1.826583973607004E-10	0.0	99.99238448979962	1.441655431223011E-9	0.020095496546706813	2.653721152029737E-8	1.4762150808290463E-7	1.2863568635700693E-8	0.0	5.179967126955055E-10
68.0	105	24	1	2	11	0.5161749154616865	non-ideal	2.0075324906612147E-10	1.8260314712384138E-10	0.0	99.99238448979962	1.4432236109594245E-9	0.020432419655606562	2.6983515469377418E-8	1.4991150808290463E-7	1.2979995097986243E-8	0.0	5.188843177582268E-10
69.0	105	24	1	2	11	0.5162239228154335	non-ideal	2.013367562378382E-10	1.825677458365375E-10	0.0	99.99238448979962	1.4447708101613125E-9	0.021369541614711482	2.7429837080898157E-8	1.5220150808290464E-7	1.3096386101210742E-8	0.0	5.224243321401593E-10
70.0	105	24	1	2	11	0.5162732012376866	non-ideal	2.019219594247604E-10	1.8255019239989784E-10	0.0	99.99238448979962	1.4462990858143358E-9	0.021977556128009338	2.787617186927474E-8	1.5449150808290464E-7	1.321274528273984E-8	0.0	5.233862851047655E-10
71.0	105	24	1	2	11	0.5163227524694174	non-ideal	2.025088635772218E-10	1.8254868612105823E-10	0.0	99.99238448979962	1.4478102910371106E-9	0.021700073920997952	2.8322515627814722E-8	1.5678150808290464E-7	1.3329075725313976E-8	0.0	5.244480867454392E-10
72.0	105	24	1	2	11	0.5163725967616754	non-ideal	2.0309747359852916E-10	1.8256160580542044E-10	0.0	99.99238448979962	1.4493060901323305E-9	0.02141087953129394	2.8768864531733476E-8	1.5907150808290465E-7	1.3445380201724489E-8	0.0	5.256735254093367E-10
73.0	105	24	1	2	11	0.5164226819247345	non-ideal	2.0368779434594898E-10	1.8258749190197117E-10	0.0	99.99238448979962	1.4507879836119691E-9	0.021212229762341422	2.9215215229225892E-8	1.6136150808290465E-7	1.3561661282538218E-8	0.0	5.276034155586187E-10
74.0	105	24	1	2	11	0.5164729573654697	non-ideal	2.0427983103445908E-10	1.826250303405384E-10	0.0	99.99238448979962	1.4522573214221232E-9	0.021085913290901422	2.9661564405239122E-8	1.6365150808290465E-7	1.3677920962172286E-8	0.0	5.293092049679499E-10
75.0	105	24	1	2	11	0.5165237254598412	non-ideal	2.0487358843316656E-10	1.8267303802807785E-10	0.0	99.99238448979962	1.453715314287246E-9	0.020948949267133022	3.010790944750153E-8	1.6594150808290465E-7	1.3794161495445644E-8	0.0	5.304102099666086E-10
76.0	105	24	1	2	11	0.5165745852377999	non-ideal	2.0546907173760184E-10	1.8273044990499186E-10	0.0	99.99238448979962	1.4551630526660311E-9	0.02097710448424273	3.055424801146628E-8	1.6823150808290466E-7	1.3910384856639004E-8	0.0	5.327495845507019E-10
77.0	105	24	1	2	11	0.5166258981104116	non-ideal	2.0606628586725435E-10	1.8279630702371152E-10	0.0	99.99238448979962	1.4566015170144958E-9	0.021037978744902482	3.100057769761264E-8	1.7052150808290466E-7	1.4026592588223818E-8	0.0	5.345685606553562E-10
78.0	105	24	1	2	11	0.5166774127161293	non-ideal	2.0666523585220173E-10	1.8286974605210479E-10	0.0	99.99238448979962	1.4580315907153448E-9	0.02135307674115956	3.1446896510864606E-8	1.7281150808290466E-7	1.414278621302633E-8	0.0	5.352018951966494E-10
79.0	106	23	1	2	11	0.5167292147580841	non-ideal	2.0726592673911239E-10	1.8294998973428553E-10	0.0	99.99232405156224	1.459454066702451E-9	0.020980630913978227	3.1893202531959896E-8	1.7510150808290466E-7	1.4258967000353901E-8	0.0	5.383623696995546E-10
80.0	106	23	1	2	11	0.5167813078853848	non-ideal	2.0786836352027465E-10	1.8303632566880945E-10	0.0	99.99232405156224	1.4608696616333857E-9	0.020503324223466346	3.233949448332682E-8	1.7739150808290467E-7	1.4375136676804647E-8	0.0	5.407737433267108E-10
81.0	106	23	1	2	11	0.5168336348160764	non-ideal	2.0847255140470516E-10	1.8312813669037874E-10	0.0	99.99232405156224	1.4622790152667865E-9	0.020286273931201054	3.278577075512104E-8	1.7968150808290467E-7	1.449129606865842E-8	0.0	5.448494042671434E-10
82.0	106	23	1	2	11	0.5168863710103339	non-ideal	2.090784953955607E-10	1.8322485671305037E-10	0.0	99.99232405156224	1.4636827013297452E-9	0.019704439709709823	3.3232029844100654E-8	1.8197150808290467E-7	1.4607446032020335E-8	0.0	5.472409568424426E-10
83.0	106	23	1	2	11	0.5169393289706512	non-ideal	2.0968620063596913E-10	1.8332597510070956E-10	0.0	99.99232405156224	1.465081240833607E-9	0.019671020300919165	3.3678270817456495E-8	1.8426150808290467E-7	1.4723587713129483E-8	0.0	5.49839114631675E-10
84.0	106	23	1	2	11	0.5169926180274076	non-ideal	2.1029567222526863E-10	1.834310321069239E-10	0.0	99.99232405156224	1.4664750979129666E-9	0.01982021237313464	3.412449255801004E-8	1.8655150808290468E-7	1.4839721913468967E-8	0.0	5.516104348752997E-10
85.0	106	23	1	2	11	0.5170461901023291	non-ideal	2.109069152985909E-10	1.835396138825463E-10	0.0	99.99232405156224	1.4678646908643772E-9	0.020429358465785464	3.457069403631006E-8	1.8884150808290468E-7	1.4955849319870776E-8	0.0	5.544240566893684E-10
86.0	106	23	1	2	11	0.5171000651202691	non-ideal	2.1151993500413645E-10	1.836513478709577E-10	0.0	99.99232405156224	1.4692503936877277E-9	0.020744395923338804	3.5016874549956915E-8	1.9113150808290468E-7	1.5071970793470317E-8	0.0	5.571607133427985E-10
87.0	106	23	1	2	11	0.5171542435661435	non-ideal	2.121347365059575E-10	1.837658986766463E-10	0.0	99.99232405156224	1.4706325451520575E-9	0.02135143002702983	3.546303318956623E-8	1.9342150808290468E-7	1.51880868146231E-8	0.0	5.595779394207197E-10
88.0	106	23	1	2	11	0.5172087282678582	non-ideal	2.1275132498318892E-10	1.8388296437232322E-10	0.0	99.99232405156224	1.4720114490503239E-9	0.02145468143549008	3.5909169405624105E-8	1.957115080829047E-7	1.5304198091567414E-8	0.0	5.620345588231419E-10
89.0	106	23	1	2	11	0.517263521377597	non-ideal	2.133697056293671E-10	1.8400227317685592E-10	0.0	99.99232405156224	1.4733873761931404E-9	0.021385228281702483	3.635528248892679E-8	1.980015080829047E-7	1.5420305065063995E-8	0.0	5.64881764151766E-10
90.0	106	23	1	2	11	0.5173186244569802	non-ideal	2.1398988365315615E-10	1.8412358047593217E-10	0.0	99.99232405156224	1.474760570007242E-9	0.02178463893916709	3.680137194859184E-8	2.002915080829047E-7	1.553640827939424E-8	0.0	5.665838396359209E-10
91.0	106	23	1	2	11	0.5173740396613576	non-ideal	2.1461186428041432E-10	1.842466660600303E-10	0.0	99.99232405156224	1.4761312508465482E-9	0.021535718688969883	3.724743724681339E-8	2.025815080829047E-7	1.5652508117206397E-8	0.0	5.667848079272665E-10
92.0	106	23	1	2	11	0.5174297708451454	non-ideal	2.1523565274967107E-10	1.8437133169707943E-10	0.0	99.99232405156224	1.477499614311552E-9	0.02194815499863691	3.769347804412223E-8	2.048715080829047E-7	1.5768605086387914E-8	0.0	5.694327566918367E-10
93.0	105	23	1	2	11	0.5174858180672884	non-ideal	2.1586125431566655E-10	1.844973990136316E-10	0.0	99.99232405156224	1.4788658348662261E-9	0.02180870057424031	3.813949383084108E-8	2.071615080829047E-7	1.588469944889293E-8	0.0	5.715649327820745E-10
94.0	105	23	1	2	11	0.5175421843247109	non-ideal	2.1648867424737205E-10	1.8462470744186276E-10	0.0	99.99232405156224	1.4802300712157473E-9	0.022326975229505535	3.858548433871371E-8	2.094515080829047E-7	1.6000791616483402E-8	0.0	5.714260635488802E-10
95.0	105	23	1	2	11	0.5175988709507615	non-ideal	2.1711791783168898E-10	1.8475311244937398E-10	0.0	99.99232405156224	1.4815924654345833E-9	0.0227292832840909	3.9031449225575615E-8	2.117415080829047E-7	1.611688186244553E-8	0.0	5.723646656616797E-10
96.0	105	23	1	2	11	0.517655882314789	non-ideal	2.177489903685649E-10	1.8488248396966165E-10	0.0	99.99232405156224	1.4829531409610826E-9	0.02292660634547278	3.947738817937602E-8	2.140315080829047E-7	1.6232970459745857E-8	0.0	5.722097263500379E-10
97.0	105	23	1	2	11	0.5177132187305866	non-ideal	2.183818971736453E-10	1.8501270499792354E-10	0.0	99.99232405156224	1.484312213385318E-9	0.023701946054876306	3.9923301118761066E-8	2.163215080829047E-7	1.6349057816698707E-8	0.0	5.741335224946362E-10
98.0	105	23	1	2	11	0.517770882689245	non-ideal	2.1901664357882053E-10	1.8514367015813352E-10	0.0	99.99232405156224	1.4856697817159E-9	0.023580396782721735	4.036918754250937E-8	2.1861150808290471E-7	1.6465143908914476E-8	0.0	5.737062640210261E-10
99.0	105	23	1	2	11	0.5178288771061126	non-ideal	2.196532349307193E-10	1.8527528470442398E-10	0.0	99.99232405156224	1.487025937611982E-9	0.024228120778723387	4.081504750085682E-8	2.2090150808290472E-7	1.6581229193312925E-8	0.0	5.744903676393701E-10
100.0	105	23	1	2	11	0.5178872036435516	non-ideal	2.202916765921299E-10	1.8540746333999235E-10	0.0	99.99232405156224	1.4883807605584787E-9	0.02457024318807175	4.1260880719609516E-8	2.2319150808290472E-7	1.669731378211384E-8	0.0	5.751010383496449E-10
101.0	105	23	1	2	11	0.5179458651072749	non-ideal	2.2093197394058315E-10	1.8554012935328807E-10	0.0	99.99232405156224	1.4897343230187495E-9	0.02421995366608911	4.1706687097964966E-8	2.2548150808290472E-7	1.6813397912394543E-8	0.0	5.741555219605476E-10
102.0	105	23	1	2	11	0.5180048631315515	non-ideal	2.215741322054259E-10	1.8567321371239413E-10	0.0	99.99232405156224	1.4910866875539002E-9	0.024009179785511297	4.215246642712021E-8	2.2777150808290472E-7	1.6929481708082132E-8	0.0	5.734287478614996E-10
103.0	105	23	1	2	11	0.518064067900616	non-ideal	2.2221815700380973E-10	1.858066543351302E-10	0.0	99.99232405156224	1.4924379126722703E-9	0.023833611126288606	4.259821866634198E-8	2.3006150808290473E-7	1.7045565373750197E-8	0.0	5.753361401142685E-10
104.0	105	23	1	2	11	0.5181237826277671	non-ideal	2.2286405361294618E-10	1.8594039534539085E-10	0.0	99.99232405156224	1.4937880480010706E-9	0.02367611175560849	4.304394372053266E-8	2.3235150808290473E-7	1.716164910020563E-8	0.0	5.766113851326927E-10
105.0	105	23	1	2	11	0.518183722484335	non-ideal	2.2351182780448475E-10	1.8607438653152056E-10	0.0	99.99232405156224	1.495137139347633E-9	0.025170045045248352	4.348964143561078E-8	2.3464150808290473E-7	1.7277732926837736E-8	0.0	5.801226754296856E-10
106.0	105	23	1	2	11	0.5182442741417382	non-ideal	2.2416148480949995E-10	1.862085827040596E-10	0.0	99.99232405156224	1.4964852252947472E-9	0.02618633009647906	4.393531172003363E-8	2.3693150808290474E-7	1.7393817017702937E-8	0.0	5.824200701891378E-10
107.0	105	23	1	2	11	0.518304993171559	non-ideal	2.248130300997363E-10	1.8634294326935074E-10	0.0	99.99232405156224	1.4978323432405922E-9	0.026902361948941505	4.43809545730427E-8	2.3922150808290474E-7	1.75099015323734E-8	0.0	5.850126677067982E-10
108.0	105	23	1	2	11	0.5183660628766286	non-ideal	2.2546646916472986E-10	1.8647743169311894E-10	0.0	99.99232405156224	1.4991785225257716E-9	0.027541940928736474	4.48265699331206E-8	2.4151150808290474E-7	1.762598659596659E-8	0.0	5.883927114450714E-10
109.0	105	23	1	2	11	0.5184274872135917	non-ideal	2.26121807508303E-10	1.866120151769423E-10	0.0	99.99232405156224	1.5005237904376865E-9	0.02782913111099859	4.52721576960633E-8	2.4380150808290474E-7	1.7742072262383058E-8	0.0	5.894507727556804E-10
110.0	104	24	1	2	11	0.518489267328293	non-ideal	2.2677905050856062E-10	1.8674666421908263E-10	0.0	99.99238448979962	1.5018681713633209E-9	0.028118917205167387	4.571771795004725E-8	2.4609150808290475E-7	1.7858158770346E-8	0.0	5.903047600461659E-10
111.0	104	24	1	2	11	0.5185512939082877	non-ideal	2.2743820398669032E-10	1.8688136523054435E-10	0.0	99.99238448979962	1.5032116856038445E-9	0.029036661677219407	4.6163250466215505E-8	2.4838150808290475E-7	1.7974245843531807E-8	0.0	5.899631926302209E-10
112.0	104	24	1	2	11	0.5186139067028587	non-ideal	2.2809927335285103E-10	1.8701608134657384E-10	0.0	99.99238448979962	1.5045543525452013E-9	0.029707591855450213	4.66087553213017E-8	2.5067150808290475E-7	1.809033385304898E-8	0.0	5.916926833295305E-10
113.0	104	24	1	2	11	0.518676770631914	non-ideal	2.2876226417572923E-10	1.8715079016430823E-10	0.0	99.99238448979962	1.5058961878801139E-9	0.030333940715546605	4.705423253070606E-8	2.5296150808290475E-7	1.8206422927925265E-8	0.0	5.931325456702801E-10
114.0	104	24	1	2	11	0.5187400009051781	non-ideal	2.294271820402863E-10	1.8728547256887672E-10	0.0	99.99238448979962	1.507237206826668E-9	0.03087729327036081	4.7499682029973505E-8	2.5525150808290476E-7	1.8322513090179464E-8	0.0	5.929225054260587E-10
115.0	104	24	1	2	11	0.5188036001679722	non-ideal	2.300940322494083E-10	1.8742011141238712E-10	0.0	99.99238448979962	1.5085774207464834E-9	0.031072843041979478	4.7945103829747996E-8	2.5754150808290476E-7	1.8438604462547835E-8	0.0	5.926523193243735E-10
116.0	104	24	1	2	11	0.5188673389065981	non-ideal	2.307628210163407E-10	1.8755469135474213E-10	0.0	99.99238448979962	1.5099168405338335E-9	0.029583476553146977	4.839049781700029E-8	2.5983150808290476E-7	1.8554696947797663E-8	0.0	5.913303185361316E-10
117.0	104	24	1	2	11	0.5189319160553302	non-ideal	2.3143355367782284E-10	1.8768919858365664E-10	0.0	99.99238448979962	1.5112554746383926E-9	0.02902961241655427	4.8835864143346666E-8	2.6212150808290476E-7	1.8670790828232857E-8	0.0	5.910837366310953E-10
118.0	104	24	1	2	11	0.5189966382591333	non-ideal	2.3210623588338647E-10	1.8782362076871342E-10	0.0	99.99238448979962	1.5125933301959694E-9	0.028109535953190656	4.9281202723459577E-8	2.6441150808290477E-7	1.878688606693004E-8	0.0	5.901489379356386E-10
119.0	104	24	1	2	11	0.5190617394640831	non-ideal	2.32780873112915E-10	1.879579468332755E-10	0.0	99.99238448979962	1.5139304131543707E-9	0.027938481338638094	4.972651352922863E-8	2.6670150808290477E-7	1.8902982708821828E-8	0.0	5.916036108740444E-10
120.0	104	24	1	2	11	0.5191270791778112	non-ideal	2.3345747142209856E-10	1.880921668678527E-10	0.0	99.99238448979962	1.5152667299663186E-9	0.027777382657601716	5.017179664803691E-8	2.6899150808290477E-7	1.9019080847517985E-8	0.0	5.912187131003378E-10
