# Supplementary material for: Multiscale Multiobjective Systems Analysis (MiMoSA): an advanced metabolic modeling framework for complex systems
Source: Sci Rep. 2019 Nov 18;9:16948. doi: 10.1038/s41598-019-53188-0 (PMC6861322; doi:10.1038/s41598-019-53188-0)
Supplement: Supplementary file 2 — Supplemental File 1 [file 41598_2019_53188_MOESM2_ESM.zip › iTery101/.temp/iTery101/data/bio10_0/Attributes_Cell_Diazotroph_7.csv]

Time Step	x	y	Filament Name	Position in Filament	Filament length	Efficiency	Regime	biomass	glycogen	no3	photon	cyanophycin	o2	n2	hco3	co2	urea	nh4
2.0	106	22	1	0	11	0.0	non-ideal	1.2373012865837604E-9	1.5376436547793673E-9	0.0	0.0	2.5222575835261935E-10	2.5071371790233824E-10	5.214735296702292E-10	2.046476191228078E-9	1.1363344865350173E-10	0.0	0.0
3.0	106	22	1	0	11	0.0	non-ideal	1.2400683936921071E-9	1.3948511726874176E-9	0.0	99.99226361336136	3.6290447738130475E-10	0.03279460446764457	6.706383321830438E-10	4.054627936191316E-9	8.22031463617466E-10	0.0	1.4010206306089618E-11
4.0	106	22	1	0	11	1.2019713848129885	non-ideal	1.2425621463521665E-9	1.3381034570805362E-9	0.0	99.99226361336136	4.156371461203164E-10	0.05796893196822947	9.709887110406956E-10	6.079880221927735E-9	1.1516955330256867E-9	0.0	2.464748097477689E-11
5.0	106	22	1	0	11	1.0883566667864084	non-ideal	1.2451258791679267E-9	1.260106054203498E-9	0.0	99.99226361336136	4.797435518297473E-10	0.07685522861084401	1.2415198090430023E-9	8.139907335769803E-9	1.5871455592422735E-9	0.0	3.659950867335093E-11
6.0	106	22	1	0	11	1.1236993726521822	non-ideal	1.247600933482403E-9	1.164617511576573E-9	0.0	99.99226361336136	5.474396063419045E-10	0.09084103957512364	1.5017761867306682E-9	1.0221522448113457E-8	2.173880501104886E-9	1.4934084775035396E-12	4.64773635582475E-11
7.0	106	22	1	0	11	1.0896473140402785	non-ideal	1.249965892277111E-9	1.0778498715155278E-9	0.0	99.99226361336136	6.105428326079609E-10	0.10201762588151927	1.7720164130706931E-9	1.2303340288864007E-8	2.7031707590464774E-9	1.2822522009736538E-12	6.13143676098686E-11
8.0	106	22	1	0	11	1.045667926745975	non-ideal	1.2522120735490555E-9	1.0005251030008811E-9	0.0	99.99226361336136	6.68907741360627E-10	0.11044412047328792	2.0541343175522287E-9	1.4385158470190727E-8	3.1680549025855622E-9	-3.843134709754232E-13	7.694274110849957E-11
9.0	106	22	1	0	11	0.9972673510189924	non-ideal	1.2543420196612593E-9	9.298668263941932E-10	0.0	99.99226361336136	7.235192088944241E-10	0.11784336153480014	2.343789647695637E-9	1.6466976652008227E-8	3.5900345266187305E-9	-1.0731606212505143E-12	9.317534243911276E-11
10.0	106	22	1	0	11	0.9494049529444684	non-ideal	1.2563622135603395E-9	8.651679171953337E-10	0.0	99.99226361336136	7.746455431512744E-10	0.12220904896070339	2.6396421461563234E-9	1.8548794833826403E-8	3.974160976154477E-9	4.543940147716636E-14	1.0943710789289955E-10
11.0	106	22	1	0	11	0.9038824568011542	non-ideal	1.2582876398914787E-9	8.060794779527214E-10	0.0	99.99226361336136	8.228030762086374E-10	0.12584728236936268	2.9419675237817697E-9	2.0630613015644603E-8	4.320934916808161E-9	3.927585177386355E-14	1.2574261370793594E-10
12.0	106	22	1	0	11	0.8645804414410203	non-ideal	1.2601263572986353E-9	7.52133997303536E-10	0.0	99.99226361336136	8.68181935035495E-10	0.12848763854517137	3.2501661082851744E-9	2.271243119746279E-8	4.633857549857578E-9	-1.1672235595309058E-14	1.41840304522989E-10
13.0	106	22	1	0	11	0.8284896019519097	non-ideal	1.2618798029631828E-9	7.028834297884191E-10	0.0	99.99226361336136	9.107692061915781E-10	0.1303791757362626	3.5642655374152195E-9	2.4794249379280972E-8	4.9183577634813355E-9	-2.591760254866888E-14	1.5767399393381464E-10
14.0	106	22	1	0	11	0.7926787316426438	non-ideal	1.263509832474363E-9	6.579316380479286E-10	0.0	99.99226361336136	9.489222231624633E-10	0.13256215949183212	3.888420581833314E-9	2.6876067561099155E-8	5.195597612564166E-9	9.187158663748666E-15	1.7304132247750886E-10
15.0	106	22	1	0	11	0.7392182039376745	non-ideal	1.265027565659705E-9	6.169356641077765E-10	0.0	99.99226361336136	9.84705952579704E-10	0.13341094570574635	4.217582950070797E-9	2.8957885742917338E-8	5.449091657795778E-9	1.0762055969387477E-14	1.8854338443808542E-10
16.0	106	22	1	0	11	0.6903248501617807	non-ideal	1.266443541945107E-9	5.795179515131651E-10	0.0	99.99226361336136	1.0183614606991042E-9	0.1347691949160982	4.551201930583656E-9	3.103970392473553E-8	5.680949277100098E-9	1.5539512713198658E-15	2.0334052037857579E-10
17.0	107	21	1	0	11	0.6458195676663241	non-ideal	1.2677669053281415E-9	5.453905830086439E-10	0.0	99.99220317519703	1.0497656124564146E-9	0.12935130289175548	4.889626614948667E-9	3.312152210655371E-8	5.895840066904489E-9	-2.403107331164449E-15	2.224951036384399E-10
18.0	107	21	1	0	11	0.6051389708509594	non-ideal	1.2690058890857392E-9	5.142800249202135E-10	0.0	99.99220317519703	1.07906067526632E-9	0.08596896428643533	5.276362238827102E-9	3.541150808045056E-8	6.1079793960620405E-9	1.069941200285659E-15	2.3229366807480717E-10
19.0	107	21	1	0	11	0.567927001321079	non-ideal	1.2701681369696515E-9	4.859213851424697E-10	0.0	99.99220317519703	1.1062435444697847E-9	0.059076303986651924	5.667673515007089E-9	3.77015080829E-8	6.308226259185449E-9	1.1084795976854958E-15	2.42269517927668E-10
20.0	107	21	1	0	11	0.5339646988861999	non-ideal	1.271260609886087E-9	4.548618553379208E-10	0.0	99.99220317519703	1.1364488408963606E-9	0.04426425703450396	6.050768543021924E-9	3.999150808290455E-8	6.510726073109422E-9	0.0	2.525955139268424E-10
21.0	107	21	1	0	11	0.5029824659302486	non-ideal	1.272289650520804E-9	4.2642444546593374E-10	0.0	99.99220317519703	1.1642051282772924E-9	0.03402219877705216	6.439270191548169E-9	4.228150808290456E-8	6.706179023320296E-9	0.0	2.6303960761133604E-10
22.0	107	21	1	0	11	0.4747332613193211	non-ideal	1.2732501532914447E-9	4.0136460500640965E-10	0.0	99.99220317519703	1.188767709085255E-9	0.02739963313942994	6.835096906850721E-9	4.457150808290456E-8	6.89303126482152E-9	0.0	2.733809536087427E-10
23.0	107	21	1	0	11	0.44395809741593084	non-ideal	1.2741481637604903E-9	3.788721259379771E-10	0.0	99.99220317519703	1.2109658581372112E-9	0.02059459535327686	7.2362404355358445E-9	4.686150808290454E-8	7.072724314998988E-9	0.0	2.8355282871064774E-10
24.0	107	21	1	0	11	0.41581270407586624	non-ideal	1.2749912094620852E-9	3.585890104754403E-10	0.0	99.99220317519703	1.2311381569076964E-9	0.017791551317602166	7.641910279643981E-9	4.9151508082904545E-8	7.246162410901125E-9	0.0	2.9443380148364367E-10
25.0	107	21	1	0	11	0.39101349613722636	non-ideal	1.2757850354654883E-9	3.4033936373728403E-10	0.0	99.99220317519703	1.2494396171504496E-9	0.01638270696530059	8.051769763655505E-9	5.144150808290458E-8	7.4139050859760616E-9	0.0	3.038972363322079E-10
26.0	107	21	1	0	11	0.36876294791367964	non-ideal	1.2765345743825959E-9	3.2392985021177043E-10	0.0	99.99220317519703	1.2660474571893917E-9	0.015610917937333864	8.465421993399955E-9	5.3731508082904584E-8	7.576500656757724E-9	0.0	3.1379391537385346E-10
27.0	107	21	1	0	11	0.3487055975488942	non-ideal	1.2772443357236451E-9	3.091724714983751E-10	0.0	99.99220317519703	1.2811351860291466E-9	0.016254435832360758	8.882473454845549E-9	5.6021508082904586E-8	7.734468842700802E-9	0.0	3.2515486098422023E-10
28.0	107	21	1	0	11	0.33066260155886185	non-ideal	1.2779183786599539E-9	2.959013826862121E-10	0.0	99.99220317519703	1.2948554625477701E-9	0.01621792823777999	9.302579204491614E-9	5.831150808290459E-8	7.888272509629985E-9	0.0	3.34642535491227E-10
29.0	107	21	1	0	11	0.3144394409637994	non-ideal	1.2785603344756863E-9	2.8396866371320853E-10	0.0	99.99220317519703	1.3073444326415443E-9	0.016917627639506206	9.725432830688584E-9	6.060150808290458E-8	8.038325564879619E-9	0.0	3.449895382668218E-10
30.0	107	22	1	0	11	0.2998493862127785	non-ideal	1.2791734570628913E-9	2.732408609769982E-10	0.0	99.99226361336136	1.3187248932410436E-9	0.01746779922889631	1.0150757301607347E-8	6.289150808290459E-8	8.185001178690035E-9	0.0	3.544349919076734E-10
31.0	107	22	1	0	11	0.28672700464401596	non-ideal	1.2797606644632097E-9	2.63597738129738E-10	0.0	99.99226361336136	1.3291074680799395E-9	0.017889877023439357	1.0578302841974466E-8	6.518150808290459E-8	8.328635486861916E-9	0.0	3.629137968706352E-10
32.0	107	22	1	0	11	0.27492439754787346	non-ideal	1.2803245763338846E-9	2.5493107290284346E-10	0.0	99.99226361336136	1.3385917929586416E-9	0.017846564549833868	1.1007845257825831E-8	6.747150808290459E-8	8.469531162736255E-9	0.0	3.7169832121800865E-10
33.0	107	22	1	0	11	0.2643096316818431	non-ideal	1.2808675397739565E-9	2.471434687360534E-10	0.0	99.99226361336136	1.3472673288086177E-9	0.0183497687649935	1.1439181508705592E-8	6.97615080829046E-8	8.607960883958204E-9	0.0	3.8031439714614206E-10
34.0	107	22	1	0	11	0.2547615612721324	non-ideal	1.2813916619322085E-9	2.4014724948655203E-10	0.0	99.99226361336136	1.3552147793709938E-9	0.01877699349134671	1.1872129853967131E-8	7.20515080829046E-8	8.744169863457766E-9	0.0	3.877856880763827E-10
35.0	107	22	1	0	11	0.24617322598951272	non-ideal	1.2818988362617248E-9	2.3386348517933557E-10	0.0	99.99226361336136	1.362506855319344E-9	0.01965731474880185	1.2306527059270362E-8	7.434150808290459E-8	8.878378796510908E-9	0.0	3.954615871426484E-10
36.0	107	22	1	0	11	0.23844906775409233	non-ideal	1.2823907611363725E-9	2.2822112098899905E-10	0.0	99.99226361336136	1.36920885452974E-9	0.020721798375501893	1.2742225306543895E-8	7.663150808290459E-8	9.01078667309871E-9	0.0	4.0221680130892036E-10
37.0	107	22	1	0	11	0.2315014975823792	non-ideal	1.2828689606494942E-9	2.2315619117325858E-10	0.0	99.99226361336136	1.3753795875597172E-9	0.02111814397671628	1.3179091653784317E-8	7.892150808290459E-8	9.14157255132653E-9	0.0	4.0984809100244975E-10
38.0	107	22	1	0	11	0.2252520452873164	non-ideal	1.2833348041166525E-9	2.186111090492043E-10	0.0	99.99226361336136	1.3810720598525635E-9	0.021618695386608867	1.3617006802149162E-8	8.12115080829046E-8	9.270897568124358E-9	0.0	4.151404082271639E-10
39.0	107	22	1	0	11	0.2196308612137233	non-ideal	1.2837895210140967E-9	2.145340307123075E-10	0.0	99.99226361336136	1.3863339387104055E-9	0.022029981612143364	1.4055863137584994E-8	8.35015080829046E-8	9.39890696957658E-9	0.0	4.20625651887344E-10
40.0	107	22	1	0	11	0.21457465909384477	non-ideal	1.2842342159987845E-9	2.1087828266131317E-10	0.0	99.99226361336136	1.3912081712876846E-9	0.022411991915362143	1.4495563877619516E-8	8.57915080829046E-8	9.525731361223016E-9	0.0	4.270451969255204E-10
41.0	107	22	1	0	11	0.21002682960383112	non-ideal	1.28466988140436E-9	2.0760184475903413E-10	0.0	99.99226361336136	1.3957334123389258E-9	0.022618689359253586	1.493602191600225E-8	8.808150808290466E-8	9.65148843239238E-9	0.0	4.3330500599418694E-10
42.0	107	22	1	0	11	0.20593631448386643	non-ideal	1.2850974092424226E-9	2.0466688658455836E-10	0.0	99.99226361336136	1.3999444816221875E-9	0.022273688614478294	1.537715889470699E-8	9.03715080829046E-8	9.776284056324861E-9	0.0	4.3955445828301987E-10
43.0	107	22	1	0	11	0.20225742704184596	non-ideal	1.2855175986027792E-9	2.020393492663157E-10	0.0	99.99226361336136	1.4038725902963248E-9	0.022484826429801708	1.5818903589783793E-8	9.266150808290458E-8	9.90021390122561E-9	0.0	4.4354379015180773E-10
44.0	107	22	1	0	11	0.19894772179594647	non-ideal	1.285931168428049E-9	1.9968856993808799E-10	0.0	99.99226361336136	1.4075459802308583E-9	0.022641856641559193	1.6261192639685477E-8	9.495150808290458E-8	1.0023363784915986E-8	0.0	4.4805469781692697E-10
45.0	107	22	1	0	11	0.19597057436225016	non-ideal	1.2863387657754447E-9	1.9758694139255078E-10	0.0	99.99226361336136	1.4109900846438114E-9	0.022810662792214057	1.6703969104831006E-8	9.724150808290459E-8	1.0145811037000417E-8	0.0	4.5317069819485514E-10
46.0	107	22	1	0	11	0.1932930834715329	non-ideal	1.28674097059018E-9	1.9570960884529496E-10	0.0	99.99226361336136	1.4142276895043892E-9	0.02238909076099994	1.7147181020558915E-8	9.953150808290459E-8	1.026762541103943E-8	0.0	4.57435565502105E-10
47.0	107	22	1	0	11	0.19088444431514365	non-ideal	1.2871383045731932E-9	1.940341954790991E-10	0.0	99.99226361336136	1.4172794025319948E-9	0.021988466245384745	1.7590782206146334E-8	1.0182150808290458E-7	1.0388869607459089E-8	0.0	4.6163173534840906E-10
48.0	107	22	1	0	11	0.18871791220430081	non-ideal	1.287531237362891E-9	1.9254055428606298E-10	0.0	99.99226361336136	1.4201637744779572E-9	0.022475212299162838	1.8034731053960776E-8	1.0411150808290462E-7	1.050960007504936E-8	0.0	4.6555746580807054E-10
49.0	107	23	1	0	11	0.1867695521332188	non-ideal	1.2879201894579405E-9	1.9121054673028387E-10	0.0	99.99232405156224	1.4228974017927654E-9	0.0227370620256792	1.8478989571279342E-8	1.0640150808290462E-7	1.0629867888049792E-8	0.0	4.71187382657341E-10
50.0	107	23	1	0	11	0.18501670740491818	non-ideal	1.2883055391138061E-9	1.9002785480354416E-10	0.0	99.99232405156224	1.4254953134889954E-9	0.022904674659212323	1.892352399851219E-8	1.0869150808290463E-7	1.074971867354954E-8	0.0	4.761610862510165E-10
51.0	107	23	1	0	11	0.1834399019819809	non-ideal	1.288687627742669E-9	1.8897776297850213E-10	0.0	99.99232405156224	1.4279710990818795E-9	0.022384013938605663	1.936830428946871E-8	1.1098150808290463E-7	1.0869193705731415E-8	0.0	4.794595036709695E-10
52.0	107	23	1	0	11	0.18202214578997172	non-ideal	1.2890667603035145E-9	1.8804703227967773E-10	0.0	99.99232405156224	1.4303368219521985E-9	0.022083753675343234	1.9813302457405653E-8	1.1327150808290463E-7	1.098833037950575E-8	0.0	4.838902515091548E-10
53.0	107	23	1	0	11	0.18074656058118907	non-ideal	1.2894432115517233E-9	1.8722374525417005E-10	0.0	99.99232405156224	1.4326034701231372E-9	0.022534653257617936	2.025849399940331E-8	1.1556150808290463E-7	1.1107162078659867E-8	0.0	4.875013014118775E-10
54.0	107	23	1	0	11	0.1795991785385581	non-ideal	1.2898172278829543E-9	1.8649717130208546E-10	0.0	99.99232405156224	1.43478087728519E-9	0.021308514570156804	2.0703856546102968E-8	1.1785150808290308E-7	1.1225719005086754E-8	0.0	4.911798146933903E-10
55.0	107	23	1	0	11	0.17856685376600043	non-ideal	1.2901890315781465E-9	1.8585764971915842E-10	0.0	99.99232405156224	1.436877949335129E-9	0.02093943715543145	2.1149370324631298E-8	1.201415080829045E-7	1.134402831912019E-8	0.0	4.947573077900289E-10
56.0	107	23	1	0	11	0.17763841478613812	non-ideal	1.290558822934079E-9	1.8529648244786127E-10	0.0	99.99232405156224	1.4389027053855716E-9	0.020677068426240678	2.15950174535352E-8	1.224315080829045E-7	1.146211438957695E-8	0.0	4.973491683800134E-10
57.0	107	23	1	0	11	0.1768036635401101	non-ideal	1.2909267800278286E-9	1.8480583837348895E-10	0.0	99.99232405156224	1.4408622368155393E-9	0.020720620462045355	2.2040781172092526E-8	1.2472150808290458E-7	1.1579999457207616E-8	0.0	5.013185961117531E-10
58.0	107	23	1	0	11	0.17605224862476235	non-ideal	1.2912930643976927E-9	1.8437866729869655E-10	0.0	99.99232405156224	1.4427630902421193E-9	0.020235390670145056	2.2486647303238965E-8	1.2701150808290458E-7	1.1697703237684626E-8	0.0	5.046701557142578E-10
59.0	107	23	1	0	11	0.1753764983839285	non-ideal	1.2916578211201627E-9	1.8400862081190217E-10	0.0	99.99232405156224	1.444611085600828E-9	0.019922129569051865	2.2932602690767475E-8	1.2930150808290458E-7	1.1815243655415632E-8	0.0	5.077675346972971E-10
60.0	107	23	1	0	11	0.17476874805277887	non-ideal	1.292021179636689E-9	1.8368998387057855E-10	0.0	99.99232405156224	1.4464114220016907E-9	0.019680626449679425	2.337863526053845E-8	1.315915080829046E-7	1.1932636915788734E-8	0.0	5.100268184440385E-10
61.0	107	23	1	0	11	0.1742216998970143	non-ideal	1.2923832573436646E-9	1.834176109707239E-10	0.0	99.99232405156224	1.448168869573493E-9	0.019556873725900984	2.3824734668179377E-8	1.338815080829046E-7	1.2049897465783678E-8	0.0	5.133882900747984E-10
62.0	107	23	1	0	11	0.17372975111483702	non-ideal	1.2927441592376777E-9	1.8318686901161836E-10	0.0	99.99232405156224	1.4498876494484783E-9	0.01977213583958124	2.4270891170497966E-8	1.361715080829046E-7	1.2167038439392304E-8	0.0	5.13350169757685E-10
63.0	107	23	1	0	11	0.17328710734995095	non-ideal	1.2931039798823898E-9	1.829935871057866E-10	0.0	99.99232405156224	1.4515715982226414E-9	0.019982029848890998	2.4717096227082717E-8	1.384615080829046E-7	1.2284071611645731E-8	0.0	5.157828114669231E-10
64.0	107	23	1	0	11	0.17288889772523824	non-ideal	1.2934628042490368E-9	1.8283400978535382E-10	0.0	99.99232405156224	1.453224151164868E-9	0.019676063370170062	2.516334203856523E-8	1.407515080829046E-7	1.2401007621201584E-8	0.0	5.177049744353369E-10
65.0	107	23	1	0	11	0.17253063741880398	non-ideal	1.2938207082427686E-9	1.8270475601205515E-10	0.0	99.99232405156224	1.4548483883120381E-9	0.020029153185928697	2.560962154084033E-8	1.430415080829046E-7	1.251785609636458E-8	0.0	5.217044206426946E-10
66.0	107	23	1	0	11	0.1722080783470516	non-ideal	1.2941777611932634E-9	1.8260278170138104E-10	0.0	99.99232405156224	1.4564471486690343E-9	0.019786586290679847	2.605592874812452E-8	1.453315080829046E-7	1.2634625584310781E-8	0.0	5.239172323847557E-10
67.0	107	24	1	0	11	0.17191815612775166	non-ideal	1.294534024215119E-9	1.8252534596367333E-10	0.0	99.99238448979962	1.4580228806203754E-9	0.02046772873946723	2.650225765404661E-8	1.476215080829046E-7	1.2751323971426325E-8	0.0	5.278785848797682E-10
68.0	107	24	1	0	11	0.17165700512522405	non-ideal	1.2948895524235657E-9	1.824699940211361E-10	0.0	99.99238448979962	1.4595778532946972E-9	0.020811805419482413	2.694860325110526E-8	1.499115080829046E-7	1.28679581162486E-8	0.0	5.288463743533166E-10
69.0	107	24	1	0	11	0.17142181411694876	non-ideal	1.2952443958353517E-9	1.8243449169118853E-10	0.0	99.99238448979962	1.4611141218856276E-9	0.021755174337467275	2.739496110691171E-8	1.522015080829046E-7	1.2984534463617323E-8	0.0	5.323548850406741E-10
70.0	107	24	1	0	11	0.17121019640007168	non-ideal	1.2955985989619606E-9	1.8241683753265826E-10	0.0	99.99238448979962	1.4626334910929012E-9	0.02234616066879075	2.7841326951960036E-8	1.5449150808290461E-7	1.3101058758734654E-8	0.0	5.329736102509986E-10
71.0	107	24	1	0	11	0.17101956025829643	non-ideal	1.2959522023025196E-9	1.8241523101285358E-10	0.0	99.99238448979962	1.464137631605516E-9	0.022080892281503096	2.8287697242345117E-8	1.5678150808290462E-7	1.3217536110892538E-8	0.0	5.343093328471132E-10
72.0	107	24	1	0	11	0.17084802604038368	non-ideal	1.2963052420487636E-9	1.8242805082366609E-10	0.0	99.99238448979962	1.465628010133343E-9	0.02182852520776699	2.8734068583130058E-8	1.5907150808290462E-7	1.3333971197861858E-8	0.0	5.360647532640916E-10
73.0	107	24	1	0	11	0.17069356471098976	non-ideal	1.2966577502925852E-9	1.824538374645242E-10	0.0	99.99238448979962	1.4671059380645304E-9	0.021603767142605156	2.918043787528855E-8	1.6136150808290462E-7	1.3450368253290105E-8	0.0	5.377598911163468E-10
74.0	107	24	1	0	11	0.17055424044398249	non-ideal	1.2970097563790049E-9	1.8249127690130245E-10	0.0	99.99238448979962	1.4685726396619842E-9	0.02147941684723169	2.9626802589641278E-8	1.6365150808290462E-7	1.3566731021666795E-8	0.0	5.395518685468132E-10
75.0	107	24	1	0	11	0.17042876562333506	non-ideal	1.2973612865313142E-9	1.8253918588783287E-10	0.0	99.99238448979962	1.470029182329732E-9	0.021353017272327388	3.0073160236402745E-8	1.6594150808290463E-7	1.3683062921098947E-8	0.0	5.408474977621242E-10
76.0	107	24	1	0	11	0.1703156664333753	non-ideal	1.2977123641879545E-9	1.8259649940880574E-10	0.0	99.99238448979962	1.471476527105497E-9	0.021365123200711565	3.051950859997352E-8	1.6823150808290463E-7	1.3799367052282518E-8	0.0	5.430136407973142E-10
77.0	107	24	1	0	11	0.17021362718646446	non-ideal	1.2980630107473675E-9	1.826622585333135E-10	0.0	99.99238448979962	1.4729155613302981E-9	0.021424847889086277	3.096584583191949E-8	1.7052150808290463E-7	1.3915646183931102E-8	0.0	5.448360747523642E-10
78.0	107	24	1	0	11	0.17012168893578747	non-ideal	1.2984132448374821E-9	1.8273559983005776E-10	0.0	99.99238448979962	1.4743470386397309E-9	0.021751257441977565	3.141217000507724E-8	1.7281150808290463E-7	1.4031902886133637E-8	0.0	5.456113168481394E-10
79.0	108	23	1	0	11	0.17003853468140293	non-ideal	1.298763083799351E-9	1.82815746178899E-10	0.0	99.99232405156224	1.4757716935027096E-9	0.021382192374818653	3.185847971264646E-8	1.7510150808290464E-7	1.4148139375986492E-8	0.0	5.488706195245763E-10
80.0	108	23	1	0	11	0.16996356361620915	non-ideal	1.299112542842422E-9	1.8290198510811947E-10	0.0	99.99232405156224	1.4771901428823385E-9	0.020862449092931692	3.2304773433314965E-8	1.7739150808290464E-7	1.4264357878350344E-8	0.0	5.510051491875041E-10
81.0	108	23	1	0	11	0.1698957621227479	non-ideal	1.2994616357317045E-9	1.8299369928680984E-10	0.0	99.99232405156224	1.478602959070888E-9	0.02067597460098152	3.275104993344618E-8	1.7968150808290464E-7	1.4380560116849234E-8	0.0	5.555259508851526E-10
82.0	108	23	1	0	11	0.16983444735004907	non-ideal	1.299810374891028E-9	1.8309032278627765E-10	0.0	99.99232405156224	1.4800106537033326E-9	0.020061704399787755	3.319730808541066E-8	1.8197150808290465E-7	1.4496747770226514E-8	0.0	5.576548088693744E-10
83.0	108	23	1	0	11	0.16977898432183813	non-ideal	1.3001587711718962E-9	1.8319134491268164E-10	0.0	99.99232405156224	1.4814136733948538E-9	0.02001628209899046	3.364354677674254E-8	1.8426150808290465E-7	1.4612922371696042E-8	0.0	5.601792977348151E-10
84.0	108	23	1	0	11	0.16972862323125046	non-ideal	1.3005068348783202E-9	1.832963059747833E-10	0.0	99.99232405156224	1.482812457849584E-9	0.020204312118890757	3.4089765248220144E-8	1.8655150808290465E-7	1.4729085258066342E-8	0.0	5.624840658597083E-10
85.0	108	23	1	0	11	0.16968311127140873	non-ideal	1.3008545746648203E-9	1.8340479196978005E-10	0.0	99.99232405156224	1.4842073466860135E-9	0.020826240208243495	3.4535962499667654E-8	1.8884150808290465E-7	1.4845237738097659E-8	0.0	5.65381997848135E-10
86.0	108	23	1	0	11	0.1696416571368783	non-ideal	1.301201998793071E-9	1.8351643051071524E-10	0.0	99.99232405156224	1.4855986962989982E-9	0.021130140432462863	3.498213792072211E-8	1.9113150808290466E-7	1.4961380894109026E-8	0.0	5.676055222241341E-10
87.0	108	23	1	0	11	0.1696040802404279	non-ideal	1.3015491144755495E-9	1.8363088603801448E-10	0.0	99.99232405156224	1.4869867956247204E-9	0.02176649020568481	3.542829080050221E-8	1.9342150808290466E-7	1.507751578010977E-8	0.0	5.70675473949331E-10
88.0	108	23	1	0	11	0.16956987871732482	non-ideal	1.3018959281038505E-9	1.8374785672227213E-10	0.0	99.99232405156224	1.4883719094020706E-9	0.02186035776006222	3.58744205210541E-8	1.9571150808290466E-7	1.5193643327107285E-8	0.0	5.728257746005062E-10
89.0	108	23	1	0	11	0.16953866056907935	non-ideal	1.3022424455451547E-9	1.838670707710705E-10	0.0	99.99232405156224	1.4897542838006317E-9	0.021793480929206934	3.632052658911833E-8	1.9800150808290466E-7	1.5309764376256598E-8	0.0	5.758228976402771E-10
90.0	108	23	1	0	11	0.16951017746130284	non-ideal	1.3025886717284495E-9	1.8398828351567217E-10	0.0	99.99232405156224	1.4911341170000318E-9	0.0221982345915006	3.676660842724228E-8	2.0029150808290467E-7	1.5425879724864978E-8	0.0	5.775759547102486E-10
91.0	108	23	1	0	11	0.16948397763896125	non-ideal	1.3029346118186548E-9	1.8411127481647904E-10	0.0	99.99232405156224	1.4925116418934161E-9	0.021934128519200683	3.72126658381003E-8	2.0258150808290467E-7	1.5541990000958105E-8	0.0	5.775124987604012E-10
92.0	108	23	1	0	11	0.16946018293309567	non-ideal	1.3032802695430835E-9	1.8423584628869321E-10	0.0	99.99232405156224	1.4938869838805963E-9	0.02236483329166814	3.765869816716736E-8	2.0487150808290467E-7	1.5658095925316934E-8	0.0	5.804712575184833E-10
93.0	107	23	1	0	11	0.1694380952287897	non-ideal	1.3036256489595497E-9	1.8436181978987998E-10	0.0	99.99232405156224	1.4952603342681E-9	0.022232670957366186	3.8104705289732826E-8	2.0716150808290467E-7	1.5774198015539054E-8	0.0	5.828537062736818E-10
94.0	107	23	1	0	11	0.16941788130835306	non-ideal	1.3039707535687895E-9	1.8448903451279258E-10	0.0	99.99232405156224	1.496631824894992E-9	0.022752639131791343	3.8550686858364605E-8	2.0945150808290468E-7	1.5890296808329438E-8	0.0	5.825372780320608E-10
95.0	107	23	1	0	11	0.16939927283763215	non-ideal	1.30431558614577E-9	1.846173460434526E-10	0.0	99.99232405156224	1.4980015621821441E-9	0.023149214976992304	3.8996642507411176E-8	2.1174150808290468E-7	1.6006392819519084E-8	0.0	5.831588985617071E-10
96.0	107	23	1	0	11	0.1693819176927558	non-ideal	1.3046601494848521E-9	1.8474662436757975E-10	0.0	99.99232405156224	1.4993696708399946E-9	0.02334729466500178	3.944257207520197E-8	2.1403150808290468E-7	1.612248646201423E-8	0.0	5.829863096284725E-10
97.0	107	23	1	0	11	0.16936582880897894	non-ideal	1.305004445987547E-9	1.848767523476129E-10	0.0	99.99232405156224	1.5007362472619997E-9	0.024128809345949027	3.9888475330690314E-8	2.1632150808290468E-7	1.6238578139901697E-8	0.0	5.848853268502662E-10
98.0	107	23	1	0	11	0.16935081638877097	non-ideal	1.3053484778001906E-9	1.8500762468835656E-10	0.0	99.99232405156224	1.5021013779459062E-9	0.024018597552353416	4.0334352085977234E-8	2.186115080829047E-7	1.6354668235037587E-8	0.0	5.846843658318295E-10
99.0	107	23	1	0	11	0.16933675774272006	non-ideal	1.3056922469396372E-9	1.8513914661865516E-10	0.0	99.99232405156224	1.503465148271976E-9	0.024696446722331535	4.078020219694596E-8	2.209015080829047E-7	1.6470757057266062E-8	0.0	5.85871394063171E-10
100.0	107	23	1	0	11	0.1693235916661675	non-ideal	1.3060357551924775E-9	1.8527123283290657E-10	0.0	99.99232405156224	1.5048276263720279E-9	0.025034154951523564	4.12260255123704E-8	2.231915080829047E-7	1.6586844927109412E-8	0.0	5.862901628760081E-10
101.0	107	23	1	0	11	0.16931120706678165	non-ideal	1.3063790041302103E-9	1.8540380662715163E-10	0.0	99.99232405156224	1.5061888740114708E-9	0.02468961119157697	4.167182189723157E-8	2.254815080829047E-7	1.6702932127524214E-8	0.0	5.85472764128222E-10
102.0	107	23	1	0	11	0.16929949995033958	non-ideal	1.3067219951431733E-9	1.855367989777566E-10	0.0	99.99232405156224	1.5075489449462583E-9	0.02443970124829542	4.2117591230476135E-8	2.277715080829047E-7	1.6819018924906327E-8	0.0	5.841683489908071E-10
103.0	107	23	1	0	11	0.16928838270952712	non-ideal	1.3070647295627033E-9	1.856701477849089E-10	0.0	99.99232405156224	1.5089078941514909E-9	0.02427865388181821	4.2563333441083784E-8	2.300615080829047E-7	1.693510554583752E-8	0.0	5.86394017102456E-10
104.0	107	23	1	0	11	0.1692778277696137	non-ideal	1.3074072083371187E-9	1.8580379717950177E-10	0.0	99.99232405156224	1.5102657524846707E-9	0.02410193715586301	4.300904837225951E-8	2.323515080829047E-7	1.705119223614392E-8	0.0	5.87429112476661E-10
105.0	107	23	1	0	11	0.1692676473156639	non-ideal	1.3077494326098079E-9	1.8593769697816234E-10	0.0	99.99232405156224	1.5116225747317662E-9	0.025651041589082484	4.345473604428575E-8	2.346415080829047E-7	1.716727917430713E-8	0.0	5.91087391786559E-10
106.0	107	23	1	0	11	0.16925793879851142	non-ideal	1.3080914033925076E-9	1.8607180193023908E-10	0.0	99.99232405156224	1.5129783936958146E-9	0.026683949425570435	4.390039638111092E-8	2.369315080829047E-7	1.728336654619166E-8	0.0	5.935921144692519E-10
107.0	107	23	1	0	11	0.16924863830076162	non-ideal	1.3084331213479744E-9	1.862060714595026E-10	0.0	99.99232405156224	1.5143332286376468E-9	0.02740491970507472	4.434602926282089E-8	2.392215080829047E-7	1.7399454543532607E-8	0.0	5.960436554041725E-10
108.0	107	23	1	0	11	0.16923957404980605	non-ideal	1.3087745871642518E-9	1.8634046909605612E-10	0.0	99.99232405156224	1.515687109960129E-9	0.02805687043299574	4.479163466684092E-8	2.415115080829047E-7	1.7515543321960075E-8	0.0	5.99554773555418E-10
109.0	107	23	1	0	11	0.16923075916928113	non-ideal	1.3091158015593875E-9	1.8647496196791293E-10	0.0	99.99232405156224	1.517040066334714E-9	0.028343156956414515	4.52372125864157E-8	2.438015080829047E-7	1.763163302333913E-8	0.0	6.005678888576414E-10
110.0	106	24	1	0	11	0.16922220916709682	non-ideal	1.3094567649903624E-9	1.866095205736409E-10	0.0	99.99238448979962	1.5183921089332144E-9	0.028643838548523638	4.568276293415394E-8	2.460915080829047E-7	1.7747723800279063E-8	0.0	6.01616655700043E-10
111.0	106	24	1	0	11	0.16921379515091206	non-ideal	1.3097974780134678E-9	1.8674413125144585E-10	0.0	99.99238448979962	1.5197432621868714E-9	0.029594233855092696	4.612828573098379E-8	2.483815080829047E-7	1.7863815626155856E-8	0.0	6.0133363909087E-10
112.0	106	24	1	0	11	0.16920556675616732	non-ideal	1.3101379411837181E-9	1.8687875739761365E-10	0.0	99.99238448979962	1.5210935459505111E-9	0.030277999194817464	4.657378097151403E-8	2.506715080829047E-7	1.7979908753682167E-8	0.0	6.031936554106192E-10
113.0	106	24	1	0	11	0.16919752380134445	non-ideal	1.3104781548712751E-9	1.8701337637738817E-10	0.0	99.99238448979962	1.522442966011673E-9	0.030910769446316592	4.7019248588664676E-8	2.529615080829047E-7	1.8096003316518418E-8	0.0	6.044386198930414E-10
114.0	106	24	1	0	11	0.16918957481037747	non-ideal	1.3108181194487378E-9	1.8714796913757617E-10	0.0	99.99238448979962	1.5237915374252494E-9	0.03145850583009938	4.746468859791097E-8	2.552515080829047E-7	1.821209941727471E-8	0.0	6.040441335397758E-10
115.0	106	24	1	0	11	0.16918172119748792	non-ideal	1.3111578352711951E-9	1.8728251853711719E-10	0.0	99.99238448979962	1.525139270886031E-9	0.03166355726851504	4.79101009976228E-8	2.575415080829047E-7	1.8328197151526495E-8	0.0	6.040904552461367E-10
116.0	106	24	1	0	11	0.16917395444814387	non-ideal	1.3114973027008099E-9	1.8741700921636117E-10	0.0	99.99238448979962	1.5264861759783903E-9	0.030141741541229065	4.835548579447395E-8	2.598315080829047E-7	1.8444296612135323E-8	0.0	6.027565938169998E-10
117.0	106	24	1	0	11	0.169166278269926	non-ideal	1.3118365218327023E-9	1.8755142739176783E-10	0.0	99.99238448979962	1.5278322485654657E-9	0.029561065373587842	4.880084291798325E-8	2.621215080829047E-7	1.8560397893538215E-8	0.0	6.022514488485972E-10
118.0	106	24	1	0	11	0.16915855968939858	non-ideal	1.3121754929958803E-9	1.8768576074321688E-10	0.0	99.99238448979962	1.5291775069901091E-9	0.02864017917316899	4.924617244998643E-8	2.644115080829047E-7	1.8676501061954325E-8	0.0	6.015113171828033E-10
119.0	106	24	1	0	11	0.1691509152478308	non-ideal	1.3125142164038871E-9	1.8781999812932117E-10	0.0	99.99238448979962	1.5305219513182267E-9	0.0284610764112407	4.969147436830154E-8	2.667015080829047E-7	1.8792606200852077E-8	0.0	6.029186410171123E-10
120.0	106	24	1	0	11	0.16914328743586704	non-ideal	1.3128526922619302E-9	1.8795412968502686E-10	0.0	99.99238448979962	1.5318655863525246E-9	0.02830367174334327	5.01367486836884E-8	2.689915080829047E-7	1.890871337703E-8	0.0	6.026350580531619E-10
