# Supplementary material for: Multiscale Multiobjective Systems Analysis (MiMoSA): an advanced metabolic modeling framework for complex systems
Source: Sci Rep. 2019 Nov 18;9:16948. doi: 10.1038/s41598-019-53188-0 (PMC6861322; doi:10.1038/s41598-019-53188-0)
Supplement: Supplementary file 2 — Supplemental File 1 [file 41598_2019_53188_MOESM2_ESM.zip › iTery101/.temp/iTery101/data/bio10_0/Attributes_Cell_Diazotroph_8.csv]

Time Step	x	y	Filament Name	Position in Filament	Filament length	Efficiency	Regime	biomass	glycogen	no3	photon	cyanophycin	o2	n2	hco3	co2	urea	nh4
2.0	65	15	1	3	11	0.0	non-ideal	6.747781265043905E-10	1.5273481431332012E-9	0.0	0.0	2.491432854003017E-10	2.390168274600478E-10	5.176996131807726E-10	2.0374526449652757E-9	1.1120312005257633E-10	0.0	0.0
3.0	65	15	1	3	11	0.0	non-ideal	6.866013416530301E-10	1.440657917358593E-9	0.0	99.99184054697818	3.2710560204224484E-10	0.032250070785072325	7.60071958754166E-10	4.05385121869412E-9	6.310885099848632E-10	0.0	1.3770843383962448E-11
4.0	65	15	1	3	11	3.8313700462875313	non-ideal	6.980497990828959E-10	1.3641372390181407E-9	0.0	99.99184054697818	3.9091313554428443E-10	0.057064092741804046	1.0327040836912351E-9	6.07921785431261E-9	1.08651797644674E-9	0.0	2.4207359302504474E-11
5.0	65	15	1	3	11	3.6825503779706015	non-ideal	7.120422610063392E-10	1.2553671697419817E-9	0.0	99.99184054697818	4.719655857604864E-10	0.07568994951370402	1.2608571897983578E-9	8.139661664448813E-9	1.7214262928722297E-9	0.0	3.594227518866019E-11
6.0	65	15	1	3	11	4.4712764988759055	non-ideal	7.249840084342541E-10	1.1618360766271364E-9	0.0	99.99184054697818	5.386939618099227E-10	0.089538950794182	1.5235169492308155E-9	1.0221532778081567E-8	2.2941347102588173E-9	1.4676682378877742E-12	4.564650731868013E-11
7.0	65	15	1	3	11	4.1054573469810265	non-ideal	7.367627448572692E-10	1.0777365588126145E-9	0.0	99.99184054697818	6.005398644134599E-10	0.10058699478253748	1.7968833029609914E-9	1.2303351067213294E-8	2.8039885275707093E-9	1.257057550214899E-12	6.022366509303233E-11
8.0	65	15	1	3	11	3.714148656281845	non-ideal	7.476119279932862E-10	1.0003217724796668E-9	0.0	99.99184054697818	6.591361967144795E-10	0.10896909327131998	2.078389896658326E-9	1.4385169249189116E-8	3.26762681227349E-9	-3.8923787239888094E-13	7.558681562242267E-11
9.0	65	15	1	3	11	3.404487898652228	non-ideal	7.576135673518785E-10	9.295190368450198E-10	0.0	99.99184054697818	7.139874992753982E-10	0.11608979917290743	2.3674278156727628E-9	1.6466987431007518E-8	3.688947740357612E-9	-1.058527908009957E-12	9.147645857518321E-11
10.0	65	15	1	3	11	3.126157975338163	non-ideal	7.668395588566258E-10	8.64898859769136E-10	0.0	99.99184054697818	7.652220560605321E-10	0.12051649257297839	2.663014355861291E-9	1.8548805612825704E-8	4.071073579002307E-9	4.4638185909266586E-14	1.0747920327367444E-10
11.0	65	15	1	3	11	2.8744959154334375	non-ideal	7.754099240421073E-10	8.058820239604671E-10	0.0	99.99184054697818	8.134763370560443E-10	0.12396765245082844	2.9650861566013684E-9	2.0630623794643903E-8	4.416028919370847E-9	3.8507229783789576E-14	1.2343951220245984E-10
12.0	65	15	1	3	11	2.663334832868916	non-ideal	7.834012667281179E-10	7.519757820279353E-10	0.0	99.99184054697818	8.589585259935399E-10	0.1266459095143182	3.2730135994428136E-9	2.271244197646209E-8	4.727452556953457E-9	-1.1731098409894526E-14	1.3926976677804483E-10
13.0	65	15	1	3	11	2.47823076676409	non-ideal	7.908768032843482E-10	7.027579989747872E-10	0.0	99.99184054697818	9.018840989348762E-10	0.128487730370468	3.586255707568222E-9	2.4794260158280273E-8	5.008181260253602E-9	-2.5556174937003917E-14	1.5480547508954097E-10
14.0	65	15	1	3	11	2.3144108887598245	non-ideal	7.978917996880261E-10	6.57832794989575E-10	0.0	99.99184054697818	9.422971008261684E-10	0.13079674190753493	3.904750595498009E-9	2.6876078340098456E-8	5.2625073626916206E-9	9.021501108236764E-15	1.69959489252985E-10
15.0	65	15	1	3	11	2.1689648141133446	non-ideal	8.044961237000422E-10	6.168398527870115E-10	0.0	99.99184054697818	9.80182701407613E-10	0.1316280085577204	4.228648759490321E-9	2.895789652191664E-8	5.494952701315317E-9	1.0558208846408971E-14	1.8518331759799887E-10
16.0	65	15	1	3	11	2.0398915110461333	non-ideal	8.107330180891466E-10	5.794470289077555E-10	0.0	99.99184054697818	1.0157469262370215E-9	0.13295465075382806	4.557486847322363E-9	3.103971470373482E-8	5.707430002029707E-9	1.477603203847776E-15	1.9970196141801493E-10
17.0	104	21	1	3	11	1.9248974629247644	non-ideal	8.166403127655326E-10	5.453429608747748E-10	0.0	99.99220317519703	1.0489013290428016E-9	0.1272850996119481	4.891527413630291E-9	3.3121532885553E-8	5.904543512951155E-9	-2.3937729222556662E-15	2.1851830070331627E-10
18.0	104	21	1	3	11	1.822128656114962	non-ideal	8.22177365410328E-10	5.142513681168466E-10	0.0	99.99220317519703	1.0790809196993551E-9	0.08447800949899527	5.276040780432554E-9	3.541150808844495E-8	6.107613489586998E-9	1.0921878444614457E-15	2.2803056643551666E-10
19.0	104	21	1	3	11	1.707252014268042	non-ideal	8.273002965135052E-10	4.859203410359712E-10	0.0	99.99220317519703	1.1062364613496091E-9	0.05801052135002965	5.667412642647885E-9	3.7701508082908827E-8	6.3078056272670305E-9	1.4994575298159889E-15	2.3780008350858396E-10
20.0	104	21	1	3	11	1.57918680155763	non-ideal	8.32055160443062E-10	4.5488787866928444E-10	0.0	99.99220317519703	1.136413829439887E-9	0.043380757803837176	6.050570934896696E-9	3.999150808290456E-8	6.510249385175228E-9	0.0	2.4787386476927285E-10
21.0	104	21	1	3	11	1.465567020779485	non-ideal	8.364827367146362E-10	4.2646650007621037E-10	0.0	99.99220317519703	1.164153979230484E-9	0.033422196215803814	6.4391059912129E-9	4.228150808290456E-8	6.705674779690208E-9	-1.175627073175549E-15	2.5818166373404056E-10
22.0	104	21	1	3	11	1.3646824307393537	non-ideal	8.405717187108203E-10	4.0141967683225716E-10	0.0	99.99220317519703	1.1887033361771106E-9	0.02695127937320103	6.834957896273749E-9	4.457150808290456E-8	6.8925059934194976E-9	0.0	2.6837110898682473E-10
23.0	104	21	1	3	11	1.2604195799546454	non-ideal	8.443572889300601E-10	3.7893907612009814E-10	0.0	99.99220317519703	1.2108896524593887E-9	0.020396330215478733	7.236124622253509E-9	4.686150808290454E-8	7.07217824276427E-9	0.0	2.7851171191288264E-10
24.0	104	21	1	3	11	1.1670624228153132	non-ideal	8.478790653445258E-10	3.586657247089861E-10	0.0	99.99220317519703	1.2310523299800474E-9	0.017520928813238086	7.641813658153793E-9	4.9151508082904545E-8	7.245599344668689E-9	0.0	2.890639525501332E-10
25.0	104	21	1	3	11	1.0859487314296752	non-ideal	8.511674495452564E-10	3.4042399012734977E-10	0.0	99.99220317519703	1.2493459065563381E-9	0.01611242453583317	8.051687887361512E-9	5.144150808290458E-8	7.4133288614787255E-9	0.0	2.983232333644375E-10
26.0	104	21	1	3	11	1.0142193597082643	non-ideal	8.542481324892322E-10	3.240210582678514E-10	0.0	99.99220317519703	1.2659470800035945E-9	0.015394175007614086	8.465351494953199E-9	5.3731508082904584E-8	7.575913944702587E-9	0.0	3.082549714494696E-10
27.0	104	21	1	3	11	0.9504108033417877	non-ideal	8.571440256376738E-10	3.092691991732636E-10	0.0	99.99220317519703	1.281029239586689E-9	0.015970010470482587	8.882412383223175E-9	5.6021508082904586E-8	7.733873491398509E-9	0.0	3.1916957483689297E-10
28.0	104	21	1	3	11	0.8936596125710773	non-ideal	8.598753444290946E-10	2.960027453609937E-10	0.0	99.99220317519703	1.2947448846369134E-9	0.01593361163891786	9.302526098855963E-9	5.831150808290459E-8	7.887669994959072E-9	0.0	3.284919039211247E-10
29.0	104	21	1	3	11	0.8431311530439931	non-ideal	8.624598633461888E-10	2.8407393670816517E-10	0.0	99.99220317519703	1.307229986371901E-9	0.01660745487375303	9.725386491316912E-9	6.060150808290465E-8	8.03771707861977E-9	0.0	3.385424142649304E-10
30.0	104	22	1	3	11	0.7980713676817248	non-ideal	8.64913250121932E-10	2.7334945106936583E-10	0.0	99.99226361336136	1.318607117162619E-9	0.017148624869959855	1.0150716280125785E-8	6.289150808290459E-8	8.184387828897636E-9	0.0	3.478197961751774E-10
31.0	104	22	1	3	11	0.7578304600416714	non-ideal	8.672493538428305E-10	2.63709157105415E-10	0.0	99.99226361336136	1.3289868220557356E-9	0.01759283818875489	1.0578266058987528E-8	6.518150808290459E-8	8.328018132688184E-9	0.0	3.5637497540795345E-10
32.0	104	22	1	3	11	0.7218482051576475	non-ideal	8.694804356414166E-10	2.5504491558632056E-10	0.0	99.99226361336136	1.3384685898575882E-9	0.017530680211179952	1.1007811445256497E-8	6.747150808290459E-8	8.46891062815249E-9	0.0	3.6485232447589066E-10
33.0	104	22	1	3	11	0.6896359252268768	non-ideal	8.7161736490109E-10	2.472593987988892E-10	0.0	99.99226361336136	1.3471419919327792E-9	0.01801962826875064	1.1439150554330661E-8	6.97615080829046E-8	8.60733753638706E-9	0.0	3.732463639012735E-10
34.0	104	22	1	3	11	0.6607656455998001	non-ideal	8.736697936378273E-10	2.4026498539564993E-10	0.0	99.99226361336136	1.3550877029741585E-9	0.018454406499747743	1.1872101901579691E-8	7.20515080829046E-8	8.743543924894406E-9	0.0	3.8072320067104804E-10
35.0	104	22	1	3	11	0.6348632364267507	non-ideal	8.756462798105839E-10	2.339827915958634E-10	0.0	99.99226361336136	1.3623780837198694E-9	0.019294733720723305	1.2306500623360767E-8	7.434150808290459E-8	8.877750964098438E-9	0.0	3.880384999247657E-10
36.0	104	22	1	3	11	0.6115925538593135	non-ideal	8.775544486508717E-10	2.283418021314405E-10	0.0	99.99226361336136	1.369078648672337E-9	0.02034499173633574	1.2742200431310654E-8	7.663150808290459E-8	9.010157105042827E-9	0.0	3.9470245272670354E-10
37.0	104	22	1	3	11	0.5906671664681326	non-ideal	8.794010833866838E-10	2.2327807925617756E-10	0.0	99.99226361336136	1.3752481643438197E-9	0.020727155832071437	1.3179068344630871E-8	7.892150808290459E-8	9.140941389303347E-9	0.0	4.021446459457012E-10
38.0	104	22	1	3	11	0.5718285084826568	non-ideal	8.811922269475937E-10	2.1873406311475728E-10	0.0	99.99226361336136	1.3809395777596502E-9	0.021228355271121574	1.3616984936455012E-8	8.12115080829046E-8	9.27026496702978E-9	0.0	4.074024342474084E-10
39.0	104	22	1	3	11	0.5548492752496799	non-ideal	8.829332582396324E-10	2.1465793135836759E-10	0.0	99.99226361336136	1.3862004484535707E-9	0.021657767003681102	1.4055842144186643E-8	8.35015080829046E-8	9.398273207838723E-9	0.0	4.130290326735419E-10
40.0	104	22	1	3	11	0.5395255612641021	non-ideal	8.846289853962904E-10	2.1100302851702416E-10	0.0	99.99226361336136	1.391073811857226E-9	0.022027886664950334	1.449554382004879E-8	8.57915080829046E-8	9.525096493778863E-9	0.0	4.192576243773665E-10
41.0	104	22	1	3	11	0.525682136693133	non-ideal	8.862836984106225E-10	2.0772734818674536E-10	0.0	99.99226361336136	1.3955982794359125E-9	0.022205384899364963	1.493600271403317E-8	8.80815080829046E-8	9.65085254854498E-9	0.0	4.2516283112232806E-10
42.0	104	22	1	3	11	0.5131598855593027	non-ideal	8.879012232669506E-10	2.0479307301536765E-10	0.0	99.99226361336136	1.399808563648938E-9	0.021892997710761048	1.5377139956800556E-8	9.037150808290459E-8	9.77564739838059E-9	0.0	4.3155686521788785E-10
43.0	104	22	1	3	11	0.5018162846674024	non-ideal	8.894849864446288E-10	2.021661550394445E-10	0.0	99.99226361336136	1.4037360699025344E-9	0.02211919840542144	1.5818885505744037E-8	9.266150808290458E-8	9.899576319858884E-9	0.0	4.356355325799003E-10
44.0	104	22	1	3	11	0.49152864234916377	non-ideal	8.910380408758703E-10	1.998159388994593E-10	0.0	99.99226361336136	1.4074088449817126E-9	0.02222893826626659	1.626117494739013E-8	9.495150808290458E-8	1.002272546534983E-8	0.0	4.3964392485797997E-10
45.0	104	22	1	3	11	0.48218216192097535	non-ideal	8.92563125810265E-10	1.9771482650048836E-10	0.0	99.99226361336136	1.4108523735429274E-9	0.02241057754546331	1.6703951701160648E-8	9.724150808290459E-8	1.0145172040240498E-8	0.0	4.448095047167243E-10
46.0	104	22	1	3	11	0.4736804794563667	non-ideal	8.940626930327994E-10	1.9583796839340258E-10	0.0	99.99226361336136	1.4140895097876312E-9	0.021992686810157553	1.7147164226450504E-8	9.953150808290459E-8	1.0266985657143955E-8	0.0	4.4898389260062337E-10
47.0	104	22	1	3	11	0.4659352424013784	non-ideal	8.955389311000538E-10	1.9416299307609229E-10	0.0	99.99226361336136	1.4171407426976115E-9	0.02164127485004039	1.759076570779537E-8	1.0182150808290459E-7	1.0388229218267442E-8	0.0	4.5350280299332567E-10
48.0	104	22	1	3	11	0.4588655043448068	non-ideal	8.969938056785353E-10	1.9266975902931705E-10	0.0	99.99226361336136	1.4200246520121638E-9	0.02210321086216465	1.8034714741596758E-8	1.0411150808290461E-7	1.0508959101879376E-8	0.0	4.5720944864309855E-10
49.0	104	23	1	3	11	0.4524027427132825	non-ideal	8.984290765194293E-10	1.9134013104259454E-10	0.0	99.99232405156224	1.4227578838671155E-9	0.022323728611532898	1.847897363975176E-8	1.0640150808290461E-7	1.0629226282135656E-8	0.0	4.6234612738861773E-10
50.0	104	23	1	3	11	0.44648361440653217	non-ideal	8.998463200398895E-10	1.901577945894227E-10	0.0	99.99232405156224	1.425355430211901E-9	0.022497130241784114	1.8923508456029837E-8	1.0869150808290461E-7	1.0749076442593825E-8	0.0	4.672986049897112E-10
51.0	104	23	1	3	11	0.44105170799653837	non-ideal	9.012469512926862E-10	1.89108037180133E-10	0.0	99.99232405156224	1.4278308253096293E-9	0.021974558296010752	1.9368288854319728E-8	1.1098150808290462E-7	1.086855095229528E-8	0.0	4.7045778293473E-10
52.0	104	23	1	3	11	0.4360573656009744	non-ideal	9.02632237138329E-10	1.8817762252963535E-10	0.0	99.99232405156224	1.4301961878509495E-9	0.021686900357791347	1.9813287179363666E-8	1.1327150808290462E-7	1.0987687095969515E-8	0.0	4.748755326181418E-10
53.0	104	23	1	3	11	0.4314549553928344	non-ideal	9.040033173999555E-10	1.8735463511438264E-10	0.0	99.99232405156224	1.4324625064463637E-9	0.022143250555918852	2.0258478944356595E-8	1.1556150808290462E-7	1.1106518251211476E-8	0.0	4.785395313278948E-10
54.0	104	23	1	3	11	0.42720536537571785	non-ideal	9.05361214028452E-10	1.866283462942132E-10	0.0	99.99232405156224	1.4346396172195489E-9	0.020929303183808652	2.070384180730544E-8	1.1785150808290462E-7	1.1225074610145516E-8	0.0	4.820306753257741E-10
55.0	104	23	1	3	11	0.4232722790984267	non-ideal	9.067068458879699E-10	1.8598909711569458E-10	0.0	99.99232405156224	1.4367363940881286E-9	0.020542624113101267	2.1149355826294808E-8	1.2014150808290455E-7	1.1343383387114555E-8	0.0	4.853029068340768E-10
56.0	104	23	1	3	11	0.41962393265231335	non-ideal	9.080410397731907E-10	1.854281910461723E-10	0.0	99.99232405156224	1.4387608438645704E-9	0.020338538538962347	2.1595003060345645E-8	1.2243150808290452E-7	1.1461468969087218E-8	0.0	4.88358412116126E-10
57.0	104	23	1	3	11	0.41623194811302233	non-ideal	9.093645368378115E-10	1.849377981503405E-10	0.0	99.99232405156224	1.4407201202998125E-9	0.020379121757038855	2.204076711018886E-8	1.2472150808290458E-7	1.1579353479710288E-8	0.0	4.922607295667864E-10
58.0	104	23	1	3	11	0.41306990782477926	non-ideal	9.106780029431225E-10	1.8451086917259477E-10	0.0	99.99232405156224	1.4426206825212834E-9	0.019900211542157605	2.2486633308949802E-8	1.2701150808290458E-7	1.1697056792863467E-8	0.0	4.95566377746459E-10
59.0	104	23	1	3	11	0.4101145815128038	non-ideal	9.119820408457407E-10	1.8414105712083256E-10	0.0	99.99232405156224	1.4444684028425507E-9	0.019568793946083764	2.293258880741751E-8	1.2930150808290458E-7	1.1814596732750606E-8	0.0	4.983554227049372E-10
60.0	104	23	1	3	11	0.4073465072628593	non-ideal	9.132771930264694E-10	1.8382264732223046E-10	0.0	99.99232405156224	1.446268518403216E-9	0.019318766979301738	2.3378621748673293E-8	1.315915080829046E-7	1.193198943483021E-8	0.0	5.004196373538222E-10
61.0	104	23	1	3	11	0.4047470750624127	non-ideal	9.145639450249519E-10	1.835504950658069E-10	0.0	99.99232405156224	1.4480256990049665E-9	0.019215956005500988	2.3824721225118322E-8	1.3388150808290462E-7	1.2049249528048523E-8	0.0	5.039611215888944E-10
62.0	104	23	1	3	11	0.4022986858449392	non-ideal	9.158427393015156E-10	1.8331996843934486E-10	0.0	99.99232405156224	1.4497442548600653E-9	0.019433794294779854	2.427087800687955E-8	1.3617150808290462E-7	1.2166389979317449E-8	0.0	5.039813575671311E-10
63.0	104	23	1	3	11	0.39998804566436486	non-ideal	9.171139702862637E-10	1.8312689643604424E-10	0.0	99.99232405156224	1.4514279436161813E-9	0.01964752833184872	2.471708310437063E-8	1.3846150808290462E-7	1.2283422709873874E-8	0.0	5.064565232926581E-10
64.0	104	23	1	3	11	0.3978002890816983	non-ideal	9.18377998232415E-10	1.8296752470171043E-10	0.0	99.99232405156224	1.4530802578364854E-9	0.019332552271364215	2.5163329051005297E-8	1.4075150808290462E-7	1.2400358249700477E-8	0.0	5.081970134603196E-10
65.0	104	23	1	3	11	0.39572486096130194	non-ideal	9.19635147054333E-10	1.828384721803836E-10	0.0	99.99232405156224	1.4547042740870117E-9	0.01966573622106836	2.5609608762223052E-8	1.4304150808290463E-7	1.2517206234358892E-8	0.0	5.11898903929664E-10
66.0	104	23	1	3	11	0.39375051111276743	non-ideal	9.208857114792168E-10	1.827366953841803E-10	0.0	99.99232405156224	1.4563027988529045E-9	0.01943860087773352	2.6055916072060942E-8	1.4533150808290463E-7	1.2633975268921524E-8	0.0	5.142472009093659E-10
67.0	104	24	1	3	11	0.39186821010055395	non-ideal	9.221299558068286E-10	1.8265945386289008E-10	0.0	99.99238448979962	1.45787830296492E-9	0.020102093807239953	2.650224510427875E-8	1.4762150808290463E-7	1.2750673197425888E-8	0.0	5.181670578670609E-10
68.0	104	24	1	3	11	0.39006852379137924	non-ideal	9.233681205454126E-10	1.8260429316037425E-10	0.0	99.99238448979962	1.4594330574701303E-9	0.020442775263011657	2.6948590863419174E-8	1.4991150808290463E-7	1.2867306873061612E-8	0.0	5.191198413620143E-10
69.0	104	24	1	3	11	0.388344081921817	non-ideal	9.246004265610049E-10	1.8256897913262087E-10	0.0	99.99238448979962	1.460969128697336E-9	0.021374099326929834	2.7394948981845535E-8	1.5220150808290464E-7	1.2983882722937144E-8	0.0	5.225569605497961E-10
70.0	104	24	1	3	11	0.3866888030235079	non-ideal	9.258270695693398E-10	1.825515106533746E-10	0.0	99.99238448979962	1.462488271546465E-9	0.021980210311457908	2.784131490903267E-8	1.5449150808290464E-7	1.3100406581498885E-8	0.0	5.234914330608825E-10
71.0	104	24	1	3	11	0.3850948657296645	non-ideal	9.270482325888105E-10	1.8255008773744254E-10	0.0	99.99238448979962	1.4639922032245307E-9	0.021699396339418576	2.8287685368707586E-8	1.5678150808290464E-7	1.3216883471033721E-8	0.0	5.245250124153661E-10
72.0	104	24	1	3	11	0.3835583447769605	non-ideal	9.282640803331082E-10	1.8256308882212805E-10	0.0	99.99238448979962	1.4654823706525303E-9	0.021414489705785904	2.8734056851434715E-8	1.5907150808290465E-7	1.3333318106964093E-8	0.0	5.258015686775281E-10
73.0	104	24	1	3	11	0.3820735464426501	non-ideal	9.294747629185283E-10	1.8258905484515204E-10	0.0	99.99238448979962	1.4669601035340298E-9	0.0212235786656954	2.9180426365156463E-8	1.6136150808290465E-7	1.344971468792667E-8	0.0	5.278270273319449E-10
74.0	104	24	1	3	11	0.38063593159418707	non-ideal	9.306804160409004E-10	1.8262667183443733E-10	0.0	99.99238448979962	1.4684265788998255E-9	0.021081689514165447	2.9626791113265505E-8	1.6365150808290465E-7	1.35660770450639E-8	0.0	5.293406183489359E-10
75.0	104	24	1	3	11	0.3792410082290815	non-ideal	9.318811676314812E-10	1.8267475688095423E-10	0.0	99.99238448979962	1.4698829260401476E-9	0.02094991851522661	3.007314895906656E-8	1.6594150808290465E-7	1.3682408481846649E-8	0.0	5.305061765178691E-10
76.0	104	24	1	3	11	0.3778863702918092	non-ideal	9.330771310087226E-10	1.827322446903986E-10	0.0	99.99238448979962	1.4713300532216937E-9	0.02097866527823506	3.051949738548558E-8	1.6823150808290466E-7	1.3798712197137114E-8	0.0	5.328520639793818E-10
77.0	104	24	1	3	11	0.3765674516480919	non-ideal	9.34268414593832E-10	1.827981768815821E-10	0.0	99.99238448979962	1.47276889420547E-9	0.021039374917084738	3.0965834811376335E-8	1.7052150808290466E-7	1.391499087257173E-8	0.0	5.346666638550502E-10
78.0	104	24	1	3	11	0.37528273737175755	non-ideal	9.354551132362003E-10	1.8287168973509726E-10	0.0	99.99238448979962	1.474200159578633E-9	0.02136232192299099	3.141215906310192E-8	1.7281150808290466E-7	1.4031247158458427E-8	0.0	5.354029616093641E-10
79.0	105	23	1	3	11	0.3740279764756137	non-ideal	9.366373187638235E-10	1.8295200658861827E-10	0.0	99.99232405156224	1.4756246174912228E-9	0.020989987079923975	3.1858468928204005E-8	1.7510150808290466E-7	1.4147483208483589E-8	0.0	5.385618699755542E-10
80.0	105	23	1	3	11	0.37280223589886535	non-ideal	9.378151141091538E-10	1.8303841460077582E-10	0.0	99.99232405156224	1.4770428745175872E-9	0.020499518706867417	3.2304762824300417E-8	1.7739150808290467E-7	1.4263701269327619E-8	0.0	5.408327424738237E-10
81.0	105	23	1	3	11	0.3716027284308646	non-ideal	9.389885745169708E-10	1.8313029693400236E-10	0.0	99.99232405156224	1.4784554746047037E-9	0.020296308936908675	3.275103935916529E-8	1.7968150808290467E-7	1.4379903112480485E-8	0.0	5.450593532247755E-10
82.0	105	23	1	3	11	0.37042704244378066	non-ideal	9.401577726219998E-10	1.832270876956717E-10	0.0	99.99232405156224	1.4798629684056159E-9	0.019703501552758806	3.319729762731975E-8	1.8197150808290467E-7	1.4496090346246851E-8	0.0	5.473177261898066E-10
83.0	105	23	1	3	11	0.3692743650985869	non-ideal	9.413227748928363E-10	1.833282759461388E-10	0.0	99.99232405156224	1.4812658006797167E-9	0.019680929074998348	3.364353650365265E-8	1.8426150808290467E-7	1.4612264508288788E-8	0.0	5.500599846616805E-10
84.0	105	23	1	3	11	0.3681427589789241	non-ideal	9.424836437542036E-10	1.834334022166169E-10	0.0	99.99232405156224	1.4826643888997756E-9	0.01983465330266687	3.408975510469001E-8	1.8655150808290468E-7	1.4728426975435768E-8	0.0	5.519034997986292E-10
85.0	105	23	1	3	11	0.3670309537619357	non-ideal	9.436404365871801E-10	1.835420526207896E-10	0.0	99.99232405156224	1.4840590887483744E-9	0.020434635697805622	3.4535952522131573E-8	1.8884150808290468E-7	1.4844579026593651E-8	0.0	5.545490603706311E-10
86.0	105	23	1	3	11	0.3659373606164101	non-ideal	9.447932075119506E-10	1.8365385470929695E-10	0.0	99.99232405156224	1.4854502366231217E-9	0.020750929610897754	3.4982128031663385E-8	1.9113150808290468E-7	1.496072178104985E-8	0.0	5.573389138093579E-10
87.0	105	23	1	3	11	0.3648609517801975	non-ideal	9.45942007711885E-10	1.8376847304193516E-10	0.0	99.99232405156224	1.4868381376850827E-9	0.02136126198244876	3.5428281015282425E-8	1.9342150808290468E-7	1.50768562626898E-8	0.0	5.598391453099389E-10
88.0	105	23	1	3	11	0.36380080035170337	non-ideal	9.470868849033253E-10	1.8388560572170708E-10	0.0	99.99232405156224	1.4882230533806185E-9	0.021458537912567365	3.587441083571711E-8	1.957115080829047E-7	1.5192983408844914E-8	0.0	5.621397694875304E-10
89.0	105	23	1	3	11	0.36275580986583583	non-ideal	9.482278846304506E-10	1.8400498104855014E-10	0.0	99.99232405156224	1.4896052306191373E-9	0.021395322931054152	3.632051700460815E-8	1.980015080829047E-7	1.5309104059027994E-8	0.0	5.651314071498836E-10
90.0	105	23	1	3	11	0.3617252922699026	non-ideal	9.493650500233934E-10	1.8412635436454634E-10	0.0	99.99232405156224	1.4909848847301595E-9	0.02179153679343303	3.6766599041681335E-8	2.002915080829047E-7	1.542521897908303E-8	0.0	5.667630895204679E-10
91.0	105	23	1	3	11	0.3607084817490157	non-ideal	9.504984221067397E-10	1.842495055041368E-10	0.0	99.99232405156224	1.492362211947795E-9	0.021545026546677715	3.721265654162564E-8	2.025815080829047E-7	1.5541328864402038E-8	0.0	5.670126776425804E-10
92.0	105	23	1	3	11	0.35970470909793273	non-ideal	9.51628039017586E-10	1.8437423626262555E-10	0.0	99.99232405156224	1.493737371296457E-9	0.021960512705841814	3.765868904185884E-8	2.048715080829047E-7	1.5657434373410463E-8	0.0	5.697298273139153E-10
93.0	104	23	1	3	11	0.3587130557206351	non-ideal	9.527539376236288E-10	1.8450036833720883E-10	0.0	99.99232405156224	1.4951105244936674E-9	0.021821646141937705	3.8104696248659954E-8	2.071615080829047E-7	1.5773536078661287E-8	0.0	5.718634277849563E-10
94.0	104	23	1	3	11	0.35773311531017393	non-ideal	9.538761534815687E-10	1.846277410897341E-10	0.0	99.99232405156224	1.4964818166004622E-9	0.022333820057605536	3.855067789083028E-8	2.094515080829047E-7	1.5889634491929552E-8	0.0	5.716067448355641E-10
95.0	104	23	1	3	11	0.35676446789913707	non-ideal	9.549947211667432E-10	1.8475621001340292E-10	0.0	99.99232405156224	1.4978513807597804E-9	0.022737167131568533	3.899663375337416E-8	2.117415080829047E-7	1.600573008046992E-8	0.0	5.72566972512404E-10
96.0	104	23	1	3	11	0.3558067978671293	non-ideal	9.561096715188247E-10	1.8488564504583473E-10	0.0	99.99232405156224	1.4992192886765688E-9	0.022933605278346935	3.944256337381555E-8	2.140315080829047E-7	1.6121823354568604E-8	0.0	5.723876931872247E-10
97.0	104	23	1	3	11	0.3548589127342914	non-ideal	9.572210370771019E-10	1.8501592936427216E-10	0.0	99.99232405156224	1.5005856872733866E-9	0.023706600438115684	3.9888466809928314E-8	2.163215080829047E-7	1.6237914624425822E-8	0.0	5.742594023800424E-10
98.0	104	23	1	3	11	0.35392134813493625	non-ideal	9.583288467764765E-10	1.8514695730216582E-10	0.0	99.99232405156224	1.5019506251332457E-9	0.023592159113230204	4.0334343655998115E-8	2.1861150808290471E-7	1.6354004342943533E-8	0.0	5.739651400318781E-10
99.0	104	23	1	3	11	0.35299295178129125	non-ideal	9.594331308806607E-10	1.8527863441422908E-10	0.0	99.99232405156224	1.5033142192622215E-9	0.02423331665449893	4.0780193949629605E-8	2.2090150808290472E-7	1.6470092760620394E-8	0.0	5.746283732141217E-10
100.0	104	23	1	3	11	0.3520741414697526	non-ideal	9.605339166226252E-10	1.8541087516208113E-10	0.0	99.99232405156224	1.5046765067696345E-9	0.024578648250697405	4.122601736197234E-8	2.2319150808290472E-7	1.65861802558673E-8	0.0	5.752940674905757E-10
101.0	104	23	1	3	11	0.3511639460313708	non-ideal	9.616312315117367E-10	1.855436030749758E-10	0.0	99.99232405156224	1.5060375687190449E-9	0.02422960203303482	4.167181386918577E-8	2.2548150808290472E-7	1.670226707528543E-8	0.0	5.743666898656647E-10
102.0	104	23	1	3	11	0.3502624476447883	non-ideal	9.627251012381824E-10	1.8567674896823355E-10	0.0	99.99232405156224	1.5073974436726076E-9	0.02401880377050282	4.211758326280793E-8	2.2777150808290472E-7	1.681835351380944E-8	0.0	5.736457748517177E-10
103.0	104	23	1	3	11	0.3493690599597715	non-ideal	9.638155521063742E-10	1.8581025086487221E-10	0.0	99.99232405156224	1.5087562033009047E-9	0.02384361913644154	4.2563325567390026E-8	2.3006150808290473E-7	1.6934439766887473E-8	0.0	5.755564547691682E-10
104.0	104	23	1	3	11	0.3484839730708478	non-ideal	9.649026091746153E-10	1.8594405278672692E-10	0.0	99.99232405156224	1.5101138822151981E-9	0.023681861122467517	4.3009040646544356E-8	2.3235150808290473E-7	1.7050526073923384E-8	0.0	5.767663839837471E-10
105.0	104	23	1	3	11	0.34760678326465144	non-ideal	9.65986297157798E-10	1.8607810461027792E-10	0.0	99.99232405156224	1.511470523893296E-9	0.025177662461197507	4.345472845687967E-8	2.3464150808290473E-7	1.7166612633905104E-8	0.0	5.802515686476678E-10
106.0	104	23	1	3	11	0.3467373749422099	non-ideal	9.670666391834027E-10	1.8621236113531693E-10	0.0	99.99232405156224	1.5128261461840513E-9	0.026195660927109784	4.390038883801629E-8	2.3693150808290474E-7	1.7282699659881074E-8	0.0	5.826724802892793E-10
107.0	104	23	1	3	11	0.34587523436511497	non-ideal	9.681436591416428E-10	1.8634678182379628E-10	0.0	99.99232405156224	1.514180801898502E-9	0.026913002820283697	4.4346021860440535E-8	2.3922150808290474E-7	1.739878728193917E-8	0.0	5.852697572514615E-10
108.0	104	23	1	3	11	0.34502059957138853	non-ideal	9.692173791755083E-10	1.8648133002615635E-10	0.0	99.99232405156224	1.5155344959035568E-9	0.027548947507217494	4.4791627355420847E-8	2.4151150808290474E-7	1.7514875703243488E-8	0.0	5.885390311784746E-10
109.0	104	23	1	3	11	0.3441729052263719	non-ideal	9.702878220428732E-10	1.8661597308715453E-10	0.0	99.99232405156224	1.5168872687273017E-9	0.027840447103793586	4.523720538512912E-8	2.4380150808290474E-7	1.7630965043049304E-8	0.0	5.896936416382163E-10
110.0	103	24	1	3	11	0.34333234233446774	non-ideal	9.7135500953116E-10	1.8675068138324058E-10	0.0	99.99238448979962	1.5182391327102492E-9	0.028120981357338752	4.568275586777127E-8	2.4609150808290475E-7	1.7747055452305854E-8	0.0	5.903673091388756E-10
111.0	103	24	1	3	11	0.34249859412566086	non-ideal	9.724189631805812E-10	1.8688544140937232E-10	0.0	99.99238448979962	1.519590106685833E-9	0.029044617284992993	4.612827879288214E-8	2.4838150808290475E-7	1.7863146912856777E-8	0.0	5.900838580630287E-10
112.0	103	24	1	3	11	0.3416715755369236	non-ideal	9.734797040938851E-10	1.8702021634426018E-10	0.0	99.99238448979962	1.5209402068085809E-9	0.029717085387591755	4.6573774134197996E-8	2.5067150808290475E-7	1.7979239687391697E-8	0.0	5.919055186831028E-10
113.0	103	24	1	3	11	0.34085114052014354	non-ideal	9.745372532991393E-10	1.8715498367739693E-10	0.0	99.99238448979962	1.522289450423455E-9	0.030341346411521086	4.701924189020362E-8	2.5296150808290475E-7	1.8095333886723675E-8	0.0	5.932516472859537E-10
114.0	103	24	1	3	11	0.3400372596251647	non-ideal	9.755916308024485E-10	1.8728972432298022E-10	0.0	99.99238448979962	1.5236378389921694E-9	0.03088763923151872	4.7464681999073875E-8	2.5525150808290476E-7	1.8211429638520135E-8	0.0	5.93146373764183E-10
115.0	103	24	1	3	11	0.33922959893325977	non-ideal	9.766428565754298E-10	1.8742442122085647E-10	0.0	99.99238448979962	1.5249853866591474E-9	0.031082765516697024	4.791009447935423E-8	2.5754150808290476E-7	1.832752703168614E-8	0.0	5.928528736223096E-10
116.0	103	24	1	3	11	0.3384281417711099	non-ideal	9.776909506285415E-10	1.8755905895753583E-10	0.0	99.99238448979962	1.5263321064903539E-9	0.0295898642255599	4.835547935701172E-8	2.5983150808290476E-7	1.844362615292096E-8	0.0	5.914878848023798E-10
117.0	103	24	1	3	11	0.33763289541220265	non-ideal	9.787359325064461E-10	1.8769362374260533E-10	0.0	99.99238448979962	1.527678003523171E-9	0.029032262648972233	4.880083661345663E-8	2.6212150808290476E-7	1.8559727079820955E-8	0.0	5.911775371857021E-10
118.0	103	24	1	3	11	0.3368437048582843	non-ideal	9.797778214405856E-10	1.8782810325318725E-10	0.0	99.99238448979962	1.5290230820096082E-9	0.02812058363689073	4.9246166250679205E-8	2.6441150808290477E-7	1.8675829904503325E-8	0.0	5.903763947225654E-10
119.0	103	24	1	3	11	0.33606046419727587	non-ideal	9.808166362153367E-10	1.879624864214835E-10	0.0	99.99238448979962	1.5303673434455E-9	0.02794238721670731	4.969146825516895E-8	2.6670150808290477E-7	1.8791934707481866E-8	0.0	5.91703866173532E-10
120.0	103	24	1	3	11	0.33528302433784085	non-ideal	9.818523956482566E-10	1.8809676334480525E-10	0.0	99.99238448979962	1.5317107966385656E-9	0.027783980308965187	5.0136742660059786E-8	2.6899150808290477E-7	1.8908041548352887E-8	0.0	5.913713828733293E-10
