# Supplementary material for: Multiscale Multiobjective Systems Analysis (MiMoSA): an advanced metabolic modeling framework for complex systems
Source: Sci Rep. 2019 Nov 18;9:16948. doi: 10.1038/s41598-019-53188-0 (PMC6861322; doi:10.1038/s41598-019-53188-0)
Supplement: Supplementary file 2 — Supplemental File 1 [file 41598_2019_53188_MOESM2_ESM.zip › iTery101/.temp/iTery101/data/bio10_0/Attributes_Cell_Diazotroph_9.csv]

Time Step	x	y	Filament Name	Position in Filament	Filament length	Efficiency	Regime	biomass	glycogen	no3	photon	cyanophycin	o2	n2	hco3	co2	urea	nh4
2.0	32	29	1	4	11	0.0	non-ideal	7.265099115970035E-10	1.5254603702251189E-9	0.0	0.0	2.4907616817336014E-10	2.3916059043905426E-10	5.178650605318228E-10	2.038086990421238E-9	1.1129732211500332E-10	0.0	0.0
3.0	32	29	1	4	11	0.0	non-ideal	7.369424889051065E-10	1.4365304390195555E-9	0.0	99.99268668153455	3.3033314199035627E-10	0.0322811877394015	7.520048401538789E-10	4.053861286361609E-9	6.482876613356189E-10	0.0	1.3776441875781124E-11
4.0	32	29	1	4	11	3.287494448562886	non-ideal	7.469516506781531E-10	1.3619589669401523E-9	0.0	99.99268668153455	3.9305206127976347E-10	0.05714578057266518	1.0273585273426545E-9	6.0792273828359335E-9	1.0912148185821299E-9	0.0	2.4216951356061635E-11
5.0	32	29	1	4	11	3.1406699400115166	non-ideal	7.589887909855298E-10	1.2558949720300978E-9	0.0	99.99268668153455	4.726023211686377E-10	0.07580982296169485	1.2592672763522338E-9	8.139668466642672E-9	1.7086660416511058E-9	0.0	3.5956401077014264E-11
6.0	32	29	1	4	11	3.763234591557739	non-ideal	7.701963456290506E-10	1.1621949705727522E-9	0.0	99.99268668153455	5.393940236105303E-10	0.08969981026299396	1.5217689673591367E-9	1.0221537916499875E-8	2.282765978551891E-9	1.4684817916287313E-12	4.566689087650534E-11
7.0	32	29	1	4	11	3.4904582610301316	non-ideal	7.804683675951164E-10	1.0778480738963626E-9	0.0	99.99268668153455	6.013416586282324E-10	0.10077208503078747	1.7948810661266793E-9	1.230335621091551E-8	2.7945703361575774E-9	1.2577109821395714E-12	6.025063400432732E-11
8.0	32	29	1	4	11	3.18942442690574	non-ideal	7.899768869681949E-10	1.0004202041456783E-9	0.0	99.99268668153455	6.599177679596065E-10	0.10916608750059582	2.0764484789783518E-9	1.4385174392899874E-8	3.2585792782556757E-9	-3.9890033779893617E-13	7.561873244055055E-11
9.0	32	29	1	4	11	2.9455289356709247	non-ideal	7.987813308087031E-10	9.296152893862093E-10	0.0	99.99268668153455	7.147457508454035E-10	0.11630735307112716	2.3655500229700375E-9	1.6466992574718285E-8	3.680165305189988E-9	-1.0738568153104784E-12	9.151701646263107E-11
10.0	32	29	1	4	11	2.722642642237402	non-ideal	8.069364761144709E-10	8.649778527704206E-10	0.0	99.99268668153455	7.659676846285931E-10	0.12072928363178562	2.6611718922627755E-9	1.854881075653647E-8	4.062628484504227E-9	2.552178581388418E-14	1.0752143337514612E-10
11.0	32	29	1	4	11	2.5186053203625605	non-ideal	8.14540089672498E-10	8.059462689618732E-10	0.0	99.99268668153455	8.142093089150265E-10	0.12419484632381711	2.9632741501925316E-9	2.0630628938354668E-8	4.407886420296554E-9	2.062823323645644E-14	1.234908368694755E-10
12.0	32	29	1	4	11	2.3461382131605344	non-ideal	8.216533677284732E-10	7.520299130252627E-10	0.0	99.99268668153455	8.596744171072633E-10	0.12688663708808304	3.2712243736864115E-9	2.2712447120172854E-8	4.719582501769284E-9	-9.629909695059471E-15	1.3933162860318675E-10
13.0	32	29	1	4	11	2.193524839077906	non-ideal	8.283279715382655E-10	7.028039796938281E-10	0.0	99.99268668153455	9.025876222331798E-10	0.12871946382415936	3.5844973095794994E-9	2.4794265301991037E-8	5.000532719126666E-9	-2.3316470494693588E-14	1.5487001569379396E-10
14.0	32	29	1	4	11	2.057538521871876	non-ideal	8.346094588646233E-10	6.578717466650279E-10	0.0	99.99268668153455	9.429926237097679E-10	0.13102662628434994	3.903028901557201E-9	2.687608348380922E-8	5.2550399593888044E-9	-5.3888422722915224E-15	1.7002665470662997E-10
15.0	32	29	1	4	11	1.9360930081622887	non-ideal	8.405386623763719E-10	6.168728794042564E-10	0.0	99.99268668153455	9.808672315654447E-10	0.13185568403984832	4.226953209220263E-9	2.8957901665627403E-8	5.487665105454047E-9	-2.4375559350500478E-15	1.85256516231401E-10
16.0	32	29	1	4	11	1.8275845490395524	non-ideal	8.461513940823159E-10	5.794751797601574E-10	0.0	99.99268668153455	1.0164194252204142E-9	0.13321416085480137	4.555812509760896E-9	3.103971984744559E-8	5.700312427300898E-9	-2.5819368048109456E-15	1.9979143469644418E-10
17.0	103	21	1	4	11	1.7303598713506148	non-ideal	8.51479431841263E-10	5.453670266683287E-10	0.0	99.99220317519703	1.0495636153561107E-9	0.12728075059490823	4.889875930373096E-9	3.312153802926377E-8	5.8975744513946035E-9	-3.7140154243841075E-15	2.1859727978055354E-10
18.0	103	21	1	4	11	1.643099764239159	non-ideal	8.564229957317465E-10	5.142718604342071E-10	0.0	99.99220317519703	1.0790568319371482E-9	0.08444124973517508	5.276112089448742E-9	3.541150808996081E-8	6.1075591262508E-9	-8.681670476433099E-15	2.2812475357733276E-10
19.0	103	21	1	4	11	1.5251635752339698	non-ideal	8.610054660431428E-10	4.859472490184854E-10	0.0	99.99220317519703	1.1062049698735059E-9	0.05804934926427007	5.667493457947389E-9	3.7701508082909866E-8	6.307739235359614E-9	0.0	2.379234024638819E-10
20.0	103	21	1	4	11	1.4144508323156657	non-ideal	8.652669147045326E-10	4.5490253715047125E-10	0.0	99.99220317519703	1.1363932396826954E-9	0.04342469293471835	6.050623225013933E-9	3.999150808290456E-8	6.510208100250404E-9	0.0	2.4801170451231633E-10
21.0	103	21	1	4	11	1.3160754493592228	non-ideal	8.692415457695232E-10	4.264772568940751E-10	0.0	99.99220317519703	1.1641370823649262E-9	0.03339863092889567	6.439147505910989E-9	4.228150808290456E-8	6.705642343201412E-9	0.0	2.582761097490035E-10
22.0	103	21	1	4	11	1.2282103736769376	non-ideal	8.729176242744887E-10	4.0142887025441895E-10	0.0	99.99220317519703	1.1886883520683199E-9	0.02698737925280389	6.83499657220992E-9	4.457150808290456E-8	6.892476677355227E-9	0.0	2.685323519863226E-10
23.0	103	21	1	4	11	1.1366461596457362	non-ideal	8.763255377494733E-10	3.789462044997001E-10	0.0	99.99220317519703	1.2108767813065783E-9	0.020374394812998534	7.236158252722782E-9	4.686150808290454E-8	7.072153341196353E-9	0.0	2.78608844409161E-10
24.0	103	21	1	4	11	1.0543840103586115	non-ideal	8.794999054959422E-10	3.586710151043701E-10	0.0	99.99220317519703	1.2310412677641506E-9	0.017526460644026305	7.641842446114508E-9	4.915150808290489E-8	7.2455784721063E-9	0.0	2.892017150002414E-10
25.0	103	21	1	4	11	0.9827409295021441	non-ideal	8.82467280321323E-10	3.404278645712995E-10	0.0	99.99220317519703	1.2493363071683377E-9	0.016127504189294057	8.051713239790246E-9	5.144150808290459E-8	7.413310990860392E-9	0.0	2.984945243769302E-10
26.0	103	21	1	4	11	0.91923332177543	non-ideal	8.852501513080543E-10	3.240237763480887E-10	0.0	99.99220317519703	1.2659386692795587E-9	0.015402786290006392	8.465373973713421E-9	5.373150808290459E-8	7.575898539020978E-9	0.0	3.0841310691475934E-10
27.0	103	21	1	4	11	0.862613964440584	non-ideal	8.878686492648871E-10	3.0927094585522325E-10	0.0	99.99220317519703	1.2810218635587076E-9	0.015982609906835275	8.88243264008934E-9	5.602150808290459E-8	7.733860086751702E-9	0.0	3.1935640677610327E-10
28.0	103	21	1	4	11	0.8121629303472863	non-ideal	8.903405780323697E-10	2.9600367829639663E-10	0.0	99.99220317519703	1.2947383351852609E-9	0.015949776133566566	9.302544251428045E-9	5.8311508082904595E-8	7.887658338957721E-9	0.0	3.287113291544936E-10
29.0	103	21	1	4	11	0.7671692300256576	non-ideal	8.926816277549712E-10	2.840741875686262E-10	0.0	99.99220317519703	1.3072240790470116E-9	0.016616971587139075	9.725402578974765E-9	6.060150808290458E-8	8.03770698023799E-9	0.0	3.387211294795107E-10
30.0	103	22	1	4	11	0.7269868714365941	non-ideal	8.949056689757419E-10	2.733491262226435E-10	0.0	99.99226361336136	1.3186018263013374E-9	0.017152156221642643	1.015073103685827E-8	6.289150808290459E-8	8.184378907260018E-9	0.0	3.4795435554757235E-10
31.0	103	22	1	4	11	0.6910599018752772	non-ideal	8.970249756677774E-10	2.6370834258780204E-10	0.0	99.99226361336136	1.3289820021052362E-9	0.017608353298369076	1.0578279374000016E-8	6.518150808290459E-8	8.328010308257911E-9	0.0	3.566088062806018E-10
32.0	103	22	1	4	11	0.6589004415162456	non-ideal	8.990504433801666E-10	2.550436842745926E-10	0.0	99.99226361336136	1.3384642350828997E-9	0.017539364297176212	1.1007823892091042E-8	6.74715080829046E-8	8.468903617970602E-9	0.0	3.650351182790174E-10
33.0	103	22	1	4	11	0.6300872825688687	non-ideal	9.009917448267472E-10	2.4725780973279016E-10	0.0	99.99226361336136	1.3471380817168348E-9	0.01802374893233101	1.1439162509201234E-8	6.976150808290461E-8	8.607331140323604E-9	0.0	3.7339014725091744E-10
34.0	103	22	1	4	11	0.6042465758752242	non-ideal	9.028574636168661E-10	2.40263088397924E-10	0.0	99.99226361336136	1.3550839868023985E-9	0.018467823112930288	1.187211236212811E-8	7.205150808290461E-8	8.743538401354143E-9	0.0	3.8095427872661733E-10
35.0	103	22	1	4	11	0.5810451433570378	non-ideal	9.046552496466058E-10	2.339806298888451E-10	0.0	99.99226361336136	1.362374712286607E-9	0.019305186450069286	1.2306510806084678E-8	7.434150808290459E-8	8.877745862497257E-9	0.0	3.8824864693973894E-10
36.0	103	22	1	4	11	0.5601973425308118	non-ideal	9.063919086209429E-10	2.2833940844842188E-10	0.0	99.99226361336136	1.3690755191507815E-9	0.02035079279580795	1.2742210030469916E-8	7.663150808290459E-8	9.010152481699358E-9	0.0	3.948484283766199E-10
37.0	103	22	1	4	11	0.541444677924963	non-ideal	9.080735080784158E-10	2.2327548440370527E-10	0.0	99.99226361336136	1.3752452702617797E-9	0.020736171432807204	1.3179077583573399E-8	7.892150808290459E-8	9.14093713171374E-9	0.0	4.023315337549787E-10
38.0	103	22	1	4	11	0.5245610350611347	non-ideal	9.097054515255736E-10	2.187312918455127E-10	0.0	99.99226361336136	1.3809368193811069E-9	0.02123657634567681	1.3616993460235923E-8	8.12115080829046E-8	9.270261158011293E-9	0.0	4.075843050779513E-10
39.0	103	22	1	4	11	0.50934283354459	non-ideal	9.112925643772506E-10	2.146550053625771E-10	0.0	99.99226361336136	1.386197884529062E-9	0.021668840621013458	1.4055850470234341E-8	8.35015080829046E-8	9.398269652007693E-9	0.0	4.1323960180926283E-10
40.0	103	22	1	4	11	0.4956127894396348	non-ideal	9.128391534980954E-10	2.109999651555505E-10	0.0	99.99226361336136	1.391071361853466E-9	0.022040134258979265	1.4495551640761729E-8	8.57915080829046E-8	9.525093268515912E-9	0.0	4.194797217667014E-10
41.0	103	22	1	4	11	0.48321175511412573	non-ideal	9.143490729977763E-10	2.077241636739936E-10	0.0	99.99226361336136	1.3955959819847625E-9	0.022218298421164975	1.493601038692776E-8	8.80815080829046E-8	9.650849517431438E-9	0.0	4.253933688425278E-10
42.0	103	22	1	4	11	0.4720007355732889	non-ideal	9.158257536828373E-10	2.04789780200583E-10	0.0	99.99226361336136	1.3998063382591736E-9	0.021904517126800492	1.5377147136536874E-8	9.037150808290459E-8	9.775644656925301E-9	0.0	4.317780412889747E-10
43.0	103	22	1	4	11	0.4618495886405507	non-ideal	9.172722748572287E-10	2.0216276592825145E-10	0.0	99.99226361336136	1.40373390584208E-9	0.022123320467177295	1.5818892234744745E-8	9.266150808290458E-8	9.89957383912457E-9	0.0	4.357883854019115E-10
44.0	103	22	1	4	11	0.45265030788638355	non-ideal	9.186913872038283E-10	1.9981246319306094E-10	0.0	99.99226361336136	1.4074068094829729E-9	0.02223176401210693	1.626118169070316E-8	9.495150808290458E-8	1.002272308274326E-8	0.0	4.3979069279820375E-10
45.0	103	22	1	4	11	0.4443017782205154	non-ideal	9.200855540684666E-10	1.9771127235195162E-10	0.0	99.99226361336136	1.410850446596477E-9	0.02242080697967239	1.6703958416434274E-8	9.724150808290459E-8	1.0145169759362185E-8	0.0	4.4502350912969516E-10
46.0	103	22	1	4	11	0.4367155637950427	non-ideal	9.214569768435567E-10	1.9583434369005598E-10	0.0	99.99226361336136	1.4140876127261085E-9	0.022006660296426415	1.714717053621891E-8	9.953150808290459E-8	1.0266983590240958E-8	0.0	4.492388056570575E-10
47.0	103	22	1	4	11	0.42981096537916424	non-ideal	9.228076344609044E-10	1.9415930468143215E-10	0.0	99.99226361336136	1.4171389843670278E-9	0.021643222943530233	1.7590772288460593E-8	1.0182150808290459E-7	1.0388227137955462E-8	0.0	4.536455115772576E-10
48.0	103	22	1	4	11	0.423519469384263	non-ideal	9.241392906355089E-10	1.926660117404661E-10	0.0	99.99226361336136	1.4200229361497006E-9	0.022106773553542243	1.8034721090261352E-8	1.0411150808290461E-7	1.0508957165111596E-8	0.0	4.573594121646026E-10
49.0	103	23	1	4	11	0.4177746685705873	non-ideal	9.254535312128624E-10	1.913363307087056E-10	0.0	99.99232405156224	1.4227562113352776E-9	0.02233571456526958	1.847897981189519E-8	1.0640150808290461E-7	1.0629224463632474E-8	0.0	4.6258637794031677E-10
50.0	103	23	1	4	11	0.4125217178987173	non-ideal	9.267517757498409E-10	1.9015394527270445E-10	0.0	99.99232405156224	1.4253537833322548E-9	0.022513298559088433	1.8923514387412666E-8	1.0869150808290461E-7	1.0749074758232357E-8	0.0	4.675793069069409E-10
51.0	103	23	1	4	11	0.4077092781660267	non-ideal	9.280352997807726E-10	1.8910414273320873E-10	0.0	99.99232405156224	1.427829202710365E-9	0.021981895314160456	1.936829457101798E-8	1.1098150808290462E-7	1.086854938894701E-8	0.0	4.706597254808277E-10
52.0	103	23	1	4	11	0.4032928839407216	non-ideal	9.293052478349383E-10	1.8817368630476327E-10	0.0	99.99232405156224	1.4301946233662941E-9	0.0216990126545338	1.9813292902672527E-8	1.1327150808290462E-7	1.0987685577982953E-8	0.0	4.751253969281701E-10
53.0	103	23	1	4	11	0.39923205686655894	non-ideal	9.30562646006221E-10	1.8735065992983748E-10	0.0	99.99232405156224	1.4324609787049256E-9	0.02215271439214774	2.0258484578180826E-8	1.1556150808290462E-7	1.1106516806300102E-8	0.0	4.78762991058219E-10
54.0	103	23	1	4	11	0.3954901765994896	non-ideal	9.318084169242682E-10	1.8662433502559633E-10	0.0	99.99232405156224	1.434638144559688E-9	0.02093546828445929	2.0703847480789207E-8	1.1785150808290462E-7	1.1225073193013862E-8	0.0	4.822423344202875E-10
55.0	103	23	1	4	11	0.3920352478824729	non-ideal	9.330433879795654E-10	1.859850519535516E-10	0.0	99.99232405156224	1.4367349636601882E-9	0.020559690558672374	2.114936148613465E-8	1.2014150808290452E-7	1.1343382012409599E-8	0.0	4.856049483438508E-10
56.0	103	23	1	4	11	0.3888377901908327	non-ideal	9.342683012543863E-10	1.8542411417579752E-10	0.0	99.99232405156224	1.4387594111408578E-9	0.020343983013161464	2.159500847348298E-8	1.2243150808290452E-7	1.1461467709562677E-8	0.0	4.885577427766752E-10
57.0	103	23	1	4	11	0.3858713822684721	non-ideal	9.35483825453467E-10	1.8493369159099162E-10	0.0	99.99232405156224	1.4407186971797326E-9	0.020385955884847224	2.2040772361812445E-8	1.2472150808290458E-7	1.1579352305354405E-8	0.0	4.924711370230916E-10
58.0	103	23	1	4	11	0.38311330126182264	non-ideal	9.366905636398722E-10	1.8450673434029027E-10	0.0	99.99232405156224	1.4426193158914967E-9	0.01991172232432358	2.2486638677510263E-8	1.2701150808290458E-7	1.1697055611946645E-8	0.0	4.958320771603366E-10
59.0	103	23	1	4	11	0.38054321079631526	non-ideal	9.378890553197113E-10	1.8413689530126853E-10	0.0	99.99232405156224	1.4444670460404167E-9	0.0195693179252067	2.2932594040063673E-8	1.2930150808290458E-7	1.1814595625586219E-8	0.0	4.984971632491905E-10
60.0	103	23	1	4	11	0.37814138481662984	non-ideal	9.390797889569316E-10	1.8381846023547762E-10	0.0	99.99232405156224	1.4462671739590144E-9	0.01932624198254315	2.337862687465932E-8	1.315915080829048E-7	1.1931988389813656E-8	0.0	5.00643880410217E-10
61.0	103	23	1	4	11	0.37589200145708734	non-ideal	9.402632027884114E-10	1.8354628372542513E-10	0.0	99.99232405156224	1.448024389164514E-9	0.019220227278625397	2.382472637963684E-8	1.3388150808290462E-7	1.2049248500273806E-8	0.0	5.041462800550848E-10
62.0	103	23	1	4	11	0.3737794594750922	non-ideal	9.414396915149566E-10	1.8331573376993315E-10	0.0	99.99232405156224	1.4497429349999898E-9	0.01944311888932627	2.4270882945385716E-8	1.3617150808290462E-7	1.2166389046832805E-8	0.0	5.042282801137967E-10
63.0	103	23	1	4	11	0.3717902352804309	non-ideal	9.426096133293993E-10	1.8312263968665898E-10	0.0	99.99232405156224	1.4514266713873608E-9	0.01965504481695111	2.4717088164368984E-8	1.3846150808290462E-7	1.2283421761929497E-8	0.0	5.066802909144701E-10
64.0	103	23	1	4	11	0.36991299562390245	non-ideal	9.437732895822857E-10	1.8296324631775692E-10	0.0	99.99232405156224	1.4530790046914357E-9	0.019347311803766715	2.516333407502149E-8	1.4075150808290462E-7	1.240035733680687E-8	0.0	5.085203533130028E-10
65.0	103	23	1	4	11	0.3681362750065047	non-ideal	9.449310101732233E-10	1.8283417324454445E-10	0.0	99.99232405156224	1.4547030327495074E-9	0.01967016758645992	2.5609613718344848E-8	1.4304150808290463E-7	1.2517205365483581E-8	0.0	5.120821628027602E-10
66.0	103	23	1	4	11	0.36645028712615557	non-ideal	9.46083037627825E-10	1.8273237655899943E-10	0.0	99.99232405156224	1.4563015478743074E-9	0.019445011413665985	2.6055920844629815E-8	1.4533150808290463E-7	1.2633974480701978E-8	0.0	5.144607451897133E-10
67.0	103	24	1	4	11	0.364846513618902	non-ideal	9.472296106254174E-10	1.8265511582281705E-10	0.0	99.99238448979962	1.457877076592475E-9	0.020108252919623447	2.6502249893279005E-8	1.4762150808290463E-7	1.2750672424348732E-8	0.0	5.183452059523263E-10
68.0	103	24	1	4	11	0.36331753376967824	non-ideal	9.483709447532014E-10	1.8259993624876574E-10	0.0	99.99238448979962	1.4594318676546638E-9	0.020447106601988202	2.694859573981575E-8	1.4991150808290463E-7	1.2867306091805842E-8	0.0	5.192770270753272E-10
69.0	103	24	1	4	11	0.36185614842139757	non-ideal	9.49507233217938E-10	1.825646039442521E-10	0.0	99.99238448979962	1.4609679182544152E-9	0.02138175686056915	2.7394953626725812E-8	1.5220150808290464E-7	1.2983882035952976E-8	0.0	5.22772471934421E-10
70.0	103	24	1	4	11	0.3604553669094358	non-ideal	9.506386542579843E-10	1.825471179791365E-10	0.0	99.99238448979962	1.4624871013152288E-9	0.021993031997451222	2.784131967383938E-8	1.5449150808290464E-7	1.3100405874066919E-8	0.0	5.237821305402715E-10
71.0	103	24	1	4	11	0.3591105341159489	non-ideal	9.5176536844055E-10	1.8254567753193727E-10	0.0	99.99238448979962	1.4639910410582261E-9	0.021711384946094314	2.8287690071235592E-8	1.5678150808290464E-7	1.321688280225698E-8	0.0	5.248024261809441E-10
72.0	103	24	1	4	11	0.35781612578020455	non-ideal	9.52887521140777E-10	1.825586618175715E-10	0.0	99.99238448979962	1.4654812053863141E-9	0.021424907423939526	2.8734061434557827E-8	1.5907150808290465E-7	1.3333317494374922E-8	0.0	5.260612162451038E-10
73.0	103	24	1	4	11	0.35656739189635545	non-ideal	9.540052466348936E-10	1.8258461138317271E-10	0.0	99.99238448979962	1.4669589564885788E-9	0.02122920220424107	2.9180430952675468E-8	1.6136150808290465E-7	1.3449714091062252E-8	0.0	5.280298760608974E-10
74.0	103	24	1	4	11	0.3553608722498932	non-ideal	9.551186659840846E-10	1.8262221209067096E-10	0.0	99.99238448979962	1.4684254700396459E-9	0.02109403339068751	2.9626795819931856E-8	1.6365150808290465E-7	1.356607642661502E-8	0.0	5.296300417313785E-10
75.0	103	24	1	4	11	0.35419242533603384	non-ideal	9.562278885864654E-10	1.8267028115569124E-10	0.0	99.99238448979962	1.4698818035612456E-9	0.020958522916077436	3.007315349391721E-8	1.6594150808290465E-7	1.3682407935585448E-8	0.0	5.307481824967176E-10
76.0	103	24	1	4	11	0.35305839340061207	non-ideal	9.573330164684798E-10	1.8272775358409512E-10	0.0	99.99238448979962	1.471328955909932E-9	0.02098871394305654	3.051950197328048E-8	1.6823150808290466E-7	1.3798711649550897E-8	0.0	5.331134943869541E-10
77.0	103	24	1	4	11	0.3519564763522709	non-ideal	9.584341424784463E-10	1.8279367030792572E-10	0.0	99.99238448979962	1.4727677871068764E-9	0.021046162024802025	3.096583925349037E-8	1.7052150808290466E-7	1.3914990388091085E-8	0.0	5.348865442420214E-10
78.0	103	24	1	4	11	0.3508837931474825	non-ideal	9.595313522016968E-10	1.8286716820716964E-10	0.0	99.99238448979962	1.4741990865636171E-9	0.02136991024729244	3.141216361236396E-8	1.7281150808290466E-7	1.4031246654604655E-8	0.0	5.356325158308538E-10
79.0	104	23	1	4	11	0.34983806626587877	non-ideal	9.606247233687783E-10	1.8294747005295106E-10	0.0	99.99232405156224	1.4756235421470988E-9	0.02099092623464986	3.1858473377949484E-8	1.7510150808290466E-7	1.4147482752235403E-8	0.0	5.387130107351869E-10
80.0	104	23	1	4	11	0.3488168238969542	non-ideal	9.61714328910479E-10	1.8303386357030851E-10	0.0	99.99232405156224	1.4770418111096375E-9	0.020518263643563395	3.230476725952527E-8	1.7739150808290467E-7	1.4263700832490703E-8	0.0	5.411855339254582E-10
81.0	104	23	1	4	11	0.34781856327210026	non-ideal	9.62800234092578E-10	1.8312573144205107E-10	0.0	99.99232405156224	1.4784544271082344E-9	0.020296752394257732	3.275104380277557E-8	1.7968150808290467E-7	1.4379902687631775E-8	0.0	5.452145812591439E-10
82.0	104	23	1	4	11	0.3468408630132097	non-ideal	9.638825011865537E-10	1.8322250793758138E-10	0.0	99.99232405156224	1.479861929802475E-9	0.019714166468934646	3.3197302041165516E-8	1.8197150808290467E-7	1.449608994548207E-8	0.0	5.475972094757515E-10
83.0	104	23	1	4	11	0.3458827882303698	non-ideal	9.649611882637364E-10	1.8332368216533175E-10	0.0	99.99232405156224	1.4812647858970009E-9	0.019693720064115083	3.3643540974316164E-8	1.8426150808290467E-7	1.461226410327603E-8	0.0	5.503715059455017E-10
84.0	104	23	1	4	11	0.34494301649395886	non-ideal	9.660363474025273E-10	1.8342879449458868E-10	0.0	99.99232405156224	1.482663375719734E-9	0.019842905407321594	3.408975950696376E-8	1.8655150808290468E-7	1.4728426606591058E-8	0.0	5.521501797187842E-10
85.0	104	23	1	4	11	0.3440196485975193	non-ideal	9.671080273590045E-10	1.835374312607001E-10	0.0	99.99232405156224	1.4840580744268326E-9	0.02044655127286957	3.4535956842915604E-8	1.8884150808290468E-7	1.4844578697747734E-8	0.0	5.549116877775308E-10
86.0	104	23	1	4	11	0.3431116354310452	non-ideal	9.681762747475113E-10	1.8364921980514977E-10	0.0	99.99232405156224	1.4854492310272226E-9	0.020761520149204862	3.498213232764634E-8	1.9113150808290468E-7	1.4960721473747305E-8	0.0	5.576262737949712E-10
87.0	104	23	1	4	11	0.34221830363084266	non-ideal	9.692411330893034E-10	1.8376382467622096E-10	0.0	99.99232405156224	1.4868371434539107E-9	0.021370542323234366	3.542828530209683E-8	1.9342150808290468E-7	1.5076855971771314E-8	0.0	5.600799334567987E-10
88.0	104	23	1	4	11	0.34133867350020797	non-ideal	9.703026431433778E-10	1.8388094406370373E-10	0.0	99.99232405156224	1.48822207907762E-9	0.021466628791974685	3.587441516324224E-8	1.957115080829047E-7	1.5192983117949752E-8	0.0	5.623541578167755E-10
89.0	104	23	1	4	11	0.34047186910847627	non-ideal	9.713608421752936E-10	1.8400030621024371E-10	0.0	99.99232405156224	1.4896042596652303E-9	0.021407225183034846	3.632052127978857E-8	1.980015080829047E-7	1.5309103798118907E-8	0.0	5.654387634683436E-10
90.0	104	23	1	4	11	0.3396167777855253	non-ideal	9.724157671884539E-10	1.841216665718522E-10	0.0	99.99232405156224	1.4909839310999445E-9	0.021800315327784946	3.6766603345489264E-8	2.002915080829047E-7	1.542521872165921E-8	0.0	5.669962108149779E-10
91.0	104	23	1	4	11	0.3387733216949331	non-ideal	9.734674513225768E-10	1.842448047659437E-10	0.0	99.99232405156224	1.4923612575214321E-9	0.02155128181947661	3.721266077147503E-8	2.025815080829047E-7	1.5541328643641452E-8	0.0	5.672037614339333E-10
92.0	104	23	1	4	11	0.33794026600073224	non-ideal	9.745159268340077E-10	1.8436952281442218E-10	0.0	99.99232405156224	1.4937364258388999E-9	0.021968767954375797	3.7658693254943746E-8	2.048715080829047E-7	1.5657434170489768E-8	0.0	5.699536146058453E-10
93.0	103	23	1	4	11	0.33711733083241047	non-ideal	9.755612247325416E-10	1.844956421983947E-10	0.0	99.99232405156224	1.4951095957686832E-9	0.02183073556741254	3.8104700489090297E-8	2.071615080829047E-7	1.577353587929767E-8	0.0	5.721180193606398E-10
94.0	103	23	1	4	11	0.33630411908648006	non-ideal	9.76603374012099E-10	1.8462300236258376E-10	0.0	99.99232405156224	1.4964808982005249E-9	0.022344511604291434	3.8550682123121794E-8	2.094515080829047E-7	1.588963430745511E-8	0.0	5.718846655856696E-10
95.0	103	23	1	4	11	0.33549998521976054	non-ideal	9.776424018726944E-10	1.8475145886847836E-10	0.0	99.99232405156224	1.4978504504504458E-9	0.022748030044335937	3.899663785285751E-8	2.117415080829047E-7	1.600572995099044E-8	0.0	5.728455283329582E-10
96.0	103	23	1	4	11	0.3347043536225093	non-ideal	9.786783356279326E-10	1.8488088165987312E-10	0.0	99.99232405156224	1.4992183824256434E-9	0.022944396414664725	3.944256754567697E-8	2.140315080829047E-7	1.6121823213462345E-8	0.0	5.726627124171741E-10
97.0	103	23	1	4	11	0.3339172621576756	non-ideal	9.797112003160768E-10	1.850111536011655E-10	0.0	99.99232405156224	1.5005847764519339E-9	0.023714222551409578	3.9888470890844354E-8	2.163215080829047E-7	1.6237914524720548E-8	0.0	5.744654616020633E-10
98.0	103	23	1	4	11	0.33313797869582007	non-ideal	9.807410210206318E-10	1.851421695028087E-10	0.0	99.99232405156224	1.5019497363770211E-9	0.023599781353031778	4.0334347799585454E-8	2.1861150808290471E-7	1.6354004234463478E-8	0.0	5.741816013278322E-10
99.0	103	23	1	4	11	0.3323665181427412	non-ideal	9.817678207582697E-10	1.8527383448159947E-10	0.0	99.99232405156224	1.5033133233311165E-9	0.02424663896440133	4.078019798937923E-8	2.2090150808290472E-7	1.647009269737899E-8	0.0	5.749422749750012E-10
100.0	103	23	1	4	11	0.33160221374492393	non-ideal	9.827916230898044E-10	1.8540606338570015E-10	0.0	99.99232405156224	1.504675629622376E-9	0.024586256749614465	4.122602144726956E-8	2.2319150808290472E-7	1.6586180189132102E-8	0.0	5.755132792042923E-10
101.0	103	23	1	4	11	0.3308452407423844	non-ideal	9.838124491163123E-10	1.8553877935096964E-10	0.0	99.99232405156224	1.506036689983517E-9	0.024244668671462476	4.167181788370672E-8	2.2548150808290472E-7	1.6702267042835696E-8	0.0	5.747021449203787E-10
102.0	103	23	1	4	11	0.3300948039578977	non-ideal	9.848303206305616E-10	1.856719135445476E-10	0.0	99.99232405156224	1.5073965821747332E-9	0.024026563574191626	4.211758731519341E-8	2.2777150808290472E-7	1.681835348014767E-8	0.0	5.738654324430593E-10
103.0	103	23	1	4	11	0.32935112571493563	non-ideal	9.858452582366274E-10	1.8580540369559992E-10	0.0	99.99232405156224	1.5087553473970775E-9	0.02385009322675318	4.256332959123941E-8	2.3006150808290473E-7	1.69344397535777E-8	0.0	5.757598131993004E-10
104.0	103	23	1	4	11	0.328613820562434	non-ideal	9.868572823626145E-10	1.859391940586376E-10	0.0	99.99232405156224	1.5101130359919511E-9	0.023694711757113896	4.300904466643544E-8	2.3235150808290473E-7	1.705052607273906E-8	0.0	5.770735390948256E-10
105.0	103	23	1	4	11	0.3278828302431851	non-ideal	9.878664125162571E-10	1.8607323436122034E-10	0.0	99.99232405156224	1.5114696804117794E-9	0.025189744264541607	4.3454732433765144E-8	2.3464150808290473E-7	1.7166612657443104E-8	0.0	5.804668368236623E-10
106.0	103	23	1	4	11	0.3271578552981977	non-ideal	9.888726675954116E-10	1.8620747948179287E-10	0.0	99.99232405156224	1.5128253125404419E-9	0.026209100349795553	4.390039281301833E-8	2.3693150808290474E-7	1.7282699694658996E-8	0.0	5.829950954785206E-10
107.0	103	23	1	4	11	0.32643869633322836	non-ideal	9.89876066867293E-10	1.863418887955401E-10	0.0	99.99232405156224	1.5141799786541752E-9	0.026926431068869206	4.4346025836915976E-8	2.3922150808290474E-7	1.739878732683492E-8	0.0	5.855710892943761E-10
108.0	103	23	1	4	11	0.3257254714874237	non-ideal	9.908766279755787E-10	1.864764257233661E-10	0.0	99.99232405156224	1.515533682904596E-9	0.027562255013905655	4.479163133325103E-8	2.4151150808290474E-7	1.7514875758155297E-8	0.0	5.888285896053733E-10
109.0	103	23	1	4	11	0.3250176522219743	non-ideal	9.918743688067812E-10	1.8661105759300772E-10	0.0	99.99232405156224	1.5168864593077483E-9	0.027852825146487303	4.5237209327144374E-8	2.4380150808290474E-7	1.7630965119887273E-8	0.0	5.899605413918068E-10
110.0	102	24	1	4	11	0.32431531521327783	non-ideal	9.92869306880162E-10	1.86745754800612E-10	0.0	99.99238448979962	1.5182383287371127E-9	0.02813513764006915	4.5682759785340526E-8	2.4609150808290475E-7	1.7747055547246505E-8	0.0	5.906785956769096E-10
111.0	102	24	1	4	11	0.3236183392328851	non-ideal	9.938614594442103E-10	1.8688050377693556E-10	0.0	99.99238448979962	1.5195893086439765E-9	0.029058662163107	4.612828268903439E-8	2.4838150808290475E-7	1.7863147024874813E-8	0.0	5.90381542368056E-10
112.0	102	24	1	4	11	0.3229266343304105	non-ideal	9.948508434160375E-10	1.8701526774372396E-10	0.0	99.99238448979962	1.5209394158113466E-9	0.029729711582267046	4.657377801584993E-8	2.5067150808290475E-7	1.7979239814123433E-8	0.0	5.921273507351003E-10
113.0	102	24	1	4	11	0.32224009078866095	non-ideal	9.958374753386514E-10	1.8715002418139922E-10	0.0	99.99238448979962	1.5222886615116645E-9	0.030356578406874585	4.7019245729756174E-8	2.5296150808290475E-7	1.8095334037000505E-8	0.0	5.935750981328332E-10
114.0	102	24	1	4	11	0.32155858486624417	non-ideal	9.96821371423345E-10	1.8728475402722157E-10	0.0	99.99238448979962	1.523637057446103E-9	0.03090209268586017	4.7464685827167574E-8	2.5525150808290476E-7	1.8211429802294945E-8	0.0	5.934308245868316E-10
115.0	102	24	1	4	11	0.32088200649225895	non-ideal	9.97802547757652E-10	1.8741944015623823E-10	0.0	99.99238448979962	1.524984615554659E-9	0.031098807392490657	4.791009831361397E-8	2.5754150808290476E-7	1.8327527203213436E-8	0.0	5.931801265666205E-10
116.0	102	24	1	4	11	0.32021031334845174	non-ideal	9.987810201136057E-10	1.8755406719741386E-10	0.0	99.99238448979962	1.5263313419776453E-9	0.029600892085806005	4.83554831761579E-8	2.5983150808290476E-7	1.844362633898236E-8	0.0	5.917493279550149E-10
117.0	102	24	1	4	11	0.31954340060656017	non-ideal	9.997568039148902E-10	1.8768862138621244E-10	0.0	99.99238448979962	1.5276772425559223E-9	0.02904646788158508	4.880084040097104E-8	2.6212150808290476E-7	1.855972728562006E-8	0.0	5.914787853048413E-10
118.0	102	24	1	4	11	0.31888115259467276	non-ideal	1.0007299145908296E-9	1.8782309036701615E-10	0.0	99.99238448979962	1.529022326206443E-9	0.02813066973892739	4.924617001621365E-8	2.6441150808290477E-7	1.867583012682508E-8	0.0	5.906210152828526E-10
119.0	102	24	1	4	11	0.31822356924996387	non-ideal	1.001700367388827E-9	1.879574630523691E-10	0.0	99.99238448979962	1.5303665980672591E-9	0.027958011042819322	4.969147202885877E-8	2.6670150808290477E-7	1.8791934936510516E-8	0.0	5.920443865115891E-10
120.0	102	24	1	4	11	0.31757058936807325	non-ideal	1.0026681770434476E-9	1.880917295425831E-10	0.0	99.99238448979962	1.531710056542908E-9	0.02779923071579765	5.0136746413112096E-8	2.6899150808290477E-7	1.8908041793333513E-8	0.0	5.917087305087475E-10
