# Supplementary material for: Multiscale Multiobjective Systems Analysis (MiMoSA): an advanced metabolic modeling framework for complex systems
Source: Sci Rep. 2019 Nov 18;9:16948. doi: 10.1038/s41598-019-53188-0 (PMC6861322; doi:10.1038/s41598-019-53188-0)
Supplement: Supplementary file 2 — Supplemental File 1 [file 41598_2019_53188_MOESM2_ESM.zip › iTery101/.temp/iTery101/data/bio10_0/Attributes_Cell_Photoautotroph_1.csv]

Time Step	x	y	Filament Name	Position in Filament	Filament length	Efficiency	Regime	no3	hco3	biomass	nh4	photon	n2	cyanophycin	co2	glycogen	o2	urea
1.0	61	12	1	1	11	0.0	non-ideal	0.0	1.790472377356151E-9	1.6353799386738966E-9	2.1698106259018803E-10	99.99165923336191	4.819012529432691E-10	4.1262559376790845E-10	0.0	2.8540385861571347E-9	0.27300027423719103	0.0
2.0	61	12	1	1	11	1.0815851783112522	non-ideal	0.0	3.610973223815854E-9	1.6361541930483165E-9	1.2176181352234557E-10	99.99165923336191	9.987628551011908E-10	2.3070986704371306E-10	0.0	1.6652158867779725E-9	0.2745003274488536	0.0
3.0	61	12	1	1	11	0.9607470194760815	non-ideal	0.0	5.722364713659051E-9	1.6369373985161519E-9	1.3244816011000697E-10	99.99165923336191	1.4382175840450604E-9	2.249435140260205E-10	0.0	1.6415169083900179E-9	0.30655403320276636	0.0
4.0	61	12	1	1	11	0.9744746405321645	non-ideal	0.0	8.132928657565972E-9	1.6378060410865999E-9	1.7350057790022122E-10	99.99165923336191	1.7111039143438528E-9	2.825851129292108E-10	0.0	1.5759730055729455E-9	0.32660346186262224	0.0
5.0	61	12	1	1	11	1.083727591967251	non-ideal	0.0	1.0429572471463012E-8	1.6387331961076317E-9	1.8889220073316694E-10	99.99165923336191	1.9906465147613495E-9	3.373227932370112E-10	1.084430584892951E-10	1.512256925107877E-9	0.3432408843627538	1.277020135060896E-11
6.0	61	12	1	1	11	1.1602355759137433	non-ideal	0.0	1.2511526072715116E-8	1.639687012408559E-9	2.586190185008677E-10	99.99165923336191	2.2429854622174904E-9	4.01434552979033E-10	7.722565992096464E-10	1.4143653734765456E-9	0.36103956618194805	1.4501006075183472E-12
7.0	61	12	1	1	11	1.1974671115930033	non-ideal	0.0	1.4593344383993897E-8	1.6406650080104286E-9	3.060583719939019E-10	99.99165923336191	2.502225093109441E-9	4.625058643511076E-10	1.378855350814293E-9	1.3228500538056937E-9	0.3712637712684178	1.2483696803097423E-12
8.0	61	12	1	1	11	1.2319213475754833	non-ideal	0.0	1.6675162565969655E-8	1.6416652543225093E-9	3.523289381260334E-10	99.99165923336191	2.770997792405095E-9	5.196006953422565E-10	1.928696686864512E-9	1.2393806475739904E-9	0.3831558203335598	1.0787432160230436E-12
9.0	61	12	1	1	11	1.2642671031297712	non-ideal	0.0	1.8756980747788043E-8	1.6426859862236924E-9	3.972388338726203E-10	99.99165923336191	3.0493273305787214E-9	5.731821619420907E-10	2.426696129999126E-9	1.1632639224016276E-9	0.38185436955880886	2.1496739961369724E-13
10.0	61	12	1	1	11	1.294688071159899	non-ideal	0.0	2.0838798929606444E-8	1.6437254752057693E-9	4.40666414841814E-10	99.99165923336191	3.3355808620113412E-9	6.233732366606717E-10	2.8784232952540515E-9	1.0938183584519197E-9	0.3867906003714648	6.077843220860231E-14
11.0	61	12	1	1	11	1.323208104399271	non-ideal	0.0	2.292061711142443E-8	1.6447820473358928E-9	4.82512005301268E-10	99.99165923336191	3.6285771213483254E-9	6.703187775353598E-10	3.288505458190051E-9	1.0304650954479857E-9	0.38967045464822064	5.34324513810476E-14
12.0	61	12	1	1	11	1.3498730496557905	non-ideal	0.0	2.5002435293242615E-8	1.6458542023092725E-9	5.226525118587198E-10	99.99165923336191	3.92823584233177E-9	7.144477685107908E-10	3.6596842081841932E-9	9.727033344937372E-10	0.3901722685429895	4.675129653425111E-14
13.0	61	12	1	1	11	1.3748810431990182	non-ideal	0.0	2.7084253475060798E-8	1.6469405443393302E-9	5.614223660994899E-10	99.99165923336191	4.2339725697372065E-9	7.560056642693449E-10	3.995251079206006E-9	9.200560685720718E-10	0.4041236056760594	2.578622196279529E-14
14.0	61	12	1	1	11	1.3983439486385378	non-ideal	0.0	2.916607165687898E-8	1.648039713660739E-9	5.992946452480094E-10	99.99165923336191	4.5456535158125056E-9	7.950516805671531E-10	4.299905645720753E-9	8.720793064256691E-10	0.3962728466553315	2.187642574580324E-14
15.0	61	12	1	1	11	1.4202864095121854	non-ideal	0.0	3.124788983869717E-8	1.6491503670991306E-9	6.348538624960245E-10	99.99165923336191	4.863334031326582E-9	8.315810913390076E-10	4.578582938826631E-9	8.283639472920973E-10	0.4048135350034608	2.224474436843914E-14
16.0	61	12	1	1	11	1.440707625690456	non-ideal	0.0	3.332970802051536E-8	1.650271264404883E-9	6.688241049548872E-10	99.99165923336191	5.18651037332227E-9	8.658056359247634E-10	4.833503262146287E-9	7.885499286585778E-10	0.3977684312399096	2.1562965964659023E-14
17.0	106	21	1	1	11	1.4597185929817693	non-ideal	0.0	3.541152620233354E-8	1.6514011760129824E-9	6.895158694352405E-10	99.99220317519703	5.515411177146678E-9	8.976635524533339E-10	5.069486179860305E-9	7.522870874868013E-10	0.16945398966473446	9.80954235436783E-15
18.0	106	21	1	1	11	1.477311389943408	non-ideal	0.0	3.770150808604223E-8	1.652538941879762E-9	7.142287851717428E-10	99.99220317519703	5.893450037326727E-9	9.27317511979897E-10	5.30094727302585E-9	7.192684602242547E-10	0.12024385092619884	3.921461445633309E-15
19.0	106	21	1	1	11	1.4935547509736367	non-ideal	0.0	3.99915080829075E-8	1.6536834456152914E-9	7.392661634107903E-10	99.99220317519703	6.276821406074557E-9	9.547839839268404E-10	5.518844525578391E-9	6.892030570796821E-10	0.10438371179982675	3.344577650044253E-15
20.0	106	21	1	1	11	1.5084843638689414	non-ideal	0.0	4.228150808290456E-8	1.6548356265488472E-9	7.652741961632907E-10	99.99220317519703	6.652671464809146E-9	9.847333349480409E-10	5.739289346326392E-9	6.568614982840436E-10	0.08736937872075777	3.1412549090911567E-15
21.0	106	21	1	1	11	1.5247991529084284	non-ideal	0.0	4.457150808290456E-8	1.6559942904365872E-9	7.902212040104383E-10	99.99220317519703	7.034550696657913E-9	1.012241351427219E-9	5.951124571646079E-9	6.272659851298136E-10	0.07756411065094043	2.728065564610105E-15
22.0	106	21	1	1	11	1.5396864864207582	non-ideal	0.0	4.686150808290456E-8	1.6571581637388603E-9	8.122877443899525E-10	99.99220317519703	7.423137188618198E-9	1.0370839019579341E-9	6.153822033447682E-9	6.006526817220379E-10	0.05924245652368194	2.1755467003191374E-15
23.0	106	21	1	1	11	1.5530166512529886	non-ideal	0.0	4.9151508082904545E-8	1.658326120925043E-9	8.35221744794886E-10	99.99220317519703	7.81765096634684E-9	1.0595661590964968E-9	6.347833527493251E-9	5.767305585318023E-10	0.05855747725026279	2.1660151088243962E-15
24.0	106	21	1	1	11	1.5649616041240026	non-ideal	0.0	5.144150808290455E-8	1.6594971588812683E-9	8.567865919665981E-10	99.99220317519703	8.217477358291125E-9	1.0799311118367219E-9	6.534005588471159E-9	5.55226041754947E-10	0.05593279682728288	2.181869752474061E-15
25.0	106	21	1	1	11	1.5756623474557607	non-ideal	0.0	5.3731508082904584E-8	1.6606703806956416E-9	8.751965914095263E-10	99.99220317519703	8.622091485427657E-9	1.0983869791604118E-9	6.713154224119128E-9	5.358974739090875E-10	0.04914982236840295	1.9024127195105398E-15
26.0	106	21	1	1	11	1.585240892506162	non-ideal	0.0	5.6021508082904586E-8	1.6618449861335742E-9	8.949597333576174E-10	99.99220317519703	9.031012931453405E-9	1.1151242040368638E-9	6.885981917048364E-9	5.185276400770028E-10	0.05366742155060475	2.0914550895882453E-15
27.0	106	21	1	1	11	1.5938089070618626	non-ideal	0.0	5.831150808290459E-8	1.6630202620858065E-9	9.132131028025455E-10	99.99220317519703	9.443807638041939E-9	1.1303146686185227E-9	7.053116455459297E-9	5.029209506642612E-10	0.048920801933697224	1.8750307716156876E-15
28.0	106	21	1	1	11	1.6014674501059984	non-ideal	0.0	6.060150808290458E-8	1.6641955736578371E-9	9.311030134722703E-10	99.99220317519703	9.860085990346954E-9	1.1441128252086375E-9	7.21512523011491E-9	4.889013972639898E-10	0.05419365365559471	1.899544857456352E-15
29.0	106	21	1	1	11	1.608307601169	non-ideal	0.0	6.289150808290459E-8	1.665370356174329E-9	9.480608373226856E-10	99.99220317519703	1.0279497251179954E-8	1.1566575948867672E-9	7.372519411111342E-9	4.763105765191769E-10	0.055051804599975475	1.9528439751006236E-15
30.0	106	22	1	1	11	1.6144114751539038	non-ideal	0.0	6.518150808290459E-8	1.666544108971336E-9	9.636061071879474E-10	99.99226361336136	1.0701725730278122E-8	1.1680740445423187E-9	7.525757255930495E-9	4.6500605028164953E-10	0.05582565228789403	1.9005590573886614E-15
31.0	106	22	1	1	11	1.6198544653768776	non-ideal	0.0	6.747150808290459E-8	1.6677163860138354E-9	9.767668242574023E-10	99.99226361336136	1.1126487436637083E-8	1.178474765474656E-9	7.675255800135049E-9	4.5485923179504045E-10	0.05040308791509497	1.7305871009700998E-15
32.0	106	22	1	1	11	1.6247006710821363	non-ideal	0.0	6.97615080829046E-8	1.6688867929666892E-9	9.917835388779538E-10	99.99226361336136	1.1553526585755306E-8	1.187961072119393E-9	7.821386319781971E-9	4.4575472491367305E-10	0.05587144282037372	1.7611669837178128E-15
33.0	106	22	1	1	11	1.6290115858975402	non-ideal	0.0	7.20515080829046E-8	1.6700549809691239E-9	1.0049599055438914E-9	99.99226361336136	1.1982612998775278E-8	1.1966241803748976E-9	7.964484287012268E-9	4.37588544703738E-10	0.05678119290406131	1.681196521331619E-15
34.0	106	22	1	1	11	1.6328414167207383	non-ideal	0.0	7.43415080829046E-8	1.6712206419029665E-9	1.0166864289422595E-9	99.99226361336136	1.2413539436498274E-8	1.2045461888472445E-9	8.104851786146895E-9	4.3026708180673795E-10	0.056330754045499316	1.6220986589917095E-15
35.0	106	22	1	1	11	1.6362389847062617	non-ideal	0.0	7.663150808290459E-8	1.672383504142642E-9	1.0301676189079097E-9	99.99226361336136	1.284611939564295E-8	1.2118010043067622E-9	8.242760803593466E-9	4.2370606819220385E-10	0.06402158492306316	1.7538254989448411E-15
36.0	106	22	1	1	11	1.639248256426806	non-ideal	0.0	7.892150808290459E-8	1.673543328736614E-9	1.0385294806137454E-9	99.99226361336136	1.3280185013421182E-8	1.2184551622559981E-9	8.378456210445535E-9	4.178296426807401E-10	0.05861801658056795	1.4674405752217714E-15
37.0	106	22	1	1	11	1.6419088197585905	non-ideal	0.0	8.12115080829046E-8	1.6746999059766409E-9	1.051757223189939E-9	99.99226361336136	1.3715585136893483E-8	1.2245685606771078E-9	8.512158422189882E-9	4.1256951110948556E-10	0.06554788538202083	1.6636664202130642E-15
38.0	106	22	1	1	11	1.644256312370966	non-ideal	0.0	8.35015080829046E-8	1.6758530523153533E-9	1.0605509742051153E-9	99.99226361336136	1.4152183683358362E-8	1.2301951157105949E-9	8.644065929321954E-9	4.07864190054744E-10	0.06625260858097695	1.6172874177869546E-15
39.0	106	22	1	1	11	1.6463228072984275	non-ideal	0.0	8.57915080829046E-8	1.6770026076005248E-9	1.0693515975142434E-9	99.99226361336136	1.4589858184859713E-8	1.2353833606216227E-9	8.774357519695373E-9	4.0365832710493557E-10	0.06655424609739646	1.6119238869253415E-15
40.0	106	22	1	1	11	1.6481371655035726	non-ideal	0.0	8.80815080829046E-8	1.6781484325968755E-9	1.0787408175909255E-9	99.99226361336136	1.5028498313852313E-8	1.2401769925744286E-9	8.903194050878623E-9	3.99902089749458E-10	0.06682688111148165	1.5883704538881703E-15
41.0	106	22	1	1	11	1.6497253578975546	non-ideal	0.0	9.03715080829046E-8	1.6792904067635196E-9	1.0846084823441243E-9	99.99226361336136	1.546800484962097E-8	1.244615355298635E-9	9.030720419929413E-9	3.965506143027576E-10	0.059401054693624875	1.3537926091704747E-15
42.0	106	22	1	1	11	1.6511107518262487	non-ideal	0.0	9.26615080829046E-8	1.6804284262590858E-9	1.0962035191265175E-9	99.99226361336136	1.5908288396677336E-8	1.2487338665601588E-9	9.15706703471879E-9	3.935635099505208E-10	0.06701401399316138	1.4801824131130734E-15
43.0	106	22	1	1	11	1.6523143664745046	non-ideal	0.0	9.495150808290458E-8	1.681562402153169E-9	1.1026506437176781E-9	99.99226361336136	1.634926853940275E-8	1.2525644081642216E-9	9.282351407519448E-9	3.909044124183533E-10	0.06668068799705656	1.4513563454414123E-15
44.0	106	22	1	1	11	1.6533551057267124	non-ideal	0.0	9.724150808290459E-8	1.682692258822913E-9	1.1091729948014268E-9	99.99226361336136	1.679087278449215E-8	1.2561356763623024E-9	9.406679296721618E-9	3.885405822792334E-10	0.06704157391168292	1.402873447656368E-15
45.0	106	22	1	1	11	1.6542499678704106	non-ideal	0.0	9.953150808290459E-8	1.683817932519334E-9	1.1134837986696106E-9	99.99226361336136	1.7233035950992207E-8	1.259473508591681E-9	9.530145987895673E-9	3.864425439125823E-10	0.06003473233778788	1.2143803976774968E-15
46.0	106	22	1	1	11	1.655014239808414	non-ideal	0.0	1.0182150808290462E-7	1.6849393700842248E-9	1.1195881148220125E-9	99.99226361336136	1.7675699319464616E-8	1.2626011722361517E-9	9.652837184999056E-9	3.845837604552815E-10	0.05919819367034022	1.220620553642106E-15
47.0	106	22	1	1	11	1.6556616696102486	non-ideal	0.0	1.0411150808290454E-7	1.6860565277993235E-9	1.1288776740467641E-9	99.99226361336136	1.8118810094239513E-8	1.2655396151567815E-9	9.774830119928404E-9	3.8294034027960053E-10	0.06733976014919624	1.3051327163675439E-15
48.0	106	22	1	1	11	1.656204617825034	non-ideal	0.0	1.064015080829046E-7	1.6871693703518024E-9	1.1343624266565422E-9	99.99226361336136	1.8562320647386998E-8	1.2683076834595474E-9	9.896194339556302E-9	3.814907724031948E-10	0.06693230214960179	1.263366903300812E-15
49.0	106	23	1	1	11	1.6566541902914889	non-ideal	0.0	1.086915080829046E-7	1.6882778707994962E-9	1.1412654741786096E-9	99.99232405156224	1.9006188187644577E-8	1.270922349209752E-9	1.0016990875436665E-8	3.802158265491886E-10	0.06707415907274977	1.2694265194230664E-15
50.0	106	23	1	1	11	1.657021696134905	non-ideal	0.0	1.109815080829046E-7	1.6893820070789929E-9	1.1445038100998464E-9	99.99232405156224	1.9450374134312104E-8	1.2733988919315252E-9	1.0137279210679825E-8	3.79097807201429E-10	0.05990294165663383	1.0633383169623972E-15
51.0	106	23	1	1	11	1.657313458824919	non-ideal	0.0	1.132715080829046E-7	1.6904817639440986E-9	1.1491875019414908E-9	99.99232405156224	1.9894843809575916E-8	1.2757510738310296E-9	1.0257108626141252E-8	3.781211399471175E-10	0.05916431473985074	1.0792623304411853E-15
52.0	106	23	1	1	11	1.6575388726937805	non-ideal	0.0	1.1556150808290461E-7	1.6915771314057514E-9	1.1584903661089817E-9	99.99232405156224	2.033956594886387E-8	1.2779912713254563E-9	1.0376524891463832E-8	3.772716908491451E-10	0.06703645991070596	1.1562758331291068E-15
53.0	106	23	1	1	11	1.6577051811538355	non-ideal	0.0	1.1785150808290461E-7	1.6926681041434948E-9	1.1579178405516591E-9	99.99232405156224	2.07845124048271E-8	1.2801306352181745E-9	1.049556916054385E-8	3.7653673436315464E-10	0.054893852137123125	0.0
54.0	106	23	1	1	11	1.657818896101562	non-ideal	0.0	1.201415080829046E-7	1.6937546809758236E-9	1.1654286911736609E-9	99.99232405156224	2.1229657861435494E-8	1.2821792024931064E-9	1.0614278517498173E-8	3.7590481414584493E-10	0.059277843905423636	0.0
55.0	106	23	1	1	11	1.6578858666264447	non-ideal	0.0	1.2243150808290452E-7	1.6948368643842386E-9	1.169936662033334E-9	99.99232405156224	2.167497952740295E-8	1.2841459992697758E-9	1.0732686433650909E-8	3.7536561510229714E-10	0.05893754231480404	0.0
56.0	106	23	1	1	11	1.65791134222483	non-ideal	0.0	1.2472150808290453E-7	1.6959146600946696E-9	1.1740186957904585E-9	99.99232405156224	2.2120456886757246E-8	1.2860391657621263E-9	1.0850822933441788E-8	3.749098513811869E-10	0.05896735377431765	0.0
57.0	106	23	1	1	11	1.6579000438560465	non-ideal	0.0	1.2701150808290458E-7	1.6969880766959857E-9	1.1763560625098753E-9	99.99232405156224	2.256607146260653E-8	1.287866019495252E-9	1.0968715133365449E-8	3.7452916187777995E-10	0.053310561979887344	0.0
58.0	106	23	1	1	11	1.6578562060675262	non-ideal	0.0	1.2930150808290458E-7	1.6980571253026014E-9	1.1809808900031758E-9	99.99232405156224	2.3011806618179447E-8	1.2896331497944543E-9	1.108638743375534E-8	3.742160190346435E-10	0.052764820994225754	0.0
59.0	106	23	1	1	11	1.6577836315165753	non-ideal	0.0	1.315915080829046E-7	1.6991218192526699E-9	1.184830462131601E-9	99.99232405156224	2.3457647411587544E-8	1.2913464894597906E-9	1.1203861834962676E-8	3.739636456970852E-10	0.05241471776767265	0.0
60.0	106	23	1	1	11	1.6576857340919795	non-ideal	0.0	1.338815080829046E-7	1.7001821738381747E-9	1.188019356062893E-9	99.99232405156224	2.3903580382818286E-8	1.2930113793838762E-9	1.1321158139339324E-8	3.7376594024987084E-10	0.052228403018798206	0.0
61.0	106	23	1	1	11	1.6575655777568503	non-ideal	0.0	1.3617150808290462E-7	1.7012382060625724E-9	1.1953922405790004E-9	99.99232405156224	2.4349593403090012E-8	1.2946326231647525E-9	1.1438294203150328E-8	3.736174089433131E-10	0.05777745297328977	0.0
62.0	106	23	1	1	11	1.6574259099068183	non-ideal	0.0	1.3846150808290462E-7	1.702289934425875E-9	1.1967794306427477E-9	99.99232405156224	2.4795675545914936E-8	1.2962145460743357E-9	1.1555286090633104E-8	3.735131057658101E-10	0.05783993635279483	0.0
63.0	106	23	1	1	11	1.6572691957119565	non-ideal	0.0	1.4075150808290462E-7	1.7033373787332992E-9	1.197081685143488E-9	99.99232405156224	2.5241817012267035E-8	1.2977610448067008E-9	1.1672148276980923E-8	3.734485779354742E-10	0.05249061658831322	0.0
64.0	106	23	1	1	11	1.6570976474922288	non-ideal	0.0	1.4304150808290463E-7	1.7043805599215397E-9	1.2029371825977502E-9	99.99232405156224	2.568800892881019E-8	1.2992756196340336E-9	1.1788893809024765E-8	3.734198160386836E-10	0.057690915486703506	0.0
65.0	106	23	1	1	11	1.6569132456454791	non-ideal	0.0	1.4533150808290463E-7	1.7054194999080526E-9	1.2043644165942695E-9	99.99232405156224	2.6134243383969834E-8	1.300761429573525E-9	1.190553444455291E-8	3.7342321096051077E-10	0.0525299697409693	0.0
66.0	106	23	1	1	11	1.6567177689140606	non-ideal	0.0	1.4762150808290463E-7	1.7064542214522657E-9	1.2101326018972858E-9	99.99232405156224	2.658051320413263E-8	1.3022213106461649E-9	1.2022080782157406E-8	3.734555128197603E-10	0.05678813359901429	0.0
67.0	106	24	1	1	11	1.6565128078885683	non-ideal	0.0	1.4991150808290463E-7	1.7074847488534202E-9	1.2149216659557303E-9	99.99238448979962	2.7026811936870552E-8	1.3036578180109094E-9	1.2138540698585509E-8	3.735139337275074E-10	0.05756222480666878	0.0
68.0	106	24	1	1	11	1.6563011045075302	non-ideal	0.0	1.5220150808290464E-7	1.7085111053774398E-9	1.2211732259940352E-9	99.99238448979962	2.7473133797388214E-8	1.3050732514480592E-9	1.2254925953217711E-8	3.7359557704760885E-10	0.06548091404109342	0.0
69.0	106	24	1	1	11	1.6560813006856516	non-ideal	0.0	1.5449150808290464E-7	1.7095333156323469E-9	1.2256389788831555E-9	99.99238448979962	2.7919473575674883E-8	1.3064696794939776E-9	1.237124280896807E-8	3.7369819608980486E-10	0.06671057633432959	0.0
70.0	106	24	1	1	11	1.6558558568804633	non-ideal	0.0	1.5678150808290464E-7	1.7105514046550975E-9	1.2231056929049474E-9	99.99238448979962	2.8365826560455766E-8	1.3078489632090636E-9	1.2487498239451547E-8	3.738196558416533E-10	0.05928561695789694	0.0
71.0	106	24	1	1	11	1.6556257942609753	non-ideal	0.0	1.5907150808290465E-7	1.7115653978354465E-9	1.225054991996926E-9	99.99238448979962	2.8812188537478302E-8	1.3092127791544153E-9	1.2603698552181934E-8	3.7395803320248556E-10	0.059120141419306944	0.0
72.0	106	24	1	1	11	1.655392026597204	non-ideal	0.0	1.6136150808290465E-7	1.7125753208468743E-9	1.2272706074929058E-9	99.99238448979962	2.925855570739876E-8	1.3105626331535454E-9	1.271984943516476E-8	3.7411159759628123E-10	0.05867634149221044	0.0
73.0	106	24	1	1	11	1.6551553689593885	non-ideal	0.0	1.6365150808290465E-7	1.7135811995866686E-9	1.230075988059596E-9	99.99238448979962	2.9704924669718123E-8	1.3118998828256799E-9	1.2835956010305988E-8	3.7427879129434437E-10	0.05844404127364262	0.0
74.0	106	24	1	1	11	1.6549165501632186	non-ideal	0.0	1.6594150808290465E-7	1.7145830601218398E-9	1.2323515739178874E-9	99.99238448979962	3.015129236817435E-8	1.3132257490146264E-9	1.2952022902620586E-8	3.7445821190757047E-10	0.05836388526872543	0.0
75.0	106	24	1	1	11	1.6546762201268141	non-ideal	0.0	1.6823150808290466E-7	1.715580928640656E-9	1.2347162661197797E-9	99.99238448979962	3.0597656017109036E-8	1.314541327658894E-9	1.3068054262781975E-8	3.7464859671540037E-10	0.05850822189477796	0.0
76.0	106	24	1	1	11	1.6544349571182786	non-ideal	0.0	1.7052150808290466E-7	1.7165748314103014E-9	1.237777586229763E-9	99.99238448979962	3.104401312785998E-8	1.3158476047182064E-9	1.3184053851861036E-8	3.7484880899208247E-10	0.05877031009216798	0.0
77.0	106	24	1	1	11	1.654193276096231	non-ideal	0.0	1.7281150808290466E-7	1.7175647947394832E-9	1.2453793830845385E-9	99.99238448979962	3.149036147957809E-8	1.3171454675507766E-9	1.3300025072406371E-8	3.750578254254289E-10	0.06587464179317153	0.0
78.0	106	24	1	1	11	1.6539516353425474	non-ideal	0.0	1.7510150808290466E-7	1.7185508449454565E-9	1.242092595627679E-9	99.99238448979962	3.193669906765465E-8	1.3184357151655884E-9	1.3415970980187039E-8	3.7527472484242865E-10	0.058606705580142415	0.0
79.0	107	23	1	1	11	1.6537104424254199	non-ideal	0.0	1.7739150808290467E-7	1.719533007545309E-9	1.2465741139217558E-9	99.99232405156224	3.238302408380101E-8	1.3197190648517179E-9	1.3531896001664885E-8	3.754985390417767E-10	0.059367122644353634	0.0
80.0	107	23	1	1	11	1.6534687469599456	non-ideal	0.0	1.7968150808290467E-7	1.7205113095752305E-9	1.2499897901880635E-9	99.99232405156224	3.2829334914743785E-8	1.320996164978365E-9	1.3647799435334942E-8	3.7572878638314966E-10	0.05882886810446682	0.0
81.0	107	23	1	1	11	1.6532294955158442	non-ideal	0.0	1.8197150808290467E-7	1.7214857772148304E-9	1.2511485084177883E-9	99.99232405156224	3.3275630112897714E-8	1.322267593970061E-9	1.3763685063884216E-8	3.759646689387872E-10	0.05334273501736986	0.0
82.0	107	23	1	1	11	1.6529916565747318	non-ideal	0.0	1.8426150808290467E-7	1.72245643655331E-9	1.2578789679649857E-9	99.99232405156224	3.372190836148333E-8	1.3235338710626398E-9	1.387955492760263E-8	3.7620558156357427E-10	0.05805410179698101	0.0
83.0	107	23	1	1	11	1.6527554789625454	non-ideal	0.0	1.8655150808290468E-7	1.7234233135729846E-9	1.2615867732377593E-9	99.99232405156224	3.4168168496759425E-8	1.3247954673335098E-9	1.3995410840905429E-8	3.7645098091252316E-10	0.05840749346646802	0.0
84.0	107	23	1	1	11	1.652521183587827	non-ideal	0.0	1.8884150808290468E-7	1.7243864341330132E-9	1.2603437553368826E-9	99.99232405156224	3.46144094657727E-8	1.3260528026388865E-9	1.4111254473146056E-8	3.767003767298227E-10	0.05299101498421243	0.0
85.0	107	23	1	1	11	1.652288963134809	non-ideal	0.0	1.9113150808290468E-7	1.7253458239562792E-9	1.2639525772328764E-9	99.99232405156224	3.5060630324749825E-8	1.3273062552525052E-9	1.422708732734449E-8	3.769533276694432E-10	0.05340323915316015	0.0
86.0	107	23	1	1	11	1.6520589868280335	non-ideal	0.0	1.9342150808290468E-7	1.7263015086173288E-9	1.2709827995384359E-9	99.99232405156224	3.550683021034E-8	1.3285561633955134E-9	1.4342910757544839E-8	3.772094364059794E-10	0.059250164211436085	0.0
87.0	107	23	1	1	11	1.6518314017224847	non-ideal	0.0	1.957115080829047E-7	1.7272535135329462E-9	1.2705241023517613E-9	99.99232405156224	3.5953008378751815E-8	1.3298028334071227E-9	1.445872599796413E-8	3.774683454675081E-10	0.05464242945977822	0.0
88.0	107	23	1	1	11	1.6516063367768568	non-ideal	0.0	1.980015080829047E-7	1.728201863953317E-9	1.2735751992234174E-9	99.99232405156224	3.6399164147657477E-8	1.3310465399771723E-9	1.4574534151855405E-8	3.777297331203718E-10	0.05427574362682764	0.0
89.0	107	23	1	1	11	1.6513839034765	non-ideal	0.0	2.002915080829047E-7	1.72914658495411E-9	1.2814695797667898E-9	99.99232405156224	3.684529690672358E-8	1.3322875279511072E-9	1.4690336232656607E-8	3.77993309662941E-10	0.0600620112905602	0.0
90.0	107	23	1	1	11	1.651164197064323	non-ideal	0.0	2.025815080829047E-7	1.730087701430233E-9	1.279973884561142E-9	99.99232405156224	3.7291406103957065E-8	1.3335260173951389E-9	1.4806133149033533E-8	3.78258814421279E-10	0.05463806497076267	0.0
91.0	107	23	1	1	11	1.6509472991307452	non-ideal	0.0	2.048715080829047E-7	1.7310252380908974E-9	1.2847171208157238E-9	99.99232405156224	3.7737491262110617E-8	1.3347622074939922E-9	1.492192572631297E-8	3.7852601292964796E-10	0.06013732500875477	0.0
92.0	107	23	1	1	11	1.650733279642135	non-ideal	0.0	2.071615080829047E-7	1.7319592194546532E-9	1.2847444135721396E-9	99.99232405156224	3.818355193822685E-8	1.335996275038037E-9	1.5037714710824163E-8	3.7879469406655394E-10	0.05477109399822682	0.0
93.0	106	23	1	1	11	1.6505221966576016	non-ideal	0.0	2.094515080829047E-7	1.732889669845457E-9	1.2906849360628862E-9	99.99232405156224	3.8629587741089176E-8	1.3372283776868082E-9	1.5153500790009608E-8	3.7906466781791916E-10	0.059078596216761474	0.0
94.0	106	23	1	1	11	1.6503140979329092	non-ideal	0.0	2.117415080829047E-7	1.7338166133902518E-9	1.291138923697253E-9	99.99232405156224	3.9075598325119895E-8	1.3384586588426914E-9	1.526928457367493E-8	3.79335763362836E-10	0.05984824890247264	0.0
95.0	106	23	1	1	11	1.650109023419603	non-ideal	0.0	2.140315080829047E-7	1.7347400740164812E-9	1.2926644389919877E-9	99.99232405156224	3.952158338868665E-8	1.339687246852004E-9	1.538506662231939E-8	3.7960782701335314E-10	0.06013801779130298	0.0
96.0	106	23	1	1	11	1.6499070050186624	non-ideal	0.0	2.163215080829047E-7	1.7356600754494128E-9	1.2988856517900181E-9	99.99232405156224	3.996754263885879E-8	1.340914253203422E-9	1.550084744810545E-8	3.7988072025856274E-10	0.06774770893589963	0.0
97.0	106	23	1	1	11	1.6497080661016919	non-ideal	0.0	2.1861150808290471E-7	1.7365766412119488E-9	1.2958484389222018E-9	99.99232405156224	4.041347584279734E-8	1.3421397822800584E-9	1.561662750619711E-8	3.801543188546736E-10	0.060973839435139225	0.0
98.0	106	23	1	1	11	1.649512225847776	non-ideal	0.0	2.2090150808290472E-7	1.7374897946226704E-9	1.3018031228833966E-9	99.99232405156224	4.085938278274738E-8	1.3433639234576759E-9	1.5732407231636478E-8	3.804285107467736E-10	0.06911864879922289	0.0
99.0	106	23	1	1	11	1.6493194960073192	non-ideal	0.0	2.2319150808290472E-7	1.7383995587960287E-9	1.3032415556390387E-9	99.99232405156224	4.1305263259642815E-8	1.3445867594632264E-9	1.5848186990471178E-8	3.8070319537882277E-10	0.06904231955459914	0.0
100.0	106	23	1	1	11	1.6491298846823388	non-ideal	0.0	2.2548150808290472E-7	1.7393059566415808E-9	1.299106433486926E-9	99.99232405156224	4.17511171052368E-8	1.3458083620036941E-9	1.596396714151548E-8	3.8097828217488494E-10	0.062058776559424315	0.0
101.0	106	23	1	1	11	1.6489433945557876	non-ideal	0.0	2.2777150808290472E-7	1.7402090108644146E-9	1.2990160927611929E-9	99.99232405156224	4.219694417139499E-8	1.3470287964329212E-9	1.6079748000563225E-8	3.812536897940673E-10	0.06191413685497585	0.0
102.0	106	23	1	1	11	1.6487600250007866	non-ideal	0.0	2.3006150808290473E-7	1.7411087439651024E-9	1.298802542335605E-9	99.99232405156224	4.264274432208091E-8	1.3482481193709737E-9	1.619552986296744E-8	3.81529345004778E-10	0.0612257011557968	0.0
103.0	106	23	1	1	11	1.6485797711940908	non-ideal	0.0	2.3235150808290473E-7	1.7420051782407127E-9	1.3014221635163931E-9	99.99232405156224	4.308851744321186E-8	1.3494663830198783E-9	1.6311312990049E-8	3.818051821023883E-10	0.06098747626822589	0.0
104.0	106	23	1	1	11	1.6484026260252052	non-ideal	0.0	2.3464150808290473E-7	1.7428983357852773E-9	1.3093346085889694E-9	99.99232405156224	4.353426343367696E-8	1.3506836325607332E-9	1.6427097626819988E-8	3.8208114196647715E-10	0.06839690818143199	0.0
105.0	106	23	1	1	11	1.6482285790976845	non-ideal	0.0	2.3693150808290474E-7	1.7437882384908516E-9	1.3134130883705361E-9	99.99232405156224	4.3979982209518836E-8	1.3518999085469566E-9	1.6542883999928853E-8	3.8235717149959875E-10	0.06983375214638021	0.0
106.0	106	23	1	1	11	1.6480576178085304	non-ideal	0.0	2.3922150808290474E-7	1.7446749080485063E-9	1.3166589129172656E-9	99.99232405156224	4.442567368905921E-8	1.3531152464462107E-9	1.6658672308559698E-8	3.8263322298465007E-10	0.07085173062777059	0.0
107.0	106	23	1	1	11	1.6478897272277688	non-ideal	0.0	2.4151150808290474E-7	1.745558365950004E-9	1.319951798001524E-9	99.99232405156224	4.4871337813137425E-8	1.3543296795559852E-9	1.6774462734479272E-8	3.8290925369689395E-10	0.0720598336145458	0.0
108.0	106	23	1	1	11	1.647724891382729	non-ideal	0.0	2.4380150808290474E-7	1.7464386334884118E-9	1.323897087886347E-9	99.99232405156224	4.5316974516987724E-8	1.35554323419261E-9	1.689025545385453E-8	3.8318522507264634E-10	0.0721705000719958	0.0
109.0	106	23	1	1	11	1.6475630912957901	non-ideal	0.0	2.4609150808290475E-7	1.7473157317598887E-9	1.3257891496238962E-9	99.99232405156224	4.576258375401758E-8	1.3567559348185265E-9	1.700605062660195E-8	3.8346110258309137E-10	0.07234045044411777	0.0
110.0	105	24	1	1	11	1.6474043071841453	non-ideal	0.0	2.4838150808290475E-7	1.748189682355711E-9	1.3272629036447066E-9	99.99238448979962	4.620816548379107E-8	1.357967803468966E-9	1.712184669543177E-8	3.8373699682518613E-10	0.07275018698511544	0.0
111.0	105	24	1	1	11	1.6472498194780196	non-ideal	0.0	2.5067150808290475E-7	1.749060505286463E-9	1.3277461119070963E-9	99.99238448979962	4.665371967315706E-8	1.3591788576707598E-9	1.723764704380238E-8	3.840126101333376E-10	0.07353438255537037	0.0
112.0	105	24	1	1	11	1.6470970010063666	non-ideal	0.0	2.5296150808290475E-7	1.7499282210673417E-9	1.3301644356463394E-9	99.99238448979962	4.709924629458577E-8	1.360389115329378E-9	1.7353450242205E-8	3.842880459045114E-10	0.07490985610806265	0.0
113.0	105	24	1	1	11	1.6469471327484393	non-ideal	0.0	2.5525150808290476E-7	1.7507928500230802E-9	1.3322826571147871E-9	99.99238448979962	4.754474532328483E-8	1.361598590207781E-9	1.746925640613309E-8	3.8456328183414546E-10	0.07600067712909586	0.0
114.0	105	24	1	1	11	1.6468001907038017	non-ideal	0.0	2.5754150808290476E-7	1.7516544122901507E-9	1.3328111889264163E-9	99.99238448979962	4.7990216746274584E-8	1.362807295834552E-9	1.7585065647900262E-8	3.8483829694078445E-10	0.07549379445636682	0.0
115.0	105	24	1	1	11	1.6466561510278614	non-ideal	0.0	2.5983150808290476E-7	1.7525129278182156E-9	1.3241244280875382E-9	99.99238448979962	4.8435660549897815E-8	1.364015242673845E-9	1.7700878064462743E-8	3.851130733398855E-10	0.0636696050703946	0.0
116.0	105	24	1	1	11	1.6465149886484884	non-ideal	0.0	2.6212150808290476E-7	1.7533684163718304E-9	1.327700652305797E-9	99.99238448979962	4.888107672409491E-8	1.3652224390539772E-9	1.7816693750461713E-8	3.853875950969554E-10	0.0679994845541293	0.0
117.0	105	24	1	1	11	1.6463766777735487	non-ideal	0.0	2.6441150808290477E-7	1.7542208975326787E-9	1.3243087277471402E-9	99.99238448979962	4.9326465263127933E-8	1.3664288936525583E-9	1.793251277534908E-8	3.856618480876111E-10	0.06166250873986019	0.0
118.0	105	24	1	1	11	1.6462411929572807	non-ideal	0.0	2.6670150808290477E-7	1.7550703907010853E-9	1.3285508898295937E-9	99.99238448979962	4.977182616908071E-8	1.3676346122507736E-9	1.804833522614424E-8	3.859358195911031E-10	0.06635096535861927	0.0
119.0	105	24	1	1	11	1.6461085077608002	non-ideal	0.0	2.6899150808290477E-7	1.7559169150980594E-9	1.3306633705665397E-9	99.99238448979962	5.021715944327654E-8	1.368839600246744E-9	1.8164161173125595E-8	3.862094983088155E-10	0.0661656293262193	0.0
120.0	105	24	1	1	11	1.645978595813198	non-ideal	0.0	2.712815080829048E-7	1.7567604897672648E-9	1.3312488654960637E-9	99.99238448979962	5.066246508936701E-8	1.3700438624142846E-9	1.827999067951464E-8	3.864828742044925E-10	0.06616108869050355	0.0
