# Supplementary material for: Multiscale Multiobjective Systems Analysis (MiMoSA): an advanced metabolic modeling framework for complex systems
Source: Sci Rep. 2019 Nov 18;9:16948. doi: 10.1038/s41598-019-53188-0 (PMC6861322; doi:10.1038/s41598-019-53188-0)
Supplement: Supplementary file 2 — Supplemental File 1 [file 41598_2019_53188_MOESM2_ESM.zip › iTery101/.temp/iTery101/data/bio10_0/Attributes_Cell_Photoautotroph_2.csv]

Time Step	x	y	Filament Name	Position in Filament	Filament length	Efficiency	Regime	no3	hco3	biomass	nh4	photon	n2	cyanophycin	co2	glycogen	o2	urea
1.0	110	148	2	1	11	0.0	non-ideal	0.0	1.861204277347456E-9	1.4456739270295028E-9	1.9168368784181072E-10	99.99987911435568	4.819012529432529E-10	3.645184264798704E-10	0.0	2.521572436983728E-9	0.27300027409634525	0.0
2.0	110	148	2	1	11	1.2009339554064902	non-ideal	0.0	3.4310282870652156E-9	1.4472674864199057E-9	1.584432820824486E-10	99.99987911435568	9.86122829499619E-10	3.0062198735854173E-10	0.0	2.130057425421255E-9	0.2719775854046646	0.0
3.0	110	148	2	1	11	1.110001846389776	non-ideal	0.0	5.320854447833975E-9	1.448873929529995E-9	1.750033649784206E-10	99.99987911435568	1.3828085121851356E-9	2.9795723875546524E-10	0.0	2.1269374196481167E-9	0.30347391494874787	0.0
4.0	110	148	2	1	11	1.123655669848453	non-ideal	0.0	7.597381295382905E-9	1.45068143676422E-9	2.2732611595353467E-10	99.99987911435568	1.5693377190725234E-9	3.7028345458028103E-10	0.0	2.0417560914579025E-9	0.3336708671894243	0.0
5.0	110	148	2	1	11	1.269638373578492	non-ideal	0.0	9.612920763688001E-9	1.4525870394115754E-9	2.788352767050105E-10	99.99987911435568	1.7667577071987497E-9	4.38044682500967E-10	2.894450407278363E-10	1.9580470583322608E-9	0.348689529795966	0.0
6.0	110	148	2	1	11	1.3449302049792136	non-ideal	0.0	1.1486646616751207E-8	1.4545469035897057E-9	3.349704390131749E-10	99.99987911435568	1.944504604847933E-9	5.12342601861428E-10	1.0224462515205856E-9	1.8437560001272423E-9	0.36595193512762303	1.1198442841016987E-14
7.0	110	148	2	1	11	1.390208240214663	non-ideal	0.0	1.3360283065968428E-8	1.4565574133647549E-9	3.906839303810267E-10	99.99987911435568	2.129888131675837E-9	5.832491991301438E-10	1.7027083324750216E-9	1.7367117477915504E-9	0.37706402776281744	2.2504714433295492E-14
8.0	110	148	2	1	11	1.4335610188426944	non-ideal	0.0	1.5233919429708946E-8	1.4586142134035638E-9	4.4527171044416153E-10	99.99987911435568	2.3248520513951163E-9	6.500771113747601E-10	2.323349450726554E-9	1.638039341306996E-9	0.39084134282803473	3.403495606882285E-14
9.0	110	148	2	1	11	1.4744302884486076	non-ideal	0.0	1.7107555793345472E-8	1.4607131326426966E-9	4.983804553925692E-10	99.99987911435568	2.5287915311767388E-9	7.130828876513826E-10	2.8920707445179793E-9	1.5468833608300594E-9	0.3969393650045119	3.6510911065338535E-14
10.0	110	148	2	1	11	1.5129050946918898	non-ideal	0.0	1.898119215698183E-8	1.4628502658945673E-9	5.498793067477448E-10	99.99987911435568	2.7408301912004667E-9	7.726169593229423E-10	3.41243415443045E-9	1.4626543514671411E-9	0.40327128238137827	3.325901647920035E-14
11.0	110	148	2	1	11	1.5491328020077726	non-ideal	0.0	2.0854828520618185E-8	1.4650219475031818E-9	5.999438756564508E-10	99.99987911435568	2.9602112533693983E-9	8.289803265466799E-10	3.887530054872335E-9	1.3848423983777477E-9	0.4160609991817792	2.9871097799005506E-14
12.0	110	148	2	1	11	1.583242913653753	non-ideal	0.0	2.2728464884254545E-8	1.4672247458878644E-9	6.484246018362766E-10	99.99987911435568	3.1862318513388756E-9	8.824524977929372E-10	4.320100063434885E-9	1.3129846915167959E-9	0.41334546145100387	2.7439031289842645E-14
13.0	110	148	2	1	11	1.6153622823897444	non-ideal	0.0	2.4602101247890902E-8	1.4694554727113437E-9	6.953569579564435E-10	99.99987911435568	3.418186932959805E-9	9.333138835502626E-10	4.7124767040666945E-9	1.2466522482685775E-9	0.41835255837485724	2.585594192311357E-14
14.0	110	148	2	1	11	1.6456262498338963	non-ideal	0.0	2.6475737611527262E-8	1.471711193347656E-9	7.416974126765886E-10	99.99987911435568	3.6553425573882994E-9	9.818524274338927E-10	5.066535191916361E-9	1.1854476581873284E-9	0.4212891149150235	2.4837076262889917E-14
15.0	110	148	2	1	11	1.6741803145837144	non-ideal	0.0	2.834937397516362E-8	1.4739892421284665E-9	7.860668743639088E-10	99.99987911435568	3.8969038560830135E-9	1.0283754423548735E-9	5.383580900572995E-9	1.1290046081847058E-9	0.4298093580603183	2.262364677540719E-14
16.0	110	148	2	1	11	1.7011844297817018	non-ideal	0.0	3.022301033879998E-8	1.4762871536764495E-9	8.29496817008463E-10	99.99987911435568	4.1423330066432995E-9	1.0730936579021259E-9	5.665629044382038E-9	1.076977621896112E-9	0.4251094515172744	2.1058482369978976E-14
17.0	110	148	2	1	11	1.726750803193821	non-ideal	0.0	3.209664670243634E-8	1.4786027024360559E-9	8.726003979414378E-10	99.99987911435568	4.390929428969762E-9	1.1162751908229023E-9	5.913749023976806E-9	1.0290518840558963E-9	0.4288141045768957	2.0587716474169944E-14
18.0	110	148	2	1	11	1.7510241725875693	non-ideal	0.0	3.397028306607271E-8	1.4809337981242424E-9	9.157592778562109E-10	99.99987911435568	4.642747731893641E-9	1.158038042053506E-9	6.133430782264316E-9	9.849246866425909E-10	0.4332416740140794	1.968014173769158E-14
19.0	110	148	2	1	11	1.7740736141893347	non-ideal	0.0	3.5843919429709076E-8	1.483277969526222E-9	9.579185440555216E-10	99.99987911435568	4.899723915430132E-9	1.1977167395341272E-9	6.335847010160897E-9	9.442654768312793E-10	0.43040421287060937	1.793320464118383E-14
20.0	110	148	2	1	11	1.7955744696412101	non-ideal	0.0	3.771755579334545E-8	1.4856323608197717E-9	9.992996716450193E-10	99.99987911435568	5.163494415949426E-9	1.2345930528433046E-9	6.5279592341915785E-9	9.068001806519686E-10	0.43982931948141696	1.6810189560036244E-14
21.0	110	148	2	1	11	1.8151881616481813	non-ideal	0.0	3.9591192156981816E-8	1.4879942752840419E-9	1.0399135409242602E-9	99.99987911435568	5.433922531772816E-9	1.2687403748509373E-9	6.711583611146746E-9	8.723161991080329E-10	0.43405022700916945	1.67792233470776E-14
22.0	109	148	2	1	11	1.832986498360163	non-ideal	0.0	4.146482852061818E-8	1.490361269912093E-9	1.055580135357732E-9	99.99987911435568	5.710484420119852E-9	1.3003722638722608E-9	6.887511740974438E-9	8.405697352855991E-10	0.20578077651903126	9.127427108178103E-15
23.0	109	148	2	1	11	1.8491173292726806	non-ideal	0.0	4.375479964037187E-8	1.4927311350765168E-9	1.0793591840036765E-9	99.99987911435568	6.080312636907136E-9	1.3296869841733321E-9	7.081105829730883E-9	8.113428542392794E-10	0.1409155749006394	4.3928360784528494E-15
24.0	109	148	2	1	11	1.8637173728139416	non-ideal	0.0	4.6044799639450026E-8	1.4951018748052107E-9	1.1026243805927007E-9	99.99987911435568	6.455337703503993E-9	1.3568668422784194E-9	7.268187770510477E-9	7.844376460646135E-10	0.10670754225214658	3.431712424119914E-15
25.0	109	148	2	1	11	1.8769123845348408	non-ideal	0.0	4.833479963944824E-8	1.4974797781359124E-9	1.1313550561232398E-9	99.99987911435568	6.806758816433765E-9	1.3923531469441076E-9	7.478924386493427E-9	7.486495587005759E-10	0.08784043488376188	3.700182501541331E-15
26.0	109	148	2	1	11	1.8952656597758626	non-ideal	0.0	5.062479963944823E-8	1.4998625854590956E-9	1.1592838822760504E-9	99.99987911435568	7.163904790280847E-9	1.4254599543094168E-9	7.683098426291312E-9	7.153800168265634E-10	0.07704276804037592	3.771038637124941E-15
27.0	109	148	2	1	11	1.9120553765621424	non-ideal	0.0	5.2914799639448233E-8	1.5022474935977975E-9	1.1857154778620757E-9	99.99987911435568	7.529013657163208E-9	1.4553986254668712E-9	7.878414081750787E-9	6.854878292013581E-10	0.07123637661400054	3.0504484148854736E-15
28.0	109	148	2	1	11	1.926797174405238	non-ideal	0.0	5.5204799639448236E-8	1.504632021377244E-9	1.2117141182616689E-9	99.99987911435568	7.90132793849633E-9	1.482470638149547E-9	8.065786659778744E-9	6.586474046598201E-10	0.06847582224823608	2.83647165002029E-15
29.0	109	148	2	1	11	1.9396942558618393	non-ideal	0.0	5.749479963944824E-8	1.5070139464232123E-9	1.2358923529203313E-9	99.99987911435568	8.280328936670082E-9	1.5068880830798336E-9	8.246931383141985E-9	6.345381437549379E-10	0.06609908242734372	3.201713984359141E-15
30.0	109	148	2	1	11	1.9509053766953948	non-ideal	0.0	5.978479963944824E-8	1.5093913214098073E-9	1.2593401945874952E-9	99.99987911435568	8.665343010155904E-9	1.5289179949083327E-9	8.422466075952927E-9	6.128859180917386E-10	0.06488651980953931	3.3514931719002316E-15
31.0	109	148	2	1	11	1.960608611872048	non-ideal	0.0	6.207479963944824E-8	1.5117624452751236E-9	1.2813458085298321E-9	99.99987911435568	9.055760546081999E-9	1.5488019424732585E-9	8.592950420404895E-9	5.934429229963814E-10	0.06425185551180457	2.8290914282215953E-15
32.0	109	148	2	1	11	1.968964815446114	non-ideal	0.0	6.436479963944825E-8	1.5141258359054308E-9	1.3025915242691158E-9	99.99987911435568	9.451033729999787E-9	1.5667566317222264E-9	8.75888688411065E-9	5.759866826509838E-10	0.0640531458035288	2.6371906329620272E-15
33.0	109	148	2	1	11	1.9761181332892856	non-ideal	0.0	6.665479963944825E-8	1.5164802058436402E-9	1.3216444035835166E-9	99.99987911435568	9.850669875887E-9	1.5829767130935238E-9	8.920727122180655E-9	5.603172601531634E-10	0.06469728935383577	2.820691108192547E-15
34.0	109	149	2	1	11	1.9821978286932553	non-ideal	0.0	6.894479963944825E-8	1.5188244423989175E-9	1.3412253982181792E-9	99.99993955715958	1.0254227049649741E-8	1.597637335291339E-9	9.07887532523013E-9	5.462550583840239E-10	0.06389152672165084	2.9164773351205747E-15
35.0	109	149	2	1	11	1.9873213510236685	non-ideal	0.0	7.123479963944825E-8	1.5211575831842774E-9	1.3597171540128482E-9	99.99993955715958	1.0661307924664394E-8	1.6108959805866842E-9	9.233699517681777E-9	5.336382168432229E-10	0.06379468823306705	2.5317658565563568E-15
36.0	109	149	2	1	11	1.991589886636556	non-ideal	0.0	7.352479963944823E-8	1.5234788038667398E-9	1.3769434301031759E-9	99.99993955715958	1.1071554773715787E-8	1.6228941802220541E-9	9.385526589873326E-9	5.223215357615094E-10	0.0637927242185724	2.290380047682901E-15
37.0	109	149	2	1	11	1.9950981170877866	non-ideal	0.0	7.581479963944829E-8	1.5257874009601248E-9	1.3933756972042568E-9	99.99993955715958	1.148464554385575E-8	1.6337591477096764E-9	9.534652003202212E-9	5.121743239422412E-10	0.06371885350146947	2.409401452224144E-15
38.0	109	149	2	1	11	1.9979295951601403	non-ideal	0.0	7.810479963944829E-8	1.5280827780830668E-9	1.4089496764867286E-9	99.99993955715958	1.1900291205021118E-8	1.643605383808981E-9	9.6813413789662E-9	5.030790491109998E-10	0.0636164132960315	2.5027224868038296E-15
39.0	109	149	2	1	11	2.0001592355243263	non-ideal	0.0	8.03947996394483E-8	1.5303644336672303E-9	1.4231729590280432E-9	99.99993955715958	1.2318231984699765E-8	1.6525358917374224E-9	9.82583364034123E-9	4.949300040975157E-10	0.06367013785888913	2.3575528999983017E-15
40.0	109	149	2	1	11	2.0018541639567515	non-ideal	0.0	8.268479963944831E-8	1.532631949958878E-9	1.4363817012978121E-9	99.99993955715958	1.2738233864965877E-8	1.6606432498658069E-9	9.968343868855332E-9	4.876321070193758E-10	0.06360125985726982	2.2048038501293207E-15
41.0	109	149	2	1	11	2.0030744745886726	non-ideal	0.0	8.497479963944831E-8	1.534884983240812E-9	1.4490460592000412E-9	99.99993955715958	1.3160086183142614E-8	1.6680106945972636E-9	1.0109065649495271E-8	4.810998320788442E-10	0.0635540854187062	2.211826549125107E-15
42.0	109	149	2	1	11	2.003873964981138	non-ideal	0.0	8.72647996394483E-8	1.5371232551618289E-9	1.461379033401329E-9	99.99993955715958	1.3583599687629852E-8	1.6747131278446895E-9	1.0248173117700556E-8	4.752562507595782E-10	0.06396166664944232	2.1751046468236434E-15
43.0	109	149	2	1	11	2.0043008120389003	non-ideal	0.0	8.95547996394483E-8	1.5393465450172888E-9	1.4733238491126747E-9	99.99993955715958	1.4008604322004003E-8	1.6808179470627323E-9	1.0385822936495008E-8	4.700321652247058E-10	0.06360161277272004	2.1841956811286527E-15
44.0	109	149	2	1	11	2.004398145926929	non-ideal	0.0	9.18447996394483E-8	1.5415546828529268E-9	1.4840870153054543E-9	99.99993955715958	1.443494689650856E-8	1.686385736544422E-9	1.0522156169997294E-8	4.6536532628707667E-10	0.06364706827960168	2.080863943176951E-15
45.0	109	149	2	1	11	2.004204541827784	non-ideal	0.0	9.413479963944831E-8	1.5437475433587652E-9	1.4943993831531706E-9	99.99993955715958	1.4862489691832878E-8	1.6914710006563778E-9	1.0657299763135381E-8	4.6119973796865095E-10	0.06365921847546709	2.04756937756026E-15
46.0	109	149	2	1	11	2.0037545111136064	non-ideal	0.0	9.642479963944831E-8	1.5459250404267866E-9	1.5044701320727058E-9	99.99993955715958	1.5291108673057703E-8	1.696122739127471E-9	1.0791368029228766E-8	4.574850256410757E-10	0.0636893614631485	1.9289637909449526E-15
47.0	108	149	2	1	11	2.0030789056170266	non-ideal	0.0	9.871479963944831E-8	1.5480871223434173E-9	1.5122390933416993E-9	99.99993955715958	1.5720692454218748E-8	1.7003850543884618E-9	1.0924463818605907E-8	4.5417587510552457E-10	0.05899527082986205	1.8442176943761107E-15
48.0	108	149	2	1	11	2.002205319846943	non-ideal	0.0	1.0100479963944834E-7	1.550233767496936E-9	1.520126092426473E-9	99.99993955715958	1.6151140698893904E-8	1.7042975913760594E-9	1.1056679766390156E-8	4.512315203358464E-10	0.05866616754008187	1.5918825007567449E-15
49.0	108	149	2	1	11	2.001158405668461	non-ideal	0.0	1.0329479963944833E-7	1.5523649805925995E-9	1.5271765538191967E-9	99.99993955715958	1.658236333075778E-8	1.7078960367880362E-9	1.1188099224040108E-8	4.486152900859684E-10	0.05843949794287588	1.28304623389295E-15
50.0	108	149	2	1	11	1.999960199861191	non-ideal	0.0	1.0558479963944833E-7	1.5544807892700416E-9	1.5341890791378798E-9	99.99993955715958	1.7014279157838246E-8	1.7112124617323988E-9	1.1318797292640521E-8	4.462941926194334E-10	0.05835612821576367	1.2276779188557936E-15
51.0	108	149	2	1	11	1.998630371882311	non-ideal	0.0	1.0787479963944844E-7	1.5565812411013843E-9	1.5418540115084628E-9	99.99993955715958	1.744681493392891E-8	1.7142756772648959E-9	1.1448841663159342E-8	4.4423854579718584E-10	0.058246610438853375	1.1993548147492546E-15
52.0	108	149	2	1	11	1.9971864667836505	non-ideal	0.0	1.1016479963944835E-7	1.5586664009837937E-9	1.5478544906475066E-9	99.99993955715958	1.7879905286555162E-8	1.717111678000815E-9	1.1578293147357993E-8	4.4242165287830984E-10	0.05863019563575909	1.170139860123386E-15
53.0	108	149	2	1	11	1.9956441763078847	non-ideal	0.0	1.1245479963944834E-7	1.5607363487743202E-9	1.5548912938057926E-9	99.99993955715958	1.831349116001585E-8	1.7197438027106428E-9	1.1707206593701471E-8	4.408194939384451E-10	0.05901993623907882	1.132741856973913E-15
54.0	108	149	2	1	11	1.994017479340268	non-ideal	0.0	1.1474479963944836E-7	1.5627911772145278E-9	1.5605656937138422E-9	99.99993955715958	1.8747519436903514E-8	1.7221930414455516E-9	1.1835631408920245E-8	4.394104603576538E-10	0.05847650393189856	1.1008274219549956E-15
55.0	108	149	2	1	11	1.9923188379412802	non-ideal	0.0	1.1703479963944836E-7	1.5648309900930544E-9	1.5663360903635285E-9	99.99993955715958	1.9181942323690442E-8	1.7244782686743113E-9	1.196361210910322E-8	4.3817511241958716E-10	0.05845253432470997	1.0642730899661534E-15
56.0	108	149	2	1	11	1.9905593545671545	non-ideal	0.0	1.1932479963944836E-7	1.5668559006227351E-9	1.5723613841859447E-9	99.99993955715958	1.9616716843624935E-8	1.7266164600848728E-9	1.2091188801783318E-8	4.3709596191103694E-10	0.05862304571961997	1.0240950841713915E-15
57.0	108	149	2	1	11	1.988748916021425	non-ideal	0.0	1.2161479963944834E-7	1.568866030005032E-9	1.5769481483462662E-9	99.99993955715958	2.0051804331122067E-8	1.728622879803862E-9	1.2218397634264476E-8	4.3615727593859184E-10	0.05848369669979053	0.0
58.0	108	149	2	1	11	1.9868963192684723	non-ideal	0.0	1.2390479963944834E-7	1.5708615061630274E-9	1.5830379861686492E-9	99.99993955715958	2.0487170010658674E-8	1.7305112540454805E-9	1.2345271186805134E-8	4.3534490093648765E-10	0.05845939155637884	0.0
59.0	108	149	2	1	11	1.9850093863119973	non-ideal	0.0	1.2619479963944834E-7	1.5728424626228794E-9	1.5888064086413893E-9	99.99993955715958	2.0922782597701002E-8	1.7322939242148768E-9	1.247183883244479E-8	4.3464610402224146E-10	0.058355748592383266	0.0
60.0	108	149	2	1	11	1.9830950659452868	non-ideal	0.0	1.2848479963944835E-7	1.5748090375287106E-9	1.5939574885924458E-9	99.99993955715958	2.1358613964751024E-8	1.7339819885206642E-9	1.2598127053207576E-8	4.3404943065817087E-10	0.05846213109796395	0.0
61.0	108	149	2	1	11	1.981159526537914	non-ideal	0.0	1.3077479963944835E-7	1.5767613727742268E-9	1.5985428727515525E-9	99.99993955715958	2.1794638814283674E-8	1.7355854252542027E-9	1.272415973260695E-8	4.3354457619565204E-10	0.058405611935284	0.0
62.0	108	149	2	1	11	1.9792082374854134	non-ideal	0.0	1.3306479963944835E-7	1.5786996132372324E-9	1.6021464923161344E-9	99.99993955715958	2.223083437412799E-8	1.7371132019161554E-9	1.2849958421614397E-8	4.33122270283292E-10	0.058303396415189016	0.0
63.0	108	149	2	1	11	1.9772460414476738	non-ideal	0.0	1.3535479963944835E-7	1.5806239061090776E-9	1.6065530460695195E-9	99.99993955715958	2.2667180178190266E-8	1.7385733821628667E-9	1.2975542561926276E-8	4.3277417347130285E-10	0.058404606283938065	0.0
64.0	108	149	2	1	11	1.9752772227644546	non-ideal	0.0	1.3764479963944836E-7	1.5825344003046422E-9	1.610845119174958E-9	99.99993955715958	2.310365781279885E-8	1.7399732130912573E-9	1.3100929703527537E-8	4.324927835086188E-10	0.058529657298670545	0.0
65.0	108	149	2	1	11	1.9733055650313707	non-ideal	0.0	1.3993479963944836E-7	1.5844312459460942E-9	1.6143534982201952E-9	99.99993955715958	2.3540250724733623E-8	1.7413192094678281E-9	1.322613568965983E-8	4.3227135150764535E-10	0.05856154058248065	0.0
66.0	108	149	2	1	11	1.971334405079133	non-ideal	0.0	1.4222479963944836E-7	1.5863145939102774E-9	1.6187909394379595E-9	99.99993955715958	2.3976944021481787E-8	1.7426172251873255E-9	1.3351174831190524E-8	4.321038062083993E-10	0.058449577056343086	0.0
67.0	108	149	2	1	11	1.9693666795069613	non-ideal	0.0	1.4451479963944837E-7	1.588184595433931E-9	1.622318069536652E-9	99.99993955715958	2.4413724312955616E-8	1.7438725210057622E-9	1.3476060057225384E-8	4.3198468607455526E-10	0.058364771605851025	0.0
68.0	108	148	2	1	11	1.9674049678452372	non-ideal	0.0	1.4680479963944837E-7	1.5900414004702247E-9	1.6250388522554333E-9	99.99987911435568	2.4850579567465243E-8	1.7450898252377774E-9	1.3600804729658535E-8	4.3190893829321764E-10	0.05837166074498956	0.0
69.0	108	148	2	1	11	1.9654501552550125	non-ideal	0.0	1.4909479963944837E-7	1.5918851613079733E-9	1.6273251656133648E-9	99.99987911435568	2.5287498952771412E-8	1.7462733836168693E-9	1.3725416218126658E-8	4.31872409794863E-10	0.05878416083420655	0.0
70.0	108	148	2	1	11	1.963506973170866	non-ideal	0.0	1.5138479963944837E-7	1.5937160283725437E-9	1.6300560641684144E-9	99.99987911435568	2.5724472735428717E-8	1.7474270109425528E-9	1.384990560189532E-8	4.3187099835453157E-10	0.05838581640867727	0.0
71.0	108	148	2	1	11	1.9615757620719658	non-ideal	0.0	1.5367479963944838E-7	1.5955341513220317E-9	1.6323976274976697E-9	99.99987911435568	2.6161492168811257E-8	1.748554134075435E-9	1.3974281532714214E-8	4.3190112776918565E-10	0.058543565153847565	0.0
72.0	108	148	2	1	11	1.959658016311201	non-ideal	0.0	1.5596479963944838E-7	1.5973396788533122E-9	1.6351302660654514E-9	99.99987911435568	2.6598549389168395E-8	1.749657828897472E-9	1.4098551843347841E-8	4.3195958217526975E-10	0.05846991464308802	0.0
73.0	108	148	2	1	11	1.9577550269890502	non-ideal	0.0	1.5825479963944838E-7	1.5991327585365282E-9	1.636854373371236E-9	99.99987911435568	2.7035637319932832E-8	1.7507408569941175E-9	1.4222723635531787E-8	4.320434679036438E-10	0.05831843276523475	0.0
74.0	108	148	2	1	11	1.9558679048875518	non-ideal	0.0	1.6054479963944838E-7	1.6009135366742828E-9	1.6390411210798061E-9	99.99987911435568	2.7472749608057547E-8	1.7518056986396157E-9	1.4346803346702225E-8	4.3215018209171015E-10	0.058273704752260624	0.0
75.0	108	148	2	1	11	1.953997600561732	non-ideal	0.0	1.6283479963944839E-7	1.6026821581813206E-9	1.6415007812840882E-9	99.99987911435568	2.7909880537225222E-8	1.7528545786644089E-9	1.4470796819972854E-8	4.32277383461387E-10	0.05831674415430944	0.0
76.0	108	148	2	1	11	1.9521449208814543	non-ideal	0.0	1.651247996394484E-7	1.604438766483583E-9	1.6437956087445517E-9	99.99987911435568	2.834702497022205E-8	1.7538894931929784E-9	1.4594709361378028E-8	4.324229661077184E-10	0.05821508327836424	0.0
77.0	108	148	2	1	11	1.9503105452446743	non-ideal	0.0	1.674147996394484E-7	1.6061835034341501E-9	1.6465272938678414E-9	99.99987911435568	2.878417829262825E-8	1.7549122329452439E-9	1.4718545792614624E-8	4.325850359123085E-10	0.05845646923527211	0.0
78.0	108	148	2	1	11	1.948495039884013	non-ideal	0.0	1.697047996394484E-7	1.6079165092440565E-9	1.6495907730112375E-9	99.99987911435568	2.9221336364678556E-8	1.7559244046022123E-9	1.4842310497821614E-8	4.327618893268522E-10	0.05872200986918758	0.0
79.0	108	148	2	1	11	1.9466988706733495	non-ideal	0.0	1.719947996394484E-7	1.6096379224251392E-9	1.652209296890134E-9	99.99987911435568	2.9658495457137166E-8	1.7569274467024049E-9	1.4966007471727288E-8	4.3295199407387084E-10	0.05851343991627232	0.0
80.0	108	148	2	1	11	1.944922413395322	non-ideal	0.0	1.742847996394484E-7	1.611347879745612E-9	1.6543918532005292E-9	99.99987911435568	3.009565223253274E-8	1.7579226501807372E-9	1.5089640351601572E-8	4.331539721922344E-10	0.05890846385714545	0.0
81.0	108	148	2	1	11	1.9431659653468494	non-ideal	0.0	1.7657479963944848E-7	1.6130465161941103E-9	1.65750065892782E-9	99.99987911435568	3.053280368034038E-8	1.7589111691527542E-9	1.5213212460026585E-8	4.333665842770296E-10	0.05855950414331555	0.0
82.0	108	148	2	1	11	1.9414297526623212	non-ideal	0.0	1.788647996394486E-7	1.6147339649536124E-9	1.6594800986390323E-9	99.99987911435568	3.096994710151188E-8	1.7598940375116736E-9	1.533672683085961E-8	4.3358871574340553E-10	0.05842912574241095	0.0
83.0	108	148	2	1	11	1.939713939644884	non-ideal	0.0	1.811547996394486E-7	1.6164103573830017E-9	1.6618572850470328E-9	99.99987911435568	3.1407080077502354E-8	1.7608721810763586E-9	1.54601862375585E-8	4.3381936431807905E-10	0.058290907901646816	0.0
84.0	108	148	2	1	11	1.9380186359677718	non-ideal	0.0	1.834447996394486E-7	1.6180758230049195E-9	1.6645912518221427E-9	99.99987911435568	3.184420043479457E-8	1.7618464273592597E-9	1.558359322097749E-8	4.340576286642877E-10	0.0582744727893316	0.0
85.0	108	148	2	1	11	1.9363439026660096	non-ideal	0.0	1.857347996394486E-7	1.6197304894997063E-9	1.6676907686940898E-9	99.99987911435568	3.228130622456674E-8	1.7628175161510602E-9	1.5706950110896704E-8	4.343026983086102E-10	0.05840263610280898	0.0
86.0	109	147	2	1	11	1.9346897581850742	non-ideal	0.0	1.8802479963944865E-7	1.6213744815500402E-9	1.6712617443789868E-9	99.99981867158833	3.2718395697013174E-8	1.763786107899402E-9	1.5830260754453616E-8	4.345537022449911E-10	0.05827710492408943	0.0
87.0	109	147	2	1	11	1.9330548261777103	non-ideal	0.0	1.903147996394487E-7	1.62300792432325E-9	1.6741313927668897E-9	99.99981867158833	3.3155467280239125E-8	1.764752791561202E-9	1.5953523868111893E-8	4.348102562513737E-10	0.05828981801095517	0.0
88.0	109	147	2	1	11	1.931441772907368	non-ideal	0.0	1.926047996394487E-7	1.6246309399831132E-9	1.6768250738066852E-9	99.99981867158833	3.359251957005626E-8	1.7657180930500291E-9	1.6076742811213832E-8	4.350716424410411E-10	0.058289125102998204	0.0
89.0	109	147	2	1	11	1.9298491563919156	non-ideal	0.0	1.9489479963944871E-7	1.6262436488711084E-9	1.680006274344702E-9	99.99981867158833	3.402955130603915E-8	1.7666824804371995E-9	1.6199919258954678E-8	4.353373311108181E-10	0.05846108283229276	0.0
90.0	109	147	2	1	11	1.9282768707331297	non-ideal	0.0	1.9718479963944872E-7	1.6278461695194008E-9	1.6829864694935078E-9	99.99981867158833	3.446656136307422E-8	1.7676463695017568E-9	1.6323054756491088E-8	4.356068471740809E-10	0.0584883363171654	0.0
91.0	109	147	2	1	11	1.9267247877917428	non-ideal	0.0	1.9947479963944883E-7	1.6294386186670474E-9	1.6855327411421874E-9	99.99981867158833	3.490354873120989E-8	1.7686101305902646E-9	1.644615073794543E-8	4.358797626103044E-10	0.05833135548233564	0.0
92.0	109	147	2	1	11	1.9251927610658996	non-ideal	0.0	2.0176479963944883E-7	1.63102111127782E-9	1.6886130492711823E-9	99.99981867158833	3.5340512505910705E-8	1.7695740923560796E-9	1.6569208534873213E-8	4.361556926164427E-10	0.058310864959940825	0.0
93.0	109	147	2	1	11	1.92368062777821	non-ideal	0.0	2.0405479963944883E-7	1.6325937605596855E-9	1.69095229842504E-9	99.99981867158833	3.577745187694743E-8	1.7705385458179315E-9	1.6692229386112175E-8	4.364342913270656E-10	0.05859531190207037	0.0
94.0	109	147	2	1	11	1.9221882111043487	non-ideal	0.0	2.0634479963944883E-7	1.6341566779858222E-9	1.692918166471942E-9	99.99981867158833	3.6214366120119066E-8	1.7715037483883477E-9	1.681521444627829E-8	4.3671524791131116E-10	0.05843337031531827	0.0
95.0	109	147	2	1	11	1.9207153223340947	non-ideal	0.0	2.0863479963944884E-7	1.6357099733170588E-9	1.6957460787275317E-9	99.99981867158833	3.665125459311828E-8	1.7724699280097223E-9	1.6938164792441586E-8	4.369982831097472E-10	0.05841034198402144	0.0
96.0	109	147	2	1	11	1.9192617629827888	non-ideal	0.0	2.1092479963944884E-7	1.637253754624645E-9	1.6973845249413188E-9	99.99981867158833	3.7088116714224744E-8	1.7734372840950386E-9	1.7061081435316608E-8	4.372831459055356E-10	0.05851402795503236	0.0
97.0	110	147	2	1	11	1.9178273256192406	non-ideal	0.0	2.1321479963944884E-7	1.6387881283144626E-9	1.7719481813222832E-9	99.99981867158833	3.752495197060017E-8	1.7744059927216753E-9	1.718396532123831E-8	4.3756961084386685E-10	0.1633588121211317	0.0
98.0	110	147	2	1	11	1.9164117961097509	non-ideal	0.0	2.155047996394488E-7	1.640313199151832E-9	1.7699456140304327E-9	99.99981867158833	3.796175990475911E-8	1.7753762079978048E-9	1.7306817340161138E-8	4.3785747541007623E-10	0.17815850531229024	0.0
99.0	110	147	2	1	11	1.9150149548778113	non-ideal	0.0	2.1779479963944885E-7	1.6418290702862888E-9	1.7682534806024228E-9	99.99981867158833	3.839854010905291E-8	1.776348064308319E-9	1.742963833086749E-8	4.3814655767424074E-10	0.18626312677952003	0.0
100.0	110	147	2	1	11	1.913636577412718	non-ideal	0.0	2.2008479963944885E-7	1.6433358432751655E-9	1.7675572997231414E-9	99.99981867158833	3.8835292180606414E-8	1.7773216719639346E-9	1.7552429097363888E-8	4.384366938116879E-10	0.1928389837809482	0.0
101.0	110	147	2	1	11	1.9122764333140174	non-ideal	0.0	2.2237479963944885E-7	1.6448336181134055E-9	1.7669955048891437E-9	99.99981867158833	3.927201584013591E-8	1.778297138732845E-9	1.7675190377041644E-8	4.3872773759105423E-10	0.1950041490063231	0.0
102.0	110	147	2	1	11	1.9109342947606485	non-ideal	0.0	2.2466479963944885E-7	1.6463224932572008E-9	1.7663739694917774E-9	99.99981867158833	3.970871080276045E-8	1.7792745514887737E-9	1.7797922881286973E-8	4.390195573011971E-10	0.1956013204485773	0.0
103.0	110	147	2	1	11	1.9096099293739848	non-ideal	0.0	2.2695479963944886E-7	1.6478025656499472E-9	1.7663207115069082E-9	99.99981867158833	4.014537681869753E-8	1.780253984730916E-9	1.7920627285809175E-8	4.393120347648793E-10	0.19587389266839453	0.0
104.0	110	147	2	1	11	1.9083031037512028	non-ideal	0.0	2.2924479963944886E-7	1.6492739307479222E-9	1.7679180726701656E-9	99.99981867158833	4.058201366465682E-8	1.781235501094451E-9	1.8043304235331226E-8	4.3960506389795785E-10	0.19611118310959932	0.0
105.0	110	147	2	1	11	1.9070135837525752	non-ideal	0.0	2.3153479963944886E-7	1.6507366825460767E-9	1.7683252728602467E-9	99.99981867158833	4.1018621145115E-8	1.7822191532195208E-9	1.816595434516422E-8	4.398985495342588E-10	0.1887036989810388	0.0
106.0	110	147	2	1	11	1.9057411352996132	non-ideal	0.0	2.3382479963944887E-7	1.6521909136036535E-9	1.7690621917221101E-9	99.99981867158833	4.1455199089220644E-8	1.7832049847475341E-9	1.8288578203841473E-8	4.4019240632532663E-10	0.19454500629196697	0.0
107.0	110	147	2	1	11	1.9044855248102455	non-ideal	0.0	2.3611479963944887E-7	1.6536367150696129E-9	1.7702341095027895E-9	99.99981867158833	4.189174734799485E-8	1.7841930312347415E-9	1.8411176375546548E-8	4.404865577389306E-10	0.19462530972293693	0.0
108.0	110	147	2	1	11	1.9032465196116872	non-ideal	0.0	2.3840479963944887E-7	1.6550741767077043E-9	1.7714623888558164E-9	99.99981867158833	4.2328265789823365E-8	1.7851833206388106E-9	1.8533749402850218E-8	4.407809351441259E-10	0.1952165640670191	0.0
109.0	110	147	2	1	11	1.9020238881385392	non-ideal	0.0	2.4069479963944885E-7	1.6565033869214265E-9	1.7726754876366992E-9	99.99981867158833	4.276475430182083E-8	1.7861758746173897E-9	1.865629780758568E-8	4.410754770534648E-10	0.1954008480762845	0.0
110.0	110	147	2	1	11	1.9008174004486738	non-ideal	0.0	2.4298479963944885E-7	1.6579244327786234E-9	1.7738597415885946E-9	99.99981867158833	4.320121278655599E-8	1.7871707089960507E-9	1.8778822092987835E-8	4.4137012837867736E-10	0.19570096648654686	0.0
111.0	109	148	2	1	11	1.8996268284042066	non-ideal	0.0	2.4527479963944885E-7	1.6593374010311743E-9	1.6983115374892359E-9	99.99987911435568	4.363764116012992E-8	1.788167834332259E-9	1.8901321002843805E-8	4.4166498498695534E-10	0.08653409292057798	0.0
112.0	109	148	2	1	11	1.8984532833334988	non-ideal	0.0	2.4756479963944885E-7	1.6607423751400238E-9	1.7040325170515445E-9	99.99987911435568	4.407403935169296E-8	1.7891672566281692E-9	1.902379832888223E-8	4.4195972596368414E-10	0.07466294953558733	0.0
113.0	109	148	2	1	11	1.897293862969328	non-ideal	0.0	2.4985479963944886E-7	1.662139438310477E-9	1.708406885580163E-9	99.99987911435568	4.4510407300731465E-8	1.790168977619211E-9	1.914625294873307E-8	4.4225444327910016E-10	0.06709684893542979	0.0
114.0	109	148	2	1	11	1.8961496867840413	non-ideal	0.0	2.5214479963944886E-7	1.6635286725083253E-9	1.7122434536538577E-9	99.99987911435568	4.49467449825232E-8	1.7911729995171313E-9	1.9268685296815913E-8	4.425491019384097E-10	0.06314616651767002	0.0
115.0	109	148	2	1	11	1.8950205374211258	non-ideal	0.0	2.5443479963944886E-7	1.6649101584807053E-9	1.716343499704247E-9	99.99987911435568	4.5383052328124245E-8	1.7921793140998396E-9	1.9391095813584022E-8	4.4284366903651435E-10	0.0610474840348821	0.0
116.0	109	148	2	1	11	1.8939061975277887	non-ideal	0.0	2.5672479963944887E-7	1.6662839757793166E-9	1.7210733999590099E-9	99.99987911435568	4.581932930479177E-8	1.7931879133130942E-9	1.9513484917729797E-8	4.4313811637594584E-10	0.06020318469346957	0.0
117.0	109	148	2	1	11	1.8928064535586313	non-ideal	0.0	2.5901479963944887E-7	1.6676502027824327E-9	1.725164370771315E-9	99.99987911435568	4.625557588715005E-8	1.7941987864309965E-9	1.9635853017086568E-8	4.434324188751118E-10	0.05937320537908237	0.0
118.0	109	148	2	1	11	1.8917210947576888	non-ideal	0.0	2.6130479963944887E-7	1.669008916716613E-9	1.728454551414913E-9	99.99987911435568	4.669179205764108E-8	1.7952119206750798E-9	1.9758200509220622E-8	4.4372655417692684E-10	0.058987142392034946	0.0
119.0	109	148	2	1	11	1.8906499133613412	non-ideal	0.0	2.6359479963944887E-7	1.6703601936778872E-9	1.7311843876936055E-9	99.99987911435568	4.712797780330333E-8	1.7962273010731048E-9	1.9880527782853505E-8	4.4402050234113014E-10	0.059081397121984826	0.0
120.0	109	148	2	1	11	1.889592704468055	non-ideal	0.0	2.658847996394489E-7	1.6717041086526765E-9	1.7340649405502227E-9	99.99987911435568	4.756413311808983E-8	1.7972449111586698E-9	2.000283521760042E-8	4.4431424563328056E-10	0.0586001560340748	0.0
