# Supplementary material for: Multiscale Multiobjective Systems Analysis (MiMoSA): an advanced metabolic modeling framework for complex systems
Source: Sci Rep. 2019 Nov 18;9:16948. doi: 10.1038/s41598-019-53188-0 (PMC6861322; doi:10.1038/s41598-019-53188-0)
Supplement: Supplementary file 2 — Supplemental File 1 [file 41598_2019_53188_MOESM2_ESM.zip › iTery101/.temp/iTery101/data/bio10_0/Attributes_Cell_Photoautotroph_3.csv]

Time Step	x	y	Filament Name	Position in Filament	Filament length	Efficiency	Regime	no3	hco3	biomass	nh4	photon	n2	cyanophycin	co2	glycogen	o2	urea
1.0	94	127	3	1	11	0.0	non-ideal	0.0	2.0151563855716565E-9	1.0363059290230705E-9	1.3679916888388366E-10	99.99860982391314	4.819012529432571E-10	2.6014638149559614E-10	0.0	1.800221453371639E-9	0.2730002737902758	0.0
2.0	94	127	3	1	11	1.98930141117541	non-ideal	0.0	3.6594748098911183E-9	1.041764744730749E-9	1.420144486039802E-10	99.99860982391314	9.786438005221435E-10	2.693820541912694E-10	0.0	1.8779032300584176E-9	0.2719588552626871	0.0
3.0	94	127	3	1	11	1.879526663164568	non-ideal	0.0	5.557614968964654E-9	1.0472287373589756E-9	1.567441058856878E-10	99.99860982391314	1.3733513499164517E-9	2.668157548165321E-10	0.0	1.8893045884795362E-9	0.30408828583779524	0.0
4.0	94	127	3	1	11	1.8901683766933333	non-ideal	0.0	7.80476878636661E-9	1.053393594302435E-9	2.0367728938169975E-10	99.99860982391314	1.581504689817083E-9	3.316127383758255E-10	5.4916466038888725E-12	1.8125038128579015E-9	0.32755487902097785	0.0
5.0	94	127	3	1	11	2.1429377825895233	non-ideal	0.0	9.67864049442807E-9	1.0596744265302298E-9	2.497386677281306E-10	99.99860982391314	1.79968399968371E-9	3.9221544762543894E-10	4.4512008644413345E-10	1.7340873177542195E-9	0.3464371974950851	0.0
6.0	94	127	3	1	11	2.19550084269469	non-ideal	0.0	1.1552277082968593E-8	1.0660908617219265E-9	2.99988296751612E-10	99.99860982391314	1.999481570394242E-9	4.589492483743022E-10	1.1172244376711093E-9	1.6311914327206361E-9	0.3579577731149394	1.1205800221784328E-14
7.0	94	127	3	1	11	2.2560905784774885	non-ideal	0.0	1.342591344687866E-8	1.0726244399121723E-9	3.499536789621869E-10	99.99860982391314	2.205893844518869E-9	5.227240096498367E-10	1.7416450085655753E-9	1.5347797947776166E-9	0.37570312624079055	1.993626978985635E-14
8.0	94	127	3	1	11	2.311473362846849	non-ideal	0.0	1.5299549810515388E-8	1.0792548817188983E-9	3.988615627448443E-10	99.99860982391314	2.4204332418181852E-9	5.830068850459451E-10	2.3097306146974806E-9	1.4459738380968537E-9	0.3764932315816499	2.826882965026523E-14
9.0	94	127	3	1	11	2.3609180553725704	non-ideal	0.0	1.7173186174151755E-8	1.0859633657196302E-9	4.4683347552942255E-10	99.99860982391314	2.642506589829582E-9	6.400436646725275E-10	2.8283292581378277E-9	1.3639979320965198E-9	0.38626306949813893	3.166445856067243E-14
10.0	94	127	3	1	11	2.4048292190601597	non-ideal	0.0	1.904682253778812E-8	1.0927329514080094E-9	4.936881662839551E-10	99.99860982391314	2.8711162697936855E-9	6.942233608922339E-10	3.299885435112758E-9	1.2883241418041303E-9	0.3879741968291491	3.148689461050237E-14
11.0	94	127	3	1	11	2.443762878368013	non-ideal	0.0	2.0920458901424488E-8	1.0995478905123157E-9	5.391746142543207E-10	99.99860982391314	3.1059064620015372E-9	7.45697951084002E-10	3.7285960825177E-9	1.2184739441006162E-9	0.38922421243913974	2.80464940821991E-14
12.0	94	127	3	1	11	2.4780311528259866	non-ideal	0.0	2.2794095265060855E-8	1.1063943185679774E-9	5.828075134152304E-10	99.99860982391314	3.3458393228558865E-9	7.94864062872225E-10	4.1154159649454615E-9	1.1540347091693424E-9	0.4020515421257633	2.3909766758070282E-14
13.0	94	127	3	1	11	2.5081994634832827	non-ideal	0.0	2.466773162869722E-8	1.1132605375055199E-9	6.254712303948022E-10	99.99860982391314	3.5894879494443893E-9	8.422559052880893E-10	4.459457116698095E-9	1.094632309088449E-9	0.3946415900552041	2.18669186030131E-14
14.0	94	127	3	1	11	2.5349491670659274	non-ideal	0.0	2.6541367992333588E-8	1.1201370413268919E-9	6.681552275882486E-10	99.99860982391314	3.835615603026083E-9	8.884742021396449E-10	4.762194367146107E-9	1.0399236159742888E-9	0.3998847873774799	2.2231204289223366E-14
15.0	94	127	3	1	11	2.558989858869971	non-ideal	0.0	2.8415004355969955E-8	1.1270128291913836E-9	7.09798735240553E-10	99.99860982391314	4.086485963926718E-9	9.32693311789145E-10	5.036370917691828E-9	9.894988116947057E-10	0.4085455163979809	2.1813319859872917E-14
16.0	94	127	3	1	11	2.579670246894662	non-ideal	0.0	3.028864071960633E-8	1.1338761465333198E-9	7.497336195331622E-10	99.99860982391314	4.343559187572742E-9	9.742858864995193E-10	5.288819064392862E-9	9.43074822299711E-10	0.39926555777719414	2.0020962895571846E-14
17.0	93	127	3	1	11	2.5965868954261877	non-ideal	0.0	3.216227708324269E-8	1.1407165862940454E-9	7.894018439166536E-10	99.99860982391314	4.606410834037452E-9	1.0134276352152014E-9	5.5209824663378904E-9	9.003837097536203E-10	0.40332051768584953	1.9195931341317117E-14
18.0	93	127	3	1	11	2.6101154977164813	non-ideal	0.0	3.4452173554158516E-8	1.1475248838869405E-9	8.227912171907719E-10	99.99860982391314	4.962401688047492E-9	1.0502253398245696E-9	5.760170200826606E-9	8.611206923640099E-10	0.38906063563434556	1.5512722867046444E-14
19.0	93	127	3	1	11	2.620564438140298	non-ideal	0.0	3.674217353644407E-8	1.1542928549913433E-9	8.549543753883381E-10	99.99860982391314	5.323703517097359E-9	1.0847893420263509E-9	5.9838054350785154E-9	8.250155597414744E-10	0.37864507038611706	1.3330468046750303E-14
20.0	93	127	3	1	11	2.6282281321059724	non-ideal	0.0	3.903217353643032E-8	1.1610441704760868E-9	8.923733544229491E-10	99.99860982391314	5.659617618290136E-9	1.1282422469415329E-9	6.235265518812305E-9	7.791889035745918E-10	0.37452479460272375	1.2162313545941445E-14
21.0	93	127	3	1	11	2.645470854946332	non-ideal	0.0	4.132217353643065E-8	1.1677682858665516E-9	9.293607020928834E-10	99.99860982391314	6.002746334681358E-9	1.1687071495742312E-9	6.47608489291928E-9	7.367338331710842E-10	0.37293237913037663	1.193408041895511E-14
22.0	93	127	3	1	11	2.6590973136876435	non-ideal	0.0	4.361217353643065E-8	1.1744535590617612E-9	9.638096870227128E-10	99.99860982391314	6.354993585808193E-9	1.2055216379255992E-9	6.701224248789485E-9	6.98626978405308E-10	0.3710837561549437	1.1256263569966834E-14
23.0	93	127	3	1	11	2.6685188465868124	non-ideal	0.0	4.590217353643065E-8	1.181089930486735E-9	9.983825238899881E-10	99.99860982391314	6.715863310557227E-9	1.2388971122751457E-9	6.913709855074956E-9	6.644408092478241E-10	0.3696595293734356	1.0883525474298328E-14
24.0	93	127	3	1	11	2.6741960836820207	non-ideal	0.0	4.8192173536430655E-8	1.187668819782177E-9	1.0309237254792946E-9	99.99860982391314	7.084841551531609E-9	1.2690492838575262E-9	7.1163025362496E-9	6.337652090964972E-10	0.37393885274168637	1.0197118269804987E-14
25.0	93	127	3	1	11	2.6765680617251486	non-ideal	0.0	5.048217353643064E-8	1.1941830700341916E-9	1.0619801735898967E-9	99.99860982391314	7.461292004720222E-9	1.296236165679263E-9	7.310704554050158E-9	6.062432361341526E-10	0.3708288377911787	1.03189697396846E-14
26.0	93	127	3	1	11	2.676071801235711	non-ideal	0.0	5.277217353643064E-8	1.2006267638457453E-9	1.0918739328033695E-9	99.99860982391314	7.84465066263832E-9	1.3206875179663095E-9	7.498483831512945E-9	5.815527840072279E-10	0.36911163317004164	1.0332572268545174E-14
27.0	93	127	3	1	11	2.6730899992683677	non-ideal	0.0	5.506217353643064E-8	1.2069951861420296E-9	1.1198143785929655E-9	99.99860982391314	8.234217348051917E-9	1.3426806526098115E-9	7.680291206786776E-9	5.594085518167186E-10	0.36834134401961316	9.824780271459846E-15
28.0	93	127	3	1	11	2.6680099473799137	non-ideal	0.0	5.7352173536430646E-8	1.2132846578060422E-9	1.1460122432371741E-9	99.99860982391314	8.629357913587575E-9	1.3624663929214568E-9	7.856713978625154E-9	5.395525807804118E-10	0.36769230256986973	9.313440023955015E-15
29.0	94	126	3	1	11	2.661169576415843	non-ideal	0.0	5.964217353643067E-8	1.2194923809923578E-9	1.144049406049604E-9	99.99854938191298	9.029502677074243E-9	1.3802697612117464E-9	8.028280937752961E-9	5.21753229732821E-10	0.2333669224661088	5.599839575840792E-15
30.0	94	126	3	1	11	2.652859673524407	non-ideal	0.0	6.193217353643067E-8	1.2256163219624627E-9	1.1663433702533524E-9	99.99854938191298	9.434140333714453E-9	1.3962928905572606E-9	8.195463389861754E-9	5.058027629709138E-10	0.22253304729092807	5.583839716746567E-15
31.0	94	126	3	1	11	2.6433372682993554	non-ideal	0.0	6.422217353643067E-8	1.2316550844748803E-9	1.1875350030936227E-9	99.99854938191298	9.842812007061612E-9	1.4107174563552327E-9	8.358688401874747E-9	4.915142397453561E-10	0.2150547258423384	5.587309734506058E-15
32.0	94	126	3	1	11	2.6328193959682156	non-ideal	0.0	6.651217353643068E-8	1.2376078160935296E-9	1.20713520679443E-9	99.99854938191298	1.025510537487479E-8	1.4237067097144943E-9	8.518338933492405E-9	4.787197478085989E-10	0.21161407520294476	4.9974061108859665E-15
33.0	94	126	3	1	11	2.62149501011623	non-ideal	0.0	6.880217353643068E-8	1.243474123024844E-9	1.225499900595464E-9	99.99854938191298	1.0670649174581599E-8	1.4354072470296392E-9	8.674759653060185E-9	4.672683570207149E-10	0.20590791012776152	4.6636494412987704E-15
34.0	94	126	3	1	11	2.6095268680910815	non-ideal	0.0	7.109217353643068E-8	1.2492539967215338E-9	1.2436959360738876E-9	99.99854938191298	1.1089109567482939E-8	1.4459507999193302E-9	8.828260685478057E-9	4.5702439121682027E-10	0.20461405309183356	4.579157527801275E-15
35.0	94	126	3	1	11	2.5970549910424614	non-ideal	0.0	7.338217353643068E-8	1.2549477507934906E-9	1.260179520985192E-9	99.99854938191298	1.1510187114555605E-8	1.4554558747998399E-9	8.97912090066656E-9	4.478658837250663E-10	0.20176992514686562	4.532868601180276E-15
36.0	94	126	3	1	11	2.5841997105462178	non-ideal	0.0	7.567217353643066E-8	1.2605559665458576E-9	1.275887391818147E-9	99.99854938191298	1.1933612599220321E-8	1.4640289892428988E-9	9.127591292040166E-9	4.396831758473117E-10	0.19997243055592712	4.185506287427167E-15
37.0	94	126	3	1	11	2.5710641744801754	non-ideal	0.0	7.796217353643066E-8	1.2660794461527433E-9	1.2908628871717176E-9	99.99854938191298	1.235914384621185E-8	1.4717658661210438E-9	9.273897830525433E-9	4.323776698317254E-10	0.19924052782452945	4.063386191030057E-15
38.0	94	126	3	1	11	2.5577365911974628	non-ideal	0.0	8.025217353643067E-8	1.2715191724647486E-9	1.305636873404342E-9	99.99854938191298	1.2786562846677246E-8	1.4787525061173483E-9	9.41824403673032E-9	4.2586070664218833E-10	0.19840719159572026	4.10738496418067E-15
39.0	94	126	3	1	11	2.544292188120575	non-ideal	0.0	8.254217353643067E-8	1.2768762747362329E-9	1.3201486997393776E-9	99.99854938191298	1.3215673970807265E-8	1.4850662762151579E-9	9.560813055435231E-9	4.20052568308052E-10	0.1982533335796834	4.163412605602265E-15
40.0	94	126	3	1	11	2.5307949978413347	non-ideal	0.0	8.483217353643067E-8	1.282151999240846E-9	1.3336445789238514E-9	99.99854938191298	1.3646301307188546E-8	1.4907767182441385E-9	9.701769828523557E-9	4.1488157033770825E-10	0.19752686444694786	4.035184535715016E-15
41.0	94	126	3	1	11	2.5172993053279225	non-ideal	0.0	8.712217353643074E-8	1.2873476841904731E-9	1.345844190993667E-9	99.99854938191298	1.4078286603963137E-8	1.4959463284215613E-9	9.84126294877133E-9	4.1028324992622113E-10	0.19684342746757058	3.8105442120119564E-15
42.0	94	126	3	1	11	2.5038509421672965	non-ideal	0.0	8.941217353643074E-8	1.2924647383737424E-9	1.3577796420481582E-9	99.99854938191298	1.4511487432351998E-8	1.5006312592525772E-9	9.97942632015557E-9	4.0619963720481423E-10	0.19647795611156962	3.661137482380636E-15
43.0	94	126	3	1	11	2.4904884138196595	non-ideal	0.0	9.170217353643075E-8	1.2975046230667494E-9	1.369116723545087E-9	99.99854938191298	1.494577584335239E-8	1.504882000099354E-9	1.0116380560980631E-8	4.025786033224885E-10	0.19758027604697684	3.660604611273014E-15
44.0	94	126	3	1	11	2.477243910956819	non-ideal	0.0	9.399217353643075E-8	1.3024688367041683E-9	1.3806743484961464E-9	99.99854938191298	1.5381036875275205E-8	1.5087439431137521E-9	1.0252234348949577E-8	3.9937327138288895E-10	0.19823451477338586	3.62271823459925E-15
45.0	94	126	3	1	11	2.4641441608012977	non-ideal	0.0	9.628217353643075E-8	1.30735890192503E-9	1.3912840120790544E-9	99.99854938191298	1.581716720144055E-8	1.5122578895550281E-9	1.038708563213987E-8	3.9654148732974577E-10	0.19637430773562012	3.4100327537687792E-15
46.0	95	126	3	1	11	2.4512111660440814	non-ideal	0.0	9.857217353643075E-8	1.3121763546435705E-9	1.3827238760034023E-9	99.99854938191298	1.625407380427556E-8	1.5154604886577902E-9	1.0521022751451662E-8	3.940453421085868E-10	0.15006081218452835	2.5142634105464926E-15
47.0	95	126	3	1	11	2.4384628379565347	non-ideal	0.0	1.0086217353643077E-7	1.3169227348929789E-9	1.393762423216989E-9	99.99854938191298	1.6691672959713303E-8	1.5183846585962463E-9	1.0654125395103275E-8	3.918507453288976E-10	0.14541015033392227	2.4877460796096584E-15
48.0	95	126	3	1	11	2.425913562509908	non-ideal	0.0	1.0315217353643077E-7	1.3215995792571637E-9	1.4040035349814174E-9	99.99854938191298	1.7129889672991085E-8	1.5210600223594097E-9	1.078646535751952E-8	3.8992704471343365E-10	0.1421729642935474	2.41227465773869E-15
49.0	95	126	3	1	11	2.413574726487655	non-ideal	0.0	1.0544217353643077E-7	1.3262084145388282E-9	1.4137721849481456E-9	99.99854938191298	1.7568656496233276E-8	1.5235131916202371E-9	1.0918107419944332E-8	3.882466764189064E-10	0.13960407409998649	2.3473105097064287E-15
50.0	95	126	3	1	11	2.4014551111461673	non-ideal	0.0	1.0773217353643078E-7	1.3307507525147147E-9	1.4227978384837574E-9	99.99854938191298	1.8007912614098142E-8	1.525768044670086E-9	1.1049110095980206E-8	3.867848530943621E-10	0.13818433844726494	2.289768419097859E-15
51.0	95	126	3	1	11	2.3895612474383587	non-ideal	0.0	1.1002217353643069E-7	1.3352280857006427E-9	1.4313410550032128E-9	99.99854938191298	1.8447603456660224E-8	1.5278460468120122E-9	1.1179526175973665E-8	3.8551928757361805E-10	0.13625340441466507	2.24493611356414E-15
52.0	95	126	3	1	11	2.3778977660642595	non-ideal	0.0	1.1231217353643069E-7	1.3396418839131202E-9	1.4403369212139568E-9	99.99854938191298	1.888767998333573E-8	1.5297664798325576E-9	1.1309403325245567E-8	3.844299401657518E-10	0.1355500271637383	2.1829332325594367E-15
53.0	95	126	3	1	11	2.3664676673333567	non-ideal	0.0	1.1460217353643069E-7	1.343993591523745E-9	1.448918512457549E-9	99.99854938191298	1.9328098113196558E-8	1.5315466599250007E-9	1.1438784599724886E-8	3.8349879244186576E-10	0.13502888079016986	2.117737180728027E-15
54.0	95	126	3	1	11	2.3552725622149415	non-ideal	0.0	1.168921735364307E-7	1.3482846253079255E-9	1.4569834880750015E-9	99.99854938191298	1.976881823983559E-8	1.5332021377364766E-9	1.1567708901391728E-8	3.827096442672894E-10	0.13464846891700333	2.0529292029304902E-15
55.0	95	126	3	1	11	2.3443128838519827	non-ideal	0.0	1.191821735364307E-7	1.3525163727931655E-9	1.4635773184673614E-9	99.99854938191298	2.0209804755672553E-8	1.534746872728459E-9	1.169621140048869E-8	3.8204793032935666E-10	0.13408323703419764	1.9859055945599414E-15
56.0	95	126	3	1	11	2.33358806803543	non-ideal	0.0	1.2147217353643069E-7	1.3566901910399664E-9	1.4697951738644828E-9	99.99854938191298	2.0651025684579574E-8	1.5361933989152933E-9	1.1824323896613836E-8	3.815005562964846E-10	0.13426397456064193	1.9072181796531617E-15
57.0	95	126	3	1	11	2.3230967146087327	non-ideal	0.0	1.237621735364307E-7	1.3608074057792892E-9	1.4761329120765047E-9	99.99854938191298	2.1092452289761322E-8	1.5375529646587851E-9	1.1952075162532476E-8	3.81055750343547E-10	0.13364835452022716	1.8458156570432997E-15
58.0	95	126	3	1	11	2.312836722216523	non-ideal	0.0	1.260521735364307E-7	1.3648693108564825E-9	1.4835310611448913E-9	99.99854938191298	2.1534058759837137E-8	1.5388356642104E-9	1.207949124153324E-8	3.8070293032024097E-10	0.13362845187862282	1.826101277282075E-15
59.0	95	126	3	1	11	2.3028054082007308	non-ideal	0.0	1.283421735364307E-7	1.3688771679291504E-9	1.4897621695863997E-9	99.99854938191298	2.1975821904076156E-8	1.5400505525673656E-9	1.2206595721733947E-8	3.804325839337761E-10	0.13338689409903232	1.7829844911883637E-15
60.0	95	126	3	1	11	2.2929996103432764	non-ideal	0.0	1.306321735364307E-7	1.3728322063828128E-9	1.4963324346774977E-9	99.99854938191298	2.2417720910842523E-8	1.5412057541107537E-9	1.2333409973549562E-8	3.8023616123303035E-10	0.13385190167973263	1.7317498562239248E-15
61.0	95	126	3	1	11	2.2834157778535307	non-ideal	0.0	1.329221735364307E-7	1.3767356234215361E-9	1.5019309961029978E-9	99.99854938191298	2.2859737093700866E-8	1.542308554170261E-9	1.2459953373713327E-8	3.8010597770865374E-10	0.13334296950646993	1.6757338906806665E-15
62.0	95	126	3	1	11	2.2740500462880306	non-ideal	0.0	1.352121735364307E-7	1.3805885843018882E-9	1.508147960293418E-9	99.99854938191298	2.3301853647404155E-8	1.5433654791996878E-9	1.2586243511802795E-8	3.800351267318121E-10	0.1342334231051702	1.622998118571674E-15
63.0	95	126	3	1	11	2.2648983012491493	non-ideal	0.0	1.375021735364307E-7	1.3843922226954063E-9	1.5129287100715477E-9	99.99854938191298	2.374405550738561E-8	1.5443823812523006E-9	1.271229635259514E-8	3.800174018496266E-10	0.13429802663907892	1.566629420063909E-15
64.0	96	127	3	1	11	2.2559562395481514	non-ideal	0.0	1.397921735364307E-7	1.3881476437583425E-9	1.5065893796037896E-9	99.99860982391314	2.418632914240856E-8	1.5453645011735382E-9	1.2838124936784139E-8	3.8004734833051846E-10	0.11064876450149619	1.2818925433377862E-15
65.0	96	127	3	1	11	2.2472209792142785	non-ideal	0.0	1.420821735364307E-7	1.391855916760015E-9	1.5115331304109046E-9	99.99860982391314	2.4628662418766892E-8	1.5463165334931921E-9	1.2963745255947976E-8	3.8011972193226426E-10	0.10770878943977137	1.2481803391618385E-15
66.0	96	127	3	1	11	2.238684833111425	non-ideal	0.0	1.443721735364307E-7	1.3955180836603556E-9	1.516523230825756E-9	99.99860982391314	2.5071044443198823E-8	1.5472426791145862E-9	1.3089167993053026E-8	3.802301311543244E-10	0.10633738259349086	1.2138155095959278E-15
67.0	96	127	3	1	11	2.2303447681156747	non-ideal	0.0	1.4666217353643072E-7	1.3991351570762016E-9	1.5212502704537661E-9	99.99860982391314	2.551346546074413E-8	1.5481466991828478E-9	1.3214404086505609E-8	3.803745317123098E-10	0.1048722716983813	1.167725310562538E-15
68.0	96	127	3	1	11	2.2221961404443635	non-ideal	0.0	1.4895217353643072E-7	1.4027081209647558E-9	1.5257018868630968E-9	99.99860982391314	2.5955916706776104E-8	1.5490319554099748E-9	1.3339463519722302E-8	3.8054928979350546E-10	0.10391572034428125	1.133003425676813E-15
69.0	96	127	3	1	11	2.2142342969872018	non-ideal	0.0	1.5124217353643072E-7	1.4062379313336254E-9	1.5299629731909972E-9	99.99860982391314	2.6398390320164698E-8	1.5499014506618887E-9	1.3464355407208358E-8	3.8075114240103076E-10	0.10325621479431857	1.10976160527788E-15
70.0	96	127	3	1	11	2.2064545968460907	non-ideal	0.0	1.5353217353643072E-7	1.40972551697196E-9	1.5348221316010239E-9	99.99860982391314	2.6840879263677058E-8	1.550757868083866E-9	1.3589088077364821E-8	3.809771595015358E-10	0.10286375773047932	1.07966138635855E-15
71.0	96	127	3	1	11	2.1988524312747244	non-ideal	0.0	1.5582217353643073E-7	1.4131717801928384E-9	1.5391823092636089E-9	99.99860982391314	2.728337724009742E-8	1.551603603797555E-9	1.3713669149846132E-8	3.81224710240002E-10	0.1025484044663288	1.052001188227713E-15
72.0	96	127	3	1	11	2.191423238984774	non-ideal	0.0	1.5811217353643078E-7	1.4165775975788876E-9	1.5438334901292299E-9	99.99860982391314	2.7725878604053202E-8	1.5524407938874632E-9	1.3838105608411553E-8	3.814914326691261E-10	0.10248861690087045	1.0261697810247531E-15
73.0	96	127	3	1	11	2.184162517528293	non-ideal	0.0	1.6040217353643078E-7	1.4199438207282097E-9	1.5472933280866226E-9	99.99860982391314	2.8168378294657126E-8	1.5532713407383726E-9	1.3962403863178597E-8	3.8177520654813877E-10	0.10256086355283081	0.0
74.0	96	127	3	1	11	2.1770658336771804	non-ideal	0.0	1.626921735364308E-7	1.423271276999004E-9	1.5514528379251193E-9	99.99860982391314	2.8610871795321615E-8	1.5540969399572036E-9	1.4086569800698308E-8	3.82074129122304E-10	0.10238635266747442	0.0
75.0	96	127	3	1	11	2.1701288334927287	non-ideal	0.0	1.649821735364308E-7	1.4265607702437643E-9	1.5556074144545E-9	99.99860982391314	2.9053355056230702E-8	1.5549190978502028E-9	1.4210608841032045E-8	3.8238649294580036E-10	0.10217541707686686	0.0
76.0	96	127	3	1	11	2.1633472470433217	non-ideal	0.0	1.672721735364308E-7	1.4298130815350434E-9	1.558787543546593E-9	99.99860982391314	2.9495824457549607E-8	1.5557391525942735E-9	1.4334525979725648E-8	3.8271076618327836E-10	0.1019743651220483	0.0
77.0	96	127	3	1	11	2.1567168947127544	non-ideal	0.0	1.695621735364308E-7	1.4330289698790518E-9	1.5626420088585244E-9	99.99860982391314	2.99382767675236E-8	1.556558291670628E-9	1.4458325827906752E-8	3.830455749173882E-10	0.10193269615733976	0.0
78.0	96	127	3	1	11	2.150233691322038	non-ideal	0.0	1.718521735364308E-7	1.4362091729159754E-9	1.5669789187695298E-9	99.99860982391314	3.03807091102577E-8	1.5573775685355059E-9	1.4582012647062706E-8	3.8338968721954716E-10	0.10203342650498187	0.0
79.0	96	127	3	1	11	2.1438936496383016	non-ideal	0.0	1.741421735364308E-7	1.4393544076016241E-9	1.5710455390949973E-9	99.99860982391314	3.0823118904490324E-8	1.5581979124079143E-9	1.4705590389670259E-8	3.8374199848904343E-10	0.10194580699970118	0.0
80.0	96	127	3	1	11	2.137692880282599	non-ideal	0.0	1.764321735364308E-7	1.4424653708766941E-9	1.5752765926320286E-9	99.99860982391314	3.1265503866819465E-8	1.559020146348617E-9	1.4829062718676759E-8	3.841015189465325E-10	0.102083928830579	0.0
81.0	96	127	3	1	11	2.1316275957725397	non-ideal	0.0	1.787221735364308E-7	1.4455427403140844E-9	1.5784713053089418E-9	99.99860982391314	3.1707861944615974E-8	1.5598449924029187E-9	1.4952433045691372E-8	3.8446736154894754E-10	0.10198389565321316	0.0
82.0	97	128	3	1	11	2.125694107999872	non-ideal	0.0	1.810121735364308E-7	1.448587176895359E-9	1.5741195754396384E-9	99.99867026594984	3.215019131631077E-8	1.5606730858833275E-9	1.5075703028004858E-8	3.848388584480235E-10	0.0881249996281783	0.0
83.0	97	128	3	1	11	2.119890323191984	non-ideal	0.0	1.833021735364308E-7	1.4515993191458416E-9	1.5811203124602026E-9	99.99867026594984	3.259249036973566E-8	1.5615049846299953E-9	1.5198878523307444E-8	3.8521505722026437E-10	0.08618016047256351	0.0
84.0	97	128	3	1	11	2.1142097606774315	non-ideal	0.0	1.8559217353643081E-7	1.4545797902569738E-9	1.5875002103996023E-9	99.99867026594984	3.3034757669202956E-8	1.5623411753009024E-9	1.5321960930102276E-8	3.855954357267112E-10	0.08504542722651812	0.0
85.0	97	128	3	1	11	2.108650536598923	non-ideal	0.0	1.8788217353643082E-7	1.4575291964732484E-9	1.5932533758373685E-9	99.99867026594984	3.3476991970012996E-8	1.5631820860404438E-9	1.544495283856803E-8	3.8597942475881933E-10	0.08463897530350059	0.0
86.0	97	128	3	1	11	2.103209365263785	non-ideal	0.0	1.9017217353643082E-7	1.4604481276446518E-9	1.5990607239533137E-9	99.99867026594984	3.391919211549463E-8	1.564028080441654E-9	1.5567856700274862E-8	3.8636651375079335E-10	0.08402314296986424	0.0
87.0	97	128	3	1	11	2.097883053971314	non-ideal	0.0	1.9246217353643082E-7	1.4633371577682347E-9	1.6051178067580746E-9	99.99867026594984	3.436135710478212E-8	1.5648794742244006E-9	1.569067481386028E-8	3.8675624746981225E-10	0.08376310289490853	0.0
88.0	97	128	3	1	11	2.0926685064896384	non-ideal	0.0	1.9475217353643082E-7	1.466196845510643E-9	1.610376893327226E-9	99.99867026594984	3.480348606308765E-8	1.565736539279367E-9	1.5813409344618923E-8	3.8714821935650465E-10	0.0836560318874216	0.0
89.0	97	128	3	1	11	2.08756272050634	non-ideal	0.0	1.9704217353643083E-7	1.4690277347116153E-9	1.615426245250586E-9	99.99867026594984	3.524557821672957E-8	1.5665995064011953E-9	1.5936062339965724E-8	3.875420664286402E-10	0.0836601767183739	0.0
90.0	97	128	3	1	11	2.0825627846766315	non-ideal	0.0	1.9933217353643083E-7	1.4718303548708578E-9	1.620883240849313E-9	99.99867026594984	3.5687632889069264E-8	1.5674685707326684E-9	1.6058635737985483E-8	3.8793746486323384E-10	0.08349984010386559	0.0
91.0	97	128	3	1	11	2.0776658770386014	non-ideal	0.0	2.0162217353643083E-7	1.474605221617416E-9	1.624740707872907E-9	99.99867026594984	3.612964948681144E-8	1.5683438950000257E-9	1.618113137810196E-8	3.883341259404877E-10	0.08346553072111736	0.0
92.0	97	128	3	1	11	2.0728692624195544	non-ideal	0.0	2.0391217353643083E-7	1.47735283716259E-9	1.6300564057714492E-9	99.99867026594984	3.6571627491040115E-8	1.5692256129341534E-9	1.6303551009616578E-8	3.887317924641978E-10	0.08334279204570204	0.0
93.0	97	128	3	1	11	2.068170290235615	non-ideal	0.0	2.0620217353643084E-7	1.4800736907366336E-9	1.634146719482542E-9	99.99867026594984	3.701356644949146E-8	1.5701138324388839E-9	1.6425896299441487E-8	3.8913023549479906E-10	0.08322349140513144	0.0
94.0	96	127	3	1	11	2.0635663920982426	non-ideal	0.0	2.0849217353643084E-7	1.4827682571008454E-9	1.6472720075477034E-9	99.99860982391314	3.745546596961054E-8	1.5710086384266376E-9	1.65481703877089E-8	3.895291223860935E-10	0.09720940125070952	0.0
95.0	96	127	3	1	11	2.059053620745419	non-ideal	0.0	2.1078217353643084E-7	1.4854370027201537E-9	1.6467581066630586E-9	99.99860982391314	3.789732572115063E-8	1.571910096754067E-9	1.6670371843721818E-8	3.899285182245689E-10	0.09875395512492155	0.0
96.0	96	127	3	1	11	2.054632491430146	non-ideal	0.0	2.1307217353643085E-7	1.4880803803477223E-9	1.6469798798159282E-9	99.99860982391314	3.833914540760736E-8	1.572818252814675E-9	1.6792503529120625E-8	3.90328145748162E-10	0.09973861916862166	0.0
97.0	96	127	3	1	11	2.05029920136762	non-ideal	0.0	2.1536217353643085E-7	1.4906988313498481E-9	1.6466107464877144E-9	99.99860982391314	3.878092476687922E-8	1.5737331344729504E-9	1.6914566848863816E-8	3.9072786255255817E-10	0.10046514259197788	0.0
98.0	96	127	3	1	11	2.046051486886216	non-ideal	0.0	2.1765217353643085E-7	1.4932927860723958E-9	1.647298623659628E-9	99.99860982391314	3.9222663615924397E-8	1.574654760577874E-9	1.7036563139645E-8	3.9112754402400463E-10	0.10087372359178447	0.0
99.0	96	127	3	1	11	2.0418871573747395	non-ideal	0.0	2.1994217353643085E-7	1.4958626641895436E-9	1.6472995761000358E-9	99.99860982391314	3.966436178231671E-8	1.575583134817472E-9	1.7158493697351967E-8	3.9152707901356573E-10	0.10182825174011431	0.0
100.0	96	127	3	1	11	2.037804089619745	non-ideal	0.0	2.2223217353643086E-7	1.4984088750411142E-9	1.6482007622798146E-9	99.99860982391314	4.0106019123765375E-8	1.5765182496698301E-9	1.7280359772268984E-8	3.919263694515065E-10	0.10150680024279306	0.0
101.0	96	127	3	1	11	2.0338002266397717	non-ideal	0.0	2.2452217353643086E-7	1.5009318179578043E-9	1.648653328245407E-9	99.99860982391314	4.054763552769753E-8	1.5774600881154491E-9	1.7402162571583674E-8	3.923253290514417E-10	0.10156788327890538	0.0
102.0	96	127	3	1	11	2.029873575692505	non-ideal	0.0	2.2681217353643086E-7	1.5034318825741447E-9	1.650388268157724E-9	99.99860982391314	4.098921090426625E-8	1.578408624143038E-9	1.7523903263642672E-8	3.9272388204456546E-10	0.10164155021264036	0.0
103.0	96	127	3	1	11	2.0260222058387765	non-ideal	0.0	2.2910217353643086E-7	1.5059094491306254E-9	1.651208507908475E-9	99.99860982391314	4.143074518999577E-8	1.5793638248165624E-9	1.7645582978928713E-8	3.931219621381139E-10	0.10160656175713087	0.0
104.0	96	127	3	1	11	2.0222442463500703	non-ideal	0.0	2.3139217353643087E-7	1.508364888763797E-9	1.6526725787483568E-9	99.99860982391314	4.187223833408329E-8	1.5803256494417851E-9	1.776720281596981E-8	3.935195113731404E-10	0.10177856435714804	0.0
105.0	95	127	3	1	11	2.018537883859617	non-ideal	0.0	2.3368217353643087E-7	1.5107985637865927E-9	1.670454846411318E-9	99.99860982391314	4.231369030495327E-8	1.5812940517756487E-9	1.7888763841059187E-8	3.939164793455497E-10	0.1245104923025459	0.0
106.0	95	127	3	1	11	2.0149013610436413	non-ideal	0.0	2.3597217353643087E-7	1.513210827958466E-9	1.6684884294543945E-9	99.99860982391314	4.275510108828592E-8	1.5822689807703547E-9	1.8010267090381472E-8	3.943128224011648E-10	0.12719945607049632	0.0
107.0	95	127	3	1	11	2.011332974708203	non-ideal	0.0	2.3826217353643087E-7	1.5156020267456704E-9	1.6669646004929058E-9	99.99860982391314	4.3196470684230114E-8	1.5832503811158951E-9	1.81317135722923E-8	3.9470850288186956E-10	0.12885210252262835	0.0
108.0	95	127	3	1	11	2.0078310738813174	non-ideal	0.0	2.4055217353643085E-7	1.517972497570349E-9	1.6654973645272421E-9	99.99860982391314	4.3637799085635046E-8	1.584238190585095E-9	1.8253104274908783E-8	3.9510348826785117E-10	0.13034422308054264	0.0
109.0	95	127	3	1	11	2.0043940565061074	non-ideal	0.0	2.4284217353643085E-7	1.5203225700552257E-9	1.6655143954890662E-9	99.99860982391314	4.4079086328807584E-8	1.5852323489214938E-9	1.837444015244015E-8	3.954977511735802E-10	0.1308331862296145	0.0
110.0	95	127	3	1	11	2.001020371590182	non-ideal	0.0	2.4513217353643086E-7	1.5226525662553023E-9	1.6648578831821721E-9	99.99860982391314	4.452033244387573E-8	1.5862327905927895E-9	1.8495722140881504E-8	3.958912682793655E-10	0.13257556035015677	0.0
111.0	95	127	3	1	11	1.9977085139255073	non-ideal	0.0	2.4742217353643086E-7	1.524962800882517E-9	1.6650952780081038E-9	99.99860982391314	4.496153746828349E-8	1.5872394475187318E-9	1.8616951154947755E-8	3.9628402005472846E-10	0.1319312351273269	0.0
112.0	95	127	3	1	11	1.994457023536036	non-ideal	0.0	2.4971217353643086E-7	1.5272535815225991E-9	1.6653161115259741E-9	99.99860982391314	4.540270144769539E-8	1.5882522498090888E-9	1.8738128088786642E-8	3.966759903228902E-10	0.1327834400294152	0.0
113.0	95	127	3	1	11	1.9912644842789322	non-ideal	0.0	2.5200217353643086E-7	1.5295252088439547E-9	1.6654044839947078E-9	99.99860982391314	4.584382443211504E-8	1.589271125591652E-9	1.8859253817898258E-8	3.9706716587932576E-10	0.1324973564257765	0.0
114.0	95	127	3	1	11	1.9881295220886532	non-ideal	0.0	2.5429217353643087E-7	1.5317779767994765E-9	1.6659434366340438E-9	99.99860982391314	4.628490647849863E-8	1.5902960018838333E-9	1.898032919916054E-8	3.9745753617681856E-10	0.13244774439009888	0.0
115.0	95	127	3	1	11	1.9850508037812378	non-ideal	0.0	2.5658217353643087E-7	1.5340121728211503E-9	1.6675451786662785E-9	99.99860982391314	4.672594764884038E-8	1.5913268046637443E-9	1.9101355072098827E-8	3.9784709301637623E-10	0.13342399688813641	0.0
116.0	95	127	3	1	11	1.9820270355488983	non-ideal	0.0	2.5887217353643087E-7	1.5362280780077598E-9	1.668207755013321E-9	99.99860982391314	4.7166948008418467E-8	1.5923634589381472E-9	1.9222332260046882E-8	3.9823583025903455E-10	0.1335366330908246	0.0
117.0	95	127	3	1	11	1.9790569615216627	non-ideal	0.0	2.611621735364309E-7	1.5384259673061133E-9	1.6703672773176681E-9	99.99860982391314	4.760790762599522E-8	1.5934058890730081E-9	1.934326157069228E-8	3.9862374359787266E-10	0.13294251471156515	0.0
118.0	95	127	3	1	11	1.9761393625115418	non-ideal	0.0	2.634521735364309E-7	1.5406061096861155E-9	1.67240302637366E-9	99.99860982391314	4.804882657487269E-8	1.5944540192383142E-9	1.946414379632786E-8	3.990108303545796E-10	0.13311878645634967	0.0
119.0	95	127	3	1	11	1.9732730548647912	non-ideal	0.0	2.657421735364309E-7	1.5427687683095554E-9	1.6749383720875394E-9	99.99860982391314	4.848970492942756E-8	1.5955077730958858E-9	1.958497971539397E-8	3.9939708925035997E-10	0.13305144783503903	0.0
120.0	95	127	3	1	11	1.970456889024185	non-ideal	0.0	2.680321735364309E-7	1.544914200693371E-9	1.6780130450318916E-9	99.99860982391314	4.893054276816271E-8	1.5965670744913723E-9	1.970577009204608E-8	3.997825202775453E-10	0.13332108791765807	0.0
