# Supplementary material for: Multiscale Multiobjective Systems Analysis (MiMoSA): an advanced metabolic modeling framework for complex systems
Source: Sci Rep. 2019 Nov 18;9:16948. doi: 10.1038/s41598-019-53188-0 (PMC6861322; doi:10.1038/s41598-019-53188-0)
Supplement: Supplementary file 2 — Supplemental File 1 [file 41598_2019_53188_MOESM2_ESM.zip › iTery101/.temp/iTery101/data/bio10_0/Attributes_Cell_Photoautotroph_4.csv]

Time Step	x	y	Filament Name	Position in Filament	Filament length	Efficiency	Regime	no3	hco3	biomass	nh4	photon	n2	cyanophycin	co2	glycogen	o2	urea
1.0	118	129	4	1	11	0.0	non-ideal	0.0	1.8826187266697847E-9	1.3885825502825409E-9	1.8405751091086457E-10	99.99873070802306	4.819012529432544E-10	3.500159821340599E-10	0.0	2.421339165765558E-9	0.2730002740537942	0.0
2.0	118	129	4	1	11	1.2556798719963735	non-ideal	0.0	3.931811575311962E-9	1.3904819390672183E-9	1.3120911405935463E-10	99.99873070802306	1.052564579318603E-9	2.4878668453934027E-10	0.0	1.7747748386600964E-9	0.2724295315188346	0.0
3.0	118	129	4	1	11	1.1478387978027058	non-ideal	0.0	6.2676142560870324E-9	1.3924050107314924E-9	1.4424369179681176E-10	99.99873070802306	1.5365793631621578E-9	2.4551053497505173E-10	0.0	1.7667236038492616E-9	0.3035915141117386	0.0
4.0	118	129	4	1	11	1.1673836691937738	non-ideal	0.0	9.004817989990878E-9	1.3946146273776122E-9	1.97641349669324E-10	99.99873070802306	1.7928941478732798E-9	3.2502838705655397E-10	0.0	1.6745235205329761E-9	0.3279334590329465	0.0
5.0	118	129	4	1	11	1.3474653176914249	non-ideal	0.0	1.1310290703542667E-8	1.3969031743185173E-9	2.517573693139471E-10	99.99873070802306	2.056553367412036E-9	4.012020022560173E-10	5.058073441382141E-10	1.578945786294468E-9	0.348106563086802	0.0
6.0	118	129	4	1	11	1.4029661782066734	non-ideal	0.0	1.3600300543947783E-8	1.3992761216404928E-9	3.1373609381758137E-10	99.99873070802306	2.2875264265819738E-9	4.885461232401221E-10	1.195974255749248E-9	1.459984426688151E-9	0.3641627583148631	1.120401520695103E-14
7.0	118	129	4	1	11	1.4626950400580179	non-ideal	0.0	1.5890300553421806E-8	1.4017261301879237E-9	3.751743641854838E-10	99.99873070802306	2.5306904737946897E-9	5.707227373476371E-10	1.829313958546228E-9	1.3500584949056462E-9	0.37544283691561375	2.4057316249960604E-14
8.0	118	129	4	1	11	1.5188328316434963	non-ideal	0.0	1.818030055343337E-8	1.4042445616813058E-9	4.350164722351602E-10	99.99873070802306	2.788698390501542E-9	6.46816243272997E-10	2.3920678303233863E-9	1.2510835384623863E-9	0.38560980758212393	3.747049040255894E-14
9.0	118	129	4	1	11	1.5705111562976157	non-ideal	0.0	2.0470300553433385E-8	1.4068233532690196E-9	4.924109592078568E-10	99.99873070802306	3.0601585084444534E-9	7.173862311859883E-10	2.8906684682351207E-9	1.1620586786511624E-9	0.3932720774103751	3.879110936976086E-14
10.0	118	129	4	1	11	1.6180034250161262	non-ideal	0.0	2.276030055343379E-8	1.4094550658066178E-9	5.475971068839707E-10	99.99873070802306	3.343689384829363E-9	7.829812785956202E-10	3.3314940668504757E-9	1.0819953075846895E-9	0.39962533634028286	3.165933942534488E-14
11.0	118	129	4	1	11	1.6616142212600051	non-ideal	0.0	2.505030055343342E-8	1.4121328531104665E-9	6.005984486036887E-10	99.99873070802306	3.6380585469798884E-9	8.440868052370061E-10	3.7201932858182928E-9	1.0100172986495509E-9	0.40379164444690513	2.8871814558332376E-14
12.0	118	129	4	1	11	1.7016319036777556	non-ideal	0.0	2.734030055343342E-8	1.4148503969316735E-9	6.519822899604736E-10	99.99873070802306	3.942273200132565E-9	9.010976652734514E-10	4.062244158607746E-9	9.453383398695112E-10	0.4064591959881357	2.8202928103942517E-14
13.0	118	129	4	1	11	1.7383074854054676	non-ideal	0.0	2.963030055343342E-8	1.4176014579309227E-9	7.008239798575754E-10	99.99873070802306	4.256747274999349E-9	9.539018820241137E-10	4.367674576001662E-9	8.872166464077799E-10	0.41100163569678777	2.6451544814750695E-14
14.0	118	128	4	1	11	1.7716070604295904	non-ideal	0.0	3.192030055343342E-8	1.4203800309913726E-9	7.528605423775594E-10	99.99867026594984	4.5815385232574405E-9	1.0025157254091517E-9	4.644234802071708E-9	8.349929568136754E-10	0.4144502161196031	2.559156691457177E-14
15.0	118	128	4	1	11	1.8015929000373065	non-ideal	0.0	3.4210300553433424E-8	1.423180699900091E-9	7.939592216906747E-10	99.99867026594984	4.915683455355713E-9	1.0473236314731143E-9	4.894952680441835E-9	7.880944662054305E-10	0.3981159753220572	1.63781988655626E-14
16.0	118	128	4	1	11	1.8285582756740955	non-ideal	0.0	3.6500300553433427E-8	1.4259983214802248E-9	8.32888073699101E-10	99.99867026594984	5.2591584105662134E-9	1.0883666456944434E-9	5.125974168898842E-9	7.459747424316447E-10	0.3738062858279659	1.4522043531720724E-14
17.0	118	128	4	1	11	1.8525970414165518	non-ideal	0.0	3.879030055343343E-8	1.428828292097984E-9	8.694282340419638E-10	99.99867026594984	5.611092677070648E-9	1.1259894531289852E-9	5.339482935076966E-9	7.081638155517042E-10	0.36794397294265546	1.5044041855358986E-14
18.0	118	128	4	1	11	1.8739814401339767	non-ideal	0.0	4.108030055343343E-8	1.4316664067662782E-9	9.042029175613248E-10	99.99867026594984	5.971028933300155E-9	1.1603906724740745E-9	5.538749089873123E-9	6.742244548254354E-10	0.3601742093267237	1.5177154749767353E-14
19.0	118	128	4	1	11	1.8928986123142062	non-ideal	0.0	4.3370300553433434E-8	1.4345086467401466E-9	9.365269312857593E-10	99.99867026594984	6.339166170362971E-9	1.1915268755451664E-9	5.729116021282345E-9	6.437477370886979E-10	0.36911720053697233	1.3659799905654907E-14
20.0	118	128	4	1	11	1.9093993048763584	non-ideal	0.0	4.566030055343344E-8	1.437351405969473E-9	9.675425806904746E-10	99.99867026594984	6.714925910135679E-9	1.2196353501282038E-9	5.912378737054087E-9	6.163862555346916E-10	0.35917063290379597	1.1703582563250427E-14
21.0	118	128	4	1	11	1.923689207070919	non-ideal	0.0	4.795030055343344E-8	1.4401915270534215E-9	9.97229408299721E-10	99.99867026594984	7.097534128098673E-9	1.2450215910808444E-9	6.089246525451553E-9	5.918261280489231E-10	0.3572648473751548	1.1224010255742226E-14
22.0	118	128	4	1	11	1.9360062190073752	non-ideal	0.0	5.024030055343344E-8	1.4430262539316961E-9	1.0244040390661914E-9	99.99867026594984	7.486292683012214E-9	1.2679616847820292E-9	6.260360437345314E-9	5.697838284980581E-10	0.3597040436013061	1.1465449262205877E-14
23.0	118	128	4	1	11	1.9465648989844393	non-ideal	0.0	5.2530300553433445E-8	1.4458531874671495E-9	1.052051837966148E-9	99.99867026594984	7.880576492012197E-9	1.2887036204384104E-9	6.426295293351529E-9	5.500049317070928E-10	0.3573919238339083	1.2087199982247269E-14
24.0	118	128	4	1	11	1.9555575323835226	non-ideal	0.0	5.482030055343345E-8	1.4486702455509625E-9	1.0779105215111482E-9	99.99867026594984	8.279824186543986E-9	1.3074701120681535E-9	6.587567359998063E-9	5.32260939966821E-10	0.357576292721731	1.1137853731683666E-14
25.0	118	128	4	1	11	1.9631563369009992	non-ideal	0.0	5.711030055343345E-8	1.4514756272454573E-9	1.1026188213434457E-9	99.99867026594984	8.683530073044421E-9	1.324461031049434E-9	6.744640915878962E-9	5.163465474026353E-10	0.3574382720364562	1.0115174935957837E-14
26.0	118	128	4	1	11	1.9695154036570963	non-ideal	0.0	5.9400300553433446E-8	1.4542677807975622E-9	1.1264278246970382E-9	99.99867026594984	9.091238955592076E-9	1.339855853560913E-9	6.8979334588832095E-9	5.020772527936841E-10	0.35760570808051056	9.776021627943932E-15
27.0	118	128	4	1	11	1.9747725958576727	non-ideal	0.0	6.169030055343343E-8	1.4570453752700635E-9	1.1486951861788192E-9	99.99867026594984	9.502542624937378E-9	1.353816023279424E-9	7.047820029747988E-9	4.892872412484196E-10	0.3620106398946299	1.0303241968931857E-14
28.0	118	128	4	1	11	1.9790513506850966	non-ideal	0.0	6.398030055343343E-8	1.4598072752505399E-9	1.169741084875663E-9	99.99867026594984	9.917075301609377E-9	1.3664868370577426E-9	7.194637494811625E-9	4.778274744554902E-10	0.3575620592577889	1.0653838979517046E-14
29.0	117	128	4	1	11	1.9824621791545254	non-ideal	0.0	6.627030055343343E-8	1.4625525181500924E-9	1.1628495680012985E-9	99.99867026594984	1.0334508026324747E-8	1.3779988852817455E-9	7.338688820743116E-9	4.675639661572093E-10	0.2235404781884742	6.332851974672004E-15
30.0	117	128	4	1	11	1.98510388833605	non-ideal	0.0	6.856030055343344E-8	1.4652802938777265E-9	1.180527312389925E-9	99.99867026594984	1.075454395831656E-8	1.3884693936604707E-9	7.480246801999204E-9	4.5837624120742083E-10	0.21454398260887914	5.288621386454316E-15
31.0	117	128	4	1	11	1.9870647121761265	non-ideal	0.0	7.085030055343348E-8	1.4679899268174512E-9	1.1976399041997142E-9	99.99867026594984	1.1176915616234888E-8	1.3980036607133299E-9	7.619556975571313E-9	4.501559691749761E-10	0.2073895225802024	4.973401943156006E-15
32.0	117	128	4	1	11	1.9884234515068786	non-ideal	0.0	7.314030055343347E-8	1.470680859993159E-9	1.2138680738541384E-9	99.99867026594984	1.160138358373641E-8	1.4066965373505204E-9	7.756839894972135E-9	4.428057508874037E-10	0.20306099706427858	5.054340762422029E-15
33.0	117	128	4	1	11	1.9892505941539516	non-ideal	0.0	7.543030055343347E-8	1.4733526408881106E-9	1.2288395698510434E-9	99.99867026594984	1.2027732712915361E-8	1.4146333330883697E-9	7.892293945001648E-9	4.3623800018763265E-10	0.19979186821431377	5.126066516251047E-15
34.0	117	128	4	1	11	1.989609103040589	non-ideal	0.0	7.772030055343347E-8	1.4760049088385611E-9	1.2436300970311574E-9	99.99867026594984	1.245576955234628E-8	1.421890760824393E-9	8.02609761680538E-9	4.3037395120671615E-10	0.19787534792139647	5.0403389122251174E-15
35.0	117	128	4	1	11	1.9895551922455295	non-ideal	0.0	8.001030055343348E-8	1.478637383810109E-9	1.2575292419818317E-9	99.99867026594984	1.2885319817415178E-8	1.4285377507232419E-9	8.158411614963166E-9	4.2514276402292077E-10	0.197798804798458	4.694416597576759E-15
36.0	117	128	4	1	11	1.989139006450708	non-ideal	0.0	8.230030055343348E-8	1.4812498564680707E-9	1.2707602821661053E-9	99.99867026594984	1.3316226671697384E-8	1.4346362706195858E-9	8.289380588393115E-9	4.204807268812733E-10	0.19527109105784807	4.337189772858981E-15
37.0	117	128	4	1	11	1.9884052758954769	non-ideal	0.0	8.459030055343348E-8	1.4838421793814218E-9	1.2836771499780927E-9	99.99867026594984	1.3748349012398963E-8	1.4402420362013285E-9	8.419134736325909E-9	4.163305373263903E-10	0.19564148453823055	4.306444378704336E-15
38.0	117	128	4	1	11	1.9873938898479881	non-ideal	0.0	8.688030055343348E-8	1.4864142592543517E-9	1.2967956131965017E-9	99.99867026594984	1.4181560116772511E-8	1.4454051788367242E-9	8.547791196634784E-9	4.126406585053096E-10	0.19466877838762855	4.18852162088718E-15
39.0	117	128	4	1	11	1.9861404252040544	non-ideal	0.0	8.917030055343349E-8	1.4889660500484534E-9	1.309251733133998E-9	99.99867026594984	1.4615746214407978E-8	1.4501708114540229E-9	8.675455355224202E-9	4.0936473868229047E-10	0.19469137231139652	4.1343926902588616E-15
40.0	117	128	4	1	11	1.9846766027086713	non-ideal	0.0	9.146030055343349E-8	1.4914975468433827E-9	1.3217389498262111E-9	99.99867026594984	1.505080467302856E-8	1.4545794526509455E-9	8.802222178195663E-9	4.0646108326282045E-10	0.1962200678440687	4.162102685453817E-15
41.0	117	128	4	1	11	1.9830306539142435	non-ideal	0.0	9.375030055343349E-8	1.4940087804561662E-9	1.3332595168382381E-9	99.99867026594984	1.5486643367445662E-8	1.4586675672265784E-9	8.928177114951532E-9	4.0389219179979387E-10	0.19436195810444246	3.9702876331154954E-15
42.0	117	128	4	1	11	1.9812277289445492	non-ideal	0.0	9.604030055343353E-8	1.4964998126674783E-9	1.343820752162293E-9	99.99867026594984	1.5923179458183845E-8	1.4624679484730194E-9	9.053397104075282E-9	4.01624333765172E-10	0.19400666435656325	3.75124464950787E-15
43.0	116	129	4	1	11	1.979290210158937	non-ideal	0.0	9.83303005534335E-8	1.498970733787743E-9	1.355264080920052E-9	99.99873070802306	1.6360338249591603E-8	1.4660100545458316E-9	9.177949949419438E-9	3.996272952166161E-10	0.1937867338719107	3.589182105468653E-15
44.0	116	129	4	1	11	1.9772394335541195	non-ideal	0.0	1.006203005534335E-7	1.5014216534920874E-9	1.365758172263544E-9	99.99873070802306	1.6798052631337734E-8	1.4693203852280477E-9	9.30190101873004E-9	3.978735401817167E-10	0.19444616760403766	3.770395852332688E-15
45.0	116	129	4	1	11	1.9750901904394502	non-ideal	0.0	1.029103005534335E-7	1.5038527030206086E-9	1.3757876009254597E-9	99.99873070802306	1.7236262303249813E-8	1.4724227782740857E-9	9.425305141719092E-9	3.9633863654127785E-10	0.19374597519247735	3.93883056860498E-15
46.0	116	129	4	1	11	1.9728596464219783	non-ideal	0.0	1.0520030055343352E-7	1.5062640304445935E-9	1.3850570363955162E-9	99.99873070802306	1.7674913098065305E-8	1.4753386779471142E-9	9.548212950932247E-9	3.950005040151275E-10	0.19473114919771092	3.954484485580085E-15
47.0	116	129	4	1	11	1.9705617545859744	non-ideal	0.0	1.0749030055343352E-7	1.5086557981159036E-9	1.3939367389845523E-9	99.99873070802306	1.811395636595151E-8	1.478087377052376E-9	9.670670052080547E-9	3.938392812740246E-10	0.1949448935870738	3.9260808793505426E-15
48.0	116	129	4	1	11	1.9682088951303767	non-ideal	0.0	1.0978030055343352E-7	1.5110281804106016E-9	1.4029413572278179E-9	99.99873070802306	1.8553348332910735E-8	1.4806862172701562E-9	9.792717550321268E-9	3.9283710345471685E-10	0.1943382489832315	3.616328089376755E-15
49.0	116	129	4	1	11	1.9658120353145099	non-ideal	0.0	1.1207030055343353E-7	1.5133813617220331E-9	1.4111122024855842E-9	99.99873070802306	1.899304937493883E-8	1.4831507481841063E-9	9.914392570802438E-9	3.91977898518346E-10	0.19480739529694466	3.3739628242752463E-15
50.0	116	129	4	1	11	1.9633808628276164	non-ideal	0.0	1.1436030055343353E-7	1.5157155347068671E-9	1.4191571556521158E-9	99.99873070802306	1.9433023705038207E-8	1.4854949245593248E-9	1.00357286266834E-8	3.912472079777821E-10	0.19514574570557977	3.267509983709754E-15
51.0	116	129	4	1	11	1.960923931277778	non-ideal	0.0	1.1665030055343353E-7	1.5180308987895077E-9	1.4270045492715504E-9	99.99873070802306	1.9873239478492732E-8	1.4877313455910918E-9	1.0156755838003395E-8	3.9063202995049993E-10	0.19383578888994513	3.150491189580263E-15
52.0	116	129	4	1	11	1.9584488197270506	non-ideal	0.0	1.1894030055343353E-7	1.5203276588272994E-9	1.4346268600909044E-9	99.99873070802306	2.0313668157930106E-8	1.4898713527478904E-9	1.0277501342241923E-8	3.9012067032809104E-10	0.19504944347365258	3.0539024379378365E-15
53.0	116	129	4	1	11	1.9559622189520562	non-ideal	0.0	1.2123030055343358E-7	1.5226060239144594E-9	1.4423835620019556E-9	99.99873070802306	2.0754283888235928E-8	1.4919251093759697E-9	1.0397989678640881E-8	3.8970260814747913E-10	0.19414090134009032	2.9632629189048037E-15
54.0	116	129	4	1	11	1.953470004793071	non-ideal	0.0	1.2352030055343358E-7	1.524866206363226E-9	1.4501603292441512E-9	99.99873070802306	2.1195063541137933E-8	1.4939017691101255E-9	1.0518242955483659E-8	3.893683814496914E-10	0.19439646937061428	2.8720396370607414E-15
55.0	116	129	4	1	11	1.9509773499293044	non-ideal	0.0	1.2581030055343358E-7	1.5271084207963594E-9	1.4569374604675279E-9	99.99873070802306	2.163598624573289E-8	1.4958095463392217E-9	1.0638281151096057E-8	3.8910947856746517E-10	0.1939992694404815	2.7815377507873923E-15
56.0	116	129	4	1	11	1.9484887852523285	non-ideal	0.0	1.2810030055343358E-7	1.529332883363575E-9	1.4632026533897354E-9	99.99873070802306	2.2077033253861654E-8	1.4976558253127507E-9	1.0758122299541272E-8	3.8891824375919307E-10	0.19486634303872086	2.66753473880351E-15
57.0	116	129	4	1	11	1.9460082764828046	non-ideal	0.0	1.3039030055343361E-7	1.5315398110572498E-9	1.4696595393660886E-9	99.99873070802306	2.2518187702206503E-8	1.499447239766856E-9	1.0877782692340609E-8	3.887877909001388E-10	0.19534571677863274	2.5829162351665637E-15
58.0	115	128	4	1	11	1.9435392838731897	non-ideal	0.0	1.3268030055343364E-7	1.5337294195225116E-9	1.442757258151116E-9	99.99867026594984	2.2959434434503646E-8	1.5011897502764648E-9	1.0997278620331721E-8	3.8871179536548317E-10	0.12690372222316912	1.7408715567494909E-15
59.0	115	128	4	1	11	1.9410834030256203	non-ideal	0.0	1.3497030055343365E-7	1.5359019273588377E-9	1.447463415524802E-9	99.99867026594984	2.3400759819062925E-8	1.5028887101684183E-9	1.1116620397860186E-8	3.8868493569469255E-10	0.12308966487487712	1.5095307619278198E-15
60.0	115	128	4	1	11	1.9386460801106697	non-ideal	0.0	1.3726030055343365E-7	1.538057550832141E-9	1.4523227707418213E-9	99.99867026594984	2.3842151619323685E-8	1.5045489303740349E-9	1.1235821477337038E-8	3.8870208302041984E-10	0.11994383551053248	1.450841015163221E-15
61.0	115	128	4	1	11	1.9362281487443938	non-ideal	0.0	1.3955030055343365E-7	1.5401965051190749E-9	1.4570845989624284E-9	99.99867026594984	2.428359887052804E-8	1.5061747367496372E-9	1.1354892734657869E-8	3.887587312417484E-10	0.11895169021817696	1.402921968775149E-15
62.0	115	128	4	1	11	1.9338315491048759	non-ideal	0.0	1.4184030055343365E-7	1.5423190039703156E-9	1.4613671057680826E-9	99.99867026594984	2.472509163196063E-8	1.5077699984613376E-9	1.1473844038362186E-8	3.8885082757361775E-10	0.11661048860755865	1.357330109571275E-15
63.0	115	128	4	1	11	1.9314579320340919	non-ideal	0.0	1.4413030055343366E-7	1.5444252594356302E-9	1.4656237198025005E-9	99.99867026594984	2.516662102108354E-8	1.509338198125131E-9	1.1592684313491278E-8	3.8897472689681165E-10	0.11531662751967608	1.311608126639799E-15
64.0	115	128	4	1	11	1.9291087027990168	non-ideal	0.0	1.4642030055343366E-7	1.5465154816249085E-9	1.4701975799989934E-9	99.99867026594984	2.560817904439509E-8	1.5108824598807353E-9	1.171142165298667E-8	3.8912715064018853E-10	0.11426651054025172	1.2591201600988281E-15
65.0	115	128	4	1	11	1.9267850435427212	non-ideal	0.0	1.4871030055343364E-7	1.5485898785081777E-9	1.475239832827673E-9	99.99867026594984	2.604975853037758E-8	1.5124055887982955E-9	1.183006339353826E-8	3.893051504005494E-10	0.11369265187278353	1.2236413950634637E-15
66.0	115	128	4	1	11	1.9244879399757433	non-ideal	0.0	1.5100030055343364E-7	1.5506486557468367E-9	1.479697655862175E-9	99.99867026594984	2.649135302895381E-8	1.5139101001953433E-9	1.1948616196056602E-8	3.895060745472058E-10	0.11317405983724808	1.1888404443270154E-15
67.0	115	128	4	1	11	1.922218202402805	non-ideal	0.0	1.5329030055343364E-7	1.5526920165545051E-9	1.484318331972216E-9	99.99867026594984	2.6932956748856346E-8	1.5153982503438933E-9	1.206708610978278E-8	3.8972753855583536E-10	0.11277218659381529	1.1436337685453047E-15
68.0	115	128	4	1	11	1.9199764865082662	non-ideal	0.0	1.5558030055343364E-7	1.554720161583943E-9	1.488940963179488E-9	99.99867026594984	2.7374564501902724E-8	1.516872064317684E-9	1.2185478629972463E-8	3.89967398252173E-10	0.11269520267936323	1.1099606904436292E-15
69.0	115	128	4	1	11	1.9177633120082103	non-ideal	0.0	1.5787030055343365E-7	1.556733288833591E-9	1.4930979104435933E-9	99.99867026594984	2.7816171611476874E-8	1.5183333543236208E-9	1.2303798761778868E-8	3.9022372535039445E-10	0.11293788445231444	1.087602639879289E-15
70.0	115	128	4	1	11	1.9155790762364042	non-ideal	0.0	1.6016030055343365E-7	1.5587315935756562E-9	1.4969592083673868E-9	99.99867026594984	2.825777388692E-8	1.5197837452992226E-9	1.2422051061146458E-8	3.9049478603611163E-10	0.11227940778763228	1.0570724700165323E-15
71.0	115	128	4	1	11	1.9134240703935206	non-ideal	0.0	1.6245030055343365E-7	1.5607152683011623E-9	1.500565123403714E-9	99.99867026594984	2.869936757482911E-8	1.5212246938371664E-9	1.2540239679170597E-8	3.907790214438145E-10	0.11182489201744902	1.03084090639962E-15
72.0	115	128	4	1	11	1.911298492276521	non-ideal	0.0	1.6474030055343365E-7	1.5626845026785732E-9	1.5041640615419542E-9	99.99867026594984	2.9140949300860895E-8	1.522657502933808E-9	1.2658368406282227E-8	3.910750298763836E-10	0.11171353822003693	1.0047941932113115E-15
73.0	114	129	4	1	11	1.909202456441368	non-ideal	0.0	1.6703030055343366E-7	1.5646394849530527E-9	1.5093383634698823E-9	99.99873070802306	2.9582516032995906E-8	1.5240833376687436E-9	1.2776439107134703E-8	3.913816844210604E-10	0.1118459114914759	0.0
74.0	114	129	4	1	11	1.907137397075695	non-ideal	0.0	1.6932030055343366E-7	1.5665803976256131E-9	1.5132458350397722E-9	99.99873070802306	3.002406506313601E-8	1.5255032417372277E-9	1.2894457997349098E-8	3.91697598124596E-10	0.1114615376389993	0.0
75.0	114	129	4	1	11	1.9051005029669956	non-ideal	0.0	1.7161030055343366E-7	1.5685074217735167E-9	1.5174870664734047E-9	99.99873070802306	3.046559395396895E-8	1.5269181464484444E-9	1.301242653173129E-8	3.9202187312675876E-10	0.1114172703796965	0.0
76.0	114	129	4	1	11	1.9030930943563136	non-ideal	0.0	1.7390030055343366E-7	1.5704207356013488E-9	1.5216816750999892E-9	99.99873070802306	3.0907100521616315E-8	1.5283288837103486E-9	1.3130347372895448E-8	3.923535938972707E-10	0.11129946037081127	0.0
77.0	114	129	4	1	11	1.9011150455471948	non-ideal	0.0	1.7619030055343367E-7	1.5723205144505642E-9	1.5270047121451501E-9	99.99873070802306	3.13485828103238E-8	1.5297361972876423E-9	1.3248222969185417E-8	3.92691936583941E-10	0.11142483444956808	0.0
78.0	114	129	4	1	11	1.8991661895779177	non-ideal	0.0	1.7848030055343367E-7	1.57420693081463E-9	1.5314977167587884E-9	99.99873070802306	3.179003907985106E-8	1.531140751106619E-9	1.3366055568643585E-8	3.93036161598481E-10	0.11132213354647275	0.0
79.0	114	129	4	1	11	1.8972463232585897	non-ideal	0.0	1.8077030055343367E-7	1.5760801543582133E-9	1.5353315919400965E-9	99.99873070802306	3.2231467758319745E-8	1.5325431341787943E-9	1.3483847247162157E-8	3.933856042377084E-10	0.1113068924794785	0.0
80.0	114	129	4	1	11	1.8953552108940457	non-ideal	0.0	1.8306030055343367E-7	1.5779403519434134E-9	1.5398876650980978E-9	99.99873070802306	3.2672867457051724E-8	1.5339438734748311E-9	1.3601599916097485E-8	3.937396673650812E-10	0.11161760273449986	0.0
81.0	114	129	4	1	11	1.8934925912511003	non-ideal	0.0	1.8535030055343368E-7	1.5797876876572372E-9	1.5435856326416205E-9	99.99873070802306	3.311423691715521E-8	1.5353434346232266E-9	1.3719315348406234E-8	3.94097814238418E-10	0.11137191527041347	0.0
82.0	114	129	4	1	11	1.8916581789036373	non-ideal	0.0	1.8764030055343368E-7	1.5816223228440642E-9	1.5480720140673328E-9	99.99873070802306	3.355557501895144E-8	1.5367422317688046E-9	1.3836995185346499E-8	3.944595626671015E-10	0.11138181188025274	0.0
83.0	114	129	4	1	11	1.8898516695165317	non-ideal	0.0	1.8993030055343368E-7	1.5834444161409267E-9	1.5523481098887516E-9	99.99873070802306	3.399688076986621E-8	1.5381406331482438E-9	1.3954640948593484E-8	3.9482447952958025E-10	0.11136891863751688	0.0
84.0	114	129	4	1	11	1.8880727430994098	non-ideal	0.0	1.9222030055343369E-7	1.5852541235141338E-9	1.5555053949682354E-9	99.99873070802306	3.443815328039771E-8	1.5395389639148158E-9	1.4072254054873886E-8	3.951921757566501E-10	0.11132614665085358	0.0
85.0	114	129	4	1	11	1.8863210658812353	non-ideal	0.0	1.945103005534337E-7	1.5870515982982764E-9	1.5597076003366073E-9	99.99873070802306	3.487939176085888E-8	1.5409375117320998E-9	1.4189835823897106E-8	3.95562301937785E-10	0.11221863061483472	0.0
86.0	114	129	4	1	11	1.884596293340056	non-ideal	0.0	1.968003005534337E-7	1.5888369912363011E-9	1.5635641154347795E-9	99.99873070802306	3.532059550591702E-8	1.5423365297392474E-9	1.4307387489103573E-8	3.959345442766522E-10	0.11233759860110223	0.0
87.0	114	129	4	1	11	1.8828980719779556	non-ideal	0.0	1.990903005534337E-7	1.5906104505206427E-9	1.5665380449251577E-9	99.99873070802306	3.576176388482941E-8	1.5437362398849173E-9	1.4424910206108166E-8	3.963086209915821E-10	0.11155528799350992	0.0
88.0	114	129	4	1	11	1.8812260411506057	non-ideal	0.0	2.013803005534337E-7	1.5923721218359736E-9	1.5699811249462882E-9	99.99873070802306	3.620289634514647E-8	1.5451368379322086E-9	1.4542405056691755E-8	3.966842792088261E-10	0.11151866531646634	0.0
89.0	114	129	4	1	11	1.8795798355606383	non-ideal	0.0	2.036703005534337E-7	1.594122148402E-9	1.5744131540521873E-9	99.99873070802306	3.664399239387527E-8	1.546538494413057E-9	1.4659873058882529E-8	3.9706129194740663E-10	0.11156644273206304	0.0
90.0	114	129	4	1	11	1.877959086150653	non-ideal	0.0	2.059603005534337E-7	1.5958606710166126E-9	1.5783115149976383E-9	99.99873070802306	3.708505159758051E-8	1.5479413581952859E-9	1.4777315171022328E-8	3.9743945553972033E-10	0.11193504265375127	0.0
91.0	114	129	4	1	11	1.8763634213595435	non-ideal	0.0	2.082503005534337E-7	1.5975878280995113E-9	1.5818974659362918E-9	99.99873070802306	3.7526073572912176E-8	1.5493455581942243E-9	1.4894732298266429E-8	3.978185872719663E-10	0.11160760205119741	0.0
92.0	114	129	4	1	11	1.874792468535475	non-ideal	0.0	2.105403005534337E-7	1.599303755735663E-9	1.585696901070305E-9	99.99873070802306	3.796705798154535E-8	1.550751205420292E-9	1.5012125297383334E-8	3.9819852326816563E-10	0.11153174027853928	0.0
93.0	114	129	4	1	11	1.873245854694723	non-ideal	0.0	2.128303005534337E-7	1.6010085877186888E-9	1.5890493276351466E-9	99.99873070802306	3.840800452527521E-8	1.5521583948140071E-9	1.512949498121672E-8	3.985791165637879E-10	0.11153486503512959	0.0
94.0	114	129	4	1	11	1.8717232073977006	non-ideal	0.0	2.151203005534337E-7	1.602702455594151E-9	1.5921264570019094E-9	99.99873070802306	3.884891294242436E-8	1.5535672069791827E-9	1.5246842122436743E-8	3.989602354249258E-10	0.11160133090085292	0.0
95.0	114	129	4	1	11	1.870224155604404	non-ideal	0.0	2.1741030055343371E-7	1.604385488702972E-9	1.5954195613395722E-9	99.99873070802306	3.9289783011440255E-8	1.5549777108574059E-9	1.5364167454950232E-8	3.9934176188401295E-10	0.11155796814137542	0.0
96.0	114	129	4	1	11	1.868748330807074	non-ideal	0.0	2.1970030055343372E-7	1.6060578142233157E-9	1.599010240856007E-9	99.99873070802306	3.973061452836689E-8	1.556389962036428E-9	1.5481471682741116E-8	3.997235901261613E-10	0.11141286025700384	0.0
97.0	114	129	4	1	11	1.8672953663200187	non-ideal	0.0	2.2199030055343372E-7	1.6077195572132736E-9	1.6019602924765676E-9	99.99873070802306	4.0171407324402465E-8	1.5578040072161212E-9	1.5598755476667928E-8	4.0010562549521745E-10	0.11139915827666824	0.0
98.0	114	129	4	1	11	1.8658648991488738	non-ideal	0.0	2.2428030055343372E-7	1.6093708406524985E-9	1.6054371209794705E-9	99.99873070802306	4.06121612541692E-8	1.559219883865398E-9	1.5716019479734844E-8	4.004877832694041E-10	0.11137043374815345	0.0
99.0	114	129	4	1	11	1.8644565698191449	non-ideal	0.0	2.2657030055343372E-7	1.6110117854832521E-9	1.6081972919023413E-9	99.99873070802306	4.105287619265275E-8	1.5606376211323667E-9	1.5833264309660424E-8	4.008699876240354E-10	0.11147207149729052	0.0
100.0	114	129	4	1	11	1.8630700227017205	non-ideal	0.0	2.2886030055343373E-7	1.6126425106508465E-9	1.611352404359948E-9	99.99873070802306	4.149355203355536E-8	1.5620572407443676E-9	1.5950490560735E-8	4.01252170778909E-10	0.11140394027878979	0.0
101.0	114	129	4	1	11	1.8617049063072886	non-ideal	0.0	2.3115030055343373E-7	1.6142631331436648E-9	1.6139618404535196E-9	99.99873070802306	4.1934188690041635E-8	1.563478758299476E-9	1.6067698805030187E-8	4.0163427216785823E-10	0.11164184202851744	0.0
102.0	114	129	4	1	11	1.8603608737851165	non-ideal	0.0	2.3344030055343373E-7	1.615873768032277E-9	1.6163903044670654E-9	99.99873070802306	4.237478608951618E-8	1.5649021833863118E-9	1.6184889595083457E-8	4.0201623769403637E-10	0.11228391365663629	0.0
103.0	114	129	4	1	11	1.859037582857327	non-ideal	0.0	2.3573030055343374E-7	1.6174745285082134E-9	1.61932978339277E-9	99.99873070802306	4.2815344177500175E-8	1.566327521114855E-9	1.6302063463884164E-8	4.023980191198691E-10	0.11214610527379212	0.0
104.0	114	129	4	1	11	1.8577346963821286	non-ideal	0.0	2.3802030055343374E-7	1.6190655259214028E-9	1.6218882707222151E-9	99.99873070802306	4.325586290582633E-8	1.5677547710071623E-9	1.6419220929280896E-8	4.027795733755417E-10	0.11252720522901884	0.0
105.0	114	129	4	1	11	1.8564518817614224	non-ideal	0.0	2.4031030055343374E-7	1.620646869817403E-9	1.6251065857513318E-9	99.99873070802306	4.3696342239549764E-8	1.5691839288430776E-9	1.6536362492872246E-8	4.031608621030104E-10	0.11159755756074952	0.0
106.0	113	130	4	1	11	1.8551888116228217	non-ideal	0.0	2.4260030055343374E-7	1.6222186691241167E-9	1.6775942554932658E-9	99.99879115013283	4.413678215556886E-8	1.5706149870913953E-9	1.6653486984592977E-8	4.035419892250267E-10	0.18502383111881954	0.0
107.0	113	130	4	1	11	1.8539465205776693	non-ideal	0.0	2.4489030055343375E-7	1.6237810287213365E-9	1.6753926467035723E-9	99.99879115013283	4.45771826409146E-8	1.5720479351909542E-9	1.677059803461008E-8	4.039226613237388E-10	0.19644920681994513	0.0
108.0	113	130	4	1	11	1.8527219746323496	non-ideal	0.0	2.4718030055343375E-7	1.625334052957354E-9	1.6737912331171567E-9	99.99879115013283	4.5017543685906876E-8	1.5734827590125262E-9	1.6887694604228465E-8	4.0430297639215227E-10	0.2050738455030523	0.0
109.0	113	130	4	1	11	1.8515162224921724	non-ideal	0.0	2.4947030055343375E-7	1.6268778445158424E-9	1.6728357078700305E-9	99.99879115013283	4.5457865264495225E-8	1.5749194382139778E-9	1.7004777149544164E-8	4.046829102794114E-10	0.20191185481173632	0.0
110.0	113	130	4	1	11	1.8503289559790324	non-ideal	0.0	2.5176030055343375E-7	1.6284125044528836E-9	1.6724760133978452E-9	99.99879115013283	4.5898147408891387E-8	1.5763579598340119E-9	1.7121846103229947E-8	4.050624411228698E-10	0.20282533296283078	0.0
111.0	113	130	4	1	11	1.8491598764071564	non-ideal	0.0	2.5405030055343376E-7	1.62993813222763E-9	1.6725488404895062E-9	99.99879115013283	4.633839013106012E-8	1.5777983034944488E-9	1.7238901893569193E-8	4.054415501907322E-10	0.20056142258310494	0.0
112.0	113	130	4	1	11	1.8480086878652986	non-ideal	0.0	2.5634030055343376E-7	1.6314548257343669E-9	1.67278790715074E-9	99.99879115013283	4.67785934492167E-8	1.5792404471734653E-9	1.735594493877143E-8	4.058202210609378E-10	0.19960108307316343	0.0
113.0	113	130	4	1	11	1.8468750996808654	non-ideal	0.0	2.5863030055343376E-7	1.6329626813337715E-9	1.6732571923329618E-9	99.99879115013283	4.7218757384553527E-8	1.5806843671175034E-9	1.7472975648524445E-8	4.0619843926952816E-10	0.20256514862782818	0.0
114.0	113	130	4	1	11	1.8457588262662656	non-ideal	0.0	2.6092030055343376E-7	1.634461793883654E-9	1.6738176333859818E-9	99.99879115013283	4.76588819636099E-8	1.5821300385156527E-9	1.7589994423712395E-8	4.0657619212249033E-10	0.1997565763598746	0.0
115.0	113	130	4	1	11	1.8446595872833305	non-ideal	0.0	2.6321030055343377E-7	1.6359522567689505E-9	1.6747073795334017E-9	99.99879115013283	4.8098967216704716E-8	1.5835774354954405E-9	1.7707001657226067E-8	4.0695346849756236E-10	0.1997805088855545	0.0
116.0	113	130	4	1	11	1.8435771075174847	non-ideal	0.0	2.6550030055343377E-7	1.6374341619309943E-9	1.6757253375183013E-9	99.99879115013283	4.8539013176748E-8	1.5850265311425295E-9	1.7823997734615565E-8	4.0733025867703597E-10	0.20068818870770683	0.0
117.0	113	130	4	1	11	1.842511116760648	non-ideal	0.0	2.6779030055343377E-7	1.6389075998961553E-9	1.6792389091020913E-9	99.99879115013283	4.897901987943853E-8	1.5864772977198118E-9	1.79409830343077E-8	4.077065542115451E-10	0.1995804456126135	0.0
118.0	113	130	4	1	11	1.8414613497817471	non-ideal	0.0	2.700803005534338E-7	1.6403726598039094E-9	1.6810453714287568E-9	99.99879115013283	4.94189873643613E-8	1.587929707028834E-9	1.8057957927569037E-8	4.0808234779573937E-10	0.2002799206172961	0.0
119.0	113	130	4	1	11	1.8404275463607545	non-ideal	0.0	2.723703005534338E-7	1.6418294294341237E-9	1.6830274504550055E-9	99.99879115013283	4.985891567195682E-8	1.5893837300819395E-9	1.8174922779633266E-8	4.084576331173126E-10	0.19945285851295555	0.0
120.0	113	130	4	1	11	1.8394094510325152	non-ideal	0.0	2.746603005534338E-7	1.6432779952338791E-9	1.6858304680256063E-9	99.99879115013283	5.029880484634275E-8	1.5908393376919893E-9	1.8291877949099937E-8	4.0883240478650027E-10	0.19992183331944388	0.0
