# Supplementary material for: Multiscale Multiobjective Systems Analysis (MiMoSA): an advanced metabolic modeling framework for complex systems
Source: Sci Rep. 2019 Nov 18;9:16948. doi: 10.1038/s41598-019-53188-0 (PMC6861322; doi:10.1038/s41598-019-53188-0)
Supplement: Supplementary file 2 — Supplemental File 1 [file 41598_2019_53188_MOESM2_ESM.zip › iTery101/.temp/iTery101/data/bio10_0/Attributes_Cell_Photoautotroph_5.csv]

Time Step	x	y	Filament Name	Position in Filament	Filament length	Efficiency	Regime	no3	hco3	biomass	nh4	photon	n2	cyanophycin	co2	glycogen	o2	urea
1.0	102	28	5	1	11	0.0	non-ideal	0.0	2.2598853087854802E-9	4.0240372135596213E-10	4.954843232319768E-11	99.9926262431145	4.819012529432552E-10	9.422458837437233E-11	0.0	6.534799794803298E-10	0.27300027330372373	0.0
2.0	102	28	5	1	11	14.798805074624111	non-ideal	0.0	3.9538014079156285E-9	4.313019974781403E-10	1.4812090108953382E-10	99.9926262431145	9.897226600810898E-10	2.809801092695077E-10	0.0	1.923453600486006E-9	0.27449523110412055	0.0
3.0	102	28	5	1	11	13.74115924713865	non-ideal	0.0	5.86115264864932E-9	4.588794738964469E-10	1.6623031321669632E-10	99.9926262431145	1.3859681691262498E-9	2.834903291215229E-10	0.0	1.9637432250030886E-9	0.3042764369881264	0.0
4.0	102	28	5	1	11	12.369886936824956	non-ideal	0.0	7.87495750385785E-9	4.877522571011329E-10	2.2008304021366463E-10	99.9926262431145	1.5622425206141527E-9	3.5994030122016667E-10	3.727919067783587E-10	1.8665863356553464E-9	0.3272260648657197	0.0
5.0	102	28	5	1	11	12.314154441760012	non-ideal	0.0	9.748682189147021E-9	5.162268879324502E-10	2.745615797576683E-10	99.9926262431145	1.743446548293744E-9	4.3394338164149124E-10	8.998401827844475E-10	1.7702680211049727E-9	0.345530344149697	0.0
6.0	102	28	5	1	11	11.578332818994246	non-ideal	0.0	1.1622318637190668E-8	5.443125496200705E-10	3.3352464768556797E-10	99.9926262431145	1.9075724001943864E-9	5.134869750324203E-10	1.5146899396099575E-9	1.6620243892832163E-9	0.36049982389904867	1.1456319435318279E-14
7.0	102	28	5	1	11	10.946438541011522	non-ideal	0.0	1.3495955000929757E-8	5.718252775953785E-10	3.9180508610190615E-10	99.9926262431145	2.0815868379324964E-9	5.887637024981744E-10	2.084006607950592E-9	1.5611236257267117E-9	0.3702570147987089	2.0898564151650615E-14
8.0	102	28	5	1	11	10.328481318230978	non-ideal	0.0	1.5369591364566256E-8	5.986266559140282E-10	4.4874400339659057E-10	99.9926262431145	2.2667730519011946E-9	6.593460005852394E-10	2.6007929166206043E-9	1.4685122351338017E-9	0.3786921576348006	3.200436175446879E-14
9.0	102	28	5	1	11	9.736573682954038	non-ideal	0.0	1.7243227728202616E-8	6.246320990246807E-10	5.03951136421366E-10	99.9926262431145	2.461849922061071E-9	7.257399726139537E-10	3.0710896033517332E-9	1.3832662014292237E-9	0.384741103225364	3.335176428891058E-14
10.0	102	28	5	1	11	9.182771046531341	non-ideal	0.0	1.911686409183898E-8	6.4979496133317E-10	5.574221212252045E-10	99.9926262431145	2.665967053610312E-9	7.882899004677776E-10	3.498827289054042E-9	1.304770647111755E-9	0.38872972149170076	3.1287142899110933E-14
11.0	102	28	5	1	11	8.67164069760632	non-ideal	0.0	2.0990500455475343E-8	6.740957202330284E-10	6.091191128668487E-10	99.9926262431145	2.8784133413495085E-9	8.472850128553025E-10	3.887239337282256E-9	1.232514730282796E-9	0.39143426911367274	2.8040891273382274E-14
12.0	102	28	5	1	11	8.203756581333574	non-ideal	0.0	2.2864136819111706E-8	6.975340964409231E-10	6.591760088176475E-10	99.9926262431145	3.098531612168114E-9	9.029924150287608E-10	4.239298830843933E-9	1.166027799038808E-9	0.4000847594401192	2.5736039284583988E-14
13.0	102	28	5	1	11	7.777539761592764	non-ideal	0.0	2.473777318274807E-8	7.201217021211107E-10	7.070074534840066E-10	99.9926262431145	3.326172991508682E-9	9.554944899678476E-10	4.5595531018441584E-9	1.1048622739019832E-9	0.3970848835887052	2.3857378808267216E-14
14.0	102	28	5	1	11	7.389819342307207	non-ideal	0.0	2.661140954638443E-8	7.418790064973051E-10	7.540806661790036E-10	99.9926262431145	3.5609449061537686E-9	1.0049615507949217E-9	4.851175298651952E-9	1.0486119081712726E-9	0.4079522237257476	2.3800271701163584E-14
15.0	102	28	5	1	11	7.03739247195631	non-ideal	0.0	2.8485045910020793E-8	7.628323162749739E-10	7.983476314809373E-10	99.9926262431145	3.802451791554534E-9	1.0515630980068585E-9	5.116991482404565E-9	9.968999624904716E-10	0.4006182245484728	2.126833922945623E-14
16.0	102	28	5	1	11	6.716984155642868	non-ideal	0.0	3.035868227365716E-8	7.830100146320085E-10	8.406925275670671E-10	99.9926262431145	4.050927731444187E-9	1.0952394093490691E-9	5.361973011647465E-9	9.493620229157656E-10	0.4070911628571611	1.890572965002022E-14
17.0	102	28	5	1	11	6.424939172215198	non-ideal	0.0	3.2232318637293517E-8	8.024415990367434E-10	8.643151520262271E-10	99.9926262431145	4.30655486408764E-9	1.135949177372871E-9	5.590553079481308E-9	9.056628903259129E-10	0.17406993267121376	1.0240408329311482E-14
18.0	102	28	5	1	11	6.158026439670813	non-ideal	0.0	3.410595500092988E-8	8.21157272203094E-10	9.019937739485971E-10	99.9926262431145	4.56933368128902E-9	1.1737179070363258E-9	5.8061729153566045E-9	8.654945136350387E-10	0.16275751852368045	1.011480388410621E-14
19.0	102	28	5	1	11	5.9134968411404785	non-ideal	0.0	3.597959136456624E-8	8.391878717447336E-10	9.371027051437945E-10	99.9926262431145	4.838959903872102E-9	1.2086823804840484E-9	6.010823785649072E-9	8.285772497692813E-10	0.1440161498323576	7.995910735376187E-15
20.0	102	28	5	1	11	5.689088326135414	non-ideal	0.0	3.78532277282026E-8	8.565644550303184E-10	9.70920131123071E-10	99.9926262431145	5.114991200031505E-9	1.2410263395044978E-9	6.2057446239845E-9	7.946545974594464E-10	0.13048009253664497	7.17666537895208E-15
21.0	102	28	5	1	11	5.482833276506477	non-ideal	0.0	3.972686409183896E-8	8.733173840700106E-10	1.0033445089876962E-9	99.9926262431145	5.3971974973728615E-9	1.2708549354674925E-9	6.392785419214417E-9	7.634845801255204E-10	0.12131270142133878	7.594104157803373E-15
22.0	101	27	5	1	11	5.292832244330542	non-ideal	0.0	4.160050045547532E-8	8.894764955789036E-10	1.0376209055465424E-9	99.99256580473099	5.6850898774903375E-9	1.2983674715368712E-9	6.572541222027497E-9	7.348516582059523E-10	0.11423332993860068	7.911654403937373E-15
23.0	101	27	5	1	11	5.117537019166722	non-ideal	0.0	4.3890468414457603E-8	9.050704519287898E-10	1.061635868728992E-9	99.99256580473099	6.0660477203321076E-9	1.3236697411189722E-9	6.771154116777755E-9	7.085499151998994E-10	0.09543567589202612	3.984101564511387E-15
24.0	101	27	5	1	11	4.955441522461399	non-ideal	0.0	4.6180468412353014E-8	9.201267605745008E-10	1.0846292781450647E-9	99.99256580473099	6.45213310294086E-9	1.3468985338751638E-9	6.964759376138631E-9	6.843934429806696E-10	0.08583533700670766	3.025378486287559E-15
25.0	101	27	5	1	11	4.8052498241308506	non-ideal	0.0	4.847046841234428E-8	9.34724907098063E-10	1.1132534487320354E-9	99.99256580473099	6.817779919619704E-9	1.3773226518433625E-9	7.180010494495801E-9	6.524416064067591E-10	0.08521064092524028	3.2820716614069033E-15
26.0	101	27	5	1	11	4.682879174537312	non-ideal	0.0	5.076046841234428E-8	9.488805079167402E-10	1.1384970462417777E-9	99.99256580473099	7.188961411573535E-9	1.4054798677609925E-9	7.3899984434655815E-9	6.228123654427844E-10	0.07550018288933436	3.0666148448957385E-15
27.0	101	27	5	1	11	4.56750975655989	non-ideal	0.0	5.305046841234428E-8	9.626049712834493E-10	1.163915036824194E-9	99.99256580473099	7.567623818221075E-9	1.4306860779857055E-9	7.59262680393715E-9	5.962551657594772E-10	0.07811681073320016	2.842025651869666E-15
28.0	101	27	5	1	11	4.457265858267462	non-ideal	0.0	5.534046841234428E-8	9.759112199175395E-10	1.186772780553622E-9	99.99256580473099	7.95302894736621E-9	1.4532339660582566E-9	7.78858415941901E-9	5.724695271523917E-10	0.07071031369600618	2.4101192634032626E-15
29.0	101	27	5	1	11	4.352175470626518	non-ideal	0.0	5.7630468412344285E-8	9.888132214791942E-10	1.2083249708638589E-9	99.99256580473099	8.344467775985789E-9	1.473402971966544E-9	7.978537194258193E-9	5.511666743206782E-10	0.06923950593078299	2.3838287010403444E-15
30.0	101	27	5	1	11	4.252194666831485	non-ideal	0.0	5.992046841234428E-8	1.0013255158664997E-9	1.229568502138628E-9	99.99256580473099	8.741320578706468E-9	1.4914379819724298E-9	8.163067505242672E-9	5.320940062296284E-10	0.06809379926673234	2.3278026561455814E-15
31.0	101	27	5	1	11	4.157196205157161	non-ideal	0.0	6.221046841234427E-8	1.0134628866653043E-9	1.2507303407667387E-9	99.99256580473099	9.143032305300406E-9	1.5075584608828688E-9	8.342696320343895E-9	5.150252553685767E-10	0.07213588486981702	2.402917112700355E-15
32.0	101	27	5	1	11	4.0670060216257	non-ideal	0.0	6.450046841234427E-8	1.025240118688445E-9	1.2681911377233126E-9	99.99256580473099	9.549103865960974E-9	1.5219615786210355E-9	8.517892596855768E-9	4.997570329240445E-10	0.06589412220329283	2.2426216940545816E-15
33.0	101	27	5	1	11	3.9814219900244514	non-ideal	0.0	6.679046841234428E-8	1.03667181951226E-9	1.285913643484844E-9	99.99256580473099	9.959086662739424E-9	1.534824540717548E-9	8.689078344176932E-9	4.861064942758502E-10	0.06522044549092239	2.2933689991736463E-15
34.0	102	28	5	1	11	3.9002265696723972	non-ideal	0.0	6.908046841234428E-8	1.047772297266401E-9	1.304921974944778E-9	99.9926262431145	1.0372577490105025E-8	1.5463066158391835E-9	8.856632166909473E-9	4.739093673092228E-10	0.07688642360752553	2.4628986546364086E-15
35.0	102	28	5	1	11	3.8231981311975223	non-ideal	0.0	7.137046841234428E-8	1.058555447626864E-9	1.3162302945767514E-9	99.9926262431145	1.0789213958518947E-8	1.5565509433973873E-9	9.020898335656663E-9	4.6301768784568137E-10	0.06908398256610578	1.9269188510910526E-15
36.0	102	28	5	1	11	3.7501073413581945	non-ideal	0.0	7.366046841234428E-8	1.0690347134703606E-9	1.3308683931312153E-9	99.9926262431145	1.120867013519715E-8	1.5656861201170683E-9	9.182183663925465E-9	4.532987065624876E-10	0.07763171728583262	1.8809751306654106E-15
37.0	102	28	5	1	11	3.6807362959422583	non-ideal	0.0	7.595046841234429E-8	1.079223037225351E-9	1.340393557006233E-9	99.9926262431145	1.1630652960814943E-8	1.5738276822294653E-9	9.34076546712535E-9	4.446330045208758E-10	0.06935324838153684	1.6568377857980051E-15
38.0	102	28	5	1	11	3.614871331288179	non-ideal	0.0	7.824046841234429E-8	1.0891328378845153E-9	1.352203858117574E-9	99.9926262431145	1.205489944291569E-8	1.5810795058764339E-9	9.49689339489901E-9	4.369132360219562E-10	0.0691915587622403	1.6642861658288206E-15
39.0	102	28	5	1	11	3.5523074645793313	non-ideal	0.0	8.053046841234429E-8	1.0987760005626067E-9	1.3636852578062466E-9	99.9926262431145	1.2481173118041668E-8	1.5875349008985157E-9	9.650792363068682E-9	4.300429065924492E-10	0.06882685223225066	1.6456883964399875E-15
40.0	102	28	5	1	11	3.4928493922205437	non-ideal	0.0	8.28204684123443E-8	1.1081638756798461E-9	1.3741273400396695E-9	99.9926262431145	1.290926149038182E-8	1.5932776952340494E-9	9.802665008288506E-9	4.2393527993625085E-10	0.0684043578476805	1.6298638501251596E-15
41.0	102	28	5	1	11	3.436312061587727	non-ideal	0.0	8.51104684123443E-8	1.1173072851904854E-9	1.3865255784290313E-9	99.9926262431145	1.3338973519321914E-8	1.5983831769207167E-9	9.952693955765244E-9	4.1851239259642924E-10	0.0755893214661323	1.6950082561056093E-15
42.0	102	28	5	1	11	3.382520838981561	non-ideal	0.0	8.74004684123443E-8	1.1262165340066794E-9	1.3933415720111654E-9	99.9926262431145	1.3770137582187449E-8	1.6029189761852716E-9	1.0101043791649234E-8	4.137041708215848E-10	0.06869035204740133	1.5258543380900429E-15
43.0	102	28	5	1	11	3.3313114478561037	non-ideal	0.0	8.96904684123443E-8	1.1349014250455559E-9	1.4025060184038344E-9	99.9926262431145	1.4202599437276186E-8	1.606945826631902E-9	1.0247862897264199E-8	4.0944763365612927E-10	0.06798693060646564	1.4919615041549967E-15
44.0	102	28	5	1	11	3.2825297022196227	non-ideal	0.0	9.19804684123443E-8	1.1433712768097888E-9	1.411334311253273E-9	99.9926262431145	1.463622056932377E-8	1.6105182771231406E-9	1.0393285044750588E-8	4.056861790247793E-10	0.06786555259522781	1.4903886695655599E-15
45.0	102	28	5	1	11	3.236031146734138	non-ideal	0.0	9.427046841234431E-8	1.1516349425525288E-9	1.422983524577412E-9	99.9926262431145	1.5070876514605924E-8	1.6136853026066213E-9	1.0537430887379975E-8	4.0236893926427983E-10	0.07566640215767695	1.5642556479327213E-15
46.0	102	28	5	1	11	3.1916806003741396	non-ideal	0.0	9.656046841234431E-8	1.1597008304019095E-9	1.4304984213681199E-9	99.9926262431145	1.550645549231766E-8	1.6164908754260902E-9	1.068040925917269E-8	3.9945020312066104E-10	0.07552086389451057	1.53522672599905E-15
47.0	102	28	5	1	11	3.149351678170955	non-ideal	0.0	9.885046841234431E-8	1.1675769238886482E-9	1.4345253742287312E-9	99.9926262431145	1.5942857040078615E-8	1.6189744574422354E-9	1.0822318382398174E-8	3.968888946559852E-10	0.06912528210342171	1.358017664520651E-15
48.0	102	28	5	1	11	3.108926277804808	non-ideal	0.0	1.0114046841234432E-7	1.1752708025633637E-9	1.441624309015236E-9	99.9926262431145	1.637999100977675E-8	1.621171478522798E-9	1.0963246888611511E-8	3.9464810692155045E-10	0.06824634187434879	1.315530554033943E-15
49.0	102	28	5	1	11	3.070294091598882	non-ideal	0.0	1.0343046841234432E-7	1.1827896623311444E-9	1.4466388464419537E-9	99.9926262431145	1.6817776395738085E-8	1.6231137236115986E-9	1.1103274815520196E-8	3.926946797779116E-10	0.06785364108276777	1.2458549737665227E-15
50.0	102	28	5	1	11	3.033352093439855	non-ideal	0.0	1.0572046841234432E-7	1.190140335365003E-9	1.4554801001445656E-9	99.9926262431145	1.725614049885289E-8	1.6248297157007026E-9	1.1242474439654922E-8	3.9099882261076773E-10	0.07536912247762166	1.325734963873536E-15
51.0	102	28	5	1	11	2.998004068936412	non-ideal	0.0	1.0801046841234432E-7	1.1973293093972567E-9	1.4609212393129573E-9	99.9926262431145	1.7695018002869092E-8	1.6263450327797837E-9	1.1380911075907917E-8	3.89533773094139E-10	0.07545376481455038	1.3157895577141762E-15
52.0	102	28	5	1	11	2.964160145437626	non-ideal	0.0	1.1030046841234433E-7	1.2043627463442366E-9	1.4626610817540525E-9	99.9926262431145	1.813435034098084E-8	1.6276826244729752E-9	1.1518643739092234E-8	3.8827549243668156E-10	0.06876315339251406	1.1795238799767207E-15
53.0	101	27	5	1	11	2.931736368692179	non-ideal	0.0	1.1259046841234433E-7	1.2112464956616497E-9	1.4694292685215764E-9	99.99256580473099	1.857408492341524E-8	1.6288630638051132E-9	1.1655727153597101E-8	3.8720227648140517E-10	0.068946021704192	1.1612942039041592E-15
54.0	101	27	5	1	11	2.9006523938975333	non-ideal	0.0	1.1488046841234433E-7	1.2179861249936506E-9	1.475793518486915E-9	99.99256580473099	1.9014174553804987E-8	1.62990479199411E-9	1.1792207020223486E-8	3.862949491113987E-10	0.06299374129822688	1.1237325243534415E-15
55.0	101	27	5	1	11	2.8708386852466776	non-ideal	0.0	1.1717046841234433E-7	1.2245869225713482E-9	1.484129297126572E-9	99.99256580473099	1.9454576882583133E-8	1.6308243346616913E-9	1.1928128257222347E-8	3.855359953799126E-10	0.06227721810567433	1.093541676366452E-15
56.0	101	27	5	1	11	2.842224719339737	non-ideal	0.0	1.1946046841234434E-7	1.231053917288774E-9	1.4909629863424099E-9	99.99256580473099	1.9895253976256755E-8	1.631636505941212E-9	1.206353041589475E-8	3.8490978063314004E-10	0.061792804435322264	1.0532646633208581E-15
57.0	101	27	5	1	11	2.814746320659598	non-ideal	0.0	1.2175046841234434E-7	1.2373918932461667E-9	1.4998323681853558E-9	99.99256580473099	2.0336171706857706E-8	1.6323545554744073E-9	1.2198449359877977E-8	3.844022676991348E-10	0.06664610370120559	1.0806789934868887E-15
58.0	101	27	5	1	11	2.788343402271949	non-ideal	0.0	1.2404046841234434E-7	1.243605403540882E-9	1.5061284022467933E-9	99.99256580473099	2.0777299518564996E-8	1.6329903538841398E-9	1.233291758941688E-8	3.840008554208642E-10	0.06655691521242267	1.0501697037664794E-15
59.0	101	27	5	1	11	2.7629596939742984	non-ideal	0.0	1.2633046841234434E-7	1.2496987832706768E-9	1.5123319022077058E-9	99.99256580473099	2.1218610015777078E-8	1.6335545245467282E-9	1.246696458835986E-8	3.8369423321157305E-10	0.06648502016270301	1.0510487870726518E-15
60.0	101	27	5	1	11	2.738542466240639	non-ideal	0.0	1.2862046841234435E-7	1.2556761617928948E-9	1.5190311207458558E-9	99.99256580473099	2.1660078644333283E-8	1.6340565708233072E-9	1.2600617121842847E-8	3.83472250452127E-10	0.06658208049732917	1.028526013857756E-15
61.0	101	27	5	1	11	2.7150422802716516	non-ideal	0.0	1.3091046841234435E-7	1.2615414742814768E-9	1.5200929271822406E-9	99.99256580473099	2.2101683449921928E-8	1.6345049978789021E-9	1.2733899491401477E-8	3.8332579940419624E-10	0.06107130219102997	0.0
62.0	101	27	5	1	11	2.6924127613954933	non-ideal	0.0	1.3320046841234435E-7	1.267298472578919E-9	1.5260301925508635E-9	99.99256580473099	2.2543404703102285E-8	1.6349073968312827E-9	1.2866833810514907E-8	3.8324670826759286E-10	0.060558785928959316	0.0
63.0	101	27	5	1	11	2.6706103734101916	non-ideal	0.0	1.3549046841234436E-7	1.2729507354210522E-9	1.533679869376755E-9	99.99256580473099	2.2985224745807983E-8	1.6352705499202594E-9	1.2999440198827178E-8	3.8322764695127955E-10	0.0657455804938167	0.0
64.0	101	27	5	1	11	2.649594228733583	non-ideal	0.0	1.3778046841234436E-7	1.2785016780548787E-9	1.534665419355905E-9	99.99256580473099	2.3427127807560824E-8	1.6356005175473578E-9	1.313173697036507E-8	3.8326204197113704E-10	0.0602809719168192	0.0
65.0	101	27	5	1	11	2.629325907541885	non-ideal	0.0	1.4007046841234436E-7	1.2839545612582984E-9	1.5410500944700964E-9	99.99256580473099	2.3869099720037647E-8	1.6359026974536338E-9	1.3263740838313054E-8	3.8334399847451855E-10	0.0655168075444332	0.0
66.0	101	28	5	1	11	2.6097692789882214	non-ideal	0.0	1.4236046841234436E-7	1.2893125033909264E-9	1.547750580955195E-9	99.9926262431145	2.4311127849862602E-8	1.6361819080011768E-9	1.3395465627731104E-8	3.834683503645955E-10	0.07225327719231736	0.0
67.0	101	28	5	1	11	2.5908920735120375	non-ideal	0.0	1.4465046841234437E-7	1.2945784775776367E-9	1.5490622415503566E-9	99.9926262431145	2.4753200896412964E-8	1.636442440525238E-9	1.3526927958775449E-8	3.8363013713909737E-10	0.073226461188972	0.0
68.0	101	28	5	1	11	2.572658831837912	non-ideal	0.0	1.4694046841234437E-7	1.2997553301140123E-9	1.5478493587567891E-9	99.9926262431145	2.5195308762453333E-8	1.6366881146120389E-9	1.3658139290575849E-8	3.838252216636018E-10	0.06643989345888443	0.0
69.0	101	28	5	1	11	2.555041160707631	non-ideal	0.0	1.4923046841234437E-7	1.3048457838134159E-9	1.5507230166379716E-9	99.9926262431145	2.563744240025002E-8	1.6369223218507407E-9	1.3789111296021206E-8	3.840498022302424E-10	0.06676165425340283	0.0
70.0	101	28	5	1	11	2.538010653532712	non-ideal	0.0	1.5152046841234437E-7	1.3098524446268522E-9	1.5593806911971446E-9	99.9926262431145	2.607959377287936E-8	1.6371480821388968E-9	1.3919854669482334E-8	3.843004738077817E-10	0.07399058628306161	0.0
71.0	101	28	5	1	11	2.5215405276548415	non-ideal	0.0	1.5381046841234438E-7	1.3147778078480192E-9	1.5625712257577788E-9	99.9926262431145	2.6521755693770854E-8	1.6373680708801133E-9	1.4050379234563906E-8	3.8457418856671996E-10	0.07465770148532705	0.0
72.0	101	28	5	1	11	2.5056055101739396	non-ideal	0.0	1.5610046841234438E-7	1.319624263949785E-9	1.5644715864964574E-9	99.9926262431145	2.6963921759014677E-8	1.6375846588035942E-9	1.418069402364142E-8	3.8486821890822945E-10	0.07497645249005523	0.0
73.0	101	28	5	1	11	2.4901817419249683	non-ideal	0.0	1.5839046841234438E-7	1.324394104064796E-9	1.5665334633463588E-9	99.9926262431145	2.740608623734826E-8	1.6377999389811468E-9	1.4310807362662511E-8	3.8518012433068003E-10	0.0753768776032789	0.0
74.0	101	28	5	1	11	2.47524668317842	non-ideal	0.0	1.6068046841234438E-7	1.3290895251453872E-9	1.5694215532811672E-9	99.9926262431145	2.7848244041344162E-8	1.6380157622511187E-9	1.4440726926901372E-8	3.855077224638367E-10	0.07587339768561241	0.0
75.0	101	28	5	1	11	2.4607790325496905	non-ideal	0.0	1.629704684123444E-7	1.3337126348156409E-9	1.5723910987538618E-9	99.9926262431145	2.8290390662662938E-8	1.638233762804482E-9	1.4570459802667234E-8	3.858490626182158E-10	0.07657626440418103	0.0
76.0	101	28	5	1	11	2.4467586480240078	non-ideal	0.0	1.652604684123444E-7	1.3382654559302211E-9	1.5742844874422506E-9	99.9926262431145	2.873252208483218E-8	1.6384553764503745E-9	1.4700012551252647E-8	3.8620240174195646E-10	0.07714609680380147	0.0
77.0	101	28	5	1	11	2.433166470923618	non-ideal	0.0	1.675504684123444E-7	1.3427499308643442E-9	1.5734681039167794E-9	99.9926262431145	2.9174634733343243E-8	1.6386818616679677E-9	1.482939125825705E-8	3.8656618305957305E-10	0.06940619646095225	0.0
78.0	101	28	5	1	11	2.419984458089652	non-ideal	0.0	1.698404684123444E-7	1.3471679255557229E-9	1.581459089607913E-9	99.9926262431145	2.9616725455252543E-8	1.638914322325456E-9	1.4958601570782386E-8	3.8693901721688E-10	0.07663584245659338	0.0
79.0	101	28	5	1	11	2.407195520838125	non-ideal	0.0	1.721304684123444E-7	1.35152123330525E-9	1.5760817316988928E-9	99.9926262431145	3.005879144559299E-8	1.6391537193250852E-9	1.508764874730043E-8	3.873196646637188E-10	0.06497578713070375	0.0
80.0	101	28	5	1	11	2.394783463340957	non-ideal	0.0	1.744204684123444E-7	1.3558115783595765E-9	1.5797970863482548E-9	99.9926262431145	3.050083022818698E-8	1.6394008884637676E-9	1.5216537688629373E-8	3.8770702041668614E-10	0.06425084505663306	0.0
81.0	101	28	5	1	11	2.382732929383936	non-ideal	0.0	1.767104684123444E-7	1.36004061928586E-9	1.5848122371301338E-9	99.9926262431145	3.094283961568025E-8	1.6396565529268593E-9	1.5345272972715216E-8	3.8810010004562694E-10	0.06939472920069498	0.0
82.0	101	28	5	1	11	2.371029350864424	non-ideal	0.0	1.790004684123444E-7	1.3642099521547635E-9	1.583561687660797E-9	99.9926262431145	3.138481769266791E-8	1.639921337463133E-9	1.5473858880302103E-8	3.884980273545986E-10	0.0635353833399311	0.0
83.0	101	28	5	1	11	2.359658901388592	non-ideal	0.0	1.812904684123444E-7	1.3683211135368215E-9	1.584916564312415E-9	99.9926262431145	3.182676275453184E-8	1.6401957737833646E-9	1.560229943158779E-8	3.8890002278307565E-10	0.06335435051814382	0.0
84.0	101	29	5	1	11	2.348608449067016	non-ideal	0.0	1.835804684123444E-7	1.372375586083857E-9	1.590740640092259E-9	99.99268668153455	3.226867331926311E-8	1.6404803160424326E-9	1.5730596918720317E-8	3.893055171470159E-10	0.06867263063801556	0.0
85.0	101	29	5	1	11	2.3378671036718335	non-ideal	0.0	1.858704684123445E-7	1.3763747928751195E-9	1.592125659087461E-9	99.99268668153455	3.2710548090388675E-8	1.6407753471575102E-9	1.5858757713689125E-8	3.897136606469464E-10	0.06866039702115251	0.0
86.0	101	29	5	1	11	2.327419820511865	non-ideal	0.0	1.881604684123445E-7	1.3803201083430351E-9	1.5887486616170216E-9	99.99268668153455	3.3152385948980984E-8	1.6410811884782418E-9	1.5986783825282772E-8	3.9012401968356595E-10	0.06315337728513502	0.0
87.0	101	29	5	1	11	2.31725692259539	non-ideal	0.0	1.904504684123445E-7	1.3842128578210562E-9	1.5924647701095543E-9	99.99268668153455	3.359418588695725E-8	1.6413980989563453E-9	1.6114678427581142E-8	3.905361111359815E-10	0.06872855682763604	0.0
88.0	101	29	5	1	11	2.3073676760048762	non-ideal	0.0	1.927404684123445E-7	1.3880543197995427E-9	1.594815880263246E-9	99.99268668153455	3.403594705899221E-8	1.6417262933788083E-9	1.6242444520395543E-8	3.9094950709512963E-10	0.06851012033720041	0.0
89.0	101	29	5	1	11	2.297741865611275	non-ideal	0.0	1.950304684123445E-7	1.3918457280508348E-9	1.5913615144340513E-9	99.99268668153455	3.447766873337333E-8	1.6420659401058274E-9	1.637008494998892E-8	3.913638303408073E-10	0.06326611836753225	0.0
90.0	101	29	5	1	11	2.2883697611949954	non-ideal	0.0	1.973204684123445E-7	1.3955882736417136E-9	1.596343746931281E-9	99.99268668153455	3.491935028970546E-8	1.6424171687973096E-9	1.6497602420410088E-8	3.9177874845704835E-10	0.06820475140134093	0.0
91.0	101	29	5	1	11	2.2792420916283334	non-ideal	0.0	1.996104684123445E-7	1.399283106834509E-9	1.5952026212645455E-9	99.99268668153455	3.536099118477316E-8	1.6427800714462154E-9	1.6624999512124443E-8	3.9219396873316097E-10	0.06302119906940538	0.0
92.0	101	29	5	1	11	2.2703500173417788	non-ideal	0.0	2.019004684123445E-7	1.4029313388907698E-9	1.6009170205979211E-9	99.99268668153455	3.580259097312151E-8	1.6431547113550283E-9	1.6752278683565305E-8	3.926092342577864E-10	0.0680232949638043	0.0
93.0	101	29	5	1	11	2.2616851088365504	non-ideal	0.0	2.0419046841234451E-7	1.4065340437769566E-9	1.6076552827548174E-9	99.99268668153455	3.6244149280011213E-8	1.643541123900002E-9	1.6879442286010694E-8	3.93024319913342E-10	0.07470651816679282	0.0
94.0	101	29	5	1	11	2.2532393226791085	non-ideal	0.0	2.0648046841234452E-7	1.410092259779751E-9	1.6107623376245776E-9	99.99268668153455	3.6685665788451246E-8	1.6439393190075072E-9	1.700649257359733E-8	3.9343902890620456E-10	0.07568748474756491	0.0
95.0	101	29	5	1	11	2.2450049799684337	non-ideal	0.0	2.0877046841234452E-7	1.413606991038895E-9	1.611876983656907E-9	99.99268668153455	3.712714024582884E-8	1.6443492863026701E-9	1.713343170708723E-8	3.9385318985209275E-10	0.07596626262129934	0.0
96.0	101	29	5	1	11	2.236974747699624	non-ideal	0.0	2.1106046841234452E-7	1.4170792090000888E-9	1.6083507902317968E-9	99.99268668153455	3.7568572453068235E-8	1.6447709970116343E-9	1.7260261762217868E-8	3.942666539886134E-10	0.06850894245662592	0.0
97.0	101	29	5	1	11	2.229141619818864	non-ideal	0.0	2.1335046841234452E-7	1.420509853792073E-9	1.615341020468671E-9	99.99268668153455	3.800996224920493E-8	1.6452044047570225E-9	1.7386984738891738E-8	3.9467929260939146E-10	0.07564057070319026	0.0
98.0	101	29	5	1	11	2.22149889901985	non-ideal	0.0	2.1564046841234447E-7	1.4238998355357545E-9	1.6124725293466214E-9	99.99268668153455	3.845130952402225E-8	1.6456494505055726E-9	1.751360256179123E-8	3.950909950444537E-10	0.06903682327676924	0.0
99.0	101	29	5	1	11	2.214040181816799	non-ideal	0.0	2.1793046841234448E-7	1.4272500355854419E-9	1.613935102009462E-9	99.99268668153455	3.8892614199533876E-8	1.6461060622018334E-9	1.764011708968186E-8	3.9550166653827486E-10	0.06806518937548212	0.0
100.0	101	29	5	1	11	2.206759342032198	non-ideal	0.0	2.2022046841234448E-7	1.4305613077080392E-9	1.620489539769012E-9	99.99268668153455	3.933387622714857E-8	1.6465741566458467E-9	1.7766530119792867E-8	3.959112264907055E-10	0.07552394582316062	0.0
101.0	101	29	5	1	11	2.199650516469422	non-ideal	0.0	2.2251046841234448E-7	1.4338344792038015E-9	1.6231110765770392E-9	99.99268668153455	3.977509558575489E-8	1.6470536412524066E-9	1.789284339159509E-8	3.9631960689929264E-10	0.07629289865169808	0.0
102.0	101	29	5	1	11	2.192708091459474	non-ideal	0.0	2.2480046841234448E-7	1.4370703519724465E-9	1.626000229097371E-9	99.99268668153455	4.0216272283796213E-8	1.6475444162633898E-9	1.8019058589191313E-8	3.9672675097893205E-10	0.07606372319776884	0.0
103.0	101	29	5	1	11	2.1859266905090764	non-ideal	0.0	2.270904684123445E-7	1.4402697035262721E-9	1.6266043359114808E-9	99.99268668153455	4.065740634932974E-8	1.6480463747736259E-9	1.8145177346898024E-8	3.971326118412474E-10	0.07600544039484144	0.0
104.0	102	30	5	1	11	2.179301161702784	non-ideal	0.0	2.293804684123445E-7	1.4434332901352641E-9	1.6273061771218327E-9	99.99274711999114	4.10984978237219E-8	1.648559403225612E-9	1.827119971528465E-8	3.9753727948233366E-10	0.07608308833102778	0.0
105.0	102	30	5	1	11	2.17282806444692	non-ideal	0.0	2.316704684123445E-7	1.4465618411502217E-9	1.622411678168806E-9	99.99274711999114	4.1539546763877533E-8	1.6490833830648092E-9	1.8397130169513293E-8	3.9794047928697294E-10	0.07609805478430863	0.0
106.0	102	30	5	1	11	2.166499655901112	non-ideal	0.0	2.339604684123445E-7	1.4496560665237511E-9	1.6181352135061609E-9	99.99274711999114	4.1980553250435585E-8	1.6496181932114253E-9	1.8522968818820897E-8	3.983423036683841E-10	0.07605796967378024	0.0
107.0	102	30	5	1	11	2.160312901712375	non-ideal	0.0	2.362504684123445E-7	1.452716655406823E-9	1.614529176471678E-9	99.99274711999114	4.2421517349294096E-8	1.6501637050083345E-9	1.864871713236377E-8	3.987427348768235E-10	0.075624902264536	0.0
108.0	102	30	5	1	11	2.1542634401075276	non-ideal	0.0	2.385404684123445E-7	1.4557442769478744E-9	1.611619968933423E-9	99.99274711999114	4.286243917823776E-8	1.6507197949275269E-9	1.8774376532984E-8	3.9914175997307063E-10	0.07559407734492228	0.0
109.0	102	30	5	1	11	2.148347087498814	non-ideal	0.0	2.408304684123445E-7	1.4587395810459116E-9	1.6106964939801035E-9	99.99274711999114	4.3303318844071895E-8	1.6512863329150355E-9	1.8899948413130504E-8	3.995393713283684E-10	0.0756163812856225	0.0
110.0	102	30	5	1	11	2.1425598237771997	non-ideal	0.0	2.431204684123445E-7	1.461703199071846E-9	1.6098262153692164E-9	99.99274711999114	4.374415646110552E-8	1.651863187139952E-9	1.9025434132370996E-8	3.9993556548860024E-10	0.07559630002809316	0.0
111.0	102	30	5	1	11	2.136897786531848	non-ideal	0.0	2.454104684123445E-7	1.4646357445571726E-9	1.6103268309336525E-9	99.99274711999114	4.418495215209497E-8	1.6524502249565537E-9	1.9150835018734566E-8	4.003303425631039E-10	0.0758215428681159	0.0
112.0	102	30	5	1	11	2.131357263824302	non-ideal	0.0	2.477004684123445E-7	1.467537813850686E-9	1.6094874546493514E-9	99.99274711999114	4.462570604138528E-8	1.653047312374032E-9	1.9276152371994052E-8	4.007237056940995E-10	0.07657722733050361	0.0
113.0	102	30	5	1	11	2.1259346866034807	non-ideal	0.0	2.499904684123445E-7	1.4704099867460866E-9	1.6075780351546426E-9	99.99274711999114	4.506641825851159E-8	1.6536543151204481E-9	1.940138746375503E-8	4.011156607069108E-10	0.07584436597608547	0.0
114.0	102	30	5	1	11	2.120626622362536	non-ideal	0.0	2.522804684123445E-7	1.473252827081308E-9	1.60852785133535E-9	99.99274711999114	4.550708893566971E-8	1.6542710986764943E-9	1.9526541539283715E-8	4.0150621572424955E-10	0.07568751677348023	0.0
115.0	102	29	5	1	11	2.1154297686370676	non-ideal	0.0	2.545704684123445E-7	1.4760668813579981E-9	1.604168226121004E-9	99.99268668153455	4.5947718211544485E-8	1.6548975292851918E-9	1.9651617382758403E-8	4.0189525043924217E-10	0.06921793745817731	0.0
116.0	102	29	5	1	11	2.1103394821988073	non-ideal	0.0	2.568604684123445E-7	1.478852685191233E-9	1.6012953334251267E-9	99.99268668153455	4.6388306227637176E-8	1.655533473679774E-9	1.9776613206528402E-8	4.022830251828644E-10	0.06399884084558509	0.0
117.0	102	29	5	1	11	2.10535564196253	non-ideal	0.0	2.591504684123445E-7	1.4816107578886406E-9	1.6074689997981705E-9	99.99268668153455	4.6828853122594326E-8	1.6561787984909279E-9	1.990153159957736E-8	4.0266943518818983E-10	0.06900359216260064	0.0
118.0	102	29	5	1	11	2.100473827395527	non-ideal	0.0	2.6144046841234453E-7	1.484341604947668E-9	1.6050841164929173E-9	99.99268668153455	4.726935904133574E-8	1.6568333718995893E-9	2.002637371139451E-8	4.030544949045311E-10	0.06362335868205117	0.0
119.0	102	29	5	1	11	2.09569119987134	non-ideal	0.0	2.6373046841234453E-7	1.4870457185336699E-9	1.605853870101176E-9	99.99268668153455	4.7709824125147594E-8	1.6574970611127844E-9	2.0151140668863115E-8	4.0343822070802704E-10	0.06329256289825003	0.0
120.0	102	29	5	1	11	2.091005022813315	non-ideal	0.0	2.6602046841234453E-7	1.4897235779401835E-9	1.6088564351896631E-9	99.99268668153455	4.815024851834782E-8	1.65816973610561E-9	2.0275833579322694E-8	4.038206289224507E-10	0.063199366374382	0.0
