# Supplementary material for: Multiscale Multiobjective Systems Analysis (MiMoSA): an advanced metabolic modeling framework for complex systems
Source: Sci Rep. 2019 Nov 18;9:16948. doi: 10.1038/s41598-019-53188-0 (PMC6861322; doi:10.1038/s41598-019-53188-0)
Supplement: Supplementary file 2 — Supplemental File 1 [file 41598_2019_53188_MOESM2_ESM.zip › iTery101/.temp/iTery101/data/bio10_0/Attributes_Filament_5.csv]

Time Step	Cell Names	Ratio	Filament length
2.0	[47, 5, 46, 48, 49, 50, 51, 52, 53, 54, 55]	1: 10	11
3.0	[47, 5, 46, 48, 49, 50, 51, 52, 53, 54, 55]	1: 10	11
4.0	[47, 5, 46, 48, 49, 50, 51, 52, 53, 54, 55]	1: 10	11
5.0	[47, 5, 46, 48, 49, 50, 51, 52, 53, 54, 55]	1: 10	11
6.0	[47, 5, 46, 48, 49, 50, 51, 52, 53, 54, 55]	1: 10	11
7.0	[47, 5, 46, 48, 49, 50, 51, 52, 53, 54, 55]	1: 10	11
8.0	[47, 5, 46, 48, 49, 50, 51, 52, 53, 54, 55]	1: 10	11
9.0	[47, 5, 46, 48, 49, 50, 51, 52, 53, 54, 55]	1: 10	11
10.0	[47, 5, 46, 48, 49, 50, 51, 52, 53, 54, 55]	1: 10	11
11.0	[47, 5, 46, 48, 49, 50, 51, 52, 53, 54, 55]	1: 10	11
12.0	[47, 5, 46, 48, 49, 50, 51, 52, 53, 54, 55]	1: 10	11
13.0	[47, 5, 46, 48, 49, 50, 51, 52, 53, 54, 55]	1: 10	11
14.0	[47, 5, 46, 48, 49, 50, 51, 52, 53, 54, 55]	1: 10	11
15.0	[47, 5, 46, 48, 49, 50, 51, 52, 53, 54, 55]	1: 10	11
16.0	[47, 5, 46, 48, 49, 50, 51, 52, 53, 54, 55]	1: 10	11
17.0	[47, 5, 46, 48, 49, 50, 51, 52, 53, 54, 55]	1: 10	11
18.0	[47, 5, 46, 48, 49, 50, 51, 52, 53, 54, 55]	1: 10	11
19.0	[47, 5, 46, 48, 49, 50, 51, 52, 53, 54, 55]	1: 10	11
20.0	[47, 5, 46, 48, 49, 50, 51, 52, 53, 54, 55]	1: 10	11
21.0	[47, 5, 46, 48, 49, 50, 51, 52, 53, 54, 55]	1: 10	11
22.0	[47, 5, 46, 48, 49, 50, 51, 52, 53, 54, 55]	1: 10	11
23.0	[47, 5, 46, 48, 49, 50, 51, 52, 53, 54, 55]	1: 10	11
24.0	[47, 5, 46, 48, 49, 50, 51, 52, 53, 54, 55]	1: 10	11
25.0	[47, 5, 46, 48, 49, 50, 51, 52, 53, 54, 55]	1: 10	11
26.0	[47, 5, 46, 48, 49, 50, 51, 52, 53, 54, 55]	1: 10	11
27.0	[47, 5, 46, 48, 49, 50, 51, 52, 53, 54, 55]	1: 10	11
28.0	[47, 5, 46, 48, 49, 50, 51, 52, 53, 54, 55]	1: 10	11
29.0	[47, 5, 46, 48, 49, 50, 51, 52, 53, 54, 55]	1: 10	11
30.0	[47, 5, 46, 48, 49, 50, 51, 52, 53, 54, 55]	1: 10	11
31.0	[47, 5, 46, 48, 49, 50, 51, 52, 53, 54, 55]	1: 10	11
32.0	[47, 5, 46, 48, 49, 50, 51, 52, 53, 54, 55]	1: 10	11
33.0	[47, 5, 46, 48, 49, 50, 51, 52, 53, 54, 55]	1: 10	11
34.0	[47, 5, 46, 48, 49, 50, 51, 52, 53, 54, 55]	1: 10	11
35.0	[47, 5, 46, 48, 49, 50, 51, 52, 53, 54, 55]	1: 10	11
36.0	[47, 5, 46, 48, 49, 50, 51, 52, 53, 54, 55]	1: 10	11
37.0	[47, 5, 46, 48, 49, 50, 51, 52, 53, 54, 55]	1: 10	11
38.0	[47, 5, 46, 48, 49, 50, 51, 52, 53, 54, 55]	1: 10	11
39.0	[47, 5, 46, 48, 49, 50, 51, 52, 53, 54, 55]	1: 10	11
40.0	[47, 5, 46, 48, 49, 50, 51, 52, 53, 54, 55]	1: 10	11
41.0	[47, 5, 46, 48, 49, 50, 51, 52, 53, 54, 55]	1: 10	11
42.0	[47, 5, 46, 48, 49, 50, 51, 52, 53, 54, 55]	1: 10	11
43.0	[47, 5, 46, 48, 49, 50, 51, 52, 53, 54, 55]	1: 10	11
44.0	[47, 5, 46, 48, 49, 50, 51, 52, 53, 54, 55]	1: 10	11
45.0	[47, 5, 46, 48, 49, 50, 51, 52, 53, 54, 55]	1: 10	11
46.0	[47, 5, 46, 48, 49, 50, 51, 52, 53, 54, 55]	1: 10	11
47.0	[47, 5, 46, 48, 49, 50, 51, 52, 53, 54, 55]	1: 10	11
48.0	[47, 5, 46, 48, 49, 50, 51, 52, 53, 54, 55]	1: 10	11
49.0	[47, 5, 46, 48, 49, 50, 51, 52, 53, 54, 55]	1: 10	11
50.0	[47, 5, 46, 48, 49, 50, 51, 52, 53, 54, 55]	1: 10	11
51.0	[47, 5, 46, 48, 49, 50, 51, 52, 53, 54, 55]	1: 10	11
52.0	[47, 5, 46, 48, 49, 50, 51, 52, 53, 54, 55]	1: 10	11
53.0	[47, 5, 46, 48, 49, 50, 51, 52, 53, 54, 55]	1: 10	11
54.0	[47, 5, 46, 48, 49, 50, 51, 52, 53, 54, 55]	1: 10	11
55.0	[47, 5, 46, 48, 49, 50, 51, 52, 53, 54, 55]	1: 10	11
56.0	[47, 5, 46, 48, 49, 50, 51, 52, 53, 54, 55]	1: 10	11
57.0	[47, 5, 46, 48, 49, 50, 51, 52, 53, 54, 55]	1: 10	11
58.0	[47, 5, 46, 48, 49, 50, 51, 52, 53, 54, 55]	1: 10	11
59.0	[47, 5, 46, 48, 49, 50, 51, 52, 53, 54, 55]	1: 10	11
60.0	[47, 5, 46, 48, 49, 50, 51, 52, 53, 54, 55]	1: 10	11
61.0	[47, 5, 46, 48, 49, 50, 51, 52, 53, 54, 55]	1: 10	11
62.0	[47, 5, 46, 48, 49, 50, 51, 52, 53, 54, 55]	1: 10	11
63.0	[47, 5, 46, 48, 49, 50, 51, 52, 53, 54, 55]	1: 10	11
64.0	[47, 5, 46, 48, 49, 50, 51, 52, 53, 54, 55]	1: 10	11
65.0	[47, 5, 46, 48, 49, 50, 51, 52, 53, 54, 55]	1: 10	11
66.0	[47, 5, 46, 48, 49, 50, 51, 52, 53, 54, 55]	1: 10	11
67.0	[47, 5, 46, 48, 49, 50, 51, 52, 53, 54, 55]	1: 10	11
68.0	[47, 5, 46, 48, 49, 50, 51, 52, 53, 54, 55]	1: 10	11
69.0	[47, 5, 46, 48, 49, 50, 51, 52, 53, 54, 55]	1: 10	11
70.0	[47, 5, 46, 48, 49, 50, 51, 52, 53, 54, 55]	1: 10	11
71.0	[47, 5, 46, 48, 49, 50, 51, 52, 53, 54, 55]	1: 10	11
72.0	[47, 5, 46, 48, 49, 50, 51, 52, 53, 54, 55]	1: 10	11
73.0	[47, 5, 46, 48, 49, 50, 51, 52, 53, 54, 55]	1: 10	11
74.0	[47, 5, 46, 48, 49, 50, 51, 52, 53, 54, 55]	1: 10	11
75.0	[47, 5, 46, 48, 49, 50, 51, 52, 53, 54, 55]	1: 10	11
76.0	[47, 5, 46, 48, 49, 50, 51, 52, 53, 54, 55]	1: 10	11
77.0	[47, 5, 46, 48, 49, 50, 51, 52, 53, 54, 55]	1: 10	11
78.0	[47, 5, 46, 48, 49, 50, 51, 52, 53, 54, 55]	1: 10	11
79.0	[47, 5, 46, 48, 49, 50, 51, 52, 53, 54, 55]	1: 10	11
80.0	[47, 5, 46, 48, 49, 50, 51, 52, 53, 54, 55]	1: 10	11
81.0	[47, 5, 46, 48, 49, 50, 51, 52, 53, 54, 55]	1: 10	11
82.0	[47, 5, 46, 48, 49, 50, 51, 52, 53, 54, 55]	1: 10	11
83.0	[47, 5, 46, 48, 49, 50, 51, 52, 53, 54, 55]	1: 10	11
84.0	[47, 5, 46, 48, 49, 50, 51, 52, 53, 54, 55]	1: 10	11
85.0	[47, 5, 46, 48, 49, 50, 51, 52, 53, 54, 55]	1: 10	11
86.0	[47, 5, 46, 48, 49, 50, 51, 52, 53, 54, 55]	1: 10	11
87.0	[47, 5, 46, 48, 49, 50, 51, 52, 53, 54, 55]	1: 10	11
88.0	[47, 5, 46, 48, 49, 50, 51, 52, 53, 54, 55]	1: 10	11
89.0	[47, 5, 46, 48, 49, 50, 51, 52, 53, 54, 55]	1: 10	11
90.0	[47, 5, 46, 48, 49, 50, 51, 52, 53, 54, 55]	1: 10	11
91.0	[47, 5, 46, 48, 49, 50, 51, 52, 53, 54, 55]	1: 10	11
92.0	[47, 5, 46, 48, 49, 50, 51, 52, 53, 54, 55]	1: 10	11
93.0	[47, 5, 46, 48, 49, 50, 51, 52, 53, 54, 55]	1: 10	11
94.0	[47, 5, 46, 48, 49, 50, 51, 52, 53, 54, 55]	1: 10	11
95.0	[47, 5, 46, 48, 49, 50, 51, 52, 53, 54, 55]	1: 10	11
96.0	[47, 5, 46, 48, 49, 50, 51, 52, 53, 54, 55]	1: 10	11
97.0	[47, 5, 46, 48, 49, 50, 51, 52, 53, 54, 55]	1: 10	11
98.0	[47, 5, 46, 48, 49, 50, 51, 52, 53, 54, 55]	1: 10	11
99.0	[47, 5, 46, 48, 49, 50, 51, 52, 53, 54, 55]	1: 10	11
100.0	[47, 5, 46, 48, 49, 50, 51, 52, 53, 54, 55]	1: 10	11
101.0	[47, 5, 46, 48, 49, 50, 51, 52, 53, 54, 55]	1: 10	11
102.0	[47, 5, 46, 48, 49, 50, 51, 52, 53, 54, 55]	1: 10	11
103.0	[47, 5, 46, 48, 49, 50, 51, 52, 53, 54, 55]	1: 10	11
104.0	[47, 5, 46, 48, 49, 50, 51, 52, 53, 54, 55]	1: 10	11
105.0	[47, 5, 46, 48, 49, 50, 51, 52, 53, 54, 55]	1: 10	11
106.0	[47, 5, 46, 48, 49, 50, 51, 52, 53, 54, 55]	1: 10	11
107.0	[47, 5, 46, 48, 49, 50, 51, 52, 53, 54, 55]	1: 10	11
108.0	[47, 5, 46, 48, 49, 50, 51, 52, 53, 54, 55]	1: 10	11
109.0	[47, 5, 46, 48, 49, 50, 51, 52, 53, 54, 55]	1: 10	11
110.0	[47, 5, 46, 48, 49, 50, 51, 52, 53, 54, 55]	1: 10	11
111.0	[47, 5, 46, 48, 49, 50, 51, 52, 53, 54, 55]	1: 10	11
112.0	[47, 5, 46, 48, 49, 50, 51, 52, 53, 54, 55]	1: 10	11
113.0	[47, 5, 46, 48, 49, 50, 51, 52, 53, 54, 55]	1: 10	11
114.0	[47, 5, 46, 48, 49, 50, 51, 52, 53, 54, 55]	1: 10	11
115.0	[47, 5, 46, 48, 49, 50, 51, 52, 53, 54, 55]	1: 10	11
116.0	[47, 5, 46, 48, 49, 50, 51, 52, 53, 54, 55]	1: 10	11
117.0	[47, 5, 46, 48, 49, 50, 51, 52, 53, 54, 55]	1: 10	11
118.0	[47, 5, 46, 48, 49, 50, 51, 52, 53, 54, 55]	1: 10	11
119.0	[47, 5, 46, 48, 49, 50, 51, 52, 53, 54, 55]	1: 10	11
120.0	[47, 5, 46, 48, 49, 50, 51, 52, 53, 54, 55]	1: 10	11
