# Supplementary material for: Multiscale Multiobjective Systems Analysis (MiMoSA): an advanced metabolic modeling framework for complex systems
Source: Sci Rep. 2019 Nov 18;9:16948. doi: 10.1038/s41598-019-53188-0 (PMC6861322; doi:10.1038/s41598-019-53188-0)
Supplement: Supplementary file 2 — Supplemental File 1 [file 41598_2019_53188_MOESM2_ESM.zip › iTery101/.temp/iTery101/data/bio10_0/Attributes_Ocean_150_30.csv]

Time Step	x1	x2	y1	y2	co2	n2	o2	mg	slf	pi	nh4	no3	na	ca2	hco3	h2o	urea	mn2	k	biot	zn2	proton	fe2	bet	cobalt2	no2	h2	co	fe3	cu2
1.0	150	160	30	40	0.13600816048962938	0.4819012529432577	0.27838800030384253	20.0	25.0	0.05	2.1780172303550593E-10	0.0	0.411	10.0	2.29	1000.0	5.2460832775697E-16	0.0	0.0	0.0	0.0	0.0	0.0	0.0	0.0	0.0	0.0	0.0	0.0	0.0
2.0	150	160	30	40	0.13600816048962938	0.4819012529432577	0.27838800030384253	20.0	25.0	0.05	2.1780172303550593E-10	0.0	0.411	10.0	2.29	1000.0	5.2460832775697E-16	0.0	0.0	0.0	0.0	0.0	0.0	0.0	0.0	0.0	0.0	0.0	0.0	0.0
3.0	150	160	30	40	0.13600816048962938	0.4819012529432577	0.27838800030384253	20.0	25.0	0.05	2.1780172303550593E-10	0.0	0.411	10.0	2.29	1000.0	5.2460832775697E-16	0.0	0.0	0.0	0.0	0.0	0.0	0.0	0.0	0.0	0.0	0.0	0.0	0.0
4.0	150	160	30	40	0.13600816048962938	0.4819012529432577	0.27838800030384253	20.0	25.0	0.05	2.1780172303550593E-10	0.0	0.411	10.0	2.29	1000.0	5.2460832775697E-16	0.0	0.0	0.0	0.0	0.0	0.0	0.0	0.0	0.0	0.0	0.0	0.0	0.0
5.0	150	160	30	40	0.13600816048962938	0.4819012529432577	0.27838800030384253	20.0	25.0	0.05	2.1780172303550593E-10	0.0	0.411	10.0	2.29	1000.0	5.2460832775697E-16	0.0	0.0	0.0	0.0	0.0	0.0	0.0	0.0	0.0	0.0	0.0	0.0	0.0
6.0	150	160	30	40	0.13600816048962938	0.4819012529432577	0.27838800030384253	20.0	25.0	0.05	2.1780172303550593E-10	0.0	0.411	10.0	2.29	1000.0	5.2460832775697E-16	0.0	0.0	0.0	0.0	0.0	0.0	0.0	0.0	0.0	0.0	0.0	0.0	0.0
7.0	150	160	30	40	0.13600816048962938	0.4819012529432577	0.27838800030384253	20.0	25.0	0.05	2.1780172303550593E-10	0.0	0.411	10.0	2.29	1000.0	5.2460832775697E-16	0.0	0.0	0.0	0.0	0.0	0.0	0.0	0.0	0.0	0.0	0.0	0.0	0.0
8.0	150	160	30	40	0.13600816048962938	0.4819012529432577	0.27838800030384253	20.0	25.0	0.05	2.1780172303550593E-10	0.0	0.411	10.0	2.29	1000.0	5.2460832775697E-16	0.0	0.0	0.0	0.0	0.0	0.0	0.0	0.0	0.0	0.0	0.0	0.0	0.0
9.0	150	160	30	40	0.13600816048962938	0.4819012529432577	0.27838800030384253	20.0	25.0	0.05	2.1780172303550593E-10	0.0	0.411	10.0	2.29	1000.0	5.2460832775697E-16	0.0	0.0	0.0	0.0	0.0	0.0	0.0	0.0	0.0	0.0	0.0	0.0	0.0
10.0	150	160	30	40	0.13600816048962938	0.4819012529432577	0.27838800030384253	20.0	25.0	0.05	2.1780172303550593E-10	0.0	0.411	10.0	2.29	1000.0	5.2460832775697E-16	0.0	0.0	0.0	0.0	0.0	0.0	0.0	0.0	0.0	0.0	0.0	0.0	0.0
11.0	150	160	30	40	0.13600816048962938	0.4819012529432577	0.27838800030384253	20.0	25.0	0.05	2.1780172303550593E-10	0.0	0.411	10.0	2.29	1000.0	5.2460832775697E-16	0.0	0.0	0.0	0.0	0.0	0.0	0.0	0.0	0.0	0.0	0.0	0.0	0.0
12.0	150	160	30	40	0.13600816048962938	0.4819012529432577	0.27838800030384253	20.0	25.0	0.05	2.1780172303550593E-10	0.0	0.411	10.0	2.29	1000.0	5.2460832775697E-16	0.0	0.0	0.0	0.0	0.0	0.0	0.0	0.0	0.0	0.0	0.0	0.0	0.0
13.0	150	160	30	40	0.13600816048962938	0.4819012529432577	0.27838800030384253	20.0	25.0	0.05	2.1780172303550593E-10	0.0	0.411	10.0	2.29	1000.0	5.2460832775697E-16	0.0	0.0	0.0	0.0	0.0	0.0	0.0	0.0	0.0	0.0	0.0	0.0	0.0
14.0	150	160	30	40	0.13600816048962938	0.4819012529432577	0.27838800030384253	20.0	25.0	0.05	2.1780172303550593E-10	0.0	0.411	10.0	2.29	1000.0	5.2460832775697E-16	0.0	0.0	0.0	0.0	0.0	0.0	0.0	0.0	0.0	0.0	0.0	0.0	0.0
15.0	150	160	30	40	0.13600816048962938	0.4819012529432577	0.27838800030384253	20.0	25.0	0.05	2.1780172303550593E-10	0.0	0.411	10.0	2.29	1000.0	5.2460832775697E-16	0.0	0.0	0.0	0.0	0.0	0.0	0.0	0.0	0.0	0.0	0.0	0.0	0.0
16.0	150	160	30	40	0.13600816048962938	0.4819012529432577	0.27838800030384253	20.0	25.0	0.05	2.1780172303550593E-10	0.0	0.411	10.0	2.29	1000.0	5.2460832775697E-16	0.0	0.0	0.0	0.0	0.0	0.0	0.0	0.0	0.0	0.0	0.0	0.0	0.0
17.0	150	160	30	40	0.13600816048962938	0.4819012529432577	0.27838800030384253	20.0	25.0	0.05	2.1780172303550593E-10	0.0	0.411	10.0	2.29	1000.0	5.2460832775697E-16	0.0	0.0	0.0	0.0	0.0	0.0	0.0	0.0	0.0	0.0	0.0	0.0	0.0
18.0	150	160	30	40	0.13600816048962938	0.4819012529432577	0.27838800030384253	20.0	25.0	0.05	2.1780172303550593E-10	0.0	0.411	10.0	2.29	1000.0	5.2460832775697E-16	0.0	0.0	0.0	0.0	0.0	0.0	0.0	0.0	0.0	0.0	0.0	0.0	0.0
19.0	150	160	30	40	0.13600816048962938	0.4819012529432577	0.27838800030384253	20.0	25.0	0.05	2.1780172303550593E-10	0.0	0.411	10.0	2.29	1000.0	5.2460832775697E-16	0.0	0.0	0.0	0.0	0.0	0.0	0.0	0.0	0.0	0.0	0.0	0.0	0.0
20.0	150	160	30	40	0.13600816048962938	0.4819012529432577	0.27838800030384253	20.0	25.0	0.05	2.1780172303550593E-10	0.0	0.411	10.0	2.29	1000.0	5.2460832775697E-16	0.0	0.0	0.0	0.0	0.0	0.0	0.0	0.0	0.0	0.0	0.0	0.0	0.0
21.0	150	160	30	40	0.13600816048962938	0.4819012529432577	0.27838800030384253	20.0	25.0	0.05	2.1780172303550593E-10	0.0	0.411	10.0	2.29	1000.0	5.2460832775697E-16	0.0	0.0	0.0	0.0	0.0	0.0	0.0	0.0	0.0	0.0	0.0	0.0	0.0
22.0	150	160	30	40	0.13600816048962938	0.4819012529432577	0.27838800030384253	20.0	25.0	0.05	2.1780172303550593E-10	0.0	0.411	10.0	2.29	1000.0	5.2460832775697E-16	0.0	0.0	0.0	0.0	0.0	0.0	0.0	0.0	0.0	0.0	0.0	0.0	0.0
23.0	150	160	30	40	0.13600816048962938	0.4819012529432577	0.27838800030384253	20.0	25.0	0.05	2.1780172303550593E-10	0.0	0.411	10.0	2.29	1000.0	5.2460832775697E-16	0.0	0.0	0.0	0.0	0.0	0.0	0.0	0.0	0.0	0.0	0.0	0.0	0.0
24.0	150	160	30	40	0.13600816048962938	0.4819012529432577	0.27838800030384253	20.0	25.0	0.05	2.1780172303550593E-10	0.0	0.411	10.0	2.29	1000.0	5.2460832775697E-16	0.0	0.0	0.0	0.0	0.0	0.0	0.0	0.0	0.0	0.0	0.0	0.0	0.0
25.0	150	160	30	40	0.13600816048962938	0.4819012529432577	0.27838800030384253	20.0	25.0	0.05	2.1780172303550593E-10	0.0	0.411	10.0	2.29	1000.0	5.2460832775697E-16	0.0	0.0	0.0	0.0	0.0	0.0	0.0	0.0	0.0	0.0	0.0	0.0	0.0
26.0	150	160	30	40	0.13600816048962938	0.4819012529432577	0.27838800030384253	20.0	25.0	0.05	2.1780172303550593E-10	0.0	0.411	10.0	2.29	1000.0	5.2460832775697E-16	0.0	0.0	0.0	0.0	0.0	0.0	0.0	0.0	0.0	0.0	0.0	0.0	0.0
27.0	150	160	30	40	0.13600816048962938	0.4819012529432577	0.27838800030384253	20.0	25.0	0.05	2.1780172303550593E-10	0.0	0.411	10.0	2.29	1000.0	5.2460832775697E-16	0.0	0.0	0.0	0.0	0.0	0.0	0.0	0.0	0.0	0.0	0.0	0.0	0.0
28.0	150	160	30	40	0.13600816048962938	0.4819012529432577	0.27838800030384253	20.0	25.0	0.05	2.1780172303550593E-10	0.0	0.411	10.0	2.29	1000.0	5.2460832775697E-16	0.0	0.0	0.0	0.0	0.0	0.0	0.0	0.0	0.0	0.0	0.0	0.0	0.0
29.0	150	160	30	40	0.13600816048962938	0.4819012529432577	0.27838800030384253	20.0	25.0	0.05	2.1780172303550593E-10	0.0	0.411	10.0	2.29	1000.0	5.2460832775697E-16	0.0	0.0	0.0	0.0	0.0	0.0	0.0	0.0	0.0	0.0	0.0	0.0	0.0
30.0	150	160	30	40	0.13600816048962938	0.4819012529432577	0.27838800030384253	20.0	25.0	0.05	2.1780172303550593E-10	0.0	0.411	10.0	2.29	1000.0	5.2460832775697E-16	0.0	0.0	0.0	0.0	0.0	0.0	0.0	0.0	0.0	0.0	0.0	0.0	0.0
31.0	150	160	30	40	0.13600816048962938	0.4819012529432577	0.27838800030384253	20.0	25.0	0.05	2.1780172303550593E-10	0.0	0.411	10.0	2.29	1000.0	5.2460832775697E-16	0.0	0.0	0.0	0.0	0.0	0.0	0.0	0.0	0.0	0.0	0.0	0.0	0.0
32.0	150	160	30	40	0.13600816048962938	0.4819012529432577	0.27838800030384253	20.0	25.0	0.05	2.1780172303550593E-10	0.0	0.411	10.0	2.29	1000.0	5.2460832775697E-16	0.0	0.0	0.0	0.0	0.0	0.0	0.0	0.0	0.0	0.0	0.0	0.0	0.0
33.0	150	160	30	40	0.13600816048962938	0.4819012529432577	0.27838800030384253	20.0	25.0	0.05	2.1780172303550593E-10	0.0	0.411	10.0	2.29	1000.0	5.2460832775697E-16	0.0	0.0	0.0	0.0	0.0	0.0	0.0	0.0	0.0	0.0	0.0	0.0	0.0
34.0	150	160	30	40	0.13600816048962938	0.4819012529432577	0.27838800030384253	20.0	25.0	0.05	2.1780172303550593E-10	0.0	0.411	10.0	2.29	1000.0	5.2460832775697E-16	0.0	0.0	0.0	0.0	0.0	0.0	0.0	0.0	0.0	0.0	0.0	0.0	0.0
35.0	150	160	30	40	0.13600816048962938	0.4819012529432577	0.27838800030384253	20.0	25.0	0.05	2.1780172303550593E-10	0.0	0.411	10.0	2.29	1000.0	5.2460832775697E-16	0.0	0.0	0.0	0.0	0.0	0.0	0.0	0.0	0.0	0.0	0.0	0.0	0.0
36.0	150	160	30	40	0.13600816048962938	0.4819012529432577	0.27838800030384253	20.0	25.0	0.05	2.1780172303550593E-10	0.0	0.411	10.0	2.29	1000.0	5.2460832775697E-16	0.0	0.0	0.0	0.0	0.0	0.0	0.0	0.0	0.0	0.0	0.0	0.0	0.0
37.0	150	160	30	40	0.13600816048962938	0.4819012529432577	0.27838800030384253	20.0	25.0	0.05	2.1780172303550593E-10	0.0	0.411	10.0	2.29	1000.0	5.2460832775697E-16	0.0	0.0	0.0	0.0	0.0	0.0	0.0	0.0	0.0	0.0	0.0	0.0	0.0
38.0	150	160	30	40	0.13600816048962938	0.4819012529432577	0.27838800030384253	20.0	25.0	0.05	2.1780172303550593E-10	0.0	0.411	10.0	2.29	1000.0	5.2460832775697E-16	0.0	0.0	0.0	0.0	0.0	0.0	0.0	0.0	0.0	0.0	0.0	0.0	0.0
39.0	150	160	30	40	0.13600816048962938	0.4819012529432577	0.27838800030384253	20.0	25.0	0.05	2.1780172303550593E-10	0.0	0.411	10.0	2.29	1000.0	5.2460832775697E-16	0.0	0.0	0.0	0.0	0.0	0.0	0.0	0.0	0.0	0.0	0.0	0.0	0.0
40.0	150	160	30	40	0.13600816048962938	0.4819012529432577	0.27838800030384253	20.0	25.0	0.05	2.1780172303550593E-10	0.0	0.411	10.0	2.29	1000.0	5.2460832775697E-16	0.0	0.0	0.0	0.0	0.0	0.0	0.0	0.0	0.0	0.0	0.0	0.0	0.0
41.0	150	160	30	40	0.13600816048962938	0.4819012529432577	0.27838800030384253	20.0	25.0	0.05	2.1780172303550593E-10	0.0	0.411	10.0	2.29	1000.0	5.2460832775697E-16	0.0	0.0	0.0	0.0	0.0	0.0	0.0	0.0	0.0	0.0	0.0	0.0	0.0
42.0	150	160	30	40	0.13600816048962938	0.4819012529432577	0.27838800030384253	20.0	25.0	0.05	2.1780172303550593E-10	0.0	0.411	10.0	2.29	1000.0	5.2460832775697E-16	0.0	0.0	0.0	0.0	0.0	0.0	0.0	0.0	0.0	0.0	0.0	0.0	0.0
43.0	150	160	30	40	0.13600816048962938	0.4819012529432577	0.27838800030384253	20.0	25.0	0.05	2.1780172303550593E-10	0.0	0.411	10.0	2.29	1000.0	5.2460832775697E-16	0.0	0.0	0.0	0.0	0.0	0.0	0.0	0.0	0.0	0.0	0.0	0.0	0.0
44.0	150	160	30	40	0.13600816048962938	0.4819012529432577	0.27838800030384253	20.0	25.0	0.05	2.1780172303550593E-10	0.0	0.411	10.0	2.29	1000.0	5.2460832775697E-16	0.0	0.0	0.0	0.0	0.0	0.0	0.0	0.0	0.0	0.0	0.0	0.0	0.0
45.0	150	160	30	40	0.13600816048962938	0.4819012529432577	0.27838800030384253	20.0	25.0	0.05	2.1780172303550593E-10	0.0	0.411	10.0	2.29	1000.0	5.2460832775697E-16	0.0	0.0	0.0	0.0	0.0	0.0	0.0	0.0	0.0	0.0	0.0	0.0	0.0
46.0	150	160	30	40	0.13600816048962938	0.4819012529432577	0.27838800030384253	20.0	25.0	0.05	2.1780172303550593E-10	0.0	0.411	10.0	2.29	1000.0	5.2460832775697E-16	0.0	0.0	0.0	0.0	0.0	0.0	0.0	0.0	0.0	0.0	0.0	0.0	0.0
47.0	150	160	30	40	0.13600816048962938	0.4819012529432577	0.27838800030384253	20.0	25.0	0.05	2.1780172303550593E-10	0.0	0.411	10.0	2.29	1000.0	5.2460832775697E-16	0.0	0.0	0.0	0.0	0.0	0.0	0.0	0.0	0.0	0.0	0.0	0.0	0.0
48.0	150	160	30	40	0.13600816048962938	0.4819012529432577	0.27838800030384253	20.0	25.0	0.05	2.1780172303550593E-10	0.0	0.411	10.0	2.29	1000.0	5.2460832775697E-16	0.0	0.0	0.0	0.0	0.0	0.0	0.0	0.0	0.0	0.0	0.0	0.0	0.0
49.0	150	160	30	40	0.13600816048962938	0.4819012529432577	0.27838800030384253	20.0	25.0	0.05	2.1780172303550593E-10	0.0	0.411	10.0	2.29	1000.0	5.2460832775697E-16	0.0	0.0	0.0	0.0	0.0	0.0	0.0	0.0	0.0	0.0	0.0	0.0	0.0
50.0	150	160	30	40	0.13600816048962938	0.4819012529432577	0.27838800030384253	20.0	25.0	0.05	2.1780172303550593E-10	0.0	0.411	10.0	2.29	1000.0	5.2460832775697E-16	0.0	0.0	0.0	0.0	0.0	0.0	0.0	0.0	0.0	0.0	0.0	0.0	0.0
51.0	150	160	30	40	0.13600816048962938	0.4819012529432577	0.27838800030384253	20.0	25.0	0.05	2.1780172303550593E-10	0.0	0.411	10.0	2.29	1000.0	5.2460832775697E-16	0.0	0.0	0.0	0.0	0.0	0.0	0.0	0.0	0.0	0.0	0.0	0.0	0.0
52.0	150	160	30	40	0.13600816048962938	0.4819012529432577	0.27838800030384253	20.0	25.0	0.05	2.1780172303550593E-10	0.0	0.411	10.0	2.29	1000.0	5.2460832775697E-16	0.0	0.0	0.0	0.0	0.0	0.0	0.0	0.0	0.0	0.0	0.0	0.0	0.0
53.0	150	160	30	40	0.13600816048962938	0.4819012529432577	0.27838800030384253	20.0	25.0	0.05	2.1780172303550593E-10	0.0	0.411	10.0	2.29	1000.0	5.2460832775697E-16	0.0	0.0	0.0	0.0	0.0	0.0	0.0	0.0	0.0	0.0	0.0	0.0	0.0
54.0	150	160	30	40	0.13600816048962938	0.4819012529432577	0.27838800030384253	20.0	25.0	0.05	2.1780172303550593E-10	0.0	0.411	10.0	2.29	1000.0	5.2460832775697E-16	0.0	0.0	0.0	0.0	0.0	0.0	0.0	0.0	0.0	0.0	0.0	0.0	0.0
55.0	150	160	30	40	0.13600816048962938	0.4819012529432577	0.27838800030384253	20.0	25.0	0.05	2.1780172303550593E-10	0.0	0.411	10.0	2.29	1000.0	5.2460832775697E-16	0.0	0.0	0.0	0.0	0.0	0.0	0.0	0.0	0.0	0.0	0.0	0.0	0.0
56.0	150	160	30	40	0.13600816048962938	0.4819012529432577	0.27838800030384253	20.0	25.0	0.05	2.1780172303550593E-10	0.0	0.411	10.0	2.29	1000.0	5.2460832775697E-16	0.0	0.0	0.0	0.0	0.0	0.0	0.0	0.0	0.0	0.0	0.0	0.0	0.0
57.0	150	160	30	40	0.13600816048962938	0.4819012529432577	0.27838800030384253	20.0	25.0	0.05	2.1780172303550593E-10	0.0	0.411	10.0	2.29	1000.0	5.2460832775697E-16	0.0	0.0	0.0	0.0	0.0	0.0	0.0	0.0	0.0	0.0	0.0	0.0	0.0
58.0	150	160	30	40	0.13600816048962938	0.4819012529432577	0.27838800030384253	20.0	25.0	0.05	2.1780172303550593E-10	0.0	0.411	10.0	2.29	1000.0	5.2460832775697E-16	0.0	0.0	0.0	0.0	0.0	0.0	0.0	0.0	0.0	0.0	0.0	0.0	0.0
59.0	150	160	30	40	0.13600816048962938	0.4819012529432577	0.27838800030384253	20.0	25.0	0.05	2.1780172303550593E-10	0.0	0.411	10.0	2.29	1000.0	5.2460832775697E-16	0.0	0.0	0.0	0.0	0.0	0.0	0.0	0.0	0.0	0.0	0.0	0.0	0.0
60.0	150	160	30	40	0.13600816048962938	0.4819012529432577	0.27838800030384253	20.0	25.0	0.05	2.1780172303550593E-10	0.0	0.411	10.0	2.29	1000.0	5.2460832775697E-16	0.0	0.0	0.0	0.0	0.0	0.0	0.0	0.0	0.0	0.0	0.0	0.0	0.0
61.0	150	160	30	40	0.13600816048962938	0.4819012529432577	0.27838800030384253	20.0	25.0	0.05	2.1780172303550593E-10	0.0	0.411	10.0	2.29	1000.0	5.2460832775697E-16	0.0	0.0	0.0	0.0	0.0	0.0	0.0	0.0	0.0	0.0	0.0	0.0	0.0
62.0	150	160	30	40	0.13600816048962938	0.4819012529432577	0.27838800030384253	20.0	25.0	0.05	2.1780172303550593E-10	0.0	0.411	10.0	2.29	1000.0	5.2460832775697E-16	0.0	0.0	0.0	0.0	0.0	0.0	0.0	0.0	0.0	0.0	0.0	0.0	0.0
63.0	150	160	30	40	0.13600816048962938	0.4819012529432577	0.27838800030384253	20.0	25.0	0.05	2.1780172303550593E-10	0.0	0.411	10.0	2.29	1000.0	5.2460832775697E-16	0.0	0.0	0.0	0.0	0.0	0.0	0.0	0.0	0.0	0.0	0.0	0.0	0.0
64.0	150	160	30	40	0.13600816048962938	0.4819012529432577	0.27838800030384253	20.0	25.0	0.05	2.1780172303550593E-10	0.0	0.411	10.0	2.29	1000.0	5.2460832775697E-16	0.0	0.0	0.0	0.0	0.0	0.0	0.0	0.0	0.0	0.0	0.0	0.0	0.0
65.0	150	160	30	40	0.13600816048962938	0.4819012529432577	0.27838800030384253	20.0	25.0	0.05	2.1780172303550593E-10	0.0	0.411	10.0	2.29	1000.0	5.2460832775697E-16	0.0	0.0	0.0	0.0	0.0	0.0	0.0	0.0	0.0	0.0	0.0	0.0	0.0
66.0	150	160	30	40	0.13600816048962938	0.4819012529432577	0.27838800030384253	20.0	25.0	0.05	2.1780172303550593E-10	0.0	0.411	10.0	2.29	1000.0	5.2460832775697E-16	0.0	0.0	0.0	0.0	0.0	0.0	0.0	0.0	0.0	0.0	0.0	0.0	0.0
67.0	150	160	30	40	0.13600816048962938	0.4819012529432577	0.27838800030384253	20.0	25.0	0.05	2.1780172303550593E-10	0.0	0.411	10.0	2.29	1000.0	5.2460832775697E-16	0.0	0.0	0.0	0.0	0.0	0.0	0.0	0.0	0.0	0.0	0.0	0.0	0.0
68.0	150	160	30	40	0.13600816048962938	0.4819012529432577	0.27838800030384253	20.0	25.0	0.05	2.1780172303550593E-10	0.0	0.411	10.0	2.29	1000.0	5.2460832775697E-16	0.0	0.0	0.0	0.0	0.0	0.0	0.0	0.0	0.0	0.0	0.0	0.0	0.0
69.0	150	160	30	40	0.13600816048962938	0.4819012529432577	0.27838800030384253	20.0	25.0	0.05	2.1780172303550593E-10	0.0	0.411	10.0	2.29	1000.0	5.2460832775697E-16	0.0	0.0	0.0	0.0	0.0	0.0	0.0	0.0	0.0	0.0	0.0	0.0	0.0
70.0	150	160	30	40	0.13600816048962938	0.4819012529432577	0.27838800030384253	20.0	25.0	0.05	2.1780172303550593E-10	0.0	0.411	10.0	2.29	1000.0	5.2460832775697E-16	0.0	0.0	0.0	0.0	0.0	0.0	0.0	0.0	0.0	0.0	0.0	0.0	0.0
71.0	150	160	30	40	0.13600816048962938	0.4819012529432577	0.27838800030384253	20.0	25.0	0.05	2.1780172303550593E-10	0.0	0.411	10.0	2.29	1000.0	5.2460832775697E-16	0.0	0.0	0.0	0.0	0.0	0.0	0.0	0.0	0.0	0.0	0.0	0.0	0.0
72.0	150	160	30	40	0.13600816048962938	0.4819012529432577	0.27838800030384253	20.0	25.0	0.05	2.1780172303550593E-10	0.0	0.411	10.0	2.29	1000.0	5.2460832775697E-16	0.0	0.0	0.0	0.0	0.0	0.0	0.0	0.0	0.0	0.0	0.0	0.0	0.0
73.0	150	160	30	40	0.13600816048962938	0.4819012529432577	0.27838800030384253	20.0	25.0	0.05	2.1780172303550593E-10	0.0	0.411	10.0	2.29	1000.0	5.2460832775697E-16	0.0	0.0	0.0	0.0	0.0	0.0	0.0	0.0	0.0	0.0	0.0	0.0	0.0
74.0	150	160	30	40	0.13600816048962938	0.4819012529432577	0.27838800030384253	20.0	25.0	0.05	2.1780172303550593E-10	0.0	0.411	10.0	2.29	1000.0	5.2460832775697E-16	0.0	0.0	0.0	0.0	0.0	0.0	0.0	0.0	0.0	0.0	0.0	0.0	0.0
75.0	150	160	30	40	0.13600816048962938	0.4819012529432577	0.27838800030384253	20.0	25.0	0.05	2.1780172303550593E-10	0.0	0.411	10.0	2.29	1000.0	5.2460832775697E-16	0.0	0.0	0.0	0.0	0.0	0.0	0.0	0.0	0.0	0.0	0.0	0.0	0.0
76.0	150	160	30	40	0.13600816048962938	0.4819012529432577	0.27838800030384253	20.0	25.0	0.05	2.1780172303550593E-10	0.0	0.411	10.0	2.29	1000.0	5.2460832775697E-16	0.0	0.0	0.0	0.0	0.0	0.0	0.0	0.0	0.0	0.0	0.0	0.0	0.0
77.0	150	160	30	40	0.13600816048962938	0.4819012529432577	0.27838800030384253	20.0	25.0	0.05	2.1780172303550593E-10	0.0	0.411	10.0	2.29	1000.0	5.2460832775697E-16	0.0	0.0	0.0	0.0	0.0	0.0	0.0	0.0	0.0	0.0	0.0	0.0	0.0
78.0	150	160	30	40	0.13600816048962938	0.4819012529432577	0.27838800030384253	20.0	25.0	0.05	2.1780172303550593E-10	0.0	0.411	10.0	2.29	1000.0	5.2460832775697E-16	0.0	0.0	0.0	0.0	0.0	0.0	0.0	0.0	0.0	0.0	0.0	0.0	0.0
79.0	150	160	30	40	0.13600816048962938	0.4819012529432577	0.27838800030384253	20.0	25.0	0.05	2.1780172303550593E-10	0.0	0.411	10.0	2.29	1000.0	5.2460832775697E-16	0.0	0.0	0.0	0.0	0.0	0.0	0.0	0.0	0.0	0.0	0.0	0.0	0.0
80.0	150	160	30	40	0.13600816048962938	0.4819012529432577	0.27838800030384253	20.0	25.0	0.05	2.1780172303550593E-10	0.0	0.411	10.0	2.29	1000.0	5.2460832775697E-16	0.0	0.0	0.0	0.0	0.0	0.0	0.0	0.0	0.0	0.0	0.0	0.0	0.0
81.0	150	160	30	40	0.13600816048962938	0.4819012529432577	0.27838800030384253	20.0	25.0	0.05	2.1780172303550593E-10	0.0	0.411	10.0	2.29	1000.0	5.2460832775697E-16	0.0	0.0	0.0	0.0	0.0	0.0	0.0	0.0	0.0	0.0	0.0	0.0	0.0
82.0	150	160	30	40	0.13600816048962938	0.4819012529432577	0.27838800030384253	20.0	25.0	0.05	2.1780172303550593E-10	0.0	0.411	10.0	2.29	1000.0	5.2460832775697E-16	0.0	0.0	0.0	0.0	0.0	0.0	0.0	0.0	0.0	0.0	0.0	0.0	0.0
83.0	150	160	30	40	0.13600816048962938	0.4819012529432577	0.27838800030384253	20.0	25.0	0.05	2.1780172303550593E-10	0.0	0.411	10.0	2.29	1000.0	5.2460832775697E-16	0.0	0.0	0.0	0.0	0.0	0.0	0.0	0.0	0.0	0.0	0.0	0.0	0.0
84.0	150	160	30	40	0.13600816048962938	0.4819012529432577	0.27838800030384253	20.0	25.0	0.05	2.1780172303550593E-10	0.0	0.411	10.0	2.29	1000.0	5.2460832775697E-16	0.0	0.0	0.0	0.0	0.0	0.0	0.0	0.0	0.0	0.0	0.0	0.0	0.0
85.0	150	160	30	40	0.13600816048962938	0.4819012529432577	0.27838800030384253	20.0	25.0	0.05	2.1780172303550593E-10	0.0	0.411	10.0	2.29	1000.0	5.2460832775697E-16	0.0	0.0	0.0	0.0	0.0	0.0	0.0	0.0	0.0	0.0	0.0	0.0	0.0
86.0	150	160	30	40	0.13600816048962938	0.4819012529432577	0.27838800030384253	20.0	25.0	0.05	2.1780172303550593E-10	0.0	0.411	10.0	2.29	1000.0	5.2460832775697E-16	0.0	0.0	0.0	0.0	0.0	0.0	0.0	0.0	0.0	0.0	0.0	0.0	0.0
87.0	150	160	30	40	0.13600816048962938	0.4819012529432577	0.27838800030384253	20.0	25.0	0.05	2.1780172303550593E-10	0.0	0.411	10.0	2.29	1000.0	5.2460832775697E-16	0.0	0.0	0.0	0.0	0.0	0.0	0.0	0.0	0.0	0.0	0.0	0.0	0.0
88.0	150	160	30	40	0.13600816048962938	0.4819012529432577	0.27838800030384253	20.0	25.0	0.05	2.1780172303550593E-10	0.0	0.411	10.0	2.29	1000.0	5.2460832775697E-16	0.0	0.0	0.0	0.0	0.0	0.0	0.0	0.0	0.0	0.0	0.0	0.0	0.0
89.0	150	160	30	40	0.13600816048962938	0.4819012529432577	0.27838800030384253	20.0	25.0	0.05	2.1780172303550593E-10	0.0	0.411	10.0	2.29	1000.0	5.2460832775697E-16	0.0	0.0	0.0	0.0	0.0	0.0	0.0	0.0	0.0	0.0	0.0	0.0	0.0
90.0	150	160	30	40	0.13600816048962938	0.4819012529432577	0.27838800030384253	20.0	25.0	0.05	2.1780172303550593E-10	0.0	0.411	10.0	2.29	1000.0	5.2460832775697E-16	0.0	0.0	0.0	0.0	0.0	0.0	0.0	0.0	0.0	0.0	0.0	0.0	0.0
91.0	150	160	30	40	0.13600816048962938	0.4819012529432577	0.27838800030384253	20.0	25.0	0.05	2.1780172303550593E-10	0.0	0.411	10.0	2.29	1000.0	5.2460832775697E-16	0.0	0.0	0.0	0.0	0.0	0.0	0.0	0.0	0.0	0.0	0.0	0.0	0.0
92.0	150	160	30	40	0.13600816048962938	0.4819012529432577	0.27838800030384253	20.0	25.0	0.05	2.1780172303550593E-10	0.0	0.411	10.0	2.29	1000.0	5.2460832775697E-16	0.0	0.0	0.0	0.0	0.0	0.0	0.0	0.0	0.0	0.0	0.0	0.0	0.0
93.0	150	160	30	40	0.13600816048962938	0.4819012529432577	0.27838800030384253	20.0	25.0	0.05	2.1780172303550593E-10	0.0	0.411	10.0	2.29	1000.0	5.2460832775697E-16	0.0	0.0	0.0	0.0	0.0	0.0	0.0	0.0	0.0	0.0	0.0	0.0	0.0
94.0	150	160	30	40	0.13600816048962938	0.4819012529432577	0.27838800030384253	20.0	25.0	0.05	2.1780172303550593E-10	0.0	0.411	10.0	2.29	1000.0	5.2460832775697E-16	0.0	0.0	0.0	0.0	0.0	0.0	0.0	0.0	0.0	0.0	0.0	0.0	0.0
95.0	150	160	30	40	0.13600816048962938	0.4819012529432577	0.27838800030384253	20.0	25.0	0.05	2.1780172303550593E-10	0.0	0.411	10.0	2.29	1000.0	5.2460832775697E-16	0.0	0.0	0.0	0.0	0.0	0.0	0.0	0.0	0.0	0.0	0.0	0.0	0.0
96.0	150	160	30	40	0.13600816048962938	0.4819012529432577	0.27838800030384253	20.0	25.0	0.05	2.1780172303550593E-10	0.0	0.411	10.0	2.29	1000.0	5.2460832775697E-16	0.0	0.0	0.0	0.0	0.0	0.0	0.0	0.0	0.0	0.0	0.0	0.0	0.0
97.0	150	160	30	40	0.13600816048962938	0.4819012529432577	0.27838800030384253	20.0	25.0	0.05	2.1780172303550593E-10	0.0	0.411	10.0	2.29	1000.0	5.2460832775697E-16	0.0	0.0	0.0	0.0	0.0	0.0	0.0	0.0	0.0	0.0	0.0	0.0	0.0
98.0	150	160	30	40	0.13600816048962938	0.4819012529432577	0.27838800030384253	20.0	25.0	0.05	2.1780172303550593E-10	0.0	0.411	10.0	2.29	1000.0	5.2460832775697E-16	0.0	0.0	0.0	0.0	0.0	0.0	0.0	0.0	0.0	0.0	0.0	0.0	0.0
99.0	150	160	30	40	0.13600816048962938	0.4819012529432577	0.27838800030384253	20.0	25.0	0.05	2.1780172303550593E-10	0.0	0.411	10.0	2.29	1000.0	5.2460832775697E-16	0.0	0.0	0.0	0.0	0.0	0.0	0.0	0.0	0.0	0.0	0.0	0.0	0.0
100.0	150	160	30	40	0.13600816048962938	0.4819012529432577	0.27838800030384253	20.0	25.0	0.05	2.1780172303550593E-10	0.0	0.411	10.0	2.29	1000.0	5.2460832775697E-16	0.0	0.0	0.0	0.0	0.0	0.0	0.0	0.0	0.0	0.0	0.0	0.0	0.0
101.0	150	160	30	40	0.13600816048962938	0.4819012529432577	0.27838800030384253	20.0	25.0	0.05	2.1780172303550593E-10	0.0	0.411	10.0	2.29	1000.0	5.2460832775697E-16	0.0	0.0	0.0	0.0	0.0	0.0	0.0	0.0	0.0	0.0	0.0	0.0	0.0
102.0	150	160	30	40	0.13600816048962938	0.4819012529432577	0.27838800030384253	20.0	25.0	0.05	2.1780172303550593E-10	0.0	0.411	10.0	2.29	1000.0	5.2460832775697E-16	0.0	0.0	0.0	0.0	0.0	0.0	0.0	0.0	0.0	0.0	0.0	0.0	0.0
103.0	150	160	30	40	0.13600816048962938	0.4819012529432577	0.27838800030384253	20.0	25.0	0.05	2.1780172303550593E-10	0.0	0.411	10.0	2.29	1000.0	5.2460832775697E-16	0.0	0.0	0.0	0.0	0.0	0.0	0.0	0.0	0.0	0.0	0.0	0.0	0.0
104.0	150	160	30	40	0.13600816048962938	0.4819012529432577	0.27838800030384253	20.0	25.0	0.05	2.1780172303550593E-10	0.0	0.411	10.0	2.29	1000.0	5.2460832775697E-16	0.0	0.0	0.0	0.0	0.0	0.0	0.0	0.0	0.0	0.0	0.0	0.0	0.0
105.0	150	160	30	40	0.13600816048962938	0.4819012529432577	0.27838800030384253	20.0	25.0	0.05	2.1780172303550593E-10	0.0	0.411	10.0	2.29	1000.0	5.2460832775697E-16	0.0	0.0	0.0	0.0	0.0	0.0	0.0	0.0	0.0	0.0	0.0	0.0	0.0
106.0	150	160	30	40	0.13600816048962938	0.4819012529432577	0.27838800030384253	20.0	25.0	0.05	2.1780172303550593E-10	0.0	0.411	10.0	2.29	1000.0	5.2460832775697E-16	0.0	0.0	0.0	0.0	0.0	0.0	0.0	0.0	0.0	0.0	0.0	0.0	0.0
107.0	150	160	30	40	0.13600816048962938	0.4819012529432577	0.27838800030384253	20.0	25.0	0.05	2.1780172303550593E-10	0.0	0.411	10.0	2.29	1000.0	5.2460832775697E-16	0.0	0.0	0.0	0.0	0.0	0.0	0.0	0.0	0.0	0.0	0.0	0.0	0.0
108.0	150	160	30	40	0.13600816048962938	0.4819012529432577	0.27838800030384253	20.0	25.0	0.05	2.1780172303550593E-10	0.0	0.411	10.0	2.29	1000.0	5.2460832775697E-16	0.0	0.0	0.0	0.0	0.0	0.0	0.0	0.0	0.0	0.0	0.0	0.0	0.0
109.0	150	160	30	40	0.13600816048962938	0.4819012529432577	0.27838800030384253	20.0	25.0	0.05	2.1780172303550593E-10	0.0	0.411	10.0	2.29	1000.0	5.2460832775697E-16	0.0	0.0	0.0	0.0	0.0	0.0	0.0	0.0	0.0	0.0	0.0	0.0	0.0
110.0	150	160	30	40	0.13600816048962938	0.4819012529432577	0.27838800030384253	20.0	25.0	0.05	2.1780172303550593E-10	0.0	0.411	10.0	2.29	1000.0	5.2460832775697E-16	0.0	0.0	0.0	0.0	0.0	0.0	0.0	0.0	0.0	0.0	0.0	0.0	0.0
111.0	150	160	30	40	0.13600816048962938	0.4819012529432577	0.27838800030384253	20.0	25.0	0.05	2.1780172303550593E-10	0.0	0.411	10.0	2.29	1000.0	5.2460832775697E-16	0.0	0.0	0.0	0.0	0.0	0.0	0.0	0.0	0.0	0.0	0.0	0.0	0.0
112.0	150	160	30	40	0.13600816048962938	0.4819012529432577	0.27838800030384253	20.0	25.0	0.05	2.1780172303550593E-10	0.0	0.411	10.0	2.29	1000.0	5.2460832775697E-16	0.0	0.0	0.0	0.0	0.0	0.0	0.0	0.0	0.0	0.0	0.0	0.0	0.0
113.0	150	160	30	40	0.13600816048962938	0.4819012529432577	0.27838800030384253	20.0	25.0	0.05	2.1780172303550593E-10	0.0	0.411	10.0	2.29	1000.0	5.2460832775697E-16	0.0	0.0	0.0	0.0	0.0	0.0	0.0	0.0	0.0	0.0	0.0	0.0	0.0
114.0	150	160	30	40	0.13600816048962938	0.4819012529432577	0.27838800030384253	20.0	25.0	0.05	2.1780172303550593E-10	0.0	0.411	10.0	2.29	1000.0	5.2460832775697E-16	0.0	0.0	0.0	0.0	0.0	0.0	0.0	0.0	0.0	0.0	0.0	0.0	0.0
115.0	150	160	30	40	0.13600816048962938	0.4819012529432577	0.27838800030384253	20.0	25.0	0.05	2.1780172303550593E-10	0.0	0.411	10.0	2.29	1000.0	5.2460832775697E-16	0.0	0.0	0.0	0.0	0.0	0.0	0.0	0.0	0.0	0.0	0.0	0.0	0.0
116.0	150	160	30	40	0.13600816048962938	0.4819012529432577	0.27838800030384253	20.0	25.0	0.05	2.1780172303550593E-10	0.0	0.411	10.0	2.29	1000.0	5.2460832775697E-16	0.0	0.0	0.0	0.0	0.0	0.0	0.0	0.0	0.0	0.0	0.0	0.0	0.0
117.0	150	160	30	40	0.13600816048962938	0.4819012529432577	0.27838800030384253	20.0	25.0	0.05	2.1780172303550593E-10	0.0	0.411	10.0	2.29	1000.0	5.2460832775697E-16	0.0	0.0	0.0	0.0	0.0	0.0	0.0	0.0	0.0	0.0	0.0	0.0	0.0
118.0	150	160	30	40	0.13600816048962938	0.4819012529432577	0.27838800030384253	20.0	25.0	0.05	2.1780172303550593E-10	0.0	0.411	10.0	2.29	1000.0	5.2460832775697E-16	0.0	0.0	0.0	0.0	0.0	0.0	0.0	0.0	0.0	0.0	0.0	0.0	0.0
119.0	150	160	30	40	0.13600816048962938	0.4819012529432577	0.27838800030384253	20.0	25.0	0.05	2.1780172303550593E-10	0.0	0.411	10.0	2.29	1000.0	5.2460832775697E-16	0.0	0.0	0.0	0.0	0.0	0.0	0.0	0.0	0.0	0.0	0.0	0.0	0.0
120.0	150	160	30	40	0.13600816048962938	0.4819012529432577	0.27838800030384253	20.0	25.0	0.05	2.1780172303550593E-10	0.0	0.411	10.0	2.29	1000.0	5.2460832775697E-16	0.0	0.0	0.0	0.0	0.0	0.0	0.0	0.0	0.0	0.0	0.0	0.0	0.0
