# Supplementary material for: Multiscale Multiobjective Systems Analysis (MiMoSA): an advanced metabolic modeling framework for complex systems
Source: Sci Rep. 2019 Nov 18;9:16948. doi: 10.1038/s41598-019-53188-0 (PMC6861322; doi:10.1038/s41598-019-53188-0)
Supplement: Supplementary file 3 — Supplemental File 2 [file 41598_2019_53188_MOESM3_ESM.zip]

Archive with 24 entries (22 files):
- jyCobra/
- jyCobra/__pycache__/
- jyCobra/__pycache__/jSCOOP.cpython-35.pyc
- jyCobra/__pycache__/makeTery.cpython-36.pyc
- jyCobra/__pycache__/makeTery.cpython-35.pyc
- jyCobra/__pycache__/updateModel.cpython-36.pyc
- jyCobra/__pycache__/runCobraPy.cpython-36.pyc
- jyCobra/__pycache__/bioData.cpython-36.pyc
- jyCobra/__pycache__/drawPareto.cpython-36.pyc
- jyCobra/__pycache__/initPy.cpython-36.pyc
- jyCobra/__pycache__/initPy.cpython-35.pyc
- jyCobra/__pycache__/updateModel.cpython-35.pyc
- jyCobra/__pycache__/runCobraPy.cpython-35.pyc
- jyCobra/__pycache__/drawPareto.cpython-35.pyc
- jyCobra/__pycache__/jSCOOP.cpython-36.pyc
- jyCobra/__pycache__/bioData.cpython-35.pyc
- jyCobra/bioData.py
- jyCobra/drawPareto.py
- jyCobra/updateModel.py
- jyCobra/loadMode.py
- jyCobra/runCobraPy.py
- jyCobra/makeTery.py
- jyCobra/initPy.py
- jyCobra/jSCOOP.py
