# Supplementary material for: Multiscale Multiobjective Systems Analysis (MiMoSA): an advanced metabolic modeling framework for complex systems
Source: Sci Rep. 2019 Nov 18;9:16948. doi: 10.1038/s41598-019-53188-0 (PMC6861322; doi:10.1038/s41598-019-53188-0)
Supplement: Supplementary file 4 — Supplemental File 3 [file 41598_2019_53188_MOESM4_ESM.xlsx]

## Sheet: diazotroph_fluxes
Output	Diazotroph (mmol (g DW h)-1)	Photoautotroph (mmol (g DW h)-1)
Ca2+	-1.13687e-11	0
SO42-	-0.00160075	-0.00167095
Na+	3.43334e-11	0
Mg2+	-0.000240231	-0.000250767
N2	-1.01055	0
CO2	4.01474	-3.81054
H2O	2.91302	-3.13475
PO43-	-0.0127641	-0.0133239
Maltose	-0.699	0.288748
Biomass	0.0240536	0.0251085
O2	-3.03729	3.88147
β-Aspartyl arginine	0.376839	-0.0285824
CO	0.00170463	0.00177939
Photon	-80	-80
