# Supplementary material for: Multiscale Multiobjective Systems Analysis (MiMoSA): an advanced metabolic modeling framework for complex systems
Source: Sci Rep. 2019 Nov 18;9:16948. doi: 10.1038/s41598-019-53188-0 (PMC6861322; doi:10.1038/s41598-019-53188-0)
Supplement: Supplementary file 5 — Supplemental File 4 [file 41598_2019_53188_MOESM5_ESM.xlsx]

## Sheet: Supplementary File S5 Fluxes fo
Reactions	Initial Fluxes		6 hours (Low NH4)		12 hours (High NH4)
	Diazotroph	Photoautotroph	Diazotroph	Photoautotroph	Diazotroph	Photoautotroph
AA_4MOP1	0.000859959	0.00145609	0.000937059	0.000832186	0.00105206	0.000475393
AA_4MOP2	0.000859959	0.00145609	0.000937059	0.000832186	0.00105206	0.000475393
AA_ASP2ARG	0	0	0	0	0	0
AA_ASPARG	0	0	0	0	0	0
AA_ASPARG2	0	0	0	0	0	0
AA_BIODEGP	0	0	0	0	0	0
AA_CY1	0	0	0	0	0	0
AA_FMETDF	0.232319	0	0.708486	0	0.812687	0
AA_GPOR	0	0	0	0	0	0
AA_P5CGLUOR	0	0	0	0	0	0
AA_PANTOR	0.00152787	0.00258701	0.00166485	0.00147853	0.00186916	0.000844621
AA_PIGOOR	0	0	0	0	0	0
AA_SAHHL	0	0	-4.34e-19	0	0	0
AA_SAMSYN	0	0	0	0	0	0
AA_SDPTA	0.000203408	0.000344413	0.000221645	0.000196839	0.000248845	0.000112446
AA_SGDS	0.000203408	0.000344413	0.000221645	0.000196839	0.000248845	0.000112446
AA_THRP	0	0	0	0	0	0
AA_bAHAN	0.000681062	0.00115318	0.000742123	0.000659067	0.000833197	0.000376497
AA_ilvH	0.000148101	0.000250767	0.000161379	0.000143318	0.000181184	8.19e-05
AA_mtnA	0.000148101	0.000250767	0.000161379	0.000143318	0.000181184	8.19e-05
AA_orn	0	0	0	0	0	0
AA_panB	0	0	0	0	0	1.14e-13
AA_phhB	0	0	0	0	0	0
AA_tynA	0	0	0	0	0	0
AA_tynA2	0	0	0	0	0	0
AGLY_GCV	0.0106303	0.0179994	0.0115834	0.010287	0.0130049	0.00587654
AGLY_GDH	0	0	0	0	0	0
AGLY_glyA	0.00165341	0.00279958	0.00180165	0.00160001	0.00202275	0.000914021
ALA_ALAALAH	0	0	0	0	0	0
ALA_ALAALAS	0	0	0	1.48e-12	0	0
ALA_ALADH	-0.0186527	-0.0022488	-0.020325	-0.00173474	-0.0228193	-0.000734201
ALA_ASPCX	0	0	0	-4.86e-10	0	0
ALA_alr	0.000203408	0.000344413	0.000221645	0.000196839	0.000248845	0.000112446
ARG_4ABUTTA	5.68e-44	0.136495	0	0.204208	0	0.23306
ARG_ABDH	5.68e-44	0.136495	0	0.204208	-1.14e-13	0.23306
ARG_ACGLUK	0.232972	0	0.709197	0	0.813486	0
ARG_ACOAT	0.232972	0	0.709197	-3.41e-13	0.813486	0
ARG_ARGDA	0	0.136495	0	0.204208	0	0.23306
ARG_ARGDCX	0	-4.64e-13	0	3.47e-11	0	0
ARG_ARGSUC	0.232972	0	0.709197	0	0.813486	0
ARG_ARGSUCCL	0.232972	0	0.709197	0	0.813486	0
ARG_CKIN	0.418027	0.450422	0.712645	0	0.817357	0
ARG_ORDCX	0.18189	0.581559	0	0.201146	0	0.23131
ARG_ORNCAT	0	0.136495	0	0.204208	4.59e-16	0.23306
ARG_PTRCAT	0.232972	-0.136495	0.709197	-0.204208	0.813486	-0.23306
ARG_SPMDSYN	5.68e-44	0.136495	0	0.204208	0	0.23306
ARG_carB	0	0	0	0	0	0
ASN_ASNAH	0	0	0	0	0	0
ASN_ASNSYN	0.000753249	0.00127541	0.000820782	0.000728922	0.000921508	0.000416403
ASP_ASPASE	0	0.0823783	50.3731	0.17328	0	0.215391
ASP_ASPAT	0.4799	0	51.8067	0	1.64404	0
ASP_ASPKIN	0.00166342	0.0333039	0.00181256	0.0190338	0.002035	0.0108732
ASP_ASPOX	0	0	0	0	0	0
ASP_ASPOXH	0	0	0	0	0	0
ASP_ASPOXS	0.000254702	0.000431265	0.000277538	0.000246476	0.000311597	0.000140802
ASP_ASPSAOR	0.00166342	0.0333039	0.00181256	0.0190338	0.002035	0.0108732
CARB_CICOS	0.0148289	0.0251085	0.0161584	0.01435	0.0181413	0.00819755
CARB_CIMAS	7.21e-06	1.22e-05	7.85e-06	6.97e-06	8.81e-06	3.98e-06
CARB_EMMADH	0	0	0	0	0	0
CARB_EMMAS	3.49e-05	5.91e-05	3.81e-05	3.38e-05	4.27e-05	1.93e-05
CARB_FPAL	2.06e-05	3.49e-05	2.25e-05	2e-05	2.52e-05	1.14e-05
CARB_FRUK	5.76e-05	9.76e-05	6.28e-05	5.58e-05	7.05e-05	3.19e-05
CARB_GDMDH	5.94e-06	1.01e-05	6.47e-06	5.75e-06	7.26e-06	3.28e-06
CARB_GDPFSYN	3.14e-06	5.31e-06	3.42e-06	3.04e-06	3.84e-06	1.74e-06
CARB_M1PGT	4.26e-05	7.22e-05	4.65e-05	4.13e-05	5.22e-05	2.36e-05
CARB_M6PI	9.57e-06	1.62e-05	1.04e-05	9.26e-06	1.17e-05	5.29e-06
CARB_UDPGEPI	0	0	0	0	0	0
CARB_cdpglc_g1p	0	0	0	0	0	0
CARB_g1p_adpg	0.000681589	0.00115408	0.000742697	0.000659576	0.000833841	0.000376788
CARB_glgA	0	9.07e-16	0	0	0	0
CARB_glmM	3.19e-05	5.4e-05	3.48e-05	3.09e-05	3.9e-05	1.76e-05
CARB_glyP	1.54e-05	2.61e-05	1.68e-05	1.49e-05	1.89e-05	8.53e-06
CARB_glycogen	0	0	0	0	0	0
CARB_glycogen_phosphorylase	0	0	0	0	0	0
CARB_udpg_g1p	0	0	0	0	0	0
CARB_udpglc_udpgcln	0	0	0	0	0	0
CAR_14dhx_nth	3.19e-05	5.4e-05	3.48e-05	3.09e-05	3.9e-05	1.76e-05
CAR_14dih2ncoa	0.000681589	0.00115408	0.000742697	0.000659576	0.000833841	0.000376788
CAR_3DHQDH	1.54e-05	2.61e-05	1.68e-05	1.49e-05	1.89e-05	8.53e-06
CAR_6HXDHPP	0	0	0	0	0	0
CAR_6HXMDHOP	0.000681589	0.00115408	0.000742697	0.000659576	0.000833841	0.000376788
CAR_A6RP5PR	0	0	0	0	0	0
CAR_ACCXBCX	0	0	0	0	0	0
CAR_ACCXBCX2	0	0	0	0	0	0
CAR_ACOBAMP1	0	0	0	0	0	0
CAR_ACOBAMP2	0	0	0	0	0	0
CAR_AMDCHL	0	0	0	0	0	0
CAR_AUDA	0	0	0	0	0	0
CAR_BIOT	0	0	0	0	0	0
CAR_CHORSYN	0	0	0	0	0	0
CAR_COB2AM	0	0	0	0	0	0
CAR_COBAM	0	0	0	0	0	0
CAR_COBASYN	0	0	0	0	0	0
CAR_COBIISYN	0	0	0	0	0	0
CAR_CoAcRED	0	0	0	0	0	0
CAR_D8RL	0	0	0	0	0	0
CAR_DB4PSYN	3.09e-05	5.23e-05	3.36e-05	2.99e-05	3.78e-05	1.71e-05
CAR_DHN	3.09e-05	5.23e-05	3.36e-05	2.99e-05	3.78e-05	1.71e-05
CAR_DHPP	0.000203408	0.000344413	0.000221645	0.000196839	0.000248845	0.000112446
CAR_DHPSYN	3.19e-05	5.4e-05	3.48e-05	3.09e-05	3.9e-05	1.76e-05
CAR_DHPSYN2	3.19e-05	5.4e-05	3.48e-05	3.09e-05	3.9e-05	1.76e-05
CAR_DTB	0	0	0	0	0	0
CAR_FMNAT	3.19e-05	5.4e-05	3.48e-05	3.09e-05	3.9e-05	1.76e-05
CAR_FOLH	0	0	0	0	0	0
CAR_FOSYN	1.54e-05	2.61e-05	1.68e-05	1.49e-05	1.89e-05	8.53e-06
CAR_GSHRED	3.19e-05	5.4e-05	3.48e-05	3.09e-05	3.9e-05	1.76e-05
CAR_GSHREDN	0	0	0	0	0	0
CAR_GTPMoaA	0	-1.57e-15	0	0	0	0
CAR_M1PGT	0	0	0	0	0	0
CAR_MTHFOR	0	0	0	0	0	0
CAR_MenE	1.54e-05	2.61e-05	1.68e-05	1.49e-05	1.89e-05	8.53e-06
CAR_NICAMD	0	0	0	0	0	0
CAR_NICPRT	0	0	0	3.41e-13	0	0
CAR_NNPP	0	0	0	0	0	0
CAR_OROMQ8	0.00764115	0.0129381	0.00832622	0.00739437	0.00934801	0.0042241
CAR_OROU8	0	0	0	0	0	0
CAR_PPANTAT	0.000254702	0.000431265	0.000277538	0.000246476	0.000311597	0.000140802
CAR_PPNTES	0	-6.11e-17	-5.42e-20	0	0	0
CAR_PRPPK	0	-6.11e-17	-5.42e-20	0	0	0
CAR_QUISYN	0.000254702	0.000431265	0.000277538	0.000246476	0.000311597	0.000140802
CAR_RAAU	0	0	0	0	0	0
CAR_RIB5PT	0	0	0	0	0	0
CAR_SELP	0.000203408	0.000344413	0.000221645	0.000196839	0.000248845	0.000112446
CAR_SFGH	0.000203408	0.000344413	0.000221645	0.000196839	0.000248845	0.000112446
CAR_SHCHC	5.15e-18	-4.34e-17	0	0	0	0
CAR_THFOR	0	0	0	0	0	0
CAR_UPRG	0	0	0	0	0	0
CAR_aroB	0	0	0	0	0	0
CAR_cobyrinate	0	0	0	0	0	0
CAR_copreco3	0.00768567	0.0130135	0.00837474	0.00743746	0.00940248	0.00424871
CAR_coprecor2	0.000254702	0.000431265	0.000277538	0.000246476	0.000311597	0.000140802
CAR_coprecor4	1.54e-05	2.61e-05	1.68e-05	1.49e-05	1.89e-05	8.53e-06
CAR_coprecor5	1.54e-05	2.61e-05	1.68e-05	1.49e-05	1.89e-05	8.53e-06
CAR_coprecor5b	1.54e-05	2.61e-05	1.68e-05	1.49e-05	1.89e-05	8.53e-06
CAR_coprecor6	0	0	0	0	0	0
CAR_coprecor6b	0	0	0	0	0	0
CAR_coprecor7	0	0	0	0	0	0
CAR_coprecor8	0	0	0	0	0	0
CAR_dCoAKIN	3.19e-05	5.4e-05	3.48e-05	3.09e-05	3.9e-05	1.76e-05
CAR_folE	0	0	0	0	0	0
CAR_hbyr	0	0	0	0	0	0
CAR_nadD2	0.001199	0.00203016	0.00130649	0.00116028	0.00146683	0.000662817
CAR_nadE	0	0	0	0	0	0
CAR_precor3a	0.000681062	0	0.000742123	0	0.000833197	0
CAR_precor4	0.000681062	0	0.000742123	0	0.000833197	0
CAR_precor5	0.000681062	0	0.000742123	0	0.000833197	0
CAR_precor6	0.000681062	0	0.000742123	0	0.000833197	0
CAR_precor8	0	0	0	0	0	0
CAR_ribH	0	0	0	0	0	0
CAR_surE	0	0.341968	0	0.417991	-1.48e-12	0.232113
CAR_ubiE	0	0	0	0	0	0
CAR_ubiE2	0	0	0	0	0	0
CDP_12DAIH	0	0.341968	0	0.417991	0	0.232113
CDP_12DDD	0	0	0	0	0	0
CDP_12DHD	0	0	0	0	0	0
CDP_12DHX9E	0.41119	-0.341968	0.6819	-0.417991	0.748127	-0.232113
CDP_12DHXD	0.41119	0	0.6819	0	0.748127	0
CDP_12DIPD	0	0	0	0	0	0
CDP_12DISOHD	0	0	0	0	0	0
CDP_12DITD	0.00364183	0.00616639	0.00396834	0.00352421	0.00445533	0.00201324
CDP_12DOD	0.00328837	0.00556791	0.00358319	0.00318217	0.00402292	0.00181784
CDP_12DOD11E	0	0	0	0	0	0
CDP_12DPDG	0	0	0	0	1.59e-12	1.14e-13
CDP_12DTD	0	1.14e-13	0	0	0	0
CDP_12DTD7E	0.000146697	0.000248389	0.000159849	0.000141959	0.000179466	8.11e-05
CDP_12DTDE	8.85e-06	1.5e-05	9.65e-06	8.57e-06	1.08e-05	4.89e-06
CDP_NDG3POR	0	0	0	0	-1.59e-12	0
CFIX_6PGLCL	0	0	0	0	0	0
CFIX_6PGOR	0	0	0	0	1.59e-12	1.14e-13
CFIX_CDH	0	0	0	0	0	0
CFIX_F16BA	3.95e-06	6.69e-06	4.3e-06	3.82e-06	4.83e-06	2.18e-06
CFIX_G6P1DH	3.66e-05	6.2e-05	3.99e-05	3.54e-05	4.48e-05	2.02e-05
CFIX_GLKIN	0	0	0	0	0	0
CFIX_PEPCX	1.22e-05	2.07e-05	1.33e-05	1.18e-05	1.49e-05	6.74e-06
CFIX_PGMR1P	0	0	0	0	0	0
CFIX_R5PIA	0.000118228	0.000200185	0.000128827	0.000114409	0.000144637	6.54e-05
CFIX_RL3EPI	-0.00278289	-0.00471203	-0.0030324	-0.00269302	-0.00340453	-0.00153841
CFIX_RuBisCo	2.78676	0	2.42771	0	2.38674	0
CFIX_TAGSFE	2.78676	1.71e-12	2.42771	0	2.38674	0
CFIX_TKGSXR	-0.953987	0.503285	-2.20733	3.11528	-2.52998	0.433051
CFIX_TK_FGXE	0	0	0	0	0	-1.54555
CFIX_glpX	2.78676	1.71e-12	2.42771	0	2.38674	0
CFIX_rbcL	0	0	0	0	0	0
CPHASE	0	0	0	0	0	1.54555
CPHASE_2	0.502813	0	1.45857	0	1.67208	0
CPHASE_AA	0	0	0	0	0	0
CYS_CYSSYN	-0.795842	1.31838	-0.436558	1.39128	-0.368539	0.535301
EN_2DQ8	0.414964	3.98177	1.13517	4.18906	1.30037	1.61459
EN_AKIN	1.57593	-2.66344	0.855947	-2.79781	0.717801	-1.07931
EN_ATP	0.414964	3.98177	1.13517	4.18906	1.30037	1.61459
EN_ATP_syn	0.788304	-1.33114	0.428345	-1.39858	0.359317	1.00608
EN_DMQNP	-0.787623	1.3323	-0.427602	1.39924	-0.358484	0.539844
EN_FADPQ	-0.788304	1.33114	-0.428345	1.39858	-0.359317	0.539467
EN_FADPRO	0	0	0	0	0	0
EN_FEDH2	0	0	0	0	0	0
EN_FMNRED	0	0.1376	0	0.20484	0	0.23342
EN_FMNREDP	0.000633387	0.00107246	0.000690174	0.000612932	0.000774872	0.000350142
EN_MEHLER1	0	0	0	0	0	0
EN_MEHLER2	0.288298	0.177975	0.769704	0.354114	0.88117	0.434986
EN_MQ8	82.0019	53.3012	82.0024	53.3097	81.9931	53.3007
EN_NAD	102.416	81.8228	104.722	78.2595	104.826	64.4469
EN_NADHPQ	0	0	0	0	0	0
EN_NADHPQ9H	0	0	0	0	0	0
EN_NADTH	0.0175584	0.136891	0.0191326	3.44555	0.0214805	1.094
EN_OROPQ9	0	0	0	0	0	0
EN_PPIK	0.623	0	0.519882	0	0.408408	0
EN_PYRFOR	0	-1.34e-17	0	0	0	0
EN_TRDR	0	0	0	0	0	0
EN_TRDRF	0	0	0	0	0	0
EN_UQ8	0	0	0	0	0	0
EN_cAMP	0	0	0	0	0	0
EN_p_pp	52.6935	0	0	11.6312	50.19	45.3984
EN_ppnK	0	0	0	0	0	0
EN_pppi	53.2383	0	51.8773	0	51.9165	44.8182
EX_bet	0	0	0	0	0	0
EX_biomass	0	0	0	0	0	0
EX_biot	0.298653	0.453179	0.780766	0.48155	0.893838	0.268421
EX_ca2	0	0	0	0	0	0
EX_co	1.11e-05	1.88e-05	1.21e-05	1.07e-05	1.36e-05	6.13e-06
EX_co2	0	0	0	0	0	0
EX_cobalt2	0	0	0	0.0493403	0	0
EX_cu2	951.877	992.664	0.0033241	0.00295208	0.00373203	0.0016864
EX_cyanophycin	951.874	992.659	0	0	0	0
EX_fe2	0	0	0	2.21e-13	0	0
EX_fe3	0	0	0	0	0	0
EX_glycogen	0.0148289	0.0251085	0.0161584	0.01435	0.0181413	0.00819755
EX_h2	0	0	0	0	0	0
EX_h2o	-1.14e-11	0	-1.14e-11	0	-1.14e-11	0
EX_hco3	0.0010509	0.00177939	0.00114511	0.00101696	0.00128564	0.000580945
EX_k	2.23819	-2.34918	0.691616	-0.180985	0.394453	-0.205913
EX_mg	0	0	0	0	0	0
EX_mn2	0	0	0	0	0	0
EX_n2	0.232319	-0.1376	0.708486	-0.20484	0.812687	-0.23342
EX_na	0	0	0	0	0	0
EX_nh4	0	0	0	0	0	0
EX_no2	-0.41119	0.341968	-0.6819	0.417991	-0.748127	0.232113
EX_no3	0	0	0	0	0	0
EX_o2	1.59846	-2.43909	3.64647	-0.796862	4.4107	-1.50231
EX_photon	0	-1.00983	0	-3.14736	0	-0.451375
EX_pi	0	0	0	0	0	0
EX_proton	-0.000148101	-0.000250767	-0.000161379	-0.000143318	-0.000181184	-8.19e-05
EX_slf	0	0	0	0	0	0
EX_urea	-0.623	5.33e-15	-0.519882	3.6e-14	-0.408408	-5.43e-14
EX_zn2	0	0	0	0	0	0
FA_10M3HXDD	0	0.545088	-2.59463	0.942523	-3.34988	1.12044
FA_10M3HXUD	0	0	0	0	0	0
FA_10MDD	0	0	0	0	0	0
FA_10MUD	-1.6356	3.59347	-0.956464	3.65164	-0.980598	1.01658
FA_11M3HODD	-99.9991	-99.9907	-99.9996	-99.9996	-99.9901	-99.9901
FA_11MC12	-0.00786903	-0.0133239	-0.00857453	-0.00761489	-0.0096268	-0.00435007
FA_12M3HTD	0	0	0	0	0	0
FA_12M3HXTRID	-0.000986851	-0.00167095	-0.00107533	-0.00095498	-0.00120729	-0.00054554
FA_12MTD	0	0	0	0	0	0
FA_12MTRID	0	0	0	0	0	0
FA_13M3HXTD	0	0	-2.27e-13	0	0	0
FA_13MTD	0	0	0	0	0	0
FA_14M3HXHD	0	0	2.6e-18	0	0	0
FA_14M3HXPD	0	0	0	0	0	0
FA_14MHD	0	0	2.27e-13	0	0	0
FA_14MPD	-1.76e-18	0	-2.6e-18	0	1.55e-14	0
FA_15M3HXHD	0	0	-2.27e-13	0	0	0
FA_15MHD	0	0	0	0	0	0
FA_2EDD	0	0	2.6e-18	0	0	0
FA_2HDACP	0	0	0	0	0	0
FA_2TCVE	0	0	2.27e-13	0	0	0
FA_3HXC18	-1.76e-18	0	-2.6e-18	0	1.55e-14	0
FA_3HXHD	0	0	-2.27e-13	0	0	0
FA_3HXTD	0	0	0	0	0	0
FA_3HXV	0	0	2.6e-18	0	0	0
FA_3OC14	0	0	0	0	0	0
FA_3OC14_A	0	0	2.27e-13	0	0	0
FA_3OD	1.41e-18	0	-2.6e-18	0	1.55e-14	0
FA_3ODD	0.00485884	0.00822705	0.00529446	0.00470192	0.0059442	0.00268601
FA_3ODD_A	0.00294432	0.00498537	0.0032083	0.00284924	0.00360202	0.00162765
FA_3OD_A	0	1.73e-18	0	0	0	-1.9e-19
FA_3OHD	0.000927832	0.00157102	0.00101102	0.000897867	0.00113509	0.000512914
FA_3OHEXD	0.000121672	0.000206017	0.000132581	0.000117743	0.000148851	6.73e-05
FA_3OHEXD_A	0.000121672	0.000206017	0.000132581	0.000117743	0.000148851	6.73e-05
FA_3OO	0	1.73e-18	0	0	0	0
FA_3OO_A	0.00473717	0.00802104	0.00516188	0.00458418	0.00579535	0.00261875
FA_3OTD	0.00473717	0.00802104	0.00516188	0.00458418	0.00579535	0.00261875
FA_3OVE	0.00485884	0.00822705	0.00529446	0.00470192	0.0059442	0.00268601
FA_3OXOHEX	0.00485884	0.00822705	0.00529446	0.00470192	0.0059442	0.00268601
FA_3OXOHEX_A	0.00485884	0.00822705	0.00529446	0.00470192	0.0059442	0.00268601
FA_4M3HHX	0.00485884	0.00822705	0.00529446	0.00470192	0.0059442	0.00268601
FA_4M3HXP	0.000121672	0.000206017	0.000132581	0.000117743	0.000148851	6.73e-05
FA_4MH	0.00294432	0.00498537	0.0032083	0.00284924	0.00360202	0.00162765
FA_4MP	0.00294432	0.00498537	0.0032083	0.00284924	0.00360202	0.00162765
FA_5M3HXH	0.00485884	0.00822705	0.00529446	0.00470192	0.0059442	0.00268601
FA_5MH	0.00485884	0.00822705	0.00529446	0.00470192	0.0059442	0.00268601
FA_5MO	0.000121672	0.000206017	0.000132581	0.000117743	0.000148851	6.73e-05
FA_6M3HOHEP	0	1.73e-18	0	0	0	-1.9e-19
FA_6M3HXO	0.00485884	0.00822705	0.00529446	0.00470192	0.0059442	0.00268601
FA_6MH	0.00485884	0.00822705	0.00529446	0.00470192	0.0059442	0.00268601
FA_7M3HO	0	0	-2.27e-13	0	-2.27e-13	0
FA_7MO	0	0	0	0	0	0
FA_8M3HD	0	0	2.6e-18	0	-2.24e-13	0
FA_8M3HXN	0	0	0	0	0	0
FA_8MD	0	0	0	0	0	0
FA_8MN	-1.76e-18	0	0	0	1.22e-14	0
FA_9M3HXD	0	0	2.6e-18	0	-2.24e-13	0
FA_9MD	0	0	0	0	0	0
FA_AC	0	0	-2.27e-13	0	-2.27e-13	0
FA_ACAC	0	0	0	0	0	0
FA_ACAC_A	0	0	0	0	0	0
FA_ACSER	-1.76e-18	0	0	0	1.22e-14	0
FA_ADH_Oct	0	0	-2.27e-13	0	-2.27e-13	0
FA_AONA	0	0	0	0	0	0
FA_BUT2E	0	0	2.6e-18	0	0	0
FA_C141	0	0	0	0	0	0
FA_CTD	0	0	0	0	2.27e-13	0
FA_DECE	-1.76e-18	0	-2.6e-18	0	1.55e-14	0
FA_DSLIN	0.00485884	0.00822705	0.00529446	0.00470192	0.0059442	0.00268601
FA_DSOCDCY	0.00485884	0.00822705	0.00529446	0.00470192	0.0059442	0.00268601
FA_DSPA	0.00485884	0.00822705	0.00529446	0.00470192	0.0059442	0.00268601
FA_DSSA	0.0331469	0.0561247	0.0361187	0.0320764	0.0405512	0.0183239
FA_EACP_160	0.000633387	0.00107246	0.000690174	0.000612932	0.000774872	0.000350142
FA_EACP_but	0	0	0	0	0	0
FA_EACP_d	0	0	0	0	0	0
FA_EACP_dd	0.00485884	0.00822705	0.00529446	0.00470192	0.0059442	0.00268601
FA_EACP_h	0.00473717	0.00802104	0.00516188	0.00458418	0.00579535	0.00261875
FA_EACP_myr	0.000121672	0.000206017	0.000132581	0.000117743	0.000148851	6.73e-05
FA_EACP_o	0.00485884	0.00822705	0.00529446	0.00470192	0.0059442	0.00268601
FA_HDACP	0.000130234	0.000220514	0.00014191	0.000126028	0.000159325	7.2e-05
FA_HEXE	0.000370309	0.000627012	0.000403509	0.00035835	0.000453028	0.00020471
FA_NAGA1P	0	0	0	0	0	0
FA_NAGLU	0.000370309	0.000627012	0.000403509	0.00035835	0.000453028	0.00020471
FA_OCT	0.00294432	0.00498537	0.0032083	0.00284924	0.00360202	0.00162765
FA_OD	0.00485884	0.00822705	0.00529446	0.00470192	0.0059442	0.00268601
FA_PAL	0.00485884	0.00822705	0.00529446	0.00470192	0.0059442	0.00268601
FA_STR	0.00473717	0.00802104	0.00516188	0.00458418	0.00579535	0.00261875
FA_TCHD	0.00485884	0.00822705	0.00529446	0.00470192	0.0059442	0.00268601
FA_TD	0.00311201	0.0052693	0.00339102	0.00301151	0.00380717	0.00172035
FA_acmalcoa	0.00485884	0.00822705	0.00529446	0.00470192	0.0059442	0.00268601
FA_palm	0.000121672	0.000206017	0.000132581	0.000117743	0.000148851	6.73e-05
FA_palmol	0.00485884	0.00822705	0.00529446	0.00470192	0.0059442	0.00268601
FA_stear	0	0	0	0	0	0
FA_vacc	0.232972	0	0.709197	-3.41e-13	0.813486	0
FA_vacc_acp	0.00485884	0.00822705	0.00529446	0.00470192	0.0059442	0.00268601
G3P_12DDDG3P	0.000927832	0.00157102	0.00101102	0.000897867	0.00113509	0.000512914
G3P_12DDDb	0	0.00170718	0	0.000975685	0	-1.14e-13
G3P_12DHD	0	0	0	0	0	0
G3P_12DHD1	0	0	0	0	0	0
G3P_12DHD9E	0	0	0	0	0	0
G3P_12DHD9Eb	0	4.6e-05	0	0	0	3e-05
G3P_12DHDb	0.000121672	0.000206017	0.000132581	0.000117743	0.000148851	6.73e-05
G3P_12DHX	0.000121672	0.000206017	0.000132581	0.000117743	0.000148851	6.73e-05
G3P_12DIHD	0	0	0	0	0	0
G3P_12DIHDb	0	1.73e-18	0	0	0	-1.9e-19
G3P_12DIP	0	0	0	0	0	0
G3P_12DIPDb	0	0	0	0	0	0
G3P_12DISOHD	0.00100825	0.00170718	0.00109864	0	0.00123347	0.000557368
G3P_12DISOHDb	0	0	0	0.000975685	0	0
G3P_12DISOHDc	6.08e-05	0.000103008	6.63e-05	5.89e-05	7.44e-05	3.36e-05
G3P_12DISOPDb	-5.2e-05	-8.8e-05	-5.66e-05	-5.03e-05	-6.36e-05	-2.87e-05
G3P_12DITD	-0.00086155	-0.00145879	-0.000938793	-0.000833725	-0.001054	-0.000476273
G3P_12DITDb	0	0	0	0	0	0
G3P_12DOD11E	7.05e-19	0	-1.3e-18	0	7.75e-15	0
G3P_12DOD11Eb	0	0	0	0	1.59e-12	1.14e-13
G3P_12DPDG	0	0	0	0	0	0
G3P_12DTD7E	0	0	0	0	0	0
G3P_12DTD7Eb	0	0	1.3e-18	0	0	0
G3P_12DTDEG3P	0	0	0	0	0	0
G3P_12DTDEb	0	0	0	0	0	0
G3P_12DTDG3P	0	0	0	0	0	0
G3P_12DTDb	0	0	0	0	0	0
G3P_12DTd	0	0	0	0	0	0
G3P_12DTde	0.00025161	0.000426029	0.000274168	0.000243484	0.000307814	0.000139092
G3P_1AISOPDG3P	-0.000215001	-0.000364043	-0.000234277	-0.000208057	-0.000263028	-0.000118855
G3P_1C16G3P	-1.58e-18	0	0	0	0	0
G3P_1C16G3P2	0	0	0	0	0	0
G3P_1DDG3P	0	0	0	0	0	0
G3P_1HD9EG3P	0	0	0	0	0	0
G3P_1ISODG3P	-7.16e-05	-0.000121311	-7.81e-05	-6.93e-05	-8.76e-05	-3.96e-05
G3P_1ISOHDG3P	0	0	0	0	0	0
G3P_1ISOHXG3P	-0.00069435	-0.00117568	-0.000756602	-0.000671925	-0.000849452	-0.000383843
G3P_1ITDG3P	0.000812577	0.00137587	0.00088543	0.000786335	0.000994089	0.0004492
G3P_1O11EG3P	8.38e-05	0.000141967	9.14e-05	8.11e-05	0.000102574	4.64e-05
G3P_1ODG3P	0	0	0	0	0	0
G3P_1ODG3P2	0.00100825	0	0.00109864	0.000975685	0.00123347	0.000557368
G3P_1TD7EG3P	0	0.00170718	0	0	0	0
G3P_1TDEG3P	3.14e-13	1.14e-13	0	0	0	0
G3P_1TDEG3P2	6.08e-05	0.000103008	6.63e-05	5.89e-05	7.44e-05	3.36e-05
G3P_1TDG3P	2.15e-18	0	0	0	0	0
G3P_1TDG3P2	7.05e-19	0	-1.3e-18	0	7.75e-15	0
G3P_C140	0	0	0	0	0	0
G3P_C141	0	0	0	0	0	0
G3P_CPD15672	0.00025161	0.000426029	0.000274168	0.000243484	0.000307814	0.000139092
G3P_DOD	2.72e-05	4.6e-05	2.96e-05	2.63e-05	3.32e-05	0
G3P_DODG3P	0	0	0	0	0	1.5e-05
G3P_DODb	4.07e-19	0	0	0	0	0
G3P_UDPHXM	0.000812577	0.00137587	0.00088543	0	0.000994089	0.0004492
GLN_carB	0	0	0	0.000786335	0	0
GLN_nadE	0	0	0	0	0	0
GLU_5OPROA	8.38e-05	0.000141967	9.14e-05	8.11e-05	0.000102574	4.64e-05
GLU_G5SADHOR	8.38e-05	0.000141967	9.14e-05	8.11e-05	0.000102574	4.64e-05
GLU_GLUCYS	0	0	0	0.000786335	0	1.14e-13
GLU_GLURAC	0	0	1.3e-18	0	0	0
GLU_GluSYN	0	4.6e-05	0	0	0	1.5e-05
GLU_argC	-2.32e-05	-3.93e-05	-2.53e-05	-2.25e-05	-2.84e-05	-1.28e-05
GLU_argJ	2.72e-05	0	2.96e-05	2.63e-05	3.32e-05	0
GLX_3GKIN	0	0	0	0	0	0
GLX_4H2AKGA	0	0	0	0	0	0
GLX_4H2AKGALD	0	0	0	0	0	0
GLX_ADHACAL	0	0	0	0	0	0
GLX_ADH_gly	0.232972	0	0.709197	-3.41e-13	0.813486	0
GLX_ADH_imzac	0	2.27e-16	0	0	0	0
GLX_ALATA	0.000404871	0.000685533	0.00044117	0.000391796	0.00049531	0.000223816
GLX_DHLIPAM	0	0	0	0	0	0
GLX_FORH	0	0	0	0	2.27e-13	0
GLX_GLGRAL	0	0	0	0	0	0
GLX_GLKIN	0	0	0	0	0	0
GLX_GLOR	0	0	0	0	0	0
GLX_GLYDE1	0	0	0	0	0	0
GLX_GLYDE2	1.13e-18	0	1.69e-21	0	0	0
GLX_GLYOX	0	0	0	0	0	0
GLX_GLYPOX	0	0.0293341	0	0.016765	0	0.00957717
GLX_ICITLY	0.0173565	5.4e-05	0.0189126	3.09e-05	0.0212335	1.76e-05
GLX_MGLXSYN	0	0	0	0	0	0
GLX_PADNCL	7.82e-05	0.000132447	8.52e-05	0.049416	9.57e-05	4.32e-05
GLX_PGLYP	1.13e-18	0	1.69e-21	0	0	0
GLX_POCL	0	-3.08e-18	0	0	0	-2.57e-16
GLX_RuBPCL	0	0	0	0	0	0
GLX_SGTAMN	3.19e-05	5.4e-05	3.48e-05	3.09e-05	3.9e-05	1.76e-05
GLX_SPA	3.19e-05	5.4e-05	3.48e-05	3.09e-05	3.9e-05	1.76e-05
GLX_mdh	0	0	0	0	0	0
GLY_2PGM	0	0	0	0	0	0
GLY_ACCOASYN	0.0173245	0	0.0188778	0	0.0211945	0
GLY_ALDDH	0.256773	0.0497642	51.1082	0.0284412	0.842604	0.0162473
GLY_ALDDHP	0	0	0	-8.41e-12	-4.55e-13	1.25e-12
GLY_FPAL	0	2.05e-17	0	0	0	0
GLY_G3PDH	0	0	0	0	0	0
GLY_G3PDH_P	0	-2.05e-17	-8.67e-19	0	0	0
GLY_GSHSYN	0	0	0	0	0	0
GLY_HEXK	0	0	0	0	0	0
GLY_KpsFGutQ	0	0	0	0	0	0
GLY_PFK	-0.829929	0.0816453	-2.27035	0.29906	-2.60074	0.403648
GLY_PGLCM	0.000633387	0.00107246	0.000690174	0.000612932	0.000774872	0.000350142
GLY_PYRK	0	0	0	0	0	0
GLY_eno	0	0	0	0	0	0
GLY_ethacal	0.829929	-0.0816453	2.27035	-0.29906	2.60074	-0.403648
GLY_ethacalP	0	0	0	0	0	0
GLY_glmM	0	0	0	0	0	0
GLY_glpX	-0.392098	-3.35355	-0.211934	-3.63732	-0.177146	0
GLY_pgi	0	0.276036	0	8.67718	0	0
GLY_pgk	0	7.76915	0	0	0	3.63284
GLY_tpiA	0	0	0	0	0	0
HIS_HPANT	0.392098	3.35355	0.211934	3.63732	0.177146	0
HIS_hisB	1.14e-13	0	0	0	0	0
HIS_hisB_ol	0	0	0	0	0	0
HIS_hisD1	0	0	0	0	0	0
HIS_hisD2	0	0	0	0	0	0
HIS_hisH	-1.96803	-0.690102	-1.06788	-0.839506	-0.894947	-0.466239
HIS_hisI	0	8.04519	0	8.67718	0	3.63284
HIS_pramp	0.818739	-0.690102	1.35983	-0.839506	1.4918	-0.466239
HIS_prfaicarp	0.325752	0	0.810295	0	0.926991	0
HIS_prpp_prbatp	0.395136	3.35869	0.215244	3.64026	0.180862	1.54723
H_MK8	0	0	0	0	0	0
H_UB8	0	0	0	0	0	0
ILE_AKB	0.000204005	0.000345424	0.000222295	0.000197416	0.000249575	0.000112776
ILE_AKGAT	0.000204005	0.000345424	0.000222295	0.000197416	0.000249575	0.000112776
ILE_DHADH3M	0.000204005	0.000345424	0.000222295	0.000197416	0.000249575	0.000112776
ILE_DHADHVAL	0.000204005	0.000345424	0.000222295	0.000197416	0.000249575	0.000112776
ILE_IBEN	0.000204005	0.000345424	0.000222295	0.000197416	0.000249575	0.000112776
ILE_ilvHB	0.000204005	0.000345424	0.000222295	0.000197416	0.000249575	0.000112776
LEU_AKGAT	0.000204005	0.000345424	0.000222295	0.000197416	0.000249575	0.000112776
LEU_IPPMAL	0.000204005	0.000345424	0.000222295	0.000197416	0.000249575	0.000112776
LEU_IPPMAL2	0.000204005	0.000345424	0.000222295	0.000197416	0.000249575	0.000112776
LIP_10M3OUD	0.000204005	0.000345424	0.000222295	0.000197416	0.000249575	0.000112776
LIP_10MTDD2E	0	0	0	0	0	0
LIP_10MTU2E	0.000681062	0.00115318	0.000742123	0.000659067	0.000833197	0.000376497
LIP_11M3OD	0.000681062	0.00115318	0.000742123	0.000659067	0.000833197	0.000376497
LIP_11MTD2E	0.00152787	0.00258701	0.00166485	0.00147853	0.00186916	0.000844621
LIP_12GALC14	0	0	0	0	0	0
LIP_12GALC141	0.000681062	0.00115318	0.000742123	0.000659067	0.000833197	0.000376497
LIP_12GALC16	0.000859959	0.00145609	0.000937059	0.000832186	0.00105206	0.000475393
LIP_12GALC16_1	0.000859959	0.00145609	0.000937059	0.000832186	0.00105206	0.000475393
LIP_12GALC18	-0.000859959	-0.00145609	-0.000937059	-0.000832186	-0.00105206	-0.000475393
LIP_12GALC18_1	0	0	0	0	0	0
LIP_12GALC18_2	0	0	0	0	0	0
LIP_12GALC18_3	0	0	0	0	0	0
LIP_12M3ODDD	-1.76e-18	0	-2.6e-18	0	1.55e-14	0
LIP_12M3OTD	0	0	0	0	0	0
LIP_12MTTD2E	5.94e-05	0.000100656	6.48e-05	5.75e-05	7.27e-05	3.29e-05
LIP_12MTTRID2E	0.000576126	0.000975503	0.000627779	0.000557519	0.000704819	0.000318487
LIP_13M3OTD	0.000714857	0.0012104	0.000778948	0.00069177	0.00087454	0.000395179
LIP_13MTTD2E	4.31e-05	7.3e-05	4.7e-05	4.17e-05	5.28e-05	2.38e-05
LIP_14M3OHD	1.93e-05	3.26e-05	2.1e-05	1.86e-05	2.36e-05	1.06e-05
LIP_14M3OPD	0.000178394	0.000302059	0.000194388	0.000172632	0.000218243	9.86e-05
LIP_14MTHD2E	8.51e-05	0.000144106	9.27e-05	8.24e-05	0.000104119	4.7e-05
LIP_14MTPD2E	4.62e-05	7.82e-05	5.03e-05	4.47e-05	5.65e-05	2.55e-05
LIP_15M3OHD	0	0	0	0	0	0
LIP_15MTHD2E	0	0	2.6e-18	0	0	0
LIP_19M3O	0	0	0	0	0	0
LIP_2MBACP	0	0	0	0	0	0
LIP_3OOD	-1.76e-18	0	-2.6e-18	0	1.55e-14	0
LIP_4M3OH	0	0	0	0	0	0
LIP_4M3OP	0	0	2.6e-18	0	0	0
LIP_4MTH2E	0	0	0	0	0	0
LIP_4MTP2E	0	0	0	0	0	0
LIP_5M3OH	0	0	0	0	0	0
LIP_5MTH2E	0	0	-2.6e-18	0	1.55e-14	0
LIP_6M3OH	0	0	0	0	0	0
LIP_6M3OO	0	0	2.6e-18	0	0	0
LIP_6MTH2E	0	0	-2.27e-13	0	-2.27e-13	0
LIP_6MTO2E	0.000927832	0.00157102	0.00101102	0.000897867	0.00113509	0.000512914
LIP_7M3OO	0	0	2.6e-18	0	-2.24e-13	0
LIP_7MTO2E	0	0	0	0	0	0
LIP_8M3OD	0	0	0	0	-2.27e-13	0
LIP_8M3ON	0	0	0	0	0	0
LIP_8MTD2E	-1.76e-18	0	0	0	1.22e-14	0
LIP_8MTNON2E	0	0	0	0	0	0
LIP_9M3OD	0	0	0	0	0	0
LIP_9MTD2E	0	0	2.6e-18	0	-2.24e-13	0
LIP_ACMURA	0	0	0	0	0	0
LIP_ACMURL	0	0	-2.27e-13	0	-2.27e-13	0
LIP_AHCAR	-1.76e-18	0	0	0	1.22e-14	0
LIP_AMCURAG	0	0	0	0	0	0
LIP_AMUDP	0	0	2.6e-18	0	-2.24e-13	0
LIP_ASPSA	0	0	0	0	0	0
LIP_CDPDODE	0	0	0	0	-2.27e-13	0
LIP_CDPDOTE	0	0	0	0	0	0
LIP_CGPA	-1.76e-18	0	0	0	1.22e-14	0
LIP_DGDGC14	0	0	0	0	2.27e-13	0
LIP_DGDGC141	0	0	0	0	0	0
LIP_DGDGC16	0	0	0	0	0	0
LIP_DGDGC16_1	3.52e-19	0	0	0	0	-2.57e-16
LIP_DGDGC18	0	0	0	0	0	0
LIP_DGDGC18_1	0	0	0	0	0	0
LIP_DGDGC18_2	0.000681062	0.00115318	0.000742123	0.000659067	0.000833197	0.000376497
LIP_DGDGC18_3	1.75e-05	2.96e-05	1.9e-05	1.69e-05	2.14e-05	9.65e-06
LIP_DGDODE	9.47e-06	1.6e-05	1.03e-05	9.17e-06	1.16e-05	5.24e-06
LIP_DGDOTE	0	0	0	0	0	0
LIP_DODEG3P	5.4e-05	9.15e-05	5.89e-05	5.23e-05	6.61e-05	2.99e-05
LIP_DODEG3P_ACP	0.000523747	0.000886815	0.000570704	0.000506832	0.00064074	0.000289532
LIP_DOTEG3P	0.000649865	0.00110036	0.000708129	0.000628878	0.000795031	0.000359251
LIP_DOTEG3P_ACP	3.92e-05	6.64e-05	4.27e-05	3.79e-05	4.8e-05	2.17e-05
LIP_FA11COA	1.75e-05	2.96e-05	1.91e-05	1.69e-05	2.14e-05	9.67e-06
LIP_FA12COA	0.000162175	0.000274597	0.000176715	0.000156937	0.000198401	8.97e-05
LIP_FA1COA	7.74e-05	0.000131004	8.43e-05	7.49e-05	9.47e-05	4.28e-05
LIP_FA3COA	4.2e-05	7.11e-05	4.57e-05	4.06e-05	5.13e-05	2.32e-05
LIP_FA4COA	0.000102572	0.000173677	0.000111769	9.93e-05	0.000125485	5.67e-05
LIP_FA6COA	5.56e-05	9.42e-05	6.06e-05	5.38e-05	6.81e-05	3.08e-05
LIP_GA6PDA	0	0	0	0	0	0
LIP_GAFAT	0.000120038	0.000203249	0.0001308	0.000116161	0.000146851	6.64e-05
LIP_GDPEA	0	0	0	0	0	0
LIP_GLPGL	6.51e-05	0.000110257	7.1e-05	6.3e-05	7.97e-05	3.6e-05
LIP_HCAR	0	0	0	0	0	0
LIP_IBACP	0	0	2.27e-13	0	0	0
LIP_ISOVAL	0	0	-2.27e-13	0	0	0
LIP_IVA	0	0	0	0	0	0
LIP_LADIS	0	0	0	0	0	0
LIP_LIPX	0	0	0	0	0	0
LIP_MALACP	0	0	0	0	0	0
LIP_MYRT	0	0	0	0	0	0
LIP_NAG6P2E	0	0	0	0	0	0
LIP_ODEG3P	0	0	0	0	0	0
LIP_OTEG3P	0	0	0	0	0	0
LIP_PDPDOTE	0	0	0	0	0	0
LIP_PEPS	0	0	0	0	0	0
LIP_PGC36	0	0	0	0	0	0
LIP_PGDH	0	-1.14e-12	0	0	0	0
LIP_PGDH9E	0	0	0	0	0	0
LIP_PGDO11E	0	-2.27e-13	0	0	0	0
LIP_PGDODE	0	-2.27e-13	0	0	0	0
LIP_PGDOTE	0.0331469	0.0561247	0.0361187	0.0320764	0.0405512	0.0183239
LIP_PGDT	0	0	0	0	0	0
LIP_PGDTE	0	0	0	0	0	0
LIP_PGPDODE	0	0	0	0	0	0
LIP_SCAR	0	-4.55e-13	0	0	0	0
LIP_SQDG14	0	0	0	0	0	0
LIP_SQDG141	0	0	0	-4.04e-11	0	0
LIP_SQDG16	0.000120038	0.000203249	0.0001308	0.000116161	0.000146851	6.64e-05
LIP_SQDG16_1	6.51e-05	0.000110257	7.1e-05	6.3e-05	7.97e-05	3.6e-05
LIP_SQDG18	9.47e-06	1.6e-05	1.03e-05	9.17e-06	1.16e-05	5.24e-06
LIP_SQDG18_1	0	0	0	0	0	0
LIP_SQDG18_2	3.95e-06	6.69e-06	4.3e-06	3.82e-06	0	2.18e-06
LIP_SQDG18_3	0.000146697	0.000248389	0.000159849	0.000141959	0.000179466	8.11e-05
LIP_TOD2E	8.85e-06	1.5e-05	9.65e-06	8.57e-06	1.08e-05	4.89e-06
LIP_UAMOR	3.66e-05	6.2e-05	3.99e-05	3.54e-05	4.48e-05	2.02e-05
LIP_UDP6GSH	1.75e-05	2.96e-05	1.9e-05	1.69e-05	2.14e-05	9.65e-06
LIP_UDPAAAL	9.47e-06	1.6e-05	1.03e-05	9.17e-06	1.16e-05	5.24e-06
LIP_UDPAEP	1.22e-05	2.07e-05	1.33e-05	1.18e-05	1.49e-05	6.74e-06
LIP_UDPETC1	0.000118228	0.000200185	0.000128827	0.000114409	0.000144637	6.54e-05
LIP_UDPETC2	1.75e-05	2.96e-05	1.9e-05	1.69e-05	2.14e-05	9.65e-06
LIP_UDPG23A	7.74e-19	-3.08e-18	1.69e-21	0	0	0
LIP_UDPPP	1.22e-05	2.07e-05	1.33e-05	1.18e-05	1.49e-05	6.74e-06
LIP_UNAGLUEPI	0.000118224	0.000200179	0.000128824	0.000114406	0.000144633	6.54e-05
LIP_dTDPMOR	0.000146693	0.000248382	0.000159845	0.000141955	0.000179461	8.11e-05
LIP_glmU	8.85e-06	1.5e-05	9.64e-06	8.57e-06	1.08e-05	4.89e-06
LIP_mraY1	3.95e-06	6.69e-06	4.3e-06	3.82e-06	4.83e-06	2.18e-06
LIP_mraY2	3.66e-05	6.2e-05	3.99e-05	3.54e-05	4.48e-05	2.02e-05
LIP_murE	1.75e-05	2.96e-05	1.9e-05	1.69e-05	2.14e-05	9.65e-06
LIP_nagB	9.47e-06	1.6e-05	1.03e-05	9.17e-06	1.16e-05	5.24e-06
LYS_DIAMAT	0.000927832	0.00157102	0.00101102	0.000897867	0.00113509	0.000512914
LYS_PIMPICO	0	0	0	0	0	0
LYS_dapDCXL	0.000353463	0.000598489	0.000385153	0.000342048	0.000432419	0.000195398
LYS_dapF	0	0	0	0	0	0
MET_AMDCL	0	0	0	0	0	0
MET_CYSTH	0	0	0	0	0	0
MET_HCYS	0	0	0	0	0	0
MET_MTHFHC	0	-4.55e-13	0	0	0	0
MET_MTHRPD	-3.25e-19	6.59e-17	1.02e-20	0	0	0
MET_SUCHSER	0	0	0	0	0	0
NUC_ADNPRT	0.000681062	0.00115318	0.000742123	0.000659067	0.000833197	0.000376497
NUC_ADNRH	0.000681062	0.00115318	0.000742123	0.000659067	0.000833197	0.000376497
NUC_ADNSDA	-0.000681062	-0.00115318	-0.000742123	-0.000659067	-0.000833197	-0.000376497
NUC_ADNSUC	0	0	0	0	0	0
NUC_ADNSUCCL2	0	0	0	0	0	0
NUC_ADNSUCL	0.000288745	0.000488907	0.000314633	0.00027942	0.000353245	0.000159621
NUC_AIRMUT	0.000288745	0.000488907	0.000314633	0.00027942	0.000353245	0.000159621
NUC_AIRSYN	0.000436847	0.000739674	0.000476012	0.000422738	0.000534428	0.000241493
NUC_APRT	0	0	0	0	0	0
NUC_ARDO	0.000288745	0.000488907	0.000314633	0.00027942	0.000353245	0.000159621
NUC_BPPCDXA	0	-4.64e-13	0	3.47e-11	-1.14e-13	-1.8e-13
NUC_BPPCDXC	0.623	0	0.519882	0	0.408408	0
NUC_CAPASP	0.445062	0.496198	0.742104	0.0261623	0.850432	0.0149454
NUC_CTPSYN	-0.978571	0.217576	-53.2607	0.377196	-3.31105	0.448028
NUC_DADNSDA	0	0	0	0	0	0
NUC_DRIB5P	0	0	0	0	0	0
NUC_DRIBK	0	0	0	0	0	0
NUC_DTDR35E	0	0	0	0	0	0
NUC_DTGLCDH	0.000148101	0.000250767	0.000161379	0.000143318	0.000181184	8.19e-05
NUC_D_TTP	0.000148101	0.000250767	0.000161379	0.000143318	0.000181184	8.19e-05
NUC_FAICAR	0	0	0	0	0	0
NUC_FGARFT	0.00278686	0.00471875	0.00303672	0.00269686	0.00340939	0.0015406
NUC_G1PTP	0.00371059	0.00628283	0.00404327	0.00359076	0.00453946	0.00205125
NUC_GARGL	0.00278686	0.00471875	0.00303672	0.00269686	0.00340939	0.0015406
NUC_GSNRH	0	0	0	0	0	0
NUC_INSRH	0.00371059	0.00628283	0.00404327	0.00359076	0.00453946	0.00205125
NUC_IOR	0.00371059	0.00628283	0.00404327	0.00359076	0.00453946	0.00205125
NUC_MTAP	0	0	0	0	0	0
NUC_NMP_AU	0	0.000344413	0.000221645	0.000196839	0	0
NUC_NTD1	0.000203408	0	0	0	0.000248845	0.000112446
NUC_NTD10	0.00316427	0.00535778	0.00344796	0.00306208	0.00387109	0.00174924
NUC_NTD2	0	0	0	0	0	0
NUC_NTD3	0	0	0	0	0	0
NUC_NTD4	0	0	0	0	0	0
NUC_NTD5	0	0	0	0	0	0
NUC_NTD6	0	0	0	0	0	0
NUC_NTD7	0	0	0	0	0	0
NUC_NTD8	0	0	0	0	0	0
NUC_NTD9	0	0	0	0	0	0
NUC_ORO5P	0.0039146	0.00662825	0.00426556	0.00378817	0.00478903	0.00216403
NUC_PAN1	0.00371059	0.00628283	0.00404327	0.00359076	0.00453946	0.00205125
NUC_PAN2	0	0	0	0	0	0
NUC_PRIBCXAI	0.00371059	0.00628283	0.00404327	0.00359076	0.00453946	0.00205125
NUC_PRIBCXAIS	0.00112774	0.0019095	0.00122884	0	0.00137965	0.000623423
NUC_RIBK	0	0	0	0	0	0
NUC_TTP_3P	0.00112774	0.0019095	0.00122884	0.00109132	0.00137965	0.000623423
NUC_UKIN_dUMP	0	0	0	0	0	0
NUC_URPRT	0.00112774	0.0019095	0.00122884	0.00109132	0.00137965	0.000623423
NUC_XTPPP	0	0	0	0	0	0
NUC_XTSRH	0.000254702	0.000431265	0.000277538	0.000246476	0.000311597	0.000140802
NUC_dIMP	0.00079697	0.00100503	0.000646778	0.000574393	0.000974996	0.000440572
NUC_gmk_AG	0.000679556	0.00115063	0.000740482	0.00174892	0.000831354	0.000375665
NUC_guaA	0.000352316	0.000596547	0.000383904	0.000340938	0.000431016	0.000194764
NUC_nadD	0.000352316	0.000596547	0.000383904	0.000340938	0.000431016	0.000194764
NUC_ndk_AC	0.000679556	0.00115063	0.000740482	0.000657609	0.000831354	0.000375665
NUC_ndk_ADA	0.000679556	0.00115063	0.000740482	0.000657609	0.000831354	0.000375665
NUC_ndk_ADC	0	0.111997	0.0720749	0.0640085	0	0
NUC_ndk_ADG	0	0	0	0	0	0
NUC_ndk_ADT	0.00612654	0.0103735	0.00667582	0.00592868	0.00749507	0.00338681
NUC_ndk_ADU	0	0	0	0.00109132	0	0
NUC_ndk_AG	0.00316427	0.00535778	0.00344796	0.00306208	0.00387109	0.00174924
NUC_ndk_AI	0	0	0	0	0	0
NUC_ndk_AU	0	0	0	0	0	0
NUC_ndk_DAG	0	0	0	0	0	0
NUC_rnredADP	0	0	0	0	0	0
NUC_rnredCDP	0	0	0	0	0	0
NUC_rnredGDP	0	0	0	0	0	0
NUC_rnredUDP	0	0	0	0	0	0
N_AGMA	0	0	0	0	0	0
N_GLNSYN	0	0	0	0	0	0
N_GLUDH	0	0	0	0	0	0
N_NO3R	0.00316427	0.00535778	0.00344796	0.00306208	0.00387109	0.00174924
N_chIL	0.000203408	0.000344413	0.000221645	0.000196839	0.000248845	0.000112446
N_nirA	0	0	0	0	0	0
N_truB	0.00371059	0.00628283	0.00404327	0.00359076	0.00453946	0.00205125
N_ure	0.00371059	0.00628283	0.00404327	0.00359076	0.00453946	0.00205125
PEP_ppgdimer	0.000148101	0.000250767	0.000161379	0.000143318	0.000181184	8.19e-05
PG_C36	0.000679556	0.00115063	0.000740482	0.000657609	0.000831354	0.000375665
PG_CPD15721	0.000352316	0.000596547	0.000383904	0.000340938	0.000431016	0.000194764
PG_DAIHD	0.000352316	0.000596547	0.000383904	0.000340938	0.000431016	0.000194764
PG_DDD	0.000679556	0.00115063	0.000740482	0.000657609	0.000831354	0.000375665
PG_DHD	0	0	0	0	0	0
PG_DHX9E	0	0	0	0	0	0
PG_DIAHDPS	1.17e-17	0	0	0	0	0
PG_DIHD	0	0	0	0	0	0
PG_DIHDP	0	0	0	0	0	0
PG_DIHDPS	0	0	0	0	0	0
PG_DIPD	0	0	0	0	0	0
PG_DIPDP	0	0	0	0	0	0
PG_DISOHD	0	0	0	0	0	0
PG_DITD	0	0	0	0	4.83e-06	0
PG_DO11E	0	0	0	0	0	0
PG_DOD	0	0	0	0	1.59e-12	1.14e-13
PG_DTD7E	0	1.14e-13	0	0	0	0
PG_PSDOD	0.000146697	0.000248389	0.000159849	0.000141959	0.000179466	8.11e-05
PG_TTD	8.85e-06	1.5e-05	9.65e-06	8.57e-06	1.08e-05	4.89e-06
PG_TTDE	0	0	0	0	0	0
PHE_PHEPYR	0	0	0	0	0	0
PIG_2S5E6H3C1C	7.05e-19	0	0	0	0	-5.14e-16
PIG_3PSVT	0	0	0	0	0	0
PIG_ALAVDH	0	0	0	0	0	0
PIG_BILIRED	0	0	0	0	0	0
PIG_CPPOR	0	0	0	0	0	0
PIG_CPPOROI	0	0	0	0	0	0
PIG_ChlA	3.66e-05	6.2e-05	3.99e-05	3.54e-05	4.48e-05	2.02e-05
PIG_ChlARED	3.95e-06	6.69e-06	4.3e-06	3.82e-06	4.83e-06	2.18e-06
PIG_ChlARED2	0	0	0	0	0	0
PIG_DAHPSYN	0	0	0	0	0	0
PIG_GGRED	1.22e-05	2.07e-05	1.33e-05	1.18e-05	1.49e-05	6.74e-06
PIG_GLU1SAAT	0.000118228	0.000200185	0.000128827	0.000114409	0.000144637	6.54e-05
PIG_HOSYN	-0.000166342	-0.000281653	-0.000181256	-0.00016097	-0.0002035	-9.2e-05
PIG_ISOHM	0	0	0	0	0.971465	4.44e-15
PIG_LIPRED	0	0	0	0	0	0
PIG_MTHPT	1000	1000	54.3268	10.7588	56.7418	47.9511
PIG_MgPIXC1	0	0	0	0	1.94293	0
PIG_MgPIXC2	24.9998	3.67456	24.9999	5.38164	24.9975	23.9768
PIG_MgPIXC3	0	21.3231	0	19.6183	0	1.02071
PIG_MgPIXMT	3.25627	35.434	1.89666	31.9188	0	0
PIG_OSBZSYN	26.6279	21.3916	25.9482	21.341	24.9975	23.9768
PIG_PCOX	0	0	0	0	0	0
PIG_PCOX2	0.000681589	0.00115408	0.000742697	0.000659576	0.000833841	0.000376788
PIG_PIXCHEA	0.00479599	0.00812063	0.00522598	0.0046411	0.00586731	0.00265127
PIG_PIXORED	0.000681589	0.00115408	0.000742697	0.000659576	0.000833841	0.000376788
PIG_SMEaroE	0	0	0	0	0	0
PIG_UPRGMT	0.000148101	0.000250767	0.000161379	0.000143318	0.000181184	8.19e-05
PIG_aroK	0	0	0.000161379	0	0.000181184	0
PIG_cobU_ATP_P	0.000148101	0.000250767	0	0.000143318	0	8.19e-05
PIG_cobU_GTP_P	0.0661447	0	0	0	0.08092	0.0365654
PIG_cobU_GTP_PP	-0.0661447	0	0	0	-0.08092	-0.0365654
PIG_fe_oxred	0	0	0	0	0	0
PIG_fe_oxred_hbiliv	0.001199	0.00203016	0.00130649	0.00116028	0.00146683	0.000662817
PIG_fe_oxred_phye	0	1.57e-15	0	0	0	0
PIG_gcvT	0.000681589	0.00115408	0.000742697	0.000659576	0.000833841	0.000376788
PIG_hemC	0.000659848	0.00111726	0.000719008	0.000638538	0.000807244	0.00036477
PIG_hemE	0.000391048	0.000662127	0.000426107	0.000378419	0.000478399	0.000216175
PIG_hemE2	0.000391048	0.000662127	0.000426107	0.000378419	0.000478399	0.000216175
PIG_hemH	0	0	0	0	0	0
PIG_hoxy	0.000148101	0.000250767	0.000161379	0.000143318	0.000181184	8.19e-05
PIG_hoxy_P	0.00959198	0.0162413	0.010452	0.0092822	0.0117346	0.00530253
PRO_G5SADH	0.001199	0.00203016	0.00130649	0.00116028	0.00146683	0.000662817
PRO_G5SADH2	0.001199	0.00203016	0.00130649	0.00116028	0.00146683	0.000662817
PRO_GLUK	0	0	0	0	0	0
PRO_P5CCRED	0.0010509	0.00177939	0.00114511	0.00101696	0.00128564	0.000580945
PUPY_5MCYTSDA	0	0	0	0	0	0
PUPY_C5MT	0.0010509	0.00177939	0.00114511	0	0	0
PUPY_CDA	0	0	0	0.00101696	0.00128564	0.000580945
PUPY_CNPA	0	0	0	0	2.27e-13	0
PUPY_CNPG	0	0	0	0	0	0
PUPY_CYTSDA	0.000148101	0.000250767	0.000161379	0.000143318	0.000181184	8.19e-05
PUPY_DAKA	0.000148101	0.000250767	0.000161379	0.000143318	0.000181184	8.19e-05
PUPY_DHORO	0.000148101	0.000250767	0.000161379	0.000143318	0.000181184	8.19e-05
PUPY_FGAR	0.000148101	0.000250767	0.000161379	0.000143318	0.000181184	8.19e-05
PUPY_GCYC	0	-6.92e-17	1.63e-19	0	0	0
PUPY_IMPHL	0	0	0	0	0	0
PUPY_NUDIXH	0.000148101	0.000250767	0	0.000143318	0	8.19e-05
PUPY_O5PDCX	0	0	-0.000161379	0	-0.000181184	0
PUPY_PDPC	0.000148101	0.000250767	0.000161379	0.000143318	0.000181184	8.19e-05
PUPY_PLCK	0.001199	0.00203016	0.00130649	0.00116028	0.00146683	0.000662817
PUPY_PMPK	0.000681589	0.00115408	0.000742697	0.000659576	0.000833841	0.000376788
PUPY_THDG	0	0	0	0	0	0
PUPY_THDT	0	0	0	0	0	0
PUPY_THYSYN	0.000404871	0.000685533	0.00044117	0.000391796	0.00049531	0.000223816
PUPY_TMPKIN	0.000404871	0.000685533	0.00044117	0.000391796	0.00049531	0.000223816
PUPY_mazG	0.000404871	0.000685533	0.00044117	0.000391796	0.00049531	0.000223816
PYR_ADHLALDD	0	0	0	0	0	0
PYR_ADHLALDL	0	0	0	0	0	0
PYR_HAGTHHL	0	0	0	0	0	0
PYR_IPPMALSYN	0	0	0	0	0	0
PYR_LACDPYR	0	0	0	0	0	0
PYR_LGTHL	1.17e-17	0	0	0	0	0
PYR_LLACDH	0	0	0	0	0	0
PYR_MDH_P	0.00316427	0.00535778	0.00344796	0.00306208	0.00387109	0.00174924
PYR_PEPSYN	0.00371059	0.00628283	0.00404327	0.00359076	0.00453946	0.00205125
P_IP1	0	0	0	0	0	0
P_IP3	0.0039146	0.00662825	0.00426556	0.00378817	0.00478903	0.00216403
P_IP4	0.000679556	0.00115063	0.000740482	0.000657609	0.000831354	0.000375665
Photo_CC6	0	0	0	0	0	0
Photo_FDXPQ9	0.00316427	0.00535778	0.00344796	0.00306208	0.00387109	0.00174924
Photo_FXNADP	0	0	0	0	0	0
Photo_I	0.00114929	0.00160157	0.00103068	0.000915331	0.00140601	0.000635336
Photo_II	0	0	0	0	0	0
Photo_Ia	0	0	0	0	0	0
Photo_PC	0.000679556	0.00115063	0.000740482	0.000657609	0.000831354	0.000375665
Photo_PQPC	0.000679556	0.00115063	0.000740482	0.000657609	0.000831354	0.000375665
REG_pGpase	0	0	0	0	0	0
REG_ppGppase	0	0	0	0	0	0
REG_pppGpase	0	0	0	0	0	0
REG_pppGpp	0	0	0	0	0	0
REG_pppGppSYN	0.000859959	0.00145609	0.000937059	0.000832186	0.00105206	0.000475393
SER_HSOR	0	0	0	-8.41e-12	0	0
SER_SER	0	0	0	-8.41e-12	0	0
SM_AP4AP	0	0	0	0	0	0
SM_Doro	0	0.180075	0	0.355314	0	0.435784
SM_KDGPAL	0	0.0839534	0	0.300379	0	0.404402
SM_SACDH	0.00108039	0.00182933	0.00117725	0.0010455	0.00132172	0.000597248
SM_SHGD	0.247148	0.313856	0.724644	0.432341	0.830829	0.24031
SM_but	0	0	0	0	0	0
SM_butP	0	0	0	0	0	0
SM_gshCG	0	0	0	0	0	0
SO_H2O2	0	0	0	0	0	0
SO_SORED	0	0	0	0	0	0
STE_squalene	0	0	0	0	0	0
S_35BPN	0	0.000488907	0	0.00027942	0	0
S_ARDIO	0.000288745	0	0.000314633	0	0.000353245	0.000159621
S_OSHTL	0	0	0	0	0	0
S_PAPS_so3	0	0	0	0	0	0
S_PMOXRED	0	0.000488907	0	0.00027942	0	0
S_PSRED	0.000986851	0.00167095	0.00107533	0.00095498	0.00120729	0.00054554
S_aps_paps	0.000986851	0.00167095	0.00107533	0.00095498	0.00120729	0.00054554
S_h2s_so3	0	0	0	0	0	0
S_slf_aps	0.000633387	0.00107246	-1.96307	0.000612932	-2.65825	0.000350142
S_taur_so2	0	0	0	0	0	0
TCA_AKGSSA	0.000986851	0.00167095	0.00107533	0.00095498	0.00120729	0.00054554
TCA_DHLIPODH	0	0	0	0	0	0
TCA_FRED1	0	0	1.96376	0	2.65903	0
TCA_FSPQ9	0.000986851	0.00167095	0.00107533	0.00095498	0.00120729	0.00054554
TCA_ICDH	0	0	0	0	0	0
TCA_Oro	0.000982362	0.0321507	0.00107044	0.0183747	0.0012018	0.0104967
TCA_SF_ubi	0	0	0	0	0	0
TCA_SSAOR	0	0	0	0	0	0
TCA_fumC	0	0	0	0	0	0
TCA_icit	0	0	0	0	0	0
TCA_oaacit	-0.00316427	-0.00535778	-0.00344796	3.23806	-0.00387109	0.859066
TCA_succoa	0	0	0	0	0	0
TERP_14DHNOT	0	0	0	0	0	0
TERP_3OP4HXBZ	0	0	0	0	0	0
TERP_4PPC2MEK	0	0	0	0	0	0
TERP_CHLY	0.0017985	0.00304524	0.00195974	0.00174041	0.00220024	0.000994225
TERP_CPPMERY	0	0	0	0	0	0
TERP_DX5PRED	0	0	0	0	0	0
TERP_FPP	0	0	0	0	0	0
TERP_FPP2	0.319289	0.0863317	0.803253	0	0.919084	0.028186
TERP_GGPP	0	0	0	0	0	0
TERP_HBZOT	0.0175584	0.136891	0.0191326	3.44555	0.0214805	1.094
TERP_HGGGT	0.256773	0.229839	51.1082	0.383755	0.842604	0.452031
TERP_HMPPRED	0.262363	0.0497642	0.741222	0.0284412	0.849441	0.0162473
TERP_HMPPRED2	0.279687	0.0497642	0.7601	0.0284412	0.870636	0.0162473
TERP_HMPPRED4	0.279687	0.0497642	0.7601	0.0284412	0.870636	0.0162473
TERP_HMPPREDH	0	0	0	3.24112	0	0.860815
TERP_HXPT	0	0	0	0	0	0
TERP_IPPI	-2.27e-13	0.136495	0	0.204208	0	0.23306
TERP_LYCO	0.000309624	0.00052426	0.000337384	0.000299625	0.000378788	0.000171163
TERP_PHENE	0	0	0	0	0	0
TERP_PHENE2	0	0	0	0	0	-1.14e-13
TERP_PHPYROX	0.000592405	0.00100307	0.000645517	0.000573273	0.000724735	0.000327487
TERP_PQ91	0	0	0	0	0	0
TERP_PQ92	0.000592405	0.00100307	0.000645517	0.000573273	0.000724735	0.000327487
TERP_SPP1	0.000592405	0.00100307	0.000645517	0.000573273	0.000724735	0.000327487
TERP_SPP2	0.000148101	0.000250767	0.000161379	0.000143318	0.000181184	8.19e-05
TERP_UDPSYN	0.000148101	0.000250767	0.000161379	0.000143318	0.000181184	8.19e-05
TERP_ZCARDS	0.000148101	0.000250767	0.000161379	0.000143318	0.000181184	8.19e-05
TERP_ZCARDS2	0	0	0	0	0	-1.14e-13
TERP_ZCARDS3	0	1.57e-15	0	0	0	0
TERP_ispF	0	0	0	0.000573273	0	0
TERP_ispG	0.000592405	0	0.000645517	0	0	0.000327487
THR_HSKIN	0	0	0	0	0	0
THR_THRAL	0	0.00100307	0	0	0.000724735	0
THR_THRNL	0	0	0	0	0	0
THR_THRSYN	-0.000444304	-0.000752301	-0.000484138	0.000143318	-0.000543551	-0.000245615
TRP_AN	0.000592405	0.00100307	0.000645517	0.000573273	0.000724735	0.000327487
TRP_I3GPS	0.000592405	0.00100307	0.000645517	0.000573273	0.000724735	0.000327487
TRP_NPRANI	0	0	0	0	0	0
TRP_TRPSYN	0	0	0	0	0	0
TRP_trpD	0	0	0	0	0	0
TR_Ca2Na	0	0	0	0	0	0
TR_arsi	0	0	0	0	0	0
TR_bet	0	0	0	0	0	0
TR_biomass	0	0	0	0	0	0
TR_biot	0	0	0	0	0	0
TR_ca2	0	0	1.02e-20	0	0	0
TR_co	0	0	0	0	0	0
TR_co2	0	0	0	0	0	0
TR_cobalt2	0	0	0	0	0	0
TR_cu2_abc	0.000693616	0.0316618	0.000755803	0.0180953	0.000848555	0.0103371
TR_cyanophycin	0	0.0293341	4.34e-19	0.016765	0	0.00957717
TR_fe2	0	0.00115318	0	0.000659067	0	0.000376497
TR_fe2_Sp	0.000693616	0.0316618	0.000755803	0.0180953	0.000848555	0.0103371
TR_fe3	0	0	0	0	0	0
TR_glycogen	0	0	0	0	0	0
TR_h2	0.0148289	0.0251085	0.0161584	0.01435	0.0181413	0.00819755
TR_h2o	0	0	0	0	0	0
TR_hco3	-11.4118	2.27e-13	-1.14e-11	0	-1.14e-11	-58.6911
TR_k_ACT	11.4118	0	0	0	0	58.6911
TR_k_SYM	0.0010509	0.00177939	0.00114511	0.00101696	0.00128564	0.000580945
TR_mg	-2.23819	2.34918	-0.691616	0.180985	-0.394453	0.205913
TR_mg_SP	0	0	0	0	0	0
TR_mn2	0	0	0	0	0	0
TR_n2	0.232319	-0.1376	0.708486	-0.20484	0.812687	-0.23342
TR_na_h	0	0	0	0	0	0
TR_nh4	0	0	0	0	0	0
TR_no2	0	0	0	0	0	0
TR_no3	-0.41119	0.341968	-0.6819	0.417991	-0.748127	0.232113
TR_no3abc	0	0	0	0	0	0
TR_o2	1.59846	40.2071	3.64647	38.4397	4.4107	0.539108
TR_orthopi	0	1.00983	0	3.14736	0	0.451375
TR_pb2	0	0	0	0	0	0
TR_photon	0	0	0	0	0	0
TR_pi_ABC	0	0	0	0	0	0
TR_slf_ABC	0.000148101	0.000250767	0.000161379	0.000143318	0.000181184	8.19e-05
TR_slf_sym	0	0	0	0	0	0
TR_urea	0.623	0	0.519882	0	0.408408	0
TR_zn2	-34.2355	3.41e-13	-3.41e-13	-1.14e-13	-1.14e-13	-176.073
TYR_ArDH	0	-0.545088	2.59463	-0.942523	3.34988	-1.12044
TYR_CHMUT	0	0	0	0	0	0
TYR_DHPG	0	0	0	0	0	0
TYR_PHEN	0	0	0	0	0	0
TYR_PREPHEN	1.6356	17.7296	0.956464	15.9666	0.980598	0.00412691
VAL_2DMOR	0	0	0	0	0	0
VAL_3mop	0	0	0	0	0	0
VAL_4mop	99.9991	99.9907	99.9996	99.9996	99.9901	99.9901
VAL_KARISO	0.00786903	0.0133239	0.00857453	0.00761489	0.0096268	0.00435007
VAL_KARISO2	0	0	0	0	0	0
VAL_KARISalctt	0.000986851	0.00167095	0.00107533	0.00095498	0.00120729	0.00054554
VAL_VALSYN	0	4.55e-13	0	-3.47e-11	1.14e-13	2.27e-13
VAL_avtA	0	0	0	0	0	0
VIT_246HOP	0.00129622	0.00219477	0.00141243	0.00125435	0.00158576	0.00071656
VIT_4PPNTO	0.000652815	0.00110536	0.000711344	0.000631732	0.00079864	0.000360882
VIT_ACTCP	0.000753249	0.00127541	0.000820782	0.000728922	0.000921508	0.000416403
VIT_B12	0.00207143	0.00350738	0.00225715	0.00200454	0.00253415	0.00114511
VIT_BCOAL	0.000141234	0.000239139	0.000153897	0.000136673	0.000172783	7.81e-05
VIT_BDTCP	0	0	0	0	0	0
VIT_CHGLNAT	0	0	0	0	0	0
VIT_DHFSYN	0.0172933	0.0292813	0.0188438	0.0167348	0.0211563	0.00955991
VIT_DX5PSYN	0.0116603	0.0197433	0.0127057	0.0112837	0.0142649	0.00644591
VIT_E	0.00136213	0.00230637	0.00148425	0.00131813	0.00166639	0.000752995
VIT_E23DMPB	0.00959198	0.0162413	0.010452	0.0092822	0.0117346	0.00530253
VIT_ECTCP	0.000204005	0.000345424	0.000222295	0.000197416	0.000249575	0.000112776
VIT_EDTCP	0.000681062	0.00115318	0.000742123	0.000659067	0.000833197	0.000376497
VIT_GLYOX	0.000859959	0.00145609	0.000937059	0.000832186	0.00105206	0.000475393
VIT_METHF	0.000681062	0.00115318	0.000742123	0.000659067	0.000833197	0.000376497
VIT_MTHFCH	0.000288745	0.000488907	0.000314633	0.00027942	0.000353245	0.000159621
VIT_MTHRED	0.000166342	0.000281653	0.000181256	0.00016097	0.0002035	9.2e-05
VIT_MTHREDF	0.000404871	0.000685533	0.00044117	0.000391796	0.00049531	0.000223816
VIT_P5PS	0.000816019	0.0013817	0.00088918	0.000789666	0.0009983	0.000451103
VIT_THFLGLU	0.000693616	0.00117444	0.000755803	0.000671216	0.000848555	0.000383438
VIT_THIPP2	0.000204005	0.000345424	0.000222295	0.000197416	0.000249575	0.000112776
VIT_cobS	0.00027933	0.000472965	0.000304373	0.000270309	0.000341726	0.000154416
VIT_pdxA	0.000464503	0.000786503	0.000506149	0.000449502	0.000568263	0.000256782
VIT_pdxA2	0.000204005	0.000345424	0.000222295	0.000197416	0.000249575	0.000112776
biomass	0.000204005	0.000345424	0.000222295	0.000197416	0.000249575	0.000112776
biomass_12dgr	0.000204005	0.000345424	0.000222295	0.000197416	0.000249575	0.000112776
biomass_DNA	0.000204005	0.000345424	0.000222295	0.000197416	0.000249575	0.000112776
biomass_carb	0.000204005	0.000345424	0.000222295	0.000197416	0.000249575	0.000112776
biomass_dgdgc	0.00027933	0.000472965	0.000304373	0.000270309	0.000341726	0.000154416
biomass_lipid	0.000445672	0.000754618	0.000485629	0.000431279	0.000545225	0.000246372
biomass_pgp	0	0	0	0	0	0
biomass_protein	-0.00027933	-0.000472965	-0.000304373	-0.000270309	-0.000341726	-0.000154416
biomass_rna	0.000166342	0.000281653	0.000181256	0.00016097	0.0002035	9.2e-05
biomass_sqdg	0.00152787	0.00258701	0.00166485	0.00147853	0.00186916	0.000844621
r_NUC_CTPSYN_NH3	0	0	2.6e-18	0	-2.24e-13	0
r_objective	0	0	0	0	1.22e-14	1.06e-18
rxn_2o6mph	0	0	0	0.000449502	0	0
rxn_AIPROP	0	0	0	0	0	0
rxn_APROP	0	0	0	0	0	0
rxn_CDIGMP	0.000681062	0.00115318	0.000742123	0.000659067	0.000833197	0.000376497
rxn_CXMLDCX	0.000464503	0.000786503	0.000506149	0	0.000568263	0.000256782
rxn_IPROP	0	0	0	0	0	0
tRNA_ala	0.000203408	0.000344413	0.000221645	0.000196839	0.000248845	0.000112446
tRNA_arg	0	0	0	0	0	0
tRNA_asn	0	0	0	0	0	0
tRNA_asp	0	0	0	0	0	0
tRNA_cys	0	0	0	0	0	0
tRNA_fmt	3.19e-05	5.4e-05	3.48e-05	3.09e-05	3.9e-05	1.76e-05
tRNA_gln	0	0	0	0	0	0
tRNA_glu	3.19e-05	5.4e-05	3.48e-05	3.09e-05	3.9e-05	1.76e-05
tRNA_gly	0.000592405	0.00100307	0.000645517	0.000573273	0.000724735	0.000327487
tRNA_hemA	0	0	0	0	0	0
tRNA_his	0	0	0	0	0	0
tRNA_ile	0	0	0	0	0	0
tRNA_leu	0	0	0	0	0	0
tRNA_lys	0	0	0	0	0	0
tRNA_met	0	2.78e-17	0	0	0	0
tRNA_phe	0.00764115	0.0129381	0.00832622	0.00739437	0.00934801	0.0042241
tRNA_pro	0	0	0.000476012	0	0.000534428	0
tRNA_ser	0.000436847	0.000739674	0	0.000422738	0	0.000241493
tRNA_thr	0	0	0	0	0	0
tRNA_trp	0	0	0	0	0	0
tRNA_tyr	0	0	0	0	0	0
tRNA_val	0	0	0	0	0	0
trna_ggas	0	0	0	0	0	0
