# Supplementary material for: Multiscale Multiobjective Systems Analysis (MiMoSA): an advanced metabolic modeling framework for complex systems
Source: Sci Rep. 2019 Nov 18;9:16948. doi: 10.1038/s41598-019-53188-0 (PMC6861322; doi:10.1038/s41598-019-53188-0)
Supplement: Supplementary file 6 — Supplemental File 5 [file 41598_2019_53188_MOESM6_ESM.xlsx]

## Sheet: Diazotroph_subsystemRxns
	Subsystem	Reaction ID	Reaction Name	Reaction	EC Number	Subsystems	LB	UB	Confidence Level	Gene Association
	Arginine and proline metabolism	EN_FADPRO		L-Proline + FAD -> 1-Pyrroline-5-carboxylate + FADH2	['1.5.1.2']	['Protein metabolism', 'Arginine and proline metabolism', 'Biosynthesis of amino acids', 'Biosynthesis of antibiotics', 'Biosynthesis of secondary metabolites']	0	1000	['2']	['( Tery_4908 )']
	Arginine and proline metabolism	GLU_G5SADHOR	L-Glutamate-5-semialdehyde:NADP+ 5-oxidoreductase (phosphorylationg)	H+ + L-Glutamyl_5-phosphate + NADPH -> Inorganic Phosphate + NADP+ + L-Glutamate5-semialdehyde	['1.2.1.41']	['Protein metabolism', 'Arginine and proline metabolism', 'Biosynthesis of amino acids', 'Biosynthesis of antibiotics', 'Biosynthesis of secondary metabolites', 'Carotenoid biosynthesis']	0	1000	['2']	['Tery_2275']
	Arginine and proline metabolism	GLX_ADHACAL	Aldehyde Dehydrogenase: acetaldehyde	Acetaldehyde + Coenzyme_A + NAD+ -> H+ + AcCoA + NADH	['1.2.1.10']	['Arginine and proline metabolism', 'beta-Alanine metabolism', 'Biosynthesis of antibiotics', 'Biosynthesis of secondary metabolites', 'Carbohydrate metabolism', 'Glycerolipid metabolism', 'Glyoxylate and dicarboxylate metabolism', 'Histidine metabolism', 'Leucine and isoleucine metabolism', 'Lysine degradation', 'Microbial metabolism in diverse environments', 'Tryptophan metabolism', 'Valine']	0	1000	['2']	['( Tery_1926 ) and ( Tery_2652 )']
	Arginine and proline metabolism	GLX_GLYDE2	Glycoaldehyde Dehydrogenase	Water + Glycolaldehyde + NAD+ -> NADH + Glycolate + H+	['1.2.1.21']	['Protein metabolism', 'Arginine and proline metabolism', 'Ascorbate and aldarate metabolism', 'beta-Alanine metabolism', 'Biosynthesis of antibiotics', 'Biosynthesis of secondary metabolites', 'Carbohydrate metabolism', 'Chloroalkane and chloroalkene degradation', 'Glycerolipid metabolism', 'Glycolysis/Gluconeogenesis', 'Histidine metabolism', 'Leucine and isoleucine metabolism', 'Lysine degrada…	0	1000	['1']	['( Tery_2599 )']
	Arginine and proline metabolism	N_AGMA	Agmatine amidinohydrolase	Water + Agmatine -> Putrescine + Urea	['3.5.3.11']	['Protein metabolism', 'Arginine and proline metabolism', 'Nitrogen metabolism']	0	1000	['2']	['Tery_3780']
	Arginine and proline metabolism	PRO_G5SADH	L-Glutamate 5-semialdehyde:NAD+ oxidoreductase	Water + L-Glutamate5-semialdehyde + NAD+ -> H+ + NADH + L-Glutamate	['1.2.1.88']	['Alanine metabolism', 'Protein metabolism', 'Arginine and proline metabolism', 'Aspartate metabolism', 'Biosynthesis of antibiotics', 'Biosynthesis of secondary metabolites', 'Glutamate and glutamine metabolism']	0	1000	['2']	['Tery_3446']
	Arginine and proline metabolism	PRO_G5SADH2	L-glutamate 5-semialdehyde dehydratase (spontaneous)	L-Glutamate5-semialdehyde -> Water + 1-Pyrroline-5-carboxylate + H+	['']	['Alanine metabolism', 'Protein metabolism', 'Arginine and proline metabolism', 'Aspartate metabolism', 'Biosynthesis of antibiotics', 'Biosynthesis of secondary metabolites', 'Glutamate and glutamine metabolism']	0	1000	['1']	['Spontaneous']
	Arginine and proline metabolism	PRO_GLUK	ATP:L-glutamate 5-phosphotransferase	ATP + L-Glutamate -> L-Glutamyl_5-phosphate + ADP	['2.7.2.11']	['Protein metabolism', 'Arginine and proline metabolism', 'Biosynthesis of amino acids', 'Biosynthesis of antibiotics', 'Carbapenem metabolism']	0	1000	['2']	['Tery_1913']
	Arginine and proline metabolism	PRO_P5CCRED	L-Proline:NADP+ 5-oxidoreductase	H+ + NADPH + 1-Pyrroline-5-carboxylate -> NADP+ + L-Proline	['1.5.1.2']	['Protein metabolism', 'Arginine and proline metabolism', 'Biosynthesis of amino acids', 'Biosynthesis of antibiotics', 'Biosynthesis of secondary metabolites']	0	1000	['2']	['Tery_4908']
	Arginine and proline metabolism	AA_P5CGLUOR	L-1-Pyrroline-5-carboxylate:NAD+ oxidoreductase	Water + NAD+ + 1-Pyrroline-5-carboxylate -> H+ + NADH + L-Glutamate	['1.5.5.2']	['Alanine metabolism', 'Protein metabolism', 'Arginine and proline metabolism', 'Aspartate metabolism', 'Biosynthesis of antibiotics', 'Biosynthesis of secondary metabolites', 'Glutamate and glutamine metabolism']	0	1000	['2']	['Tery_3446']
	Arginine and proline metabolism	ARG_ORDCX	Ornithine decarboxylase	Ornithine -> Putrescine + CO2	['4.1.1.17']	['Protein metabolism', 'Arginine and proline metabolism']	0	1000	['1']	['']
	Arginine and proline metabolism	ARG_PTRCAT	Putrescine aminotransferase	Putrescine + 2-Oxoglutarate -> L-Glutamate + 4-aminobutanal	['2.6.1.82']	['Protein metabolism', 'Arginine and proline metabolism']	0	1000	['1']	['']
	Arginine and proline metabolism	ARG_ABDH	Aminobutyraldehyde dehydrogenase	Water + 4-aminobutanal + NAD+ -> 4-aminobutanoate + NADH	['1.2.1.19']	['Protein metabolism', 'Arginine and proline metabolism']	0	1000	['1']	['']
	Arginine and proline metabolism	ARG_4ABUTTA	4-aminobutyrate transaminase	4-aminobutanoate + 2-Oxoglutarate -> 4-Oxobutanoate + L-Glutamate	['2.6.1.19']	['Protein metabolism', 'Arginine and proline metabolism']	0	1000	['1']	['']
	Arginine and proline metabolism	ARG_CKIN	Carbamate kinase	ADP + Carbamoylphosphate -> Ammonium + CO2 + ATP	['2.7.2.2']	['Protein metabolism', 'Arginine and proline metabolism']	0	1000	['1']	['UNKNOWN']
	Arginine and proline metabolism	ARG_ACGLUK	ATP:N-acetyl-L-glutamate 5-phosphotransferase	ATP + N-Acetyl-L-glutamate -> n-acetylglutamyl-phosphate + ADP	['2.7.2.8']	['2-Oxocarboxylic acid metabolism', 'Protein metabolism', 'Arginine and proline metabolism', 'Biosynthesis of amino acids', 'Biosynthesis of antibiotics', 'Biosynthesis of secondary metabolites', 'Lysine biosynthesis']	0	1000	['2']	['Tery_1153']
	Arginine and proline metabolism	ARG_ACOAT	N2-Acetyl-L-ornithine:2-oxoglutarate aminotransferase	L-Glutamate + 2-Acetamido-5-oxopentanoate <=> N-Acetylornithine + 2-Oxoglutarate	['2.6.1.11']	['Protein metabolism', 'Arginine and proline metabolism', 'Biosynthesis of antibiotics', 'Biosynthesis of secondary metabolites', 'Lysine biosynthesis']	-1000	1000	['2']	['Tery_2649']
	Arginine and proline metabolism	ARG_ARGDA	Arginine Deaminase	Water + L-Arginine -> Ammonium + Citrulline	['3.5.3.15']	['Protein metabolism', 'Arginine and proline metabolism', 'Lysine biosynthesis']	0	1000	['2']	['Tery_4936']
	Arginine and proline metabolism	ARG_ARGDCX	L-Arginine carboxy-lyase	H+ + L-Arginine -> CO2 + Agmatine	['4.1.1.19']	['Protein metabolism', 'Arginine and proline metabolism']	0	1000	['2']	['( Tery_1142 or Tery_1276 )']
	Arginine and proline metabolism	ARG_ARGSUC	L-Citrulline:L-aspartate ligase (AMP-forming)	Citrulline + L-Aspartate + ATP -> AMP + H+ + Inorganic Diphosphate + L-Argininosuccinate	['6.3.4.5']	['Alanine metabolism', 'Protein metabolism', 'Arginine and proline metabolism', 'Aspartate metabolism', 'Biosynthesis of amino acids', 'Biosynthesis of antibiotics', 'Biosynthesis of secondary metabolites', 'Glutamate and glutamine metabolism', 'Lysine biosynthesis']	0	1000	['2']	['Tery_0882']
	Arginine and proline metabolism	ARG_ARGSUCCL	N-(L-Argininosuccinate) arginie-lyase	L-Argininosuccinate <=> L-Arginine + Fumarate	['4.3.2.1']	['Alanine metabolism', 'Protein metabolism', 'Arginine and proline metabolism', 'Aspartate metabolism', 'Biosynthesis of amino acids', 'Biosynthesis of antibiotics', 'Biosynthesis of secondary metabolites', 'Glutamate and glutamine metabolism', 'Lysine biosynthesis']	-1000	1000	['2']	['Tery_0740']
	Arginine and proline metabolism	ARG_ORNCAT	Carbamoyl-phosphate:L-ornithine carbamoyltransferase	Ornithine + Carbamoylphosphate <=> H+ + Citrulline + Inorganic Phosphate	['2.1.3.3']	['Protein metabolism', 'Arginine and proline metabolism', 'Biosynthesis of amino acids', 'Biosynthesis of antibiotics', 'Biosynthesis of secondary metabolites', 'Lysine biosynthesis']	-1000	1000	['2']	['Tery_1323']
	Arginine and proline metabolism	ASP_ASPAT	L-Aspartate:2-oxoglutarate aminotransferase	Oxaloacetate + L-Glutamate -> L-Aspartate + 2-Oxoglutarate	['2.6.1.1']	['2-Oxocarboxylic acid metabolism', 'Alanine metabolism', 'Protein metabolism', 'Arginine and proline metabolism', 'Aspartate metabolism', 'Biosynthesis of amino acids', 'Biosynthesis of antibiotics', 'Biosynthesis of secondary metabolites', 'Cysteine and methionine metabolism', 'Glutamate and glutamine metabolism', 'Lysine biosynthesis', 'Novobiocin biosynthesis', 'Phenylalanine metabolism', 'Ph…	0	1000	['2']	['( Tery_1023 or Tery_0293 )']
	Aspartate metabolism	GLN_carB	L-Glutamine amidohydrolase	Water + L-Glutamine -> Ammonium + L-Glutamate	['3.5.1.2']	['Alanine metabolism', 'Protein metabolism', 'Aspartate metabolism', 'D-Glutamine and D-glutamate metabolism', 'Glutamate and glutamine metabolism', 'Lysine biosynthesis', 'Nitrogen metabolism']	0	1000	['2']	['( Tery_3991 )']
	Aspartate metabolism	GLN_nadE	Deamido-NAD+:L-glutamine amido-ligase (AMP-forming)	Water + Deamido-NAD + L-Glutamine + ATP -> AMP + Inorganic Diphosphate + L-Glutamate + H+ + NAD+	['6.3.5.11']	['Alanine metabolism', 'Aspartate metabolism', 'D-Glutamine and D-glutamate metabolism', 'Glutamate and glutamine metabolism', 'Microbial metabolism in diverse environments', 'Pigment metabolism', 'Porphyrin and chlorophyll metabolism']	0	1000	['2']	['( Tery_0517 )']
	Aspartate metabolism	GLU_argJ	Acetyl-CoA:L-glutamate N-acetyltransferase	L-Glutamate + AcCoA -> H+ + Coenzyme_A + N-Acetyl-L-glutamate	['2.3.1.1']	['2-Oxocarboxylic acid metabolism', 'Alanine metabolism', 'Protein metabolism', 'Aspartate metabolism', 'Biosynthesis of amino acids', 'Biosynthesis of antibiotics', 'Biosynthesis of secondary metabolites', 'D-Glutamine and D-glutamate metabolism', 'Glutamate and glutamine metabolism', 'Lysine biosynthesis']	0	1000	['2']	['( Tery_0043 )']
	Aspartate metabolism	N_GLUDH	L-Glutamate:NADP+ oxidoreductase (deaminating)	Water + NADP+ + L-Glutamate <=> H+ + 2-Oxoglutarate + Ammonium + NADPH	['1.4.1.4']	['Alanine metabolism', 'Protein metabolism', 'Aspartate metabolism', 'Glutamate and glutamine metabolism', 'Lysine biosynthesis', 'Nitrogen metabolism']	-1000	1000	['2']	['Tery_4311']
	Aspartate metabolism	NUC_ADNSUC	IMP:L-aspartate ligase (GDP-forming)	GTP + IMP + L-Aspartate -> GDP + Inorganic Phosphate + Adenylosuccinate + H+	['6.3.4.4']	['Alanine metabolism', 'Protein metabolism', 'Aspartate metabolism', 'Glutamate and glutamine metabolism', 'Nucleotide metabolism', 'Purine metabolism']	0	1000	['2']	['Tery_3282']
	Aspartate metabolism	NUC_ADNSUCCL2	1-(5'-Phosphoribosyl)-5-amino-4-(N-succinocarboxamide)-imidazole	SAICAR <=> Fumarate + AICAR	['4.3.2.2']	['Alanine metabolism', 'Protein metabolism', 'Aspartate metabolism', 'Biosynthesis of antibiotics', 'Biosynthesis of secondary metabolites', 'Glutamate and glutamine metabolism', 'Metabolism of cofactors and vitamins', 'Nucleotide metabolism', 'Purine metabolism']	-1000	1000	['2']	['Tery_4169']
	Aspartate metabolism	NUC_ADNSUCL	N6-(1,2-Dicarboxyethyl)AMP AMP-lyase	Adenylosuccinate <=> AMP + Fumarate	['4.3.2.2']	['Alanine metabolism', 'Protein metabolism', 'Aspartate metabolism', 'Biosynthesis of antibiotics', 'Biosynthesis of secondary metabolites', 'Glutamate and glutamine metabolism', 'Nucleotide metabolism', 'Purine metabolism']	-1000	1000	['2']	['Tery_4169']
	Aspartate metabolism	NUC_APRT	5-Phosphoribosylamine:pyrophosphate phosphoribosyltransferase	Water + L-Glutamine + Phosphoribosyl_pyrophosphate -> Inorganic Diphosphate + 5-Phosphoribosylamine + L-Glutamate	['2.4.2.14']	['Alanine metabolism', 'Protein metabolism', 'Aspartate metabolism', 'Biosynthesis of antibiotics', 'Biosynthesis of secondary metabolites', 'Glutamate and glutamine metabolism', 'Nucleotide metabolism', 'Purine metabolism']	0	1000	['2']	['Tery_3699']
	Aspartate metabolism	NUC_CAPASP	Carbamoyl-phosphate:L-aspartate carbamoyltransferase	L-Aspartate + Carbamoylphosphate -> N-Carbamoyl-L-aspartate + H+ + Inorganic Phosphate	['2.1.3.2']	['Alanine metabolism', 'Protein metabolism', 'Aspartate metabolism', 'Glutamate and glutamine metabolism', 'Pyrimidine metabolism']	0	1000	['2']	['Tery_4368']
	Aspartate metabolism	PRO_G5SADH	L-Glutamate 5-semialdehyde:NAD+ oxidoreductase	Water + L-Glutamate5-semialdehyde + NAD+ -> H+ + NADH + L-Glutamate	['1.2.1.88']	['Alanine metabolism', 'Protein metabolism', 'Arginine and proline metabolism', 'Aspartate metabolism', 'Biosynthesis of antibiotics', 'Biosynthesis of secondary metabolites', 'Glutamate and glutamine metabolism']	0	1000	['2']	['Tery_3446']
	Aspartate metabolism	PRO_G5SADH2	L-glutamate 5-semialdehyde dehydratase (spontaneous)	L-Glutamate5-semialdehyde -> Water + 1-Pyrroline-5-carboxylate + H+	['']	['Alanine metabolism', 'Protein metabolism', 'Arginine and proline metabolism', 'Aspartate metabolism', 'Biosynthesis of antibiotics', 'Biosynthesis of secondary metabolites', 'Glutamate and glutamine metabolism']	0	1000	['1']	['Spontaneous']
	Aspartate metabolism	AA_P5CGLUOR	L-1-Pyrroline-5-carboxylate:NAD+ oxidoreductase	Water + NAD+ + 1-Pyrroline-5-carboxylate -> H+ + NADH + L-Glutamate	['1.5.5.2']	['Alanine metabolism', 'Protein metabolism', 'Arginine and proline metabolism', 'Aspartate metabolism', 'Biosynthesis of antibiotics', 'Biosynthesis of secondary metabolites', 'Glutamate and glutamine metabolism']	0	1000	['2']	['Tery_3446']
	Aspartate metabolism	ALA_ALADH	L-Alanine:NAD+ oxidoreductase (deaminating)	Water + L-Alanine + NAD+ <=> H+ + NADH + Pyruvate + Ammonium	['1.4.1.1']	['Alanine metabolism', 'Protein metabolism', 'Aspartate metabolism', 'Glutamate and glutamine metabolism', 'Metabolism of other amino acids', 'Taurine and hypotaurine metabolism']	-1000	1000	['2']	['Tery_3174']
	Aspartate metabolism	ARG_ARGSUC	L-Citrulline:L-aspartate ligase (AMP-forming)	Citrulline + L-Aspartate + ATP -> AMP + H+ + Inorganic Diphosphate + L-Argininosuccinate	['6.3.4.5']	['Alanine metabolism', 'Protein metabolism', 'Arginine and proline metabolism', 'Aspartate metabolism', 'Biosynthesis of amino acids', 'Biosynthesis of antibiotics', 'Biosynthesis of secondary metabolites', 'Glutamate and glutamine metabolism', 'Lysine biosynthesis']	0	1000	['2']	['Tery_0882']
	Aspartate metabolism	ARG_ARGSUCCL	N-(L-Argininosuccinate) arginie-lyase	L-Argininosuccinate <=> L-Arginine + Fumarate	['4.3.2.1']	['Alanine metabolism', 'Protein metabolism', 'Arginine and proline metabolism', 'Aspartate metabolism', 'Biosynthesis of amino acids', 'Biosynthesis of antibiotics', 'Biosynthesis of secondary metabolites', 'Glutamate and glutamine metabolism', 'Lysine biosynthesis']	-1000	1000	['2']	['Tery_0740']
	Aspartate metabolism	ARG_carB	Carbon-dioxide:L-glutamine amido-ligase (ADP-forming,	ATP + Water + L-Glutamine + Bicarbonate -> L-Glutamate + Carbamoylphosphate + Inorganic Phosphate + H+ + ADP	['6.3.5.5']	['Alanine metabolism', 'Protein metabolism', 'Aspartate metabolism', 'Glutamate and glutamine metabolism', 'Nucleotide metabolism', 'Pyrimidine metabolism']	0	1000	['2']	['( Tery_2877 ) and ( Tery_2310 )']
	Aspartate metabolism	ASN_ASNAH	L-Asparagine amidohydrolase	Water + L-Asparagine -> Ammonium + L-Aspartate	['|3.5.1.1|3.5.1.38|']	['Alanine metabolism', 'Protein metabolism', 'Aspartate metabolism', 'Biosynthesis of secondary metabolites', 'CyanoProtein metabolism', 'Glutamate and glutamine metabolism', 'Metabolism of other amino acids']	0	1000	['2']	['( Tery_0258 or Tery_0641 )']
	Aspartate metabolism	ASN_ASNSYN	L-aspartate:L-glutamine amido-ligase (AMP-forming)	Water + L-Glutamine + ATP + L-Aspartate -> L-Asparagine + AMP + Inorganic Diphosphate + L-Glutamate + H+	['6.3.5.4']	['Alanine metabolism', 'Protein metabolism', 'Aspartate metabolism', 'Biosynthesis of secondary metabolites', 'Glutamate and glutamine metabolism']	0	1000	['2']	['( Tery_2515 or Tery_4278 )']
	Aspartate metabolism	ASP_ASPASE	L-Aspartase	L-Aspartate -> Fumarate + Ammonium	['4.3.1.1']	['Alanine metabolism', 'Protein metabolism', 'Aspartate metabolism', 'Biosynthesis of secondary metabolites', 'Glutamate and glutamine metabolism']	0	1000	['1']	['']
	Aspartate metabolism	ASP_ASPAT	L-Aspartate:2-oxoglutarate aminotransferase	Oxaloacetate + L-Glutamate -> L-Aspartate + 2-Oxoglutarate	['2.6.1.1']	['2-Oxocarboxylic acid metabolism', 'Alanine metabolism', 'Protein metabolism', 'Arginine and proline metabolism', 'Aspartate metabolism', 'Biosynthesis of amino acids', 'Biosynthesis of antibiotics', 'Biosynthesis of secondary metabolites', 'Cysteine and methionine metabolism', 'Glutamate and glutamine metabolism', 'Lysine biosynthesis', 'Novobiocin biosynthesis', 'Phenylalanine metabolism', 'Ph…	0	1000	['2']	['( Tery_1023 or Tery_0293 )']
	Aspartate metabolism	ASP_ASPOX	L-aspartate oxidase	L-Aspartate + Diatomic oxygen -> H+ + Iminoaspartate + Hydrogen peroxide	['1.4.3.16']	['Alanine metabolism', 'Protein metabolism', 'Aspartate metabolism', 'Glutamate and glutamine metabolism', 'Metabolism of cofactors and vitamins', 'Nicotinate and nicotinamide metabolism']	0	1000	['2']	['( Tery_2454 or Tery_2445 )']
	Aspartate metabolism	ASP_ASPOXH	L-aspartate oxidase	Water + L-Aspartate + Diatomic oxygen -> Ammonium + Hydrogen peroxide + Oxaloacetate	['1.4.3.16']	['Alanine metabolism', 'Protein metabolism', 'Aspartate metabolism', 'Glutamate and glutamine metabolism', 'Metabolism of cofactors and vitamins', 'Nicotinate and nicotinamide metabolism']	0	1000	['2']	['( Tery_2454 or Tery_2445 )']
	Aspartate metabolism	ASP_ASPOXS	L-aspartate oxidase	Fumarate + L-Aspartate -> H+ + Iminoaspartate + Succinate	['1.4.3.16']	['Alanine metabolism', 'Protein metabolism', 'Aspartate metabolism', 'Glutamate and glutamine metabolism', 'Metabolism of cofactors and vitamins', 'Nicotinate and nicotinamide metabolism']	0	1000	['2']	['( Tery_2454 or Tery_2445 )']
	Aspartate metabolism	TCA_SSAOR	Succinate-semialdehyde:NAD+ oxidoreductase	Water + 4-Oxobutanoate + NADP+ -> Succinate + NADPH + H+	['1.2.1.16|1.2.1.24']	['Alanine metabolism', 'Protein metabolism', 'Aspartate metabolism', 'Butanoate metabolism', 'Carbohydrate metabolism', 'Citrate cycle', 'Glutamate and glutamine metabolism', 'Lysine degradation', 'Microbial metabolism in diverse environments', 'Nicotinate and nicotinamide metabolism', 'Tyrosine metabolism']	0	1000	['2']	['( Tery_1926 )']
	Calvin Benson Bassham and Associated Reactions	CFIX_CDH	Carbonic acid hydro-lyase	H+ + Bicarbonate <=> Water + CO2	['4.2.1.1']	['Carbohydrate metabolism', 'Calvin Benson Bassham and Associated Reactions', 'Carbon metabolism', 'Microbial metabolism in diverse environments']	-1000	1000	['2']	['( Tery_3849 )']
	Calvin Benson Bassham and Associated Reactions	CFIX_F16BA	Sedoheptulose 1,7-bisphosphate D-glyceraldehyde-3-phosphate-lyase	Sedoheptulose_1_7-bisphosphate <=> Dihydroxyacetone_phosphate + D-Erythrose4-phosphate	['4.1.2.13']	['Biosynthesis of amino acids', 'Biosynthesis of antibiotics', 'Biosynthesis of secondary metabolites', 'Carbohydrate metabolism', 'Calvin Benson Bassham and Associated Reactions', 'Carbon metabolism', 'Fructose and mannose metabolism', 'Glycolysis/Gluconeogenesis', 'Methane metabolism', 'Microbial metabolism in diverse environments', 'Pentose phosphate pathway']	-1000	1000	['2']	['( Tery_4099 )']
	Calvin Benson Bassham and Associated Reactions	CFIX_glpX	Sedoheptulose 1,7-bisphosphate 1-phosphohydrolase	Water + Sedoheptulose_1_7-bisphosphate -> Sedoheptulose7-phosphate + Inorganic Phosphate	['3.1.3.11 and 3.1.3.37']	['Biosynthesis of antibiotics', 'Biosynthesis of secondary metabolites', 'Carbohydrate metabolism', 'Calvin Benson Bassham and Associated Reactions', 'Carbon metabolism', 'Fructose and mannose metabolism', 'Glycolysis/Gluconeogenesis', 'Methane metabolism', 'Microbial metabolism in diverse environments', 'Pentose phosphate pathway']	0	1000	['2']	['( Tery_0948 )']
	Calvin Benson Bassham and Associated Reactions	CFIX_PEPCX	Orthophosphate:oxaloacetate carboxyl-lyase (phosphorylating)	Phosphoenolpyruvate + Bicarbonate -> Oxaloacetate + Inorganic Phosphate	['4.1.1.31']	['Carbohydrate metabolism', 'Calvin Benson Bassham and Associated Reactions', 'Carbon metabolism', 'Methane metabolism', 'Microbial metabolism in diverse environments', 'Pyruvate metabolism']	0	1000	['2']	['( Tery_0836 )']
	Calvin Benson Bassham and Associated Reactions	CFIX_R5PIA	D-Ribose-5-phosphate ketol-isomerase	ribose-5-phosphate <=> D-Ribulose5-phosphate	['5.3.1.6']	['Biosynthesis of antibiotics', 'Biosynthesis of secondary metabolites', 'Carbohydrate metabolism', 'Calvin Benson Bassham and Associated Reactions', 'Carbon metabolism', 'Microbial metabolism in diverse environments', 'Pentose phosphate pathway']	-1000	1000	['2']	['( Tery_2528 )']
	Calvin Benson Bassham and Associated Reactions	CFIX_rbcL	D-Ribulose 1,5-bisphosphate carboxy-lyase (dimerizing)	Water + D-Ribulose_1_5-bisphosphate + CO2 -> H+ + 3-Phosphoglycerate	['4.1.1.39']	['Biosynthesis of antibiotics', 'Carbohydrate metabolism', 'Calvin Benson Bassham and Associated Reactions', 'Carbon metabolism', 'Glyoxylate and dicarboxylate metabolism', 'Microbial metabolism in diverse environments']	0	1000	['2']	['(Tery_1574 ) and ( Tery_4410 or Tery_4408 ) and ( Tery_4410)']
	Calvin Benson Bassham and Associated Reactions	CFIX_RL3EPI	D-Ribulose-5-phosphate 3-epimerase	D-Ribulose5-phosphate <=> D-Xylulose5-phosphate	['5.1.3.1']	['Biosynthesis of antibiotics', 'Biosynthesis of secondary metabolites', 'Carbohydrate metabolism', 'Calvin Benson Bassham and Associated Reactions', 'Carbon metabolism', 'Microbial metabolism in diverse environments', 'Pentose and glucuronate interconversions', 'Pentose phosphate pathway']	-1000	1000	['2']	['( Tery_2606 )']
	Calvin Benson Bassham and Associated Reactions	CFIX_RuBisCo	ATP:D-ribulose-5-phosphate 1-phosphotransferase	ATP + D-Ribulose5-phosphate -> D-Ribulose_1_5-bisphosphate + H+ + ADP	['2.7.1.19']	['Carbohydrate metabolism', 'Calvin Benson Bassham and Associated Reactions', 'Carbon metabolism', 'Microbial metabolism in diverse environments']	0	1000	['1']	['( Tery_1845 or Tery_3654 )']
	Calvin Benson Bassham and Associated Reactions	CFIX_TAGSFE	Sedoheptulose-7-phosphate:D-glyceraldehyde-3-phosphate	Sedoheptulose7-phosphate + Glyceraldehyde3-phosphate <=> D-fructose-6-phosphate + D-Erythrose4-phosphate	['2.2.1.2']	['Biosynthesis of antibiotics', 'Biosynthesis of secondary metabolites', 'Carbohydrate metabolism', 'Calvin Benson Bassham and Associated Reactions', 'Carbon metabolism', 'Microbial metabolism in diverse environments', 'Pentose phosphate pathway']	-1000	1000	['1']	['( Tery_0283 or Tery_0519 or Tery_0683 )']
	Calvin Benson Bassham and Associated Reactions	CFIX_TK_FGXE	D-Fructose 6-phosphate:D-glyceraldehyde-3-phosphate glycolaldehyde	Glyceraldehyde3-phosphate + D-fructose-6-phosphate <=> D-Xylulose5-phosphate + D-Erythrose4-phosphate	['2.2.1.1']	['Biosynthesis of antibiotics', 'Biosynthesis of secondary metabolites', 'Carbohydrate metabolism', 'Calvin Benson Bassham and Associated Reactions', 'Carbon metabolism', 'Microbial metabolism in diverse environments', 'Pentose phosphate pathway']	-1000	1000	['2']	['( Tery_0721 or Tery_0450 )']
	Calvin Benson Bassham and Associated Reactions	CFIX_TKGSXR	Sedoheptulose-7-phosphate:D-glyceraldehyde-3-phosphate	Sedoheptulose7-phosphate + Glyceraldehyde3-phosphate <=> ribose-5-phosphate + D-Xylulose5-phosphate	['2.2.1.1']	['Biosynthesis of antibiotics', 'Biosynthesis of secondary metabolites', 'Carbohydrate metabolism', 'Calvin Benson Bassham and Associated Reactions', 'Carbon metabolism', 'Microbial metabolism in diverse environments', 'Pentose phosphate pathway']	-1000	1000	['2']	['( Tery_0721 or Tery_0450 )']
	Calvin Benson Bassham and Associated Reactions	GLX_RuBPCL	Ribulose-bisphosphate carboxylase	D-Ribulose_1_5-bisphosphate + Diatomic oxygen -> 3-Phosphoglycerate + 2-phosphoglycolate + H+	['4.1.1.39']	['Carbohydrate metabolism', 'Calvin Benson Bassham and Associated Reactions', 'Carbon metabolism', 'Glyoxylate and dicarboxylate metabolism', 'Microbial metabolism in diverse environments', 'Photorespiration']	0	1000	['2']	['( Tery_1574 ) and ( Tery_4410 or Tery_4408 ) and ( Tery_4410 )']
	Calvin Benson Bassham and Associated Reactions	GLY_FPAL	D-Fructose-1,6-bisphosphate D-glyceraldehyde-3-phosphate-lyase	D-fructose-1_6-bisphosphate <=> Glyceraldehyde3-phosphate + Dihydroxyacetone_phosphate	['4.1.2.13']	['Biosynthesis of amino acids', 'Biosynthesis of antibiotics', 'Biosynthesis of secondary metabolites', 'Carbohydrate metabolism', 'Calvin Benson Bassham and Associated Reactions', 'Carbon metabolism', 'Energy metabolism', 'Fructose and mannose metabolism', 'Glycolysis/Gluconeogenesis', 'Methane metabolism', 'Microbial metabolism in diverse environments', 'Pentose phosphate pathway']	-1000	1000	['2']	['( Tery_1687 or Tery_4099 )']
	Calvin Benson Bassham and Associated Reactions	GLY_G3PDH	D-Glyceraldehyde-3-phosphate:NAD+ oxidoreductase(phosphorylating)	H+ + NADH + 1_3-Bisphospho-D-glycerate -> Inorganic Phosphate + Glyceraldehyde3-phosphate + NAD+	['1.2.1.12|1.2.1.13|1.2.1.59']	['Protein metabolism', 'Biosynthesis of amino acids', 'Biosynthesis of antibiotics', 'Biosynthesis of secondary metabolites', 'Carbohydrate metabolism', 'Calvin Benson Bassham and Associated Reactions', 'Carbon metabolism', 'Fructose and mannose metabolism', 'Glycolysis/Gluconeogenesis', 'Methane metabolism', 'Microbial metabolism in diverse environments', 'Pentose phosphate pathway']	0	1000	['2']	['( Tery_2881 or Tery_3274 )']
	Calvin Benson Bassham and Associated Reactions	GLY_G3PDH_P	D-Glyceraldehyde-3-phosphate:NADP+ oxidoreductase(phosphorylating)	H+ + NADPH + 1_3-Bisphospho-D-glycerate -> Inorganic Phosphate + NADP+ + Glyceraldehyde3-phosphate	['|1.2.1.13|1.2.1.59|']	['Biosynthesis of amino acids', 'Biosynthesis of antibiotics', 'Biosynthesis of secondary metabolites', 'Carbohydrate metabolism', 'Calvin Benson Bassham and Associated Reactions', 'Carbon metabolism', 'Glycolysis/Gluconeogenesis', 'Microbial metabolism in diverse environments']	0	1000	['2']	['Tery_4030']
	Calvin Benson Bassham and Associated Reactions	GLY_pgk	ATP:3-phospho-D-glycerate 1-phosphotransferase	3-Phosphoglycerate + ATP <=> ADP + 1_3-Bisphospho-D-glycerate	['2.7.2.3']	['Protein metabolism', 'Biosynthesis of amino acids', 'Biosynthesis of antibiotics', 'Biosynthesis of secondary metabolites', 'Carbohydrate metabolism', 'Calvin Benson Bassham and Associated Reactions', 'Carbon metabolism', 'Glycolysis/Gluconeogenesis', 'Microbial metabolism in diverse environments']	-1000	1000	['2']	['( Tery_3376 )']
	Calvin Benson Bassham and Associated Reactions	GLY_tpiA	D-Glyceraldehyde-3-phosphate ketol-isomerase	Glyceraldehyde3-phosphate <=> Dihydroxyacetone_phosphate	['5.3.1.1']	['Protein metabolism', 'Biosynthesis of amino acids', 'Biosynthesis of antibiotics', 'Biosynthesis of secondary metabolites', 'Carbohydrate metabolism', 'Calvin Benson Bassham and Associated Reactions', 'Carbon metabolism', 'Fructose and mannose metabolism', 'Glycolysis/Gluconeogenesis', 'Inositol phosphate metabolism', 'Microbial metabolism in diverse environments']	-1000	1000	['2']	['( Tery_1380 )']
	Calvin Benson Bassham and Associated Reactions	CFIX_6PGLCL	6-Phospho-D-glucono-1,5-lactone lactonohydrolase	Water + 6-phospho-D-glucono-1-5-lactone -> 6-Phospho-D-gluconate + H+	['3.1.1.31']	['Biosynthesis of antibiotics', 'Biosynthesis of secondary metabolites', 'Carbohydrate metabolism', 'Calvin Benson Bassham and Associated Reactions', 'Carbon metabolism', 'Microbial metabolism in diverse environments', 'Pentose phosphate pathway', 'Glycogen degradation']	0	1000	['2']	['Tery_0535']
	Calvin Benson Bassham and Associated Reactions	CFIX_6PGOR	6-Phospho-D-gluconate:NADP+ 2-oxidoreductase (decarboxylating)	NADP+ + 6-Phospho-D-gluconate <=> CO2 + NADPH + D-Ribulose5-phosphate	['1.1.1.44']	['Biosynthesis of antibiotics', 'Biosynthesis of secondary metabolites', 'Carbohydrate metabolism', 'Calvin Benson Bassham and Associated Reactions', 'Carbon metabolism', 'Glutathione metabolism', 'Microbial metabolism in diverse environments', 'Pentose phosphate pathway', 'Glycogen degradation']	-1000	1000	['2']	['( Tery_1834 or Tery_2969 )']
	Calvin Benson Bassham and Associated Reactions	CFIX_G6P1DH	beta-D-Glucose-6-phosphate:NADP+ 1-oxoreductase	NADP+ + alpha-D-glucose-6-phosphate <=> H+ + 6-phospho-D-glucono-1-5-lactone + NADPH	['1.1.1.49']	['Biosynthesis of antibiotics', 'Biosynthesis of secondary metabolites', 'Carbohydrate metabolism', 'Calvin Benson Bassham and Associated Reactions', 'Carbon metabolism', 'Glutathione metabolism', 'Microbial metabolism in diverse environments', 'Pentose phosphate pathway', 'Glycogen degradation']	-1000	1000	['2']	['Tery_0684']
	Calvin Benson Bassham and Associated Reactions	TCA_FSPQ9	Plastoquinone reduction	FAD + Succinate -> Fumarate + FADH2	['1.3.5.1']	['2-Oxocarboxylic acid metabolism', 'Biosynthesis of antibiotics', 'Biosynthesis of secondary metabolites', 'Butanoate metabolism', 'Carbohydrate metabolism', 'Calvin Benson Bassham and Associated Reactions', 'Citrate cycle', 'Microbial metabolism in diverse environments', 'Oxidative phosphorylation']	0	1000	['1']	['( Tery_0453 or Tery_2474 or Tery_3726 )']
	Citrate cycle	GLX_mdh	Malate Dehydrogenase	L-Malate + NAD+ -> NADH + Oxaloacetate + H+	['1.1.1.37']	['Carbohydrate metabolism', 'Carbon metabolism', 'Citrate cycle', 'Glyoxylate and dicarboxylate metabolism', 'Pyruvate metabolism', 'Two-component system']	0	1000	['1']	['']
	Citrate cycle	TCA_DHLIPODH	pyruvate:thiamin diphosphate acetaldehydetransferase	Pyruvate + Coenzyme_A + NAD+ -> CO2 + AcCoA + NADH	['1.2.4.1']	['2-Oxocarboxylic acid metabolism', 'Biosynthesis of antibiotics', 'Biosynthesis of secondary metabolites', 'Carbohydrate metabolism', 'Carbon metabolism', 'Citrate cycle', 'Glycolysis/Gluconeogenesis', 'Microbial metabolism in diverse environments', 'Pyruvate metabolism']	0	1000	['2']	['Tery_5066']
	Citrate cycle	TCA_FSPQ9	Plastoquinone reduction	FAD + Succinate -> Fumarate + FADH2	['1.3.5.1']	['2-Oxocarboxylic acid metabolism', 'Biosynthesis of antibiotics', 'Biosynthesis of secondary metabolites', 'Butanoate metabolism', 'Carbohydrate metabolism', 'Calvin Benson Bassham and Associated Reactions', 'Citrate cycle', 'Microbial metabolism in diverse environments', 'Oxidative phosphorylation']	0	1000	['1']	['( Tery_0453 or Tery_2474 or Tery_3726 )']
	Citrate cycle	TCA_fumC	(S)-Malate hydro-lyase	Water + Fumarate <=> L-Malate	['4.2.1.2']	['2-Oxocarboxylic acid metabolism', 'Biosynthesis of antibiotics', 'Biosynthesis of secondary metabolites', 'Carbohydrate metabolism', 'Carbon metabolism', 'Citrate cycle', 'Microbial metabolism in diverse environments', 'Pyruvate metabolism']	-1000	1000	['2']	['( Tery_1328 )']
	Citrate cycle	TCA_ICDH	Isocitrate dehydrogenase	NADP+ + Isocitrate -> 2-Oxoglutarate + CO2 + NADPH	['1.1.1.42']	['2-Oxocarboxylic acid metabolism', 'Biosynthesis of amino acids', 'Biosynthesis of antibiotics', 'Biosynthesis of secondary metabolites', 'Carbohydrate metabolism', 'Carbon metabolism', 'Citrate cycle', 'Glutathione metabolism', 'Microbial metabolism in diverse environments']	0	1000	['2']	['Tery_0071']
	Citrate cycle	TCA_icit	bifunctional aconitate hydratase 2/2-methylisocitrate dehydratase	Citrate <=> Isocitrate	['4.2.1.3']	['2-Oxocarboxylic acid metabolism', 'Protein metabolism', 'Biosynthesis of amino acids', 'Biosynthesis of antibiotics', 'Biosynthesis of secondary metabolites', 'Carbohydrate metabolism', 'Carbon metabolism', 'Citrate cycle', 'Glyoxylate and dicarboxylate metabolism', 'Microbial metabolism in diverse environments', 'Propanoate metabolism']	-1000	1000	['2']	['Tery_0664']
	Citrate cycle	TCA_oaacit	Citrate oxaloacetate-lyase ((pro-3S)-CH2COO- -> acetyl-CoA)	Water + AcCoA + Oxaloacetate -> H+ + Citrate + Coenzyme_A	['2.3.3.1']	['2-Oxocarboxylic acid metabolism', 'Biosynthesis of amino acids', 'Biosynthesis of antibiotics', 'Biosynthesis of secondary metabolites', 'Carbohydrate metabolism', 'Carbon metabolism', 'Citrate cycle', 'Glyoxylate and dicarboxylate metabolism', 'Microbial metabolism in diverse environments']	0	1000	['2']	['Tery_1580']
	Citrate cycle	TCA_Oro	(S)-Dihydroorotate:oxygen oxidoreductase	Fumarate + S-Dihydroorotate -> Orotate + Succinate	['1.3.98.1']	['Carbohydrate metabolism', 'Citrate cycle', 'Nucleotide metabolism', 'Pyrimidine metabolism']	0	1000	['2']	['Tery_2007']
	Citrate cycle	TCA_SSAOR	Succinate-semialdehyde:NAD+ oxidoreductase	Water + 4-Oxobutanoate + NADP+ -> Succinate + NADPH + H+	['1.2.1.16|1.2.1.24']	['Alanine metabolism', 'Protein metabolism', 'Aspartate metabolism', 'Butanoate metabolism', 'Carbohydrate metabolism', 'Citrate cycle', 'Glutamate and glutamine metabolism', 'Lysine degradation', 'Microbial metabolism in diverse environments', 'Nicotinate and nicotinamide metabolism', 'Tyrosine metabolism']	0	1000	['2']	['( Tery_1926 )']
	Citrate cycle	TCA_succoa	Succinate:CoA ligase (ADP-forming)	ATP + Succinate + Coenzyme_A <=> Inorganic Phosphate + ADP + Succinyl-CoA	['6.2.1.5']	['Biosynthesis of antibiotics', 'Biosynthesis of secondary metabolites', 'C5-Branched dibasic acid metabolism', 'Carbohydrate metabolism', 'Carbon metabolism', 'Citrate cycle', 'Microbial metabolism in diverse environments', 'Propanoate metabolism']	-1000	1000	['2']	['( Tery_2750 ) and ( Tery_2751 )']
	Cyanophycin synthesis	AA_CY1	Cyanophycinase: Initiation	L-Arginine + L-Aspartate + ATP -> L-Asp-4-L-Arg + Inorganic Phosphate + ADP	['3.4.15.6']	['Protein metabolism', 'Carbon metabolism', 'Nitrogen metabolism', 'Cyanophycin synthesis']	0	1000	['2']	['Tery_1964']
	Fatty acid synthesis	CARB_EMMADH	erythro-methylmalate dehydrogenase	2R_3S-3-methylmalate + NAD+ -> NADH + CO2 + 2-Oxobutyrate	['1.1.1.85']	['Protein metabolism', 'Biosynthesis of amino acids', 'Biosynthesis of secondary metabolites', 'Carbohydrate metabolism', 'Leucine and isoleucine metabolism', 'Valine']	0	1000	['2']	['( Tery_4403 )']
	Fatty acid synthesis	FA_2EDD	(3R)-3-Hydroxybutanoyl-[acyl-carrier-protein] hydro-lyase	D-3-Hydroxydodecanoyl-acp -> Water + 2E-Dodecenoyl-acp	['|2.3.1.85|2.3.1.86|4.2.1.58|4.2.1.60|4.2.1.61|']	['Biosynthesis of antibiotics', 'Biosynthesis of unsaturated fatty acids', 'Biotin metabolism', 'Fatty acid metabolism', 'Lipid metabolism', 'Fatty acid synthesis']	0	1000	['1']	['']
	Fatty acid synthesis	FA_2HDACP	(3R)-3-Hydroxypalmitoyl-[acyl-carrier-protein] hydro-lyase	R-3-hydroxypalmitoyl-acyl-carrierprotein -> Water + 2E-Hexadecenoyl-acp	['|2.3.1.85|2.3.1.86|4.2.1.61|']	['Biosynthesis of antibiotics', 'Biosynthesis of unsaturated fatty acids', 'Biotin metabolism', 'Fatty acid metabolism', 'Lipid metabolism', 'Fatty acid synthesis']	0	1000	['1']	['']
	Fatty acid synthesis	FA_3HXC18	3-Hydroxyoctodecanoyl-ACP:NADP+ oxidoreductase	3-Oxooctodecanoyl-ACP + H+ + NADPH <=> NADP+ + 3-Hydroxyoctodecanoyl-ACP	['1.1.1.0']	['Biosynthesis of antibiotics', 'Biosynthesis of unsaturated fatty acids', 'Biotin metabolism', 'Fatty acid metabolism', 'Lipid metabolism', 'Fatty acid synthesis']	-1000	1000	['1']	['']
	Fatty acid synthesis	FA_3HXHD	(3R)-3-hydroxy-cis-delta9-hexadecenoyl: 3-ketoacyl-ACP reductase, 3-oxoacyl-ACP reductase	3-oxo-cis-delta9-hexadecenoyl-ACP + H+ + NADPH -> NADP+ + (3R)-3-hydroxy-cis-delta9-hexadecenoyl-ACP	['1.1.1.100']	['Biosynthesis of antibiotics', 'Biosynthesis of unsaturated fatty acids', 'Biotin metabolism', 'Fatty acid metabolism', 'Lipid metabolism', 'Fatty acid synthesis']	0	1000	['2']	['( Tery_3758 )']
	Fatty acid synthesis	FA_3HXTD	beta-ketoacyl synthase	H+ + NADPH + 3-oxo-cis-delta7-tetradecenoyl-ACP -> NADP+ + (3R)-3-hydroxy-cis-delta7-tetradecenoyl-ACP	['1.1.1.100']	['Biosynthesis of antibiotics', 'Biosynthesis of unsaturated fatty acids', 'Biotin metabolism', 'Fatty acid metabolism', 'Lipid metabolism', 'Fatty acid synthesis']	0	1000	['2']	['( Tery_3758 )']
	Fatty acid synthesis	FA_3OC14	(3R)-3-Hydroxytetradecanoyl-[acyl-carrier-protein]:NADP+	H+ + 3-oxotetradecanoyl-acp + NADPH -> NADP+ + HMA	['|1.1.1.100|2.3.1.85|2.3.1.86|']	['Biosynthesis of antibiotics', 'Biosynthesis of unsaturated fatty acids', 'Biotin metabolism', 'Fatty acid metabolism', 'Lipid metabolism', 'Fatty acid synthesis']	0	1000	['1']	['']
	Fatty acid synthesis	FA_3OC14_A	dodecanoyl-[acyl-carrier-protein]:malonyl-[acyl-carrier-protein]	Dodecanoyl-ACP + H+ + Malonyl-acyl-carrierprotein -> CO2 + 3-oxotetradecanoyl-acp + ACP	['( 2.3.1.41 and 2.3.1.179 or 2.3.1.41 and 2.3.1.180 )']	['Biosynthesis of antibiotics', 'Biosynthesis of unsaturated fatty acids', 'Biotin metabolism', 'Lipid metabolism', 'Lysine biosynthesis', 'Fatty acid synthesis']	0	1000	['2']	['( Tery_0451 ) and ( Tery_1817 )']
	Fatty acid synthesis	FA_3OD	(3R)-3-Hydroxydecanoyl-[acyl-carrier-protein]:NADP+ oxidoreductase	H+ + 3-oxodecanoyl-acp + NADPH -> NADP+ + R-3-Hydroxydecanoyl-acyl-carrier_protein	['|1.1.1.100|2.3.1.85|2.3.1.86|']	['Biosynthesis of antibiotics', 'Biosynthesis of unsaturated fatty acids', 'Biotin metabolism', 'Fatty acid metabolism', 'Lipid metabolism', 'Fatty acid synthesis']	0	1000	['1']	['']
	Fatty acid synthesis	FA_3OD_A	Octanoyl-[acyl-carrier protein]:malonyl-[acyl-carrier-protein]	H+ + Octanoyl-ACP + Malonyl-acyl-carrierprotein -> CO2 + 3-oxodecanoyl-acp + ACP	['( 2.3.1.41 and 2.3.1.179 or 2.3.1.41 and 2.3.1.180 )']	['Biosynthesis of antibiotics', 'Biosynthesis of unsaturated fatty acids', 'Biotin metabolism', 'Fatty acid metabolism', 'Lipid metabolism', 'Fatty acid synthesis']	0	1000	['2']	['( Tery_0451 ) and ( Tery_1817 )']
	Fatty acid synthesis	FA_3ODD	(3R)-3-Hydroxydodecanoyl-[acyl-carrier-protein]:NADP+ oxidoreductase	H+ + 3-oxododecanoyl-acp + NADPH -> NADP+ + D-3-Hydroxydodecanoyl-acp	['|1.1.1.100|2.3.1.85|2.3.1.86|']	['Biosynthesis of antibiotics', 'Biosynthesis of unsaturated fatty acids', 'Biotin metabolism', 'Fatty acid metabolism', 'Lipid metabolism', 'Fatty acid synthesis']	0	1000	['1']	['']
	Fatty acid synthesis	FA_3ODD_A	Decanoyl-[acyl-carrier protein]:malonyl-[acyl-carrier-protein]	H+ + Decanoyl-ACP + Malonyl-acyl-carrierprotein -> CO2 + 3-oxododecanoyl-acp + ACP	['( 2.3.1.41 and 2.3.1.179 or 2.3.1.41 and 2.3.1.180 )']	['Biosynthesis of antibiotics', 'Biosynthesis of unsaturated fatty acids', 'Biotin metabolism', 'Fatty acid metabolism', 'Lipid metabolism', 'Fatty acid synthesis']	0	1000	['2']	['( Tery_0451 ) and ( Tery_1817 )']
	Fatty acid synthesis	FA_3OHD	3-oxo-cis-delta9-hexadecanoyl: beta-ketoacyl synthase	H+ + Malonyl-acyl-carrierprotein + Tetradecenoyl-ACP -> CO2 + 3-oxo-cis-delta9-hexadecenoyl-ACP + ACP	['( 2.3.1.41 and 2.3.1.179 or 2.3.1.41 and 2.3.1.180 )']	['Biosynthesis of antibiotics', 'Biosynthesis of unsaturated fatty acids', 'Biotin metabolism', 'Fatty acid metabolism', 'Lipid metabolism', 'Fatty acid synthesis']	0	1000	['2']	['( Tery_0451 ) and ( Tery_1817 )']
	Fatty acid synthesis	FA_3OHEXD	(3R)-3-Hydroxypalmitoyl-[acyl-carrier-protein]:NADP+ oxidoreductase	H+ + NADPH + 3-oxohexadecanoyl-acp -> NADP+ + R-3-hydroxypalmitoyl-acyl-carrierprotein	['|1.1.1.100|2.3.1.85|2.3.1.86|']	['Biosynthesis of antibiotics', 'Biosynthesis of unsaturated fatty acids', 'Biotin metabolism', 'Fatty acid metabolism', 'Lipid metabolism', 'Fatty acid synthesis']	0	1000	['1']	['']
	Fatty acid synthesis	FA_3OHEXD_A	Tetradecanoyl-[acyl-carrier protein]:malonyl-[acyl-carrier-protein]	H+ + Malonyl-acyl-carrierprotein + Myristoyl-ACP -> CO2 + 3-oxohexadecanoyl-acp + ACP	['( 2.3.1.41 and 2.3.1.179 or 2.3.1.41 and 2.3.1.180 )']	['Biosynthesis of antibiotics', 'Biosynthesis of unsaturated fatty acids', 'Biotin metabolism', 'Fatty acid metabolism', 'Lipid metabolism', 'Fatty acid synthesis']	0	1000	['2']	['( Tery_0451 ) and ( Tery_1817 )']
	Fatty acid synthesis	FA_3OO	(3R)-3-Hydroxyoctanoyl-[acyl-carrier-protein]:NADP+ oxidoreductase	3-oxooctanoyl-acp + H+ + NADPH -> NADP+ + R-3-Hydroxyoctanoyl-acyl-carrier_protein	['|1.1.1.100|2.3.1.85|2.3.1.86|']	['Biosynthesis of antibiotics', 'Biosynthesis of unsaturated fatty acids', 'Biotin metabolism', 'Fatty acid metabolism', 'Lipid metabolism', 'Fatty acid synthesis']	0	1000	['1']	['']
	Fatty acid synthesis	FA_3OO_A	hexanoyl-[acyl-carrier protein]:malonyl-[acyl-carrier-protein]	H+ + Hexanoyl-ACP + Malonyl-acyl-carrierprotein -> CO2 + 3-oxooctanoyl-acp + ACP	['( 2.3.1.41 and 2.3.1.179 or 2.3.1.41 and 2.3.1.180 )']	['Biosynthesis of antibiotics', 'Biosynthesis of unsaturated fatty acids', 'Biotin metabolism', 'Fatty acid metabolism', 'Lipid metabolism', 'Fatty acid synthesis']	0	1000	['2']	['( Tery_0451 ) and ( Tery_1817 )']
	Fatty acid synthesis	FA_3OTD	beta-ketoacyl synthase	2E-Dodecenoyl-acp + H+ + Malonyl-acyl-carrierprotein -> CO2 + 3-oxo-cis-delta7-tetradecenoyl-ACP + ACP	['( 2.3.1.41 and 2.3.1.179 or 2.3.1.41 and 2.3.1.180 )']	['Biosynthesis of antibiotics', 'Biosynthesis of unsaturated fatty acids', 'Biotin metabolism', 'Fatty acid metabolism', 'Lipid metabolism', 'Fatty acid synthesis']	0	1000	['2']	['( Tery_0451 ) and ( Tery_1817 )']
	Fatty acid synthesis	FA_3OXOHEX	(3R)-3-Hydroxyhexanoyl-[acyl-carrier-protein]:NADP+ oxidoreductase	H+ + 3-Oxohexanoyl-acp + NADPH -> NADP+ + D-3-Hydroxyhexanoyl-acp	['( 2.3.1.41 and 2.3.1.179 or 2.3.1.41 and 2.3.1.180 )']	['Biosynthesis of antibiotics', 'Biosynthesis of unsaturated fatty acids', 'Biotin metabolism', 'Fatty acid metabolism', 'Lipid metabolism', 'Fatty acid synthesis']	0	1000	['2']	['( Tery_0451 ) and ( Tery_1817 )']
	Fatty acid synthesis	FA_3OXOHEX_A	butyryl-[acyl-carrier protein]:malonyl-[acyl-carrier-protein]	H+ + Butyryl-ACP + Malonyl-acyl-carrierprotein -> CO2 + 3-Oxohexanoyl-acp + ACP	['( 2.3.1.41 and 2.3.1.179 or 2.3.1.41 and 2.3.1.180 )']	['Biosynthesis of antibiotics', 'Biosynthesis of unsaturated fatty acids', 'Biotin metabolism', 'Fatty acid metabolism', 'Lipid metabolism', 'Fatty acid synthesis']	0	1000	['2']	['( Tery_0451 ) and ( Tery_1817 )']
	Fatty acid synthesis	FA_AC	acetyl-CoA:[acyl-carrier-protein] S-acetyltransferase	ACP + AcCoA -> Coenzyme_A + Acetyl-ACP	['( 2.3.1.41 and 2.3.1.179 or 2.3.1.41 and 2.3.1.180 )']	['Biosynthesis of antibiotics', 'Biosynthesis of unsaturated fatty acids', 'Biotin metabolism', 'Fatty acid metabolism', 'Lipid metabolism', 'Fatty acid synthesis']	0	1000	['2']	['( Tery_0451 ) and ( Tery_1817 )']
	Fatty acid synthesis	FA_ACAC	(3R)-3-Hydroxybutanoyl-[acyl-carrier protein]:NADP+ oxidoreductase	Acetoacetyl-ACP + H+ + NADPH -> NADP+ + R-3-Hydroxybutanoyl-acyl-carrier_protein	['( 2.3.1.41 and 2.3.1.179 or 2.3.1.41 and 2.3.1.180 )']	['Biosynthesis of antibiotics', 'Biosynthesis of unsaturated fatty acids', 'Biotin metabolism', 'Fatty acid metabolism', 'Lipid metabolism', 'Fatty acid synthesis']	0	1000	['2']	['( Tery_0451 ) and ( Tery_1817 )']
	Fatty acid synthesis	FA_ACAC_A	Acyl-[acyl-carrier-protein]:malonyl-[acyl-carrier-protein]	H+ + Acetyl-ACP + Malonyl-acyl-carrierprotein -> CO2 + Acetoacetyl-ACP + ACP	['( 2.3.1.41 and 2.3.1.179 or 2.3.1.41 and 2.3.1.180 )']	['Biosynthesis of antibiotics', 'Biosynthesis of unsaturated fatty acids', 'Biotin metabolism', 'Fatty acid metabolism', 'Lipid metabolism', 'Fatty acid synthesis']	0	1000	['2']	['( Tery_0451 ) and ( Tery_1817 )']
	Fatty acid synthesis	FA_ACSER	serine O-acetyltransferase	L-Serine + AcCoA <=> Coenzyme_A + O-Acetyl-L-serine	['2.3.1.30']	['Biosynthesis of antibiotics', 'Biosynthesis of unsaturated fatty acids', 'Biotin metabolism', 'Fatty acid metabolism', 'Lipid metabolism', 'Fatty acid synthesis']	-1000	1000	['2']	['( Tery_3017 or Tery_4132 )']
	Fatty acid synthesis	FA_BUT2E	(3R)-3-Hydroxybutanoyl-[acyl-carrier-protein] hydro-lyase	R-3-Hydroxybutanoyl-acyl-carrier_protein -> Water + But-2-enoyl-acyl-carrier_protein	['4.2.1.58']	['Biosynthesis of antibiotics', 'Biosynthesis of unsaturated fatty acids', 'Biotin metabolism', 'Fatty acid metabolism', 'Lipid metabolism', 'Fatty acid synthesis']	0	1000	['1']	['']
	Fatty acid synthesis	FA_C141	(3R)-3-Hydroxypalmitoyl-[acyl-carrier-protein] hydro-lyase	HMA <=> Water + 2E-Tetradecenoyl-acp	['( 2.3.1.41 and 2.3.1.179 or 2.3.1.41 and 2.3.1.180 )']	['Biosynthesis of antibiotics', 'Biosynthesis of unsaturated fatty acids', 'Biotin metabolism', 'Fatty acid metabolism', 'Lipid metabolism', 'Fatty acid synthesis']	-1000	1000	['2']	['( Tery_0451 ) and ( Tery_1817 )']
	Fatty acid synthesis	FA_CTD	(3R)-3-hydroxy-cis-delta7-tetradecenoyl: hydro-lyase	(3R)-3-hydroxy-cis-delta7-tetradecenoyl-ACP -> Water + trans-delta3-cis-delta7-tetradecenoyl-ACP	['4.2.1.59']	['Biosynthesis of antibiotics', 'Biosynthesis of unsaturated fatty acids', 'Biotin metabolism', 'Fatty acid metabolism', 'Lipid metabolism', 'Fatty acid synthesis']	0	1000	['2']	['( Tery_3319 )']
	Fatty acid synthesis	FA_DECE	(3R)-3-Hydroxybutanoyl-[acyl-carrier-protein] hydro-lyase	R-3-Hydroxydecanoyl-acyl-carrier_protein -> Water + 2E-Decenoyl-acp	['( 2.3.1.41 and 2.3.1.179 or 2.3.1.41 and 2.3.1.180 )']	['Biosynthesis of antibiotics', 'Biosynthesis of unsaturated fatty acids', 'Biotin metabolism', 'Fatty acid metabolism', 'Lipid metabolism', 'Fatty acid synthesis']	0	1000	['2']	['( Tery_0451 ) and ( Tery_1817 )']
	Fatty acid synthesis	FA_DSLIN	Omega 3 Fatty Acid Desaturase	H+ + Octadecynoyl_ACP + NADPH + Diatomic oxygen -> NADP+ + Linoleoyl_acp + Water	['1.14.19.33']	['Biosynthesis of antibiotics', 'Biosynthesis of unsaturated fatty acids', 'Biotin metabolism', 'Fatty acid metabolism', 'Lipid metabolism', 'Fatty acid synthesis']	0	1000	['1']	['( Tery_4432 )']
	Fatty acid synthesis	FA_DSOCDCY	Omega 6 Fatty Acid Desaturase	H+ + octadecenoyl_acp + NADPH + Diatomic oxygen -> NADP+ + Octadecynoyl_ACP + Water	['1.14.19.-']	['Biosynthesis of antibiotics', 'Biosynthesis of unsaturated fatty acids', 'Biotin metabolism', 'Fatty acid metabolism', 'Lipid metabolism', 'Fatty acid synthesis']	0	1000	['2']	['( Tery_0142 )']
	Fatty acid synthesis	FA_DSSA	Stearoyl ACP desaturase	H+ + NADPH + Octodecanoyl-ACP + Diatomic oxygen -> NADP+ + octadecenoyl_acp + Water	['1.14.19.1']	['Biosynthesis of antibiotics', 'Biosynthesis of unsaturated fatty acids', 'Biotin metabolism', 'Fatty acid metabolism', 'Lipid metabolism', 'Fatty acid synthesis']	0	1000	['2']	['( Tery_1437 )']
	Fatty acid synthesis	FA_EACP_160	Hexadecanoyl-[acyl-carrier protein]:malonyl-CoA	NADH + H+ + 2E-Hexadecenoyl-acp -> hexadecanoyl-acp + NAD+	['1.3.1.9']	['Biosynthesis of antibiotics', 'Biosynthesis of unsaturated fatty acids', 'Biotin metabolism', 'Fatty acid metabolism', 'Lipid metabolism', 'Fatty acid synthesis']	0	1000	['2']	['( Tery_2024 )']
	Fatty acid synthesis	FA_EACP_but	Butyryl-[acyl-carrier protein]:malonyl-CoA	H+ + But-2-enoyl-acyl-carrier_protein + NADPH -> NADP+ + Butyryl-ACP	['1.3.1.9']	['Biosynthesis of antibiotics', 'Biosynthesis of unsaturated fatty acids', 'Biotin metabolism', 'Lipid metabolism', 'Fatty acid synthesis']	0	1000	['2']	['( Tery_2024 )']
	Fatty acid synthesis	FA_EACP_d	Decanoyl-[acyl-carrier protein]:malonyl-CoA	NADH + H+ + 2E-Decenoyl-acp -> Decanoyl-ACP + NAD+	['1.3.1.9']	['Biosynthesis of antibiotics', 'Biosynthesis of unsaturated fatty acids', 'Biotin metabolism', 'Fatty acid metabolism', 'Lipid metabolism', 'Fatty acid synthesis']	0	1000	['2']	['( Tery_2024 )']
	Fatty acid synthesis	FA_EACP_dd	Dodecanoyl-[acyl-carrier protein]:malonyl-CoA	2E-Dodecenoyl-acp + H+ + NADH -> Dodecanoyl-ACP + NAD+	['1.3.1.9']	['Biosynthesis of antibiotics', 'Biosynthesis of unsaturated fatty acids', 'Biotin metabolism', 'Fatty acid metabolism', 'Lipid metabolism', 'Fatty acid synthesis']	0	1000	['2']	['( Tery_2024 )']
	Fatty acid synthesis	FA_EACP_h	Hexanoyl-[acyl-carrier protein]:malonyl-CoA	NADH + H+ + 2E-Hexenoyl-acp -> Hexanoyl-ACP + NAD+	['1.3.1.9']	['Biosynthesis of antibiotics', 'Biosynthesis of unsaturated fatty acids', 'Biotin metabolism', 'Fatty acid metabolism', 'Lipid metabolism', 'Fatty acid synthesis']	0	1000	['2']	['( Tery_2024 )']
	Fatty acid synthesis	FA_EACP_myr	Tetradecanoyl-[acyl-carrier protein]:malonyl-CoA	NADH + H+ + 2E-Tetradecenoyl-acp -> NAD+ + Myristoyl-ACP	['1.3.1.9']	['Biosynthesis of antibiotics', 'Biosynthesis of unsaturated fatty acids', 'Biotin metabolism', 'Fatty acid metabolism', 'Lipid metabolism', 'Fatty acid synthesis']	0	1000	['2']	['( Tery_2024 )']
	Fatty acid synthesis	FA_EACP_o	Octanoyl-[acyl-carrier protein]:malonyl-CoA	NADH + 2E-Octenoyl-acp + H+ -> NAD+ + Octanoyl-ACP	['1.3.1.9']	['Biosynthesis of antibiotics', 'Biosynthesis of unsaturated fatty acids', 'Biotin metabolism', 'Fatty acid metabolism', 'Lipid metabolism', 'Fatty acid synthesis']	0	1000	['2']	['( Tery_2024 )']
	Fatty acid synthesis	FA_HDACP	palmitoleoyl-acp: enoyl-acp reductase	NADH + H+ + trans-delta3-cis-delta9-hexadecenoyl-ACP -> Hexadecenoyl-ACP + NAD+	['1.3.1.9']	['Biosynthesis of antibiotics', 'Biosynthesis of unsaturated fatty acids', 'Biotin metabolism', 'Fatty acid metabolism', 'Lipid metabolism', 'Fatty acid synthesis']	0	1000	['2']	['( Tery_2024 )']
	Fatty acid synthesis	FA_HEXE	(3R)-3-Hydroxybutanoyl-[acyl-carrier-protein] hydro-lyase	D-3-Hydroxyhexanoyl-acp <=> Water + 2E-Hexenoyl-acp	['( 2.3.1.41 and 2.3.1.179 or 2.3.1.41 and 2.3.1.180 )']	['Biosynthesis of antibiotics', 'Biosynthesis of unsaturated fatty acids', 'Biotin metabolism', 'Fatty acid metabolism', 'Lipid metabolism', 'Fatty acid synthesis']	-1000	1000	['2']	['( Tery_0451 ) and ( Tery_1817 )']
	Fatty acid synthesis	FA_OCT	(3R)-3-Hydroxybutanoyl-[acyl-carrier-protein] hydro-lyase	R-3-Hydroxyoctanoyl-acyl-carrier_protein -> Water + 2E-Octenoyl-acp	['( 2.3.1.41 and 2.3.1.179 or 2.3.1.41 and 2.3.1.180 )']	['Biosynthesis of antibiotics', 'Biosynthesis of unsaturated fatty acids', 'Biotin metabolism', 'Fatty acid metabolism', 'Lipid metabolism', 'Fatty acid synthesis']	0	1000	['2']	['( Tery_0451 ) and ( Tery_1817 )']
	Fatty acid synthesis	FA_OD	trans-Octodec-2-enoyl-ACP:NAD+ oxidoreductase (A-specific)	NADH + H+ + trans-Octodec-2-enoyl-ACP -> NAD+ + Octodecanoyl-ACP	['1.3.1.0']	['Biosynthesis of antibiotics', 'Biosynthesis of unsaturated fatty acids', 'Biotin metabolism', 'Fatty acid metabolism', 'Lipid metabolism', 'Fatty acid synthesis']	0	1000	['1']	['']
	Fatty acid synthesis	FA_PAL	hexadecanoyl-ACP:[acyl-carrier-protein] transferase	hexadecanoyl-acp + Coenzyme_A <=> Palmitoyl-CoA + ACP	['2.3.1.15']	['Biosynthesis of antibiotics', 'Biosynthesis of unsaturated fatty acids', 'Biotin metabolism', 'Fatty acid metabolism', 'Lipid metabolism', 'Fatty acid synthesis']	-1000	1000	['2']	['( Tery_1816 )']
	Fatty acid synthesis	FA_STR	stearyl-ACP:[acyl-carrier-protein] transferase	Coenzyme_A + Octodecanoyl-ACP <=> strcoa + ACP	['2.3.1.3']	['Biosynthesis of antibiotics', 'Biosynthesis of unsaturated fatty acids', 'Biotin metabolism', 'Fatty acid metabolism', 'Lipid metabolism', 'Fatty acid synthesis']	-1000	1000	['1']	['']
	Fatty acid synthesis	FA_TCHD	trans-delta3-cis-delta9-hexadecenoyl: enoyl-acp reductase	(3R)-3-hydroxy-cis-delta9-hexadecenoyl-ACP -> Water + trans-delta3-cis-delta9-hexadecenoyl-ACP	['4.2.1.59']	['Biosynthesis of antibiotics', 'Biosynthesis of unsaturated fatty acids', 'Biotin metabolism', 'Fatty acid metabolism', 'Lipid metabolism', 'Fatty acid synthesis']	0	1000	['2']	['( Tery_3319 )']
	Fatty acid synthesis	FA_TD	cis-delta7-tetradecenoyl: enoyl-acp reductase	NADH + H+ + trans-delta3-cis-delta7-tetradecenoyl-ACP -> NAD+ + Tetradecenoyl-ACP	['1.3.1.9']	['Biosynthesis of antibiotics', 'Biosynthesis of unsaturated fatty acids', 'Biotin metabolism', 'Fatty acid metabolism', 'Lipid metabolism', 'Fatty acid synthesis']	0	1000	['2']	['Tery_2024']
	Fatty acid synthesis	FA_acmalcoa	Acetyl-CoA:carbon-dioxide ligase (ADP-forming)	Bicarbonate + AcCoA + ATP -> H+ + Inorganic Phosphate + Malonyl-CoA + ADP	['6.4.1.2']	['Biosynthesis of antibiotics', 'Biosynthesis of unsaturated fatty acids', 'Biotin metabolism', 'Fatty acid metabolism', 'Lipid metabolism', 'Fatty acid synthesis']	0	1000	['2']	['( Tery_0968 ) and ( Tery_2684 or Tery_3707 )']
	Glutamate and glutamine metabolism	GLN_carB	L-Glutamine amidohydrolase	Water + L-Glutamine -> Ammonium + L-Glutamate	['3.5.1.2']	['Alanine metabolism', 'Protein metabolism', 'Aspartate metabolism', 'D-Glutamine and D-glutamate metabolism', 'Glutamate and glutamine metabolism', 'Lysine biosynthesis', 'Nitrogen metabolism']	0	1000	['2']	['( Tery_3991 )']
	Glutamate and glutamine metabolism	GLN_nadE	Deamido-NAD+:L-glutamine amido-ligase (AMP-forming)	Water + Deamido-NAD + L-Glutamine + ATP -> AMP + Inorganic Diphosphate + L-Glutamate + H+ + NAD+	['6.3.5.11']	['Alanine metabolism', 'Aspartate metabolism', 'D-Glutamine and D-glutamate metabolism', 'Glutamate and glutamine metabolism', 'Microbial metabolism in diverse environments', 'Pigment metabolism', 'Porphyrin and chlorophyll metabolism']	0	1000	['2']	['( Tery_0517 )']
	Glutamate and glutamine metabolism	GLU_argJ	Acetyl-CoA:L-glutamate N-acetyltransferase	L-Glutamate + AcCoA -> H+ + Coenzyme_A + N-Acetyl-L-glutamate	['2.3.1.1']	['2-Oxocarboxylic acid metabolism', 'Alanine metabolism', 'Protein metabolism', 'Aspartate metabolism', 'Biosynthesis of amino acids', 'Biosynthesis of antibiotics', 'Biosynthesis of secondary metabolites', 'D-Glutamine and D-glutamate metabolism', 'Glutamate and glutamine metabolism', 'Lysine biosynthesis']	0	1000	['2']	['( Tery_0043 )']
	Glutamate and glutamine metabolism	N_GLUDH	L-Glutamate:NADP+ oxidoreductase (deaminating)	Water + NADP+ + L-Glutamate <=> H+ + 2-Oxoglutarate + Ammonium + NADPH	['1.4.1.4']	['Alanine metabolism', 'Protein metabolism', 'Aspartate metabolism', 'Glutamate and glutamine metabolism', 'Lysine biosynthesis', 'Nitrogen metabolism']	-1000	1000	['2']	['Tery_4311']
	Glutamate and glutamine metabolism	NUC_ADNSUC	IMP:L-aspartate ligase (GDP-forming)	GTP + IMP + L-Aspartate -> GDP + Inorganic Phosphate + Adenylosuccinate + H+	['6.3.4.4']	['Alanine metabolism', 'Protein metabolism', 'Aspartate metabolism', 'Glutamate and glutamine metabolism', 'Nucleotide metabolism', 'Purine metabolism']	0	1000	['2']	['Tery_3282']
	Glutamate and glutamine metabolism	NUC_ADNSUCCL2	1-(5'-Phosphoribosyl)-5-amino-4-(N-succinocarboxamide)-imidazole	SAICAR <=> Fumarate + AICAR	['4.3.2.2']	['Alanine metabolism', 'Protein metabolism', 'Aspartate metabolism', 'Biosynthesis of antibiotics', 'Biosynthesis of secondary metabolites', 'Glutamate and glutamine metabolism', 'Metabolism of cofactors and vitamins', 'Nucleotide metabolism', 'Purine metabolism']	-1000	1000	['2']	['Tery_4169']
	Glutamate and glutamine metabolism	NUC_ADNSUCL	N6-(1,2-Dicarboxyethyl)AMP AMP-lyase	Adenylosuccinate <=> AMP + Fumarate	['4.3.2.2']	['Alanine metabolism', 'Protein metabolism', 'Aspartate metabolism', 'Biosynthesis of antibiotics', 'Biosynthesis of secondary metabolites', 'Glutamate and glutamine metabolism', 'Nucleotide metabolism', 'Purine metabolism']	-1000	1000	['2']	['Tery_4169']
	Glutamate and glutamine metabolism	NUC_APRT	5-Phosphoribosylamine:pyrophosphate phosphoribosyltransferase	Water + L-Glutamine + Phosphoribosyl_pyrophosphate -> Inorganic Diphosphate + 5-Phosphoribosylamine + L-Glutamate	['2.4.2.14']	['Alanine metabolism', 'Protein metabolism', 'Aspartate metabolism', 'Biosynthesis of antibiotics', 'Biosynthesis of secondary metabolites', 'Glutamate and glutamine metabolism', 'Nucleotide metabolism', 'Purine metabolism']	0	1000	['2']	['Tery_3699']
	Glutamate and glutamine metabolism	NUC_CAPASP	Carbamoyl-phosphate:L-aspartate carbamoyltransferase	L-Aspartate + Carbamoylphosphate -> N-Carbamoyl-L-aspartate + H+ + Inorganic Phosphate	['2.1.3.2']	['Alanine metabolism', 'Protein metabolism', 'Aspartate metabolism', 'Glutamate and glutamine metabolism', 'Pyrimidine metabolism']	0	1000	['2']	['Tery_4368']
	Glutamate and glutamine metabolism	PRO_G5SADH	L-Glutamate 5-semialdehyde:NAD+ oxidoreductase	Water + L-Glutamate5-semialdehyde + NAD+ -> H+ + NADH + L-Glutamate	['1.2.1.88']	['Alanine metabolism', 'Protein metabolism', 'Arginine and proline metabolism', 'Aspartate metabolism', 'Biosynthesis of antibiotics', 'Biosynthesis of secondary metabolites', 'Glutamate and glutamine metabolism']	0	1000	['2']	['Tery_3446']
	Glutamate and glutamine metabolism	PRO_G5SADH2	L-glutamate 5-semialdehyde dehydratase (spontaneous)	L-Glutamate5-semialdehyde -> Water + 1-Pyrroline-5-carboxylate + H+	['']	['Alanine metabolism', 'Protein metabolism', 'Arginine and proline metabolism', 'Aspartate metabolism', 'Biosynthesis of antibiotics', 'Biosynthesis of secondary metabolites', 'Glutamate and glutamine metabolism']	0	1000	['1']	['Spontaneous']
	Glutamate and glutamine metabolism	AA_P5CGLUOR	L-1-Pyrroline-5-carboxylate:NAD+ oxidoreductase	Water + NAD+ + 1-Pyrroline-5-carboxylate -> H+ + NADH + L-Glutamate	['1.5.5.2']	['Alanine metabolism', 'Protein metabolism', 'Arginine and proline metabolism', 'Aspartate metabolism', 'Biosynthesis of antibiotics', 'Biosynthesis of secondary metabolites', 'Glutamate and glutamine metabolism']	0	1000	['2']	['Tery_3446']
	Glutamate and glutamine metabolism	ALA_ALADH	L-Alanine:NAD+ oxidoreductase (deaminating)	Water + L-Alanine + NAD+ <=> H+ + NADH + Pyruvate + Ammonium	['1.4.1.1']	['Alanine metabolism', 'Protein metabolism', 'Aspartate metabolism', 'Glutamate and glutamine metabolism', 'Metabolism of other amino acids', 'Taurine and hypotaurine metabolism']	-1000	1000	['2']	['Tery_3174']
	Glutamate and glutamine metabolism	ARG_ARGSUC	L-Citrulline:L-aspartate ligase (AMP-forming)	Citrulline + L-Aspartate + ATP -> AMP + H+ + Inorganic Diphosphate + L-Argininosuccinate	['6.3.4.5']	['Alanine metabolism', 'Protein metabolism', 'Arginine and proline metabolism', 'Aspartate metabolism', 'Biosynthesis of amino acids', 'Biosynthesis of antibiotics', 'Biosynthesis of secondary metabolites', 'Glutamate and glutamine metabolism', 'Lysine biosynthesis']	0	1000	['2']	['Tery_0882']
	Glutamate and glutamine metabolism	ARG_ARGSUCCL	N-(L-Argininosuccinate) arginie-lyase	L-Argininosuccinate <=> L-Arginine + Fumarate	['4.3.2.1']	['Alanine metabolism', 'Protein metabolism', 'Arginine and proline metabolism', 'Aspartate metabolism', 'Biosynthesis of amino acids', 'Biosynthesis of antibiotics', 'Biosynthesis of secondary metabolites', 'Glutamate and glutamine metabolism', 'Lysine biosynthesis']	-1000	1000	['2']	['Tery_0740']
	Glutamate and glutamine metabolism	ARG_carB	Carbon-dioxide:L-glutamine amido-ligase (ADP-forming,	ATP + Water + L-Glutamine + Bicarbonate -> L-Glutamate + Carbamoylphosphate + Inorganic Phosphate + H+ + ADP	['6.3.5.5']	['Alanine metabolism', 'Protein metabolism', 'Aspartate metabolism', 'Glutamate and glutamine metabolism', 'Nucleotide metabolism', 'Pyrimidine metabolism']	0	1000	['2']	['( Tery_2877 ) and ( Tery_2310 )']
	Glutamate and glutamine metabolism	ASN_ASNAH	L-Asparagine amidohydrolase	Water + L-Asparagine -> Ammonium + L-Aspartate	['|3.5.1.1|3.5.1.38|']	['Alanine metabolism', 'Protein metabolism', 'Aspartate metabolism', 'Biosynthesis of secondary metabolites', 'CyanoProtein metabolism', 'Glutamate and glutamine metabolism', 'Metabolism of other amino acids']	0	1000	['2']	['( Tery_0258 or Tery_0641 )']
	Glutamate and glutamine metabolism	ASN_ASNSYN	L-aspartate:L-glutamine amido-ligase (AMP-forming)	Water + L-Glutamine + ATP + L-Aspartate -> L-Asparagine + AMP + Inorganic Diphosphate + L-Glutamate + H+	['6.3.5.4']	['Alanine metabolism', 'Protein metabolism', 'Aspartate metabolism', 'Biosynthesis of secondary metabolites', 'Glutamate and glutamine metabolism']	0	1000	['2']	['( Tery_2515 or Tery_4278 )']
	Glutamate and glutamine metabolism	ASP_ASPASE	L-Aspartase	L-Aspartate -> Fumarate + Ammonium	['4.3.1.1']	['Alanine metabolism', 'Protein metabolism', 'Aspartate metabolism', 'Biosynthesis of secondary metabolites', 'Glutamate and glutamine metabolism']	0	1000	['1']	['']
	Glutamate and glutamine metabolism	ASP_ASPAT	L-Aspartate:2-oxoglutarate aminotransferase	Oxaloacetate + L-Glutamate -> L-Aspartate + 2-Oxoglutarate	['2.6.1.1']	['2-Oxocarboxylic acid metabolism', 'Alanine metabolism', 'Protein metabolism', 'Arginine and proline metabolism', 'Aspartate metabolism', 'Biosynthesis of amino acids', 'Biosynthesis of antibiotics', 'Biosynthesis of secondary metabolites', 'Cysteine and methionine metabolism', 'Glutamate and glutamine metabolism', 'Lysine biosynthesis', 'Novobiocin biosynthesis', 'Phenylalanine metabolism', 'Ph…	0	1000	['2']	['( Tery_1023 or Tery_0293 )']
	Glutamate and glutamine metabolism	ASP_ASPOX	L-aspartate oxidase	L-Aspartate + Diatomic oxygen -> H+ + Iminoaspartate + Hydrogen peroxide	['1.4.3.16']	['Alanine metabolism', 'Protein metabolism', 'Aspartate metabolism', 'Glutamate and glutamine metabolism', 'Metabolism of cofactors and vitamins', 'Nicotinate and nicotinamide metabolism']	0	1000	['2']	['( Tery_2454 or Tery_2445 )']
	Glutamate and glutamine metabolism	ASP_ASPOXH	L-aspartate oxidase	Water + L-Aspartate + Diatomic oxygen -> Ammonium + Hydrogen peroxide + Oxaloacetate	['1.4.3.16']	['Alanine metabolism', 'Protein metabolism', 'Aspartate metabolism', 'Glutamate and glutamine metabolism', 'Metabolism of cofactors and vitamins', 'Nicotinate and nicotinamide metabolism']	0	1000	['2']	['( Tery_2454 or Tery_2445 )']
	Glutamate and glutamine metabolism	ASP_ASPOXS	L-aspartate oxidase	Fumarate + L-Aspartate -> H+ + Iminoaspartate + Succinate	['1.4.3.16']	['Alanine metabolism', 'Protein metabolism', 'Aspartate metabolism', 'Glutamate and glutamine metabolism', 'Metabolism of cofactors and vitamins', 'Nicotinate and nicotinamide metabolism']	0	1000	['2']	['( Tery_2454 or Tery_2445 )']
	Glutamate and glutamine metabolism	TCA_SSAOR	Succinate-semialdehyde:NAD+ oxidoreductase	Water + 4-Oxobutanoate + NADP+ -> Succinate + NADPH + H+	['1.2.1.16|1.2.1.24']	['Alanine metabolism', 'Protein metabolism', 'Aspartate metabolism', 'Butanoate metabolism', 'Carbohydrate metabolism', 'Citrate cycle', 'Glutamate and glutamine metabolism', 'Lysine degradation', 'Microbial metabolism in diverse environments', 'Nicotinate and nicotinamide metabolism', 'Tyrosine metabolism']	0	1000	['2']	['( Tery_1926 )']
	Glycogen synthesis	CARB_glycogen	glycogen synthase (ADPGlc)	glycogenn-1 + ADPglucose -> glycogen + ADP	['2.4.1.21']	['Biosynthesis of secondary metabolites', 'Carbohydrate metabolism', 'Starch and sucrose metabolism', 'Glycogen synthesis']	0	1000	['2']	['( Tery_2147 )']
	Glycogen synthesis	CARB_glycogen_phosphorylase	glycogen[c] phosphorylase	H+ + Inorganic Phosphate + glycogen <=> glycogenn-1 + Glucose-1-phosphate	['2.4.1.1']	['Biosynthesis of secondary metabolites', 'Carbohydrate metabolism', 'Starch and sucrose metabolism', 'Glycogen degradation', 'Glycogen synthesis']	-1000	1000	['1']	['( Tery_0218 ) and ( Tery_3694 )']
	Glycolysis/Gluconeogenesis	CFIX_F16BA	Sedoheptulose 1,7-bisphosphate D-glyceraldehyde-3-phosphate-lyase	Sedoheptulose_1_7-bisphosphate <=> Dihydroxyacetone_phosphate + D-Erythrose4-phosphate	['4.1.2.13']	['Biosynthesis of amino acids', 'Biosynthesis of antibiotics', 'Biosynthesis of secondary metabolites', 'Carbohydrate metabolism', 'Calvin Benson Bassham and Associated Reactions', 'Carbon metabolism', 'Fructose and mannose metabolism', 'Glycolysis/Gluconeogenesis', 'Methane metabolism', 'Microbial metabolism in diverse environments', 'Pentose phosphate pathway']	-1000	1000	['2']	['( Tery_4099 )']
	Glycolysis/Gluconeogenesis	CFIX_glpX	Sedoheptulose 1,7-bisphosphate 1-phosphohydrolase	Water + Sedoheptulose_1_7-bisphosphate -> Sedoheptulose7-phosphate + Inorganic Phosphate	['3.1.3.11 and 3.1.3.37']	['Biosynthesis of antibiotics', 'Biosynthesis of secondary metabolites', 'Carbohydrate metabolism', 'Calvin Benson Bassham and Associated Reactions', 'Carbon metabolism', 'Fructose and mannose metabolism', 'Glycolysis/Gluconeogenesis', 'Methane metabolism', 'Microbial metabolism in diverse environments', 'Pentose phosphate pathway']	0	1000	['2']	['( Tery_0948 )']
	Glycolysis/Gluconeogenesis	GLX_GLYDE2	Glycoaldehyde Dehydrogenase	Water + Glycolaldehyde + NAD+ -> NADH + Glycolate + H+	['1.2.1.21']	['Protein metabolism', 'Arginine and proline metabolism', 'Ascorbate and aldarate metabolism', 'beta-Alanine metabolism', 'Biosynthesis of antibiotics', 'Biosynthesis of secondary metabolites', 'Carbohydrate metabolism', 'Chloroalkane and chloroalkene degradation', 'Glycerolipid metabolism', 'Glycolysis/Gluconeogenesis', 'Histidine metabolism', 'Leucine and isoleucine metabolism', 'Lysine degrada…	0	1000	['1']	['( Tery_2599 )']
	Glycolysis/Gluconeogenesis	GLY_2PGM	2-Phospho-D-glycerate 2,3-phosphomutase	2-Phospho-D-glycerate <=> 3-Phosphoglycerate	['5.4.2.1|5.4.2.4']	['Protein metabolism', 'Biosynthesis of amino acids', 'Biosynthesis of antibiotics', 'Biosynthesis of secondary metabolites', 'Carbohydrate metabolism', 'Carbon metabolism', 'Energy metabolism', 'Glycine', 'Glycolysis/Gluconeogenesis', 'Methane metabolism', 'Microbial metabolism in diverse environments', 'Serine and threonine metabolism']	-1000	1000	['2']	['( Tery_2127 or Tery_2181 or Tery_1011 )']
	Glycolysis/Gluconeogenesis	GLY_ACCOASYN	Acetate:CoA ligase (AMP-forming)	Acetate + Coenzyme_A + ATP -> AMP + Inorganic Diphosphate + AcCoA	['6.2.1.1']	['Biosynthesis of antibiotics', 'Biosynthesis of secondary metabolites', 'Carbohydrate metabolism', 'Carbon metabolism', 'Glycolysis/Gluconeogenesis', 'Methane metabolism', 'Microbial metabolism in diverse environments', 'Propanoate metabolism', 'Pyruvate metabolism']	0	1000	['2']	['Tery_2371']
	Glycolysis/Gluconeogenesis	GLY_ALDDH	Acetaldehyde:NAD+ oxidoreductase	Water + Acetaldehyde + NAD+ -> Acetate + NADH + H+	['1.2.1.3|1.2.1.5']	['Ascorbate and aldarate metabolism', 'Biosynthesis of antibiotics', 'Biosynthesis of secondary metabolites', 'Carbohydrate metabolism', 'Chloroalkane and chloroalkene degradation', 'Glycerolipid metabolism', 'Glycolysis/Gluconeogenesis', 'Lysine degradation', 'Microbial metabolism in diverse environments', 'Pyruvate metabolism']	0	1000	['2']	['( Tery_2652 ) and ( Tery_2599 )']
	Glycolysis/Gluconeogenesis	GLY_ALDDHP	Acetaldehyde:NADP+ oxidoreductase	Water + Acetaldehyde + NADP+ -> Acetate + NADPH + H+	['1.2.1.3']	['Ascorbate and aldarate metabolism', 'Biosynthesis of antibiotics', 'Biosynthesis of secondary metabolites', 'Carbohydrate metabolism', 'Chloroalkane and chloroalkene degradation', 'Glycerolipid metabolism', 'Glycolysis/Gluconeogenesis', 'Lysine degradation', 'Microbial metabolism in diverse environments', 'Pyruvate metabolism']	0	1000	['2']	['( Tery_2599 ) and ( Tery_2652 )']
	Glycolysis/Gluconeogenesis	GLY_eno	2-Phospho-D-glycerate hydro-lyase	2-Phospho-D-glycerate <=> Water + Phosphoenolpyruvate	['4.2.1.11']	['Protein metabolism', 'Biosynthesis of amino acids', 'Biosynthesis of antibiotics', 'Biosynthesis of secondary metabolites', 'Carbohydrate metabolism', 'Carbon metabolism', 'Glycolysis/Gluconeogenesis', 'Methane metabolism', 'Microbial metabolism in diverse environments', 'RNA metabolism']	-1000	1000	['2']	['( Tery_2793 )']
	Glycolysis/Gluconeogenesis	GLY_FPAL	D-Fructose-1,6-bisphosphate D-glyceraldehyde-3-phosphate-lyase	D-fructose-1_6-bisphosphate <=> Glyceraldehyde3-phosphate + Dihydroxyacetone_phosphate	['4.1.2.13']	['Biosynthesis of amino acids', 'Biosynthesis of antibiotics', 'Biosynthesis of secondary metabolites', 'Carbohydrate metabolism', 'Calvin Benson Bassham and Associated Reactions', 'Carbon metabolism', 'Energy metabolism', 'Fructose and mannose metabolism', 'Glycolysis/Gluconeogenesis', 'Methane metabolism', 'Microbial metabolism in diverse environments', 'Pentose phosphate pathway']	-1000	1000	['2']	['( Tery_1687 or Tery_4099 )']
	Glycolysis/Gluconeogenesis	GLY_G3PDH	D-Glyceraldehyde-3-phosphate:NAD+ oxidoreductase(phosphorylating)	H+ + NADH + 1_3-Bisphospho-D-glycerate -> Inorganic Phosphate + Glyceraldehyde3-phosphate + NAD+	['1.2.1.12|1.2.1.13|1.2.1.59']	['Protein metabolism', 'Biosynthesis of amino acids', 'Biosynthesis of antibiotics', 'Biosynthesis of secondary metabolites', 'Carbohydrate metabolism', 'Calvin Benson Bassham and Associated Reactions', 'Carbon metabolism', 'Fructose and mannose metabolism', 'Glycolysis/Gluconeogenesis', 'Methane metabolism', 'Microbial metabolism in diverse environments', 'Pentose phosphate pathway']	0	1000	['2']	['( Tery_2881 or Tery_3274 )']
	Glycolysis/Gluconeogenesis	GLY_G3PDH_P	D-Glyceraldehyde-3-phosphate:NADP+ oxidoreductase(phosphorylating)	H+ + NADPH + 1_3-Bisphospho-D-glycerate -> Inorganic Phosphate + NADP+ + Glyceraldehyde3-phosphate	['|1.2.1.13|1.2.1.59|']	['Biosynthesis of amino acids', 'Biosynthesis of antibiotics', 'Biosynthesis of secondary metabolites', 'Carbohydrate metabolism', 'Calvin Benson Bassham and Associated Reactions', 'Carbon metabolism', 'Glycolysis/Gluconeogenesis', 'Microbial metabolism in diverse environments']	0	1000	['2']	['Tery_4030']
	Glycolysis/Gluconeogenesis	GLY_glpX	D-Fructose-1,6-bisphosphate 1-phosphohydrolase	Water + D-fructose-1_6-bisphosphate -> Inorganic Phosphate + D-fructose-6-phosphate	['3.1.3.11']	['Biosynthesis of antibiotics', 'Biosynthesis of secondary metabolites', 'Carbohydrate metabolism', 'Fructose and mannose metabolism', 'Glycolysis/Gluconeogenesis', 'Microbial metabolism in diverse environments', 'Pentose phosphate pathway']	0	1000	['2']	['( Tery_0682 or Tery_0948 )']
	Glycolysis/Gluconeogenesis	GLY_PFK	Phosphofructokinase	D-fructose-6-phosphate + ATP -> D-fructose-1_6-bisphosphate + H+ + ADP	['2.7.1.11']	['Biosynthesis of antibiotics', 'Biosynthesis of secondary metabolites', 'Carbohydrate metabolism', 'Energy metabolism', 'Fructose and mannose metabolism', 'Galactose metabolism', 'Glycolysis/Gluconeogenesis', 'Methane metabolism', 'Microbial metabolism in diverse environments', 'Pentose phosphate pathway']	0	1000	['2']	['Tery_3440']
	Glycolysis/Gluconeogenesis	GLY_pgi	D-Glucose-6-phosphate ketol-isomerase	alpha-D-glucose-6-phosphate <=> D-fructose-6-phosphate	['5.3.1.9']	['Amino sugar and nucleotide sugar metabolism', 'Biosynthesis of antibiotics', 'Biosynthesis of secondary metabolites', 'Carbohydrate metabolism', 'Carbon metabolism', 'Glycolysis/Gluconeogenesis', 'Microbial metabolism in diverse environments', 'Pentose phosphate pathway', 'Starch and sucrose metabolism']	-1000	1000	['2']	['( Tery_4024 )']
	Glycolysis/Gluconeogenesis	GLY_pgk	ATP:3-phospho-D-glycerate 1-phosphotransferase	3-Phosphoglycerate + ATP <=> ADP + 1_3-Bisphospho-D-glycerate	['2.7.2.3']	['Protein metabolism', 'Biosynthesis of amino acids', 'Biosynthesis of antibiotics', 'Biosynthesis of secondary metabolites', 'Carbohydrate metabolism', 'Calvin Benson Bassham and Associated Reactions', 'Carbon metabolism', 'Glycolysis/Gluconeogenesis', 'Microbial metabolism in diverse environments']	-1000	1000	['2']	['( Tery_3376 )']
	Glycolysis/Gluconeogenesis	GLY_PGLCM	alpha-D-Glucose 1-phosphate 1,6-phosphomutase	Glucose-1-phosphate <=> alpha-D-glucose-6-phosphate	['5.4.2.2|5.4.2.5']	['Amino sugar and nucleotide sugar metabolism', 'Biosynthesis of antibiotics', 'Biosynthesis of secondary metabolites', 'Carbohydrate metabolism', 'Galactose metabolism', 'Glycolysis/Gluconeogenesis', 'Microbial metabolism in diverse environments', 'Nucleotide metabolism', 'Pentose phosphate pathway', 'Purine metabolism', 'Starch and sucrose metabolism', 'Streptomycin biosynthesis']	-1000	1000	['2']	['( Tery_0970 or Tery_1084 )']
	Glycolysis/Gluconeogenesis	GLY_PYRK	ATP:pyruvate O2-phosphotransferase	H+ + Phosphoenolpyruvate + ADP -> Pyruvate + ATP	['2.7.1.40']	['Protein metabolism', 'Biosynthesis of amino acids', 'Biosynthesis of antibiotics', 'Biosynthesis of secondary metabolites', 'Carbohydrate metabolism', 'Carbon metabolism', 'Glycolysis/Gluconeogenesis', 'Microbial metabolism in diverse environments', 'Nucleotide metabolism', 'Purine metabolism', 'Pyruvate metabolism']	0	1000	['2']	['Tery_2926']
	Glycolysis/Gluconeogenesis	GLY_tpiA	D-Glyceraldehyde-3-phosphate ketol-isomerase	Glyceraldehyde3-phosphate <=> Dihydroxyacetone_phosphate	['5.3.1.1']	['Protein metabolism', 'Biosynthesis of amino acids', 'Biosynthesis of antibiotics', 'Biosynthesis of secondary metabolites', 'Carbohydrate metabolism', 'Calvin Benson Bassham and Associated Reactions', 'Carbon metabolism', 'Fructose and mannose metabolism', 'Glycolysis/Gluconeogenesis', 'Inositol phosphate metabolism', 'Microbial metabolism in diverse environments']	-1000	1000	['2']	['( Tery_1380 )']
	Glycolysis/Gluconeogenesis	PYR_LACDPYR		NAD+ + D-Lactate <=> NADH + Pyruvate + H+	['1.1.1.28']	['Protein metabolism', 'Biosynthesis of antibiotics', 'Biosynthesis of secondary metabolites', 'Carbohydrate metabolism', 'Carbon metabolism', 'Chloroalkane and chloroalkene degradation', 'Degradation of aromatic compounds', 'Energy metabolism', 'Glycolysis/Gluconeogenesis', 'Lipid metabolism', 'Lysine degradation', 'Methane metabolism', 'Microbial metabolism in diverse environments', 'Naphthalen…	-1000	1000	['2']	['Tery_2840']
	Glycolysis/Gluconeogenesis	TCA_DHLIPODH	pyruvate:thiamin diphosphate acetaldehydetransferase	Pyruvate + Coenzyme_A + NAD+ -> CO2 + AcCoA + NADH	['1.2.4.1']	['2-Oxocarboxylic acid metabolism', 'Biosynthesis of antibiotics', 'Biosynthesis of secondary metabolites', 'Carbohydrate metabolism', 'Carbon metabolism', 'Citrate cycle', 'Glycolysis/Gluconeogenesis', 'Microbial metabolism in diverse environments', 'Pyruvate metabolism']	0	1000	['2']	['Tery_5066']
	Glyoxylate and dicarboxylate metabolism	CFIX_rbcL	D-Ribulose 1,5-bisphosphate carboxy-lyase (dimerizing)	Water + D-Ribulose_1_5-bisphosphate + CO2 -> H+ + 3-Phosphoglycerate	['4.1.1.39']	['Biosynthesis of antibiotics', 'Carbohydrate metabolism', 'Calvin Benson Bassham and Associated Reactions', 'Carbon metabolism', 'Glyoxylate and dicarboxylate metabolism', 'Microbial metabolism in diverse environments']	0	1000	['2']	['(Tery_1574 ) and ( Tery_4410 or Tery_4408 ) and ( Tery_4410)']
	Glyoxylate and dicarboxylate metabolism	GLU_GluSYN	L-Glutamate:ferredoxin oxidoreductase (transaminating)	H+ + Reduced_ferredoxin + 2-Oxoglutarate + L-Glutamine -> L-Glutamate + Oxidized_ferredoxin	['1.4.7.1']	['Protein metabolism', 'Carbohydrate metabolism', 'Glyoxylate and dicarboxylate metabolism', 'Microbial metabolism in diverse environments', 'Nitrogen metabolism']	0	1000	['2']	['Tery_0466']
	Glyoxylate and dicarboxylate metabolism	GLX_ADHACAL	Aldehyde Dehydrogenase: acetaldehyde	Acetaldehyde + Coenzyme_A + NAD+ -> H+ + AcCoA + NADH	['1.2.1.10']	['Arginine and proline metabolism', 'beta-Alanine metabolism', 'Biosynthesis of antibiotics', 'Biosynthesis of secondary metabolites', 'Carbohydrate metabolism', 'Glycerolipid metabolism', 'Glyoxylate and dicarboxylate metabolism', 'Histidine metabolism', 'Leucine and isoleucine metabolism', 'Lysine degradation', 'Microbial metabolism in diverse environments', 'Tryptophan metabolism', 'Valine']	0	1000	['2']	['( Tery_1926 ) and ( Tery_2652 )']
	Glyoxylate and dicarboxylate metabolism	GLX_ICITLY	Isocitrate lyase	Isocitrate -> Succinate + Glyoxalate	['4.1.3.1']	['Carbohydrate metabolism', 'Glyoxylate and dicarboxylate metabolism', 'Propanoate metabolism']	0	1000	['1']	['( Tery_4268 )']
	Glyoxylate and dicarboxylate metabolism	GLX_ALATA	Class V Transaminase: Alanine Glyoxylate	Glyoxalate + L-Alanine <=> Pyruvate + Glycine	['2.6.1.44']	['Protein metabolism', 'Biosynthesis of antibiotics', 'Biosynthesis of secondary metabolites', 'Carbohydrate metabolism', 'Glycine', 'Glyoxylate and dicarboxylate metabolism', 'Methane metabolism', 'Microbial metabolism in diverse environments', 'Serine and threonine metabolism']	-1000	1000	['2']	['( Tery_3167 )']
	Glyoxylate and dicarboxylate metabolism	GLX_FORH		Formate + NAD+ -> NADH + CO2	['1.2.1.2']	['Carbohydrate metabolism', 'Energy metabolism', 'Glyoxylate and dicarboxylate metabolism', 'Methane metabolism', 'Microbial metabolism in diverse environments']	0	1000	['1']	['Tery_0404']
	Glyoxylate and dicarboxylate metabolism	GLX_GLYDE1	Glycolate Dehydrogenase: NADH	NAD+ + Glycolate -> NADH + H+ + Glyoxalate	['1.1.99.14']	['Carbohydrate metabolism', 'Glycerolipid metabolism', 'Glyoxylate and dicarboxylate metabolism', 'Lipid metabolism', 'Propanoate metabolism', 'Photorespiration']	0	1000	['1']	['']
	Glyoxylate and dicarboxylate metabolism	GLX_GLYOX	(S)-2-Hydroxy-acid:oxygen 2-oxidoreductase	Glycolate + Diatomic oxygen -> Glyoxalate + Hydrogen peroxide	['1.1.3.15']	['Biosynthesis of antibiotics', 'Biosynthesis of secondary metabolites', 'Carbohydrate metabolism', 'Glyoxylate and dicarboxylate metabolism', 'Microbial metabolism in diverse environments']	0	1000	['2']	['( Tery_2054 ) and ( Tery_4091 )']
	Glyoxylate and dicarboxylate metabolism	GLX_mdh	Malate Dehydrogenase	L-Malate + NAD+ -> NADH + Oxaloacetate + H+	['1.1.1.37']	['Carbohydrate metabolism', 'Carbon metabolism', 'Citrate cycle', 'Glyoxylate and dicarboxylate metabolism', 'Pyruvate metabolism', 'Two-component system']	0	1000	['1']	['']
	Glyoxylate and dicarboxylate metabolism	GLX_MGLXSYN	Glycerone-phosphate phospho-lyase	Dihydroxyacetone_phosphate <=> Methylglyoxal + Inorganic Phosphate	['']	['Carbohydrate metabolism', 'Glyoxylate and dicarboxylate metabolism', 'Microbial metabolism in diverse environments', 'Propanoate metabolism']	-1000	1000	['1']	['( Tery_0827 )']
	Glyoxylate and dicarboxylate metabolism	GLX_PGLYP	Phosphoglycolate phosphatase	Water + 2-phosphoglycolate -> Inorganic Phosphate + Glycolate	['3.1.3.18']	['Biosynthesis of antibiotics', 'Biosynthesis of secondary metabolites', 'Carbohydrate metabolism', 'Carbon metabolism', 'Glyoxylate and dicarboxylate metabolism', 'Photorespiration']	0	1000	['2']	['( Tery_4462 )']
	Glyoxylate and dicarboxylate metabolism	GLX_RuBPCL	Ribulose-bisphosphate carboxylase	D-Ribulose_1_5-bisphosphate + Diatomic oxygen -> 3-Phosphoglycerate + 2-phosphoglycolate + H+	['4.1.1.39']	['Carbohydrate metabolism', 'Calvin Benson Bassham and Associated Reactions', 'Carbon metabolism', 'Glyoxylate and dicarboxylate metabolism', 'Microbial metabolism in diverse environments', 'Photorespiration']	0	1000	['2']	['( Tery_1574 ) and ( Tery_4410 or Tery_4408 ) and ( Tery_4410 )']
	Glyoxylate and dicarboxylate metabolism	GLX_SGTAMN	Serine-Glyoxylate transaminase	L-Serine + Glyoxalate <=> Glycine + hydroxypyruvate	['2.6.1.45']	['Protein metabolism', 'Biosynthesis of antibiotics', 'Biosynthesis of secondary metabolites', 'Carbohydrate metabolism', 'Glycine', 'Glyoxylate and dicarboxylate metabolism', 'Methane metabolism', 'Microbial metabolism in diverse environments', 'Serine and threonine metabolism', 'Photorespiration']	-1000	1000	['1']	['Tery_3167']
	Glyoxylate and dicarboxylate metabolism	GLX_SPA	Serine Pyruvate Aminotransferase	Pyruvate + L-Serine -> hydroxypyruvate + L-Alanine	['( 2.6.1.44 or 2.6.1.45 or 2.6.1.51 )']	['Protein metabolism', 'Biosynthesis of antibiotics', 'Biosynthesis of secondary metabolites', 'Carbohydrate metabolism', 'Energy metabolism', 'Glycine', 'Glyoxylate and dicarboxylate metabolism', 'Methane metabolism', 'Microbial metabolism in diverse environments', 'Serine and threonine metabolism']	0	1000	['1']	['Tery_3167']
	Glyoxylate and dicarboxylate metabolism	AGLY_GCV	glycine cleavage system summarized	Tetrahydrofolate + Glycine + NAD+ -> 5-10-Methylenetetrahydrofolate + Ammonium + CO2 + NADH	['|1.4.4.2|1.8.1.4|2.1.2.10|']	['Protein metabolism', 'Biosynthesis of antibiotics', 'Biosynthesis of secondary metabolites', 'Carbohydrate metabolism', 'Carbon metabolism', 'Glycine', 'Glyoxylate and dicarboxylate metabolism', 'Metabolism of cofactors and vitamins', 'One carbon pool by folate', 'Serine and threonine metabolism', 'Photorespiration']	0	1000	['2']	['( Tery_3171 ) and ( Tery_5031 ) and ( Tery_2041 )']
	Glyoxylate and dicarboxylate metabolism	AGLY_glyA	5,10-Methylenetetrahydrofolate:glycine hydroxymethyltransferase	Water + 5-10-Methylenetetrahydrofolate + Glycine <=> Tetrahydrofolate + L-Serine	['2.1.2.1']	['Protein metabolism', 'Biosynthesis of amino acids', 'Biosynthesis of antibiotics', 'Biosynthesis of secondary metabolites', 'Carbohydrate metabolism', 'Carbon metabolism', 'CyanoProtein metabolism', 'Energy metabolism', 'Glycine', 'Glyoxylate and dicarboxylate metabolism', 'Metabolism of cofactors and vitamins', 'Metabolism of other amino acids', 'Methane metabolism', 'Microbial metabolism in d…	-1000	1000	['2']	['Tery_2660']
	Glyoxylate and dicarboxylate metabolism	TCA_icit	bifunctional aconitate hydratase 2/2-methylisocitrate dehydratase	Citrate <=> Isocitrate	['4.2.1.3']	['2-Oxocarboxylic acid metabolism', 'Protein metabolism', 'Biosynthesis of amino acids', 'Biosynthesis of antibiotics', 'Biosynthesis of secondary metabolites', 'Carbohydrate metabolism', 'Carbon metabolism', 'Citrate cycle', 'Glyoxylate and dicarboxylate metabolism', 'Microbial metabolism in diverse environments', 'Propanoate metabolism']	-1000	1000	['2']	['Tery_0664']
	Glyoxylate and dicarboxylate metabolism	TCA_oaacit	Citrate oxaloacetate-lyase ((pro-3S)-CH2COO- -> acetyl-CoA)	Water + AcCoA + Oxaloacetate -> H+ + Citrate + Coenzyme_A	['2.3.3.1']	['2-Oxocarboxylic acid metabolism', 'Biosynthesis of amino acids', 'Biosynthesis of antibiotics', 'Biosynthesis of secondary metabolites', 'Carbohydrate metabolism', 'Carbon metabolism', 'Citrate cycle', 'Glyoxylate and dicarboxylate metabolism', 'Microbial metabolism in diverse environments']	0	1000	['2']	['Tery_1580']
	Protein metabolism	CYS_CYSSYN	O3-Acetyl-L-serine acetate-lyase (adding hydrogen sulfide)	Hydrogen_sulfide + O-Acetyl-L-serine -> Acetate + L-Cysteine + H+	['( 2.5.1.47 and 4.2.99.8 or 2.5.1.65 and 4.2.99.8 )']	['Protein metabolism', 'Biosynthesis of amino acids', 'Biosynthesis of antibiotics', 'Biosynthesis of secondary metabolites', 'Carbon metabolism', 'Cysteine and methionine metabolism', 'Microbial metabolism in diverse environments', 'Sulfur metabolism']	0	1000	['2']	['( Tery_4742 ) and ( Tery_1235 )']
	Protein metabolism	EN_FADPRO		L-Proline + FAD -> 1-Pyrroline-5-carboxylate + FADH2	['1.5.1.2']	['Protein metabolism', 'Arginine and proline metabolism', 'Biosynthesis of amino acids', 'Biosynthesis of antibiotics', 'Biosynthesis of secondary metabolites']	0	1000	['2']	['( Tery_4908 )']
	Protein metabolism	CAR_3DHQDH	3-Dehydroquinate hydro-lyase	5-Dehydroquinate <=> Water + 3-Dehydroshikimate	['4.2.1.10']	['Protein metabolism', 'Biosynthesis of amino acids', 'Biosynthesis of antibiotics', 'Biosynthesis of secondary metabolites', 'Phenylalanine metabolism', 'Tyrosine and tryptophan biosynthesis']	-1000	1000	['1']	['( Tery_2664 )']
	Protein metabolism	CAR_aroB	2-Dehydro-3-deoxy-D-arabino-heptonate 7-phosphate phosphate-lyase	DAHP -> 5-Dehydroquinate + Inorganic Phosphate	['|4.2.3.4|4.6.1.3|']	['Protein metabolism', 'Biosynthesis of antibiotics', 'Biosynthesis of secondary metabolites', 'Phenylalanine metabolism', 'Tyrosine and tryptophan biosynthesis']	0	1000	['2']	['( Tery_2977 ) and ( Tery_5008 )']
	Protein metabolism	CAR_CHORSYN	5-O-(1-Carboxyvinyl)-3-phosphoshikimate phosphate-lyase	5-O-1-Carboxyvinyl-3-phosphoshikimate -> Inorganic Phosphate + Chorismate	['4.2.3.5']	['Protein metabolism', 'Biosynthesis of amino acids', 'Biosynthesis of antibiotics', 'Biosynthesis of secondary metabolites', 'Phenylalanine metabolism', 'Tyrosine and tryptophan biosynthesis']	0	1000	['2']	['( Tery_2866 )']
	Protein metabolism	CAR_PRPPK	ATP:D-ribose-5-phosphate pyrophosphotransferase	ATP + ribose-5-phosphate <=> AMP + H+ + Phosphoribosyl_pyrophosphate	['2.7.6.1']	['Protein metabolism', 'Biosynthesis of amino acids', 'Biosynthesis of antibiotics', 'Biosynthesis of secondary metabolites', 'Carbohydrate metabolism', 'Carbon metabolism', 'Microbial metabolism in diverse environments', 'Pentose phosphate pathway', 'Purine metabolism']	-1000	1000	['1']	['( Tery_0597 )']
	Protein metabolism	GLN_carB	L-Glutamine amidohydrolase	Water + L-Glutamine -> Ammonium + L-Glutamate	['3.5.1.2']	['Alanine metabolism', 'Protein metabolism', 'Aspartate metabolism', 'D-Glutamine and D-glutamate metabolism', 'Glutamate and glutamine metabolism', 'Lysine biosynthesis', 'Nitrogen metabolism']	0	1000	['2']	['( Tery_3991 )']
	Protein metabolism	GLU_argC	N-Acetyl-L-glutamate-5-semialdehyde:NADP+ 5-oxidoreductase	n-acetylglutamyl-phosphate + NADPH <=> NADP+ + Inorganic Phosphate + 2-Acetamido-5-oxopentanoate	['1.2.1.38']	['2-Oxocarboxylic acid metabolism', 'Protein metabolism', 'Biosynthesis of amino acids', 'Biosynthesis of antibiotics', 'Biosynthesis of secondary metabolites', 'Lysine biosynthesis']	-1000	1000	['2']	['( Tery_2788 )']
	Protein metabolism	GLU_argJ	Acetyl-CoA:L-glutamate N-acetyltransferase	L-Glutamate + AcCoA -> H+ + Coenzyme_A + N-Acetyl-L-glutamate	['2.3.1.1']	['2-Oxocarboxylic acid metabolism', 'Alanine metabolism', 'Protein metabolism', 'Aspartate metabolism', 'Biosynthesis of amino acids', 'Biosynthesis of antibiotics', 'Biosynthesis of secondary metabolites', 'D-Glutamine and D-glutamate metabolism', 'Glutamate and glutamine metabolism', 'Lysine biosynthesis']	0	1000	['2']	['( Tery_0043 )']
	Protein metabolism	GLU_G5SADHOR	L-Glutamate-5-semialdehyde:NADP+ 5-oxidoreductase (phosphorylationg)	H+ + L-Glutamyl_5-phosphate + NADPH -> Inorganic Phosphate + NADP+ + L-Glutamate5-semialdehyde	['1.2.1.41']	['Protein metabolism', 'Arginine and proline metabolism', 'Biosynthesis of amino acids', 'Biosynthesis of antibiotics', 'Biosynthesis of secondary metabolites', 'Carotenoid biosynthesis']	0	1000	['2']	['Tery_2275']
	Protein metabolism	GLU_GluSYN	L-Glutamate:ferredoxin oxidoreductase (transaminating)	H+ + Reduced_ferredoxin + 2-Oxoglutarate + L-Glutamine -> L-Glutamate + Oxidized_ferredoxin	['1.4.7.1']	['Protein metabolism', 'Carbohydrate metabolism', 'Glyoxylate and dicarboxylate metabolism', 'Microbial metabolism in diverse environments', 'Nitrogen metabolism']	0	1000	['2']	['Tery_0466']
	Protein metabolism	GLX_ALATA	Class V Transaminase: Alanine Glyoxylate	Glyoxalate + L-Alanine <=> Pyruvate + Glycine	['2.6.1.44']	['Protein metabolism', 'Biosynthesis of antibiotics', 'Biosynthesis of secondary metabolites', 'Carbohydrate metabolism', 'Glycine', 'Glyoxylate and dicarboxylate metabolism', 'Methane metabolism', 'Microbial metabolism in diverse environments', 'Serine and threonine metabolism']	-1000	1000	['2']	['( Tery_3167 )']
	Protein metabolism	GLX_GLYDE2	Glycoaldehyde Dehydrogenase	Water + Glycolaldehyde + NAD+ -> NADH + Glycolate + H+	['1.2.1.21']	['Protein metabolism', 'Arginine and proline metabolism', 'Ascorbate and aldarate metabolism', 'beta-Alanine metabolism', 'Biosynthesis of antibiotics', 'Biosynthesis of secondary metabolites', 'Carbohydrate metabolism', 'Chloroalkane and chloroalkene degradation', 'Glycerolipid metabolism', 'Glycolysis/Gluconeogenesis', 'Histidine metabolism', 'Leucine and isoleucine metabolism', 'Lysine degrada…	0	1000	['1']	['( Tery_2599 )']
	Protein metabolism	GLX_SGTAMN	Serine-Glyoxylate transaminase	L-Serine + Glyoxalate <=> Glycine + hydroxypyruvate	['2.6.1.45']	['Protein metabolism', 'Biosynthesis of antibiotics', 'Biosynthesis of secondary metabolites', 'Carbohydrate metabolism', 'Glycine', 'Glyoxylate and dicarboxylate metabolism', 'Methane metabolism', 'Microbial metabolism in diverse environments', 'Serine and threonine metabolism', 'Photorespiration']	-1000	1000	['1']	['Tery_3167']
	Protein metabolism	GLX_SPA	Serine Pyruvate Aminotransferase	Pyruvate + L-Serine -> hydroxypyruvate + L-Alanine	['( 2.6.1.44 or 2.6.1.45 or 2.6.1.51 )']	['Protein metabolism', 'Biosynthesis of antibiotics', 'Biosynthesis of secondary metabolites', 'Carbohydrate metabolism', 'Energy metabolism', 'Glycine', 'Glyoxylate and dicarboxylate metabolism', 'Methane metabolism', 'Microbial metabolism in diverse environments', 'Serine and threonine metabolism']	0	1000	['1']	['Tery_3167']
	Protein metabolism	GLY_2PGM	2-Phospho-D-glycerate 2,3-phosphomutase	2-Phospho-D-glycerate <=> 3-Phosphoglycerate	['5.4.2.1|5.4.2.4']	['Protein metabolism', 'Biosynthesis of amino acids', 'Biosynthesis of antibiotics', 'Biosynthesis of secondary metabolites', 'Carbohydrate metabolism', 'Carbon metabolism', 'Energy metabolism', 'Glycine', 'Glycolysis/Gluconeogenesis', 'Methane metabolism', 'Microbial metabolism in diverse environments', 'Serine and threonine metabolism']	-1000	1000	['2']	['( Tery_2127 or Tery_2181 or Tery_1011 )']
	Protein metabolism	GLY_eno	2-Phospho-D-glycerate hydro-lyase	2-Phospho-D-glycerate <=> Water + Phosphoenolpyruvate	['4.2.1.11']	['Protein metabolism', 'Biosynthesis of amino acids', 'Biosynthesis of antibiotics', 'Biosynthesis of secondary metabolites', 'Carbohydrate metabolism', 'Carbon metabolism', 'Glycolysis/Gluconeogenesis', 'Methane metabolism', 'Microbial metabolism in diverse environments', 'RNA metabolism']	-1000	1000	['2']	['( Tery_2793 )']
	Protein metabolism	GLY_G3PDH	D-Glyceraldehyde-3-phosphate:NAD+ oxidoreductase(phosphorylating)	H+ + NADH + 1_3-Bisphospho-D-glycerate -> Inorganic Phosphate + Glyceraldehyde3-phosphate + NAD+	['1.2.1.12|1.2.1.13|1.2.1.59']	['Protein metabolism', 'Biosynthesis of amino acids', 'Biosynthesis of antibiotics', 'Biosynthesis of secondary metabolites', 'Carbohydrate metabolism', 'Calvin Benson Bassham and Associated Reactions', 'Carbon metabolism', 'Fructose and mannose metabolism', 'Glycolysis/Gluconeogenesis', 'Methane metabolism', 'Microbial metabolism in diverse environments', 'Pentose phosphate pathway']	0	1000	['2']	['( Tery_2881 or Tery_3274 )']
	Protein metabolism	GLY_pgk	ATP:3-phospho-D-glycerate 1-phosphotransferase	3-Phosphoglycerate + ATP <=> ADP + 1_3-Bisphospho-D-glycerate	['2.7.2.3']	['Protein metabolism', 'Biosynthesis of amino acids', 'Biosynthesis of antibiotics', 'Biosynthesis of secondary metabolites', 'Carbohydrate metabolism', 'Calvin Benson Bassham and Associated Reactions', 'Carbon metabolism', 'Glycolysis/Gluconeogenesis', 'Microbial metabolism in diverse environments']	-1000	1000	['2']	['( Tery_3376 )']
	Protein metabolism	GLY_PYRK	ATP:pyruvate O2-phosphotransferase	H+ + Phosphoenolpyruvate + ADP -> Pyruvate + ATP	['2.7.1.40']	['Protein metabolism', 'Biosynthesis of amino acids', 'Biosynthesis of antibiotics', 'Biosynthesis of secondary metabolites', 'Carbohydrate metabolism', 'Carbon metabolism', 'Glycolysis/Gluconeogenesis', 'Microbial metabolism in diverse environments', 'Nucleotide metabolism', 'Purine metabolism', 'Pyruvate metabolism']	0	1000	['2']	['Tery_2926']
	Protein metabolism	GLY_tpiA	D-Glyceraldehyde-3-phosphate ketol-isomerase	Glyceraldehyde3-phosphate <=> Dihydroxyacetone_phosphate	['5.3.1.1']	['Protein metabolism', 'Biosynthesis of amino acids', 'Biosynthesis of antibiotics', 'Biosynthesis of secondary metabolites', 'Carbohydrate metabolism', 'Calvin Benson Bassham and Associated Reactions', 'Carbon metabolism', 'Fructose and mannose metabolism', 'Glycolysis/Gluconeogenesis', 'Inositol phosphate metabolism', 'Microbial metabolism in diverse environments']	-1000	1000	['2']	['( Tery_1380 )']
	Protein metabolism	HIS_hisB	D-erythro-1-(Imidazol-4-yl)glycerol 3-phosphate hydro-lyase	D-erythro-imidazole-glycerol-phosphate -> Water + imidazole_acetol-phosphate	['4.2.1.19']	['Protein metabolism', 'Biosynthesis of amino acids', 'Biosynthesis of secondary metabolites', 'Histidine metabolism']	0	1000	['2']	['( Tery_2028 )']
	Protein metabolism	HIS_hisB_ol	L-Histidinol-phosphate phosphohydrolase	Water + L-histidinol-phosphate -> Inorganic Phosphate + L-Histidinol	['3.1.3.15']	['Protein metabolism', 'Biosynthesis of amino acids', 'Biosynthesis of secondary metabolites', 'Histidine metabolism']	0	1000	['1']	['hisB']
	Protein metabolism	HIS_hisD1	L-Histidinol:NAD+ oxidoreductase	NAD+ + L-Histidinol -> NADH + L-Histidinal + H+	['1.1.1.23']	['Protein metabolism', 'Biosynthesis of amino acids', 'Biosynthesis of secondary metabolites', 'Histidine metabolism']	0	1000	['2']	['( Tery_2942 )']
	Protein metabolism	HIS_hisD2	L-Histidinal:NAD+ oxidoreductase	Water + L-Histidinal + NAD+ -> NADH + L-Histidine + H+	['1.1.1.23']	['Protein metabolism', 'Biosynthesis of amino acids', 'Biosynthesis of secondary metabolites', 'Histidine metabolism']	0	1000	['2']	['( Tery_2942 )']
	Protein metabolism	HIS_hisH	Imidazole-glycerol-3-phosphate synthase	phosphoribulosylformimino-AICAR-phosphate + L-Glutamine -> H+ + AICAR + D-erythro-imidazole-glycerol-phosphate + L-Glutamate	['2.4.2.-']	['Protein metabolism', 'Biosynthesis of amino acids', 'Biosynthesis of secondary metabolites', 'Histidine metabolism']	0	1000	['2']	['( Tery_1766 ) and ( Tery_2143 )']
	Protein metabolism	HIS_hisI	1-(5-phospho-D-ribosyl)-AMP 1,6-hydrolase	Water + Phosphoribosyl-AMP -> phosphoribosylformiminoaicar-phosphate	['3.5.4.19']	['Protein metabolism', 'Biosynthesis of amino acids', 'Biosynthesis of secondary metabolites', 'Histidine metabolism']	0	1000	['2']	['( Tery_2490 ) and ( Tery_2740 )']
	Protein metabolism	HIS_HPANT	5-Amino-2-oxopentanoate:2-oxoglutarate aminotransferase	imidazole_acetol-phosphate + L-Glutamate -> L-histidinol-phosphate + 2-Oxoglutarate	['2.6.1.9']	['Protein metabolism', 'Biosynthesis of amino acids', 'Biosynthesis of secondary metabolites', 'Histidine metabolism']	0	1000	['2']	['Tery_4690']
	Protein metabolism	HIS_pramp	Phosphoribosyl-ATP pyrophosphohydrolase	Water + Phosphoribosyl-ATP -> Inorganic Diphosphate + Phosphoribosyl-AMP + H+	['3.6.1.31']	['Protein metabolism', 'Biosynthesis of amino acids', 'Biosynthesis of secondary metabolites', 'Histidine metabolism']	0	1000	['2']	['Tery_2740']
	Protein metabolism	HIS_prfaicarp	N-(5'-Phospho-D-ribosylformimino)-5-amino-1-	phosphoribosylformiminoaicar-phosphate <=> phosphoribulosylformimino-AICAR-phosphate	['5.3.1.16']	['Protein metabolism', 'Biosynthesis of amino acids', 'Biosynthesis of secondary metabolites', 'Histidine metabolism']	-1000	1000	['2']	['Tery_3731']
	Protein metabolism	HIS_prpp_prbatp	1-(5-Phospho-D-ribosyl)-ATP:pyrophosphate phosphoribosyl-transferase	H+ + ATP + Phosphoribosyl_pyrophosphate -> Inorganic Diphosphate + Phosphoribosyl-ATP	['2.4.2.17']	['Protein metabolism', 'Biosynthesis of amino acids', 'Biosynthesis of secondary metabolites', 'Histidine metabolism']	0	1000	['2']	['( Tery_0577 ) and ( Tery_0578 )']
	Protein metabolism	ILE_AKGAT	L-Isoleucine:2-oxoglutarate aminotransferase	3-methyl-2-oxopentanoate + L-Glutamate <=> L-Isoleucine + 2-Oxoglutarate	['2.6.1.42']	['2-Oxocarboxylic acid metabolism', 'Protein metabolism', 'Biosynthesis of amino acids', 'Biosynthesis of antibiotics', 'Biosynthesis of secondary metabolites', 'Leucine and isoleucine metabolism', 'Valine']	-1000	1000	['2']	['( Tery_4094 or Tery_0889 )']
	Protein metabolism	ILE_DHADH3M	(R)-2,3-Dihydroxy-3-methylpentanoate hydro-lyase	2_3-Dihydroxy-3-methylvalerate -> Water + 3-methyl-2-oxopentanoate	['4.2.1.9']	['2-Oxocarboxylic acid metabolism', 'Protein metabolism', 'Biosynthesis of amino acids', 'Biosynthesis of antibiotics', 'Biosynthesis of secondary metabolites', 'Leucine and isoleucine metabolism', 'Pantothenate and CoA metabolism', 'Valine']	0	1000	['2']	['Tery_0019']
	Protein metabolism	ILE_DHADHVAL	2,3-Dihydroxy-3-methylbutanoate hydro-lyase	2_3-Dihydroxy-isovalerate -> Water + 3-Methyl-2-oxobutanoate	['4.2.1.9']	['2-Oxocarboxylic acid metabolism', 'Protein metabolism', 'Biosynthesis of amino acids', 'Biosynthesis of antibiotics', 'Biosynthesis of secondary metabolites', 'Leucine and isoleucine metabolism', 'Pantothenate and CoA metabolism', 'Valine']	0	1000	['2']	['Tery_0019']
	Protein metabolism	ILE_ilvHB	2-acetyl-2-hydroxybutanoate	Pyruvate + H+ + 2-Oxobutyrate -> CO2 + 2-Aceto-2-hydroxybutanoate	['2.2.1.6']	['2-Oxocarboxylic acid metabolism', 'Protein metabolism', 'Biosynthesis of amino acids', 'Biosynthesis of antibiotics', 'Biosynthesis of secondary metabolites', 'Butanoate metabolism', 'C5-Branched dibasic acid metabolism', 'Carbohydrate metabolism', 'Leucine and isoleucine metabolism', 'Pantothenate and CoA metabolism', 'Valine']	0	1000	['2']	['(( Tery_1850 ) and ( Tery_1928 ) or ( Tery_1850 ) and ( Tery_2843 ))']
	Protein metabolism	LEU_AKGAT	L-Leucine:2-oxoglutarate aminotransferase	L-Glutamate + 4-methyl-2-oxopentanoate <=> L-Leucine + 2-Oxoglutarate	['2.6.1.42|2.6.1.6|2.6.1.67']	['2-Oxocarboxylic acid metabolism', 'Protein metabolism', 'Biosynthesis of amino acids', 'Biosynthesis of antibiotics', 'Biosynthesis of secondary metabolites', 'Carbohydrate metabolism', 'Leucine and isoleucine metabolism', 'Pantothenate and CoA metabolism', 'Valine']	-1000	1000	['2']	['( Tery_4094 ) and ( Tery_0889 )']
	Protein metabolism	LEU_IPPMAL	2-Isopropylmalate hydro-lyase	2-Isopropylmalate <=> Water + 2-Isopropylmaleate	['4.2.1.33']	['2-Oxocarboxylic acid metabolism', 'Protein metabolism', 'Biosynthesis of amino acids', 'Biosynthesis of secondary metabolites', 'C5-Branched dibasic acid metabolism', 'Carbohydrate metabolism', 'Leucine and isoleucine metabolism', 'Valine']	-1000	1000	['2']	['( Tery_1041 ) and ( Tery_2728 )']
	Protein metabolism	LEU_IPPMAL2	3-Isopropylmalate hydro-lyase	3-Isopropylmalate <=> Water + 2-Isopropylmaleate	['4.2.1.33']	['2-Oxocarboxylic acid metabolism', 'Protein metabolism', 'Biosynthesis of amino acids', 'Biosynthesis of secondary metabolites', 'C5-Branched dibasic acid metabolism', 'Carbohydrate metabolism', 'Leucine and isoleucine metabolism', 'Valine']	-1000	1000	['2']	['( Tery_1041 ) and ( Tery_2728 )']
	Protein metabolism	LYS_dapDCXL	meso-2,6-Diaminoheptanedioate carboxy-lyase	H+ + meso-2_6-Diaminopimelate -> CO2 + L-Lysine	['4.1.1.20']	['Protein metabolism', 'Biosynthesis of amino acids', 'Biosynthesis of antibiotics', 'Biosynthesis of secondary metabolites', 'Lysine biosynthesis', 'Microbial metabolism in diverse environments']	0	1000	['2']	['Tery_2435']
	Protein metabolism	LYS_dapF	LL-2,6-Diaminoheptanedioate 2-epimerase	LL-2_6-Diaminopimelate <=> meso-2_6-Diaminopimelate	['5.1.1.7']	['Protein metabolism', 'Biosynthesis of amino acids', 'Biosynthesis of antibiotics', 'Biosynthesis of secondary metabolites', 'Lysine biosynthesis', 'Microbial metabolism in diverse environments']	-1000	1000	['2']	['Tery_1173']
	Protein metabolism	LYS_DIAMAT	LL-2,6-diaminoheptanedioate:2-oxoglutarate aminotransferase	2-Oxoglutarate + LL-2_6-Diaminopimelate <=> Water + H+ + tetrahydrodipicolinate + L-Glutamate	['2.6.1.83']	['Protein metabolism', 'Biosynthesis of amino acids', 'Biosynthesis of antibiotics', 'Biosynthesis of secondary metabolites', 'Lysine biosynthesis', 'Microbial metabolism in diverse environments']	-1000	1000	['2']	['( Tery_0487 or Tery_1023 or Tery_3293 )']
	Protein metabolism	MET_CYSTH		O-succinyl-L-homoserine + L-Cysteine -> H+ + Succinate + cystathionine	['2.5.1.48']	['Protein metabolism', 'Biosynthesis of antibiotics', 'Biosynthesis of secondary metabolites', 'Cysteine and methionine metabolism', 'Leucine and isoleucine metabolism', 'Valine']	0	1000	['2']	['( Tery_1438 ) and ( Tery_4459 ) and ( Tery_3688 )']
	Protein metabolism	MET_HCYS		cystathionine -> H+ + 2-aminoprop-2-enoate + Homocysteine	['4.4.1.8']	['Protein metabolism', 'Biosynthesis of amino acids', 'Biosynthesis of antibiotics', 'Biosynthesis of secondary metabolites', 'Cysteine and methionine metabolism']	0	1000	['1']	['( Tery_1438 ) and ( Tery_4459 )']
	Protein metabolism	MET_MTHFHC	5-Methyltetrahydrofolate:L-homocysteine S-methyltransferase	Homocysteine + 5-Methyltetrahydrofolate -> L-Methionine + Tetrahydrofolate	['2.1.1.13|2.1.1.14']	['Protein metabolism', 'Biosynthesis of amino acids', 'Biosynthesis of secondary metabolites', 'Cysteine and methionine metabolism', 'Metabolism of cofactors and vitamins', 'One carbon pool by folate', 'Selenocompound metabolism']	0	1000	['2']	['( Tery_1073 or Tery_2492 )']
	Protein metabolism	MET_SUCHSER		L-Homoserine + Succinyl-CoA -> O-succinyl-L-homoserine + Coenzyme_A	['2.3.1.46']	['Protein metabolism', 'Biosynthesis of amino acids', 'Biosynthesis of secondary metabolites', 'Cysteine and methionine metabolism', 'Metabolism of cofactors and vitamins', 'One carbon pool by folate', 'Selenocompound metabolism']	0	1000	['1']	['']
	Protein metabolism	N_AGMA	Agmatine amidinohydrolase	Water + Agmatine -> Putrescine + Urea	['3.5.3.11']	['Protein metabolism', 'Arginine and proline metabolism', 'Nitrogen metabolism']	0	1000	['2']	['Tery_3780']
	Protein metabolism	N_GLNSYN	L-Glutamate:Ammonium ligase (ADP-forming)	L-Glutamate + Ammonium + ATP -> H+ + Inorganic Phosphate + L-Glutamine + ADP	['6.3.1.2']	['Protein metabolism', 'Biosynthesis of amino acids', 'D-Glutamine and D-glutamate metabolism', 'Nitrogen metabolism']	0	1000	['2']	['( Tery_3834 or Tery_4681 )']
	Protein metabolism	N_GLUDH	L-Glutamate:NADP+ oxidoreductase (deaminating)	Water + NADP+ + L-Glutamate <=> H+ + 2-Oxoglutarate + Ammonium + NADPH	['1.4.1.4']	['Alanine metabolism', 'Protein metabolism', 'Aspartate metabolism', 'Glutamate and glutamine metabolism', 'Lysine biosynthesis', 'Nitrogen metabolism']	-1000	1000	['2']	['Tery_4311']
	Protein metabolism	NUC_ADNSUC	IMP:L-aspartate ligase (GDP-forming)	GTP + IMP + L-Aspartate -> GDP + Inorganic Phosphate + Adenylosuccinate + H+	['6.3.4.4']	['Alanine metabolism', 'Protein metabolism', 'Aspartate metabolism', 'Glutamate and glutamine metabolism', 'Nucleotide metabolism', 'Purine metabolism']	0	1000	['2']	['Tery_3282']
	Protein metabolism	NUC_ADNSUCCL2	1-(5'-Phosphoribosyl)-5-amino-4-(N-succinocarboxamide)-imidazole	SAICAR <=> Fumarate + AICAR	['4.3.2.2']	['Alanine metabolism', 'Protein metabolism', 'Aspartate metabolism', 'Biosynthesis of antibiotics', 'Biosynthesis of secondary metabolites', 'Glutamate and glutamine metabolism', 'Metabolism of cofactors and vitamins', 'Nucleotide metabolism', 'Purine metabolism']	-1000	1000	['2']	['Tery_4169']
	Protein metabolism	NUC_ADNSUCL	N6-(1,2-Dicarboxyethyl)AMP AMP-lyase	Adenylosuccinate <=> AMP + Fumarate	['4.3.2.2']	['Alanine metabolism', 'Protein metabolism', 'Aspartate metabolism', 'Biosynthesis of antibiotics', 'Biosynthesis of secondary metabolites', 'Glutamate and glutamine metabolism', 'Nucleotide metabolism', 'Purine metabolism']	-1000	1000	['2']	['Tery_4169']
	Protein metabolism	NUC_APRT	5-Phosphoribosylamine:pyrophosphate phosphoribosyltransferase	Water + L-Glutamine + Phosphoribosyl_pyrophosphate -> Inorganic Diphosphate + 5-Phosphoribosylamine + L-Glutamate	['2.4.2.14']	['Alanine metabolism', 'Protein metabolism', 'Aspartate metabolism', 'Biosynthesis of antibiotics', 'Biosynthesis of secondary metabolites', 'Glutamate and glutamine metabolism', 'Nucleotide metabolism', 'Purine metabolism']	0	1000	['2']	['Tery_3699']
	Protein metabolism	NUC_CAPASP	Carbamoyl-phosphate:L-aspartate carbamoyltransferase	L-Aspartate + Carbamoylphosphate -> N-Carbamoyl-L-aspartate + H+ + Inorganic Phosphate	['2.1.3.2']	['Alanine metabolism', 'Protein metabolism', 'Aspartate metabolism', 'Glutamate and glutamine metabolism', 'Pyrimidine metabolism']	0	1000	['2']	['Tery_4368']
	Protein metabolism	NUC_PAN1	Bifunctional pantoate ligase/cytidylate kinase	beta-Alanine + ATP + Pantoate -> H+ + Inorganic Phosphate + ADP + (R)-pantothenate	['6.3.2.1']	['Protein metabolism', 'beta-Alanine metabolism', 'Biosynthesis of secondary metabolites', 'Metabolism of cofactors and vitamins', 'Nucleotide metabolism', 'Pantothenate and CoA metabolism', 'Pyrimidine metabolism']	0	1000	['2']	['Tery_2799']
	Protein metabolism	NUC_PAN2	(R)-Pantoate:beta-alanine ligase (AMP-forming)	beta-Alanine + Pantoate + ATP -> AMP + H+ + Inorganic Diphosphate + (R)-pantothenate	['6.3.2.1']	['Protein metabolism', 'beta-Alanine metabolism', 'Biosynthesis of secondary metabolites', 'Metabolism of cofactors and vitamins', 'Nucleotide metabolism', 'Pantothenate and CoA metabolism', 'Pyrimidine metabolism']	0	1000	['2']	['Tery_2799']
	Protein metabolism	PHE_PHEPYR	L-Phenylalanine:2-oxoglutarate aminotransferase	L-Phenylalanine + 2-Oxoglutarate <=> L-Glutamate + Phenylpyruvate	['2.6.1.1|2.6.1.1 or 2.6.1.9|2.6.1.5|2.6.1.57|2.6.1.58|2.6.1.9']	['2-Oxocarboxylic acid metabolism', 'Protein metabolism', 'Biosynthesis of amino acids', 'Biosynthesis of antibiotics', 'Biosynthesis of secondary metabolites', 'Phenylalanine metabolism', 'Phenylalanine metabolism', 'Tyrosine and tryptophan biosynthesis']	-1000	1000	['2']	['( Tery_1023 or Tery_0293 )']
	Protein metabolism	PIG_3PSVT	Phosphoenolpyruvate:3-phosphoshikimate	Phosphoenolpyruvate + 3-phosphoshikimate <=> Inorganic Phosphate + 5-O-1-Carboxyvinyl-3-phosphoshikimate	['2.5.1.19']	['Protein metabolism', 'Biosynthesis of amino acids', 'Biosynthesis of antibiotics', 'Biosynthesis of secondary metabolites', 'Phenylalanine metabolism', 'Pigment metabolism', 'Tyrosine and tryptophan biosynthesis']	-1000	1000	['2']	['Tery_4895']
	Protein metabolism	PIG_aroK	ATP:shikimate 3-phosphotransferase	ATP + Shikimate -> H+ + 3-phosphoshikimate + ADP	['2.7.1.71']	['Protein metabolism', 'Biosynthesis of amino acids', 'Biosynthesis of antibiotics', 'Biosynthesis of secondary metabolites', 'Phenylalanine metabolism', 'Pigment metabolism', 'Tyrosine and tryptophan biosynthesis']	0	1000	['2']	['( Tery_1506 )']
	Protein metabolism	PIG_DAHPSYN	Phosphoenolpyruvate:D-erythrose-4-phosphate	Water + Phosphoenolpyruvate + D-Erythrose4-phosphate -> Inorganic Phosphate + DAHP	['2.5.1.54|4.1.2.15']	['Protein metabolism', 'Biosynthesis of amino acids', 'Biosynthesis of antibiotics', 'Biosynthesis of secondary metabolites', 'Phenylalanine metabolism', 'Pigment metabolism', 'Tyrosine and tryptophan biosynthesis']	0	1000	['2']	['( Tery_0171 ) and ( Tery_4537 )']
	Protein metabolism	PIG_SMEaroE	Shikimate:NADP+ 5-oxidoreductase	H+ + 3-Dehydroshikimate + NADPH <=> NADP+ + Shikimate	['1.1.1.25']	['Protein metabolism', 'Biosynthesis of amino acids', 'Biosynthesis of antibiotics', 'Biosynthesis of secondary metabolites', 'Phenylalanine metabolism', 'Pigment metabolism', 'Tyrosine and tryptophan biosynthesis']	-1000	1000	['2']	['( Tery_2187 )']
	Protein metabolism	PRO_G5SADH	L-Glutamate 5-semialdehyde:NAD+ oxidoreductase	Water + L-Glutamate5-semialdehyde + NAD+ -> H+ + NADH + L-Glutamate	['1.2.1.88']	['Alanine metabolism', 'Protein metabolism', 'Arginine and proline metabolism', 'Aspartate metabolism', 'Biosynthesis of antibiotics', 'Biosynthesis of secondary metabolites', 'Glutamate and glutamine metabolism']	0	1000	['2']	['Tery_3446']
	Protein metabolism	PRO_G5SADH2	L-glutamate 5-semialdehyde dehydratase (spontaneous)	L-Glutamate5-semialdehyde -> Water + 1-Pyrroline-5-carboxylate + H+	['']	['Alanine metabolism', 'Protein metabolism', 'Arginine and proline metabolism', 'Aspartate metabolism', 'Biosynthesis of antibiotics', 'Biosynthesis of secondary metabolites', 'Glutamate and glutamine metabolism']	0	1000	['1']	['Spontaneous']
	Protein metabolism	PRO_GLUK	ATP:L-glutamate 5-phosphotransferase	ATP + L-Glutamate -> L-Glutamyl_5-phosphate + ADP	['2.7.2.11']	['Protein metabolism', 'Arginine and proline metabolism', 'Biosynthesis of amino acids', 'Biosynthesis of antibiotics', 'Carbapenem metabolism']	0	1000	['2']	['Tery_1913']
	Protein metabolism	PRO_P5CCRED	L-Proline:NADP+ 5-oxidoreductase	H+ + NADPH + 1-Pyrroline-5-carboxylate -> NADP+ + L-Proline	['1.5.1.2']	['Protein metabolism', 'Arginine and proline metabolism', 'Biosynthesis of amino acids', 'Biosynthesis of antibiotics', 'Biosynthesis of secondary metabolites']	0	1000	['2']	['Tery_4908']
	Protein metabolism	PYR_IPPMALSYN	3-Carboxy-3-hydroxy-4-methylpentanoate 3-methyl-2-oxobutanoate-lyase	Water + 3-Methyl-2-oxobutanoate + AcCoA -> H+ + 2-Isopropylmalate + Coenzyme_A	['2.3.3.13|4.1.3.12']	['2-Oxocarboxylic acid metabolism', 'Protein metabolism', 'Biosynthesis of amino acids', 'Biosynthesis of secondary metabolites', 'Carbohydrate metabolism', 'Carbon metabolism', 'Leucine and isoleucine metabolism', 'Pyruvate metabolism', 'Valine']	0	1000	['2']	['( Tery_0286 ) and ( Tery_2253 ) and ( Tery_3757 )']
	Protein metabolism	PYR_LACDPYR		NAD+ + D-Lactate <=> NADH + Pyruvate + H+	['1.1.1.28']	['Protein metabolism', 'Biosynthesis of antibiotics', 'Biosynthesis of secondary metabolites', 'Carbohydrate metabolism', 'Carbon metabolism', 'Chloroalkane and chloroalkene degradation', 'Degradation of aromatic compounds', 'Energy metabolism', 'Glycolysis/Gluconeogenesis', 'Lipid metabolism', 'Lysine degradation', 'Methane metabolism', 'Microbial metabolism in diverse environments', 'Naphthalen…	-1000	1000	['2']	['Tery_2840']
	Protein metabolism	AA_4MOP1	3-Isopropylmalate:NAD+ oxidoreductase	NAD+ + 3-Isopropylmalate -> 2-isopropyl-3-oxosuccinate + NADH + H+	['1.1.1.85']	['2-Oxocarboxylic acid metabolism', 'Protein metabolism', 'Biosynthesis of amino acids', 'Biosynthesis of secondary metabolites', 'C5-Branched dibasic acid metabolism', 'Carbohydrate metabolism', 'Leucine and isoleucine metabolism', 'Valine']	0	1000	['2']	['Tery_4403']
	Protein metabolism	AA_4MOP2	2-Oxo-4-methyl-3-carboxypentanoate decarboxylation	2-isopropyl-3-oxosuccinate + H+ -> CO2 + 4-methyl-2-oxopentanoate	['1.1.1.85']	['Protein metabolism', 'Biosynthesis of amino acids', 'Biosynthesis of secondary metabolites', 'Leucine and isoleucine metabolism', 'Valine']	0	1000	['2']	['Tery_4403']
	Protein metabolism	AA_ASP2ARG	Cyanophycinase: Aspartate Adding	L-Arginine + ATP + L-Arg-L-Asp-L-Asp -> cyanophycin_dimer + H+ + Inorganic Phosphate + ADP	['3.4.15.6']	['Protein metabolism', 'Carbon metabolism', 'Nitrogen metabolism']	0	1000	['2']	['Tery_1964']
	Protein metabolism	AA_ASPARG2	Cyanophycinase: Arginine Adding	L-Asp-4-L-Arg + ATP + L-Aspartate -> H+ + Inorganic Phosphate + L-Arg-L-Asp-L-Asp + ADP	['3.4.15.6']	['Protein metabolism', 'Carbon metabolism', 'Nitrogen metabolism']	0	1000	['2']	['Tery_1964']
	Protein metabolism	AA_CY1	Cyanophycinase: Initiation	L-Arginine + L-Aspartate + ATP -> L-Asp-4-L-Arg + Inorganic Phosphate + ADP	['3.4.15.6']	['Protein metabolism', 'Carbon metabolism', 'Nitrogen metabolism', 'Cyanophycin synthesis']	0	1000	['2']	['Tery_1964']
	Protein metabolism	AA_ilvH	2-Acetolactate pyruvate-lyase (carboxylating)	Pyruvate + H+ -> CO2 + ALCTT	['2.2.1.6']	['2-Oxocarboxylic acid metabolism', 'Protein metabolism', 'Biosynthesis of amino acids', 'Biosynthesis of antibiotics', 'Biosynthesis of secondary metabolites', 'Butanoate metabolism', 'C5-Branched dibasic acid metabolism', 'Carbohydrate metabolism', 'Leucine and isoleucine metabolism', 'Metabolism of cofactors and vitamins', 'Pantothenate and CoA metabolism', 'Valine']	0	1000	['2']	['(( Tery_1850 ) and ( Tery_1928 )) or (( Tery_1850 ) and ( Tery_2843 ))']
	Protein metabolism	AA_orn	ornithine synthesis	Water + N-Acetylornithine -> Acetate + Ornithine	['3.5.1.16']	['Protein metabolism', 'Biosynthesis of amino acids', 'Biosynthesis of antibiotics', 'Biosynthesis of secondary metabolites', 'Lysine biosynthesis']	0	1000	['1']	['']
	Protein metabolism	AA_P5CGLUOR	L-1-Pyrroline-5-carboxylate:NAD+ oxidoreductase	Water + NAD+ + 1-Pyrroline-5-carboxylate -> H+ + NADH + L-Glutamate	['1.5.5.2']	['Alanine metabolism', 'Protein metabolism', 'Arginine and proline metabolism', 'Aspartate metabolism', 'Biosynthesis of antibiotics', 'Biosynthesis of secondary metabolites', 'Glutamate and glutamine metabolism']	0	1000	['2']	['Tery_3446']
	Protein metabolism	AA_PIGOOR	2,3,4,5-Tetrahydrodipicolinate:NADP+ oxidoreductase	H+ + Dihydrodipicolinate + NADPH -> Water + NADP+ + tetrahydrodipicolinate	['1.17.1.8']	['Protein metabolism', 'Biosynthesis of amino acids', 'Biosynthesis of antibiotics', 'Biosynthesis of secondary metabolites', 'Lysine biosynthesis', 'Microbial metabolism in diverse environments', 'Monobactam biosynthesis']	0	1000	['2']	['Tery_3623']
	Protein metabolism	AA_SAMSYN	ATP:L-methione S-adenosyltransferase	Water + L-Methionine + ATP -> Inorganic Diphosphate + Inorganic Phosphate + S-Adenosyl-L-methionine	['2.5.1.6']	['Protein metabolism', 'Biosynthesis of amino acids', 'Biosynthesis of secondary metabolites', 'Cysteine and methionine metabolism']	0	1000	['2']	['Tery_4661']
	Protein metabolism	AA_PANTOR	(R)-Pantoate:NADP+ 2-oxidoreductase	H+ + NADPH + 2-Dehydropantoate -> NADP+ + Pantoate	['1.1.1.169']	['Protein metabolism', 'Biosynthesis of secondary metabolites', 'Metabolism of cofactors and vitamins', 'Pantothenate and CoA metabolism']	0	1000	['1']	['Tery_2807']
	Protein metabolism	AA_SAHHL	S-Adenosyl-L-homocysteine hydrolase	Water + S-Adenosylhomocysteine -> Adenosine + Homocysteine	['3.3.1.1']	['Protein metabolism', 'Cysteine and methionine metabolism']	0	1000	['2']	['Tery_2623']
	Protein metabolism	ARG_ORDCX	Ornithine decarboxylase	Ornithine -> Putrescine + CO2	['4.1.1.17']	['Protein metabolism', 'Arginine and proline metabolism']	0	1000	['1']	['']
	Protein metabolism	ARG_PTRCAT	Putrescine aminotransferase	Putrescine + 2-Oxoglutarate -> L-Glutamate + 4-aminobutanal	['2.6.1.82']	['Protein metabolism', 'Arginine and proline metabolism']	0	1000	['1']	['']
	Protein metabolism	ARG_ABDH	Aminobutyraldehyde dehydrogenase	Water + 4-aminobutanal + NAD+ -> 4-aminobutanoate + NADH	['1.2.1.19']	['Protein metabolism', 'Arginine and proline metabolism']	0	1000	['1']	['']
	Protein metabolism	ARG_4ABUTTA	4-aminobutyrate transaminase	4-aminobutanoate + 2-Oxoglutarate -> 4-Oxobutanoate + L-Glutamate	['2.6.1.19']	['Protein metabolism', 'Arginine and proline metabolism']	0	1000	['1']	['']
	Protein metabolism	AGLY_GCV	glycine cleavage system summarized	Tetrahydrofolate + Glycine + NAD+ -> 5-10-Methylenetetrahydrofolate + Ammonium + CO2 + NADH	['|1.4.4.2|1.8.1.4|2.1.2.10|']	['Protein metabolism', 'Biosynthesis of antibiotics', 'Biosynthesis of secondary metabolites', 'Carbohydrate metabolism', 'Carbon metabolism', 'Glycine', 'Glyoxylate and dicarboxylate metabolism', 'Metabolism of cofactors and vitamins', 'One carbon pool by folate', 'Serine and threonine metabolism', 'Photorespiration']	0	1000	['2']	['( Tery_3171 ) and ( Tery_5031 ) and ( Tery_2041 )']
	Protein metabolism	AGLY_glyA	5,10-Methylenetetrahydrofolate:glycine hydroxymethyltransferase	Water + 5-10-Methylenetetrahydrofolate + Glycine <=> Tetrahydrofolate + L-Serine	['2.1.2.1']	['Protein metabolism', 'Biosynthesis of amino acids', 'Biosynthesis of antibiotics', 'Biosynthesis of secondary metabolites', 'Carbohydrate metabolism', 'Carbon metabolism', 'CyanoProtein metabolism', 'Energy metabolism', 'Glycine', 'Glyoxylate and dicarboxylate metabolism', 'Metabolism of cofactors and vitamins', 'Metabolism of other amino acids', 'Methane metabolism', 'Microbial metabolism in d…	-1000	1000	['2']	['Tery_2660']
	Protein metabolism	ALA_ALAALAH	D-Alanyl-Alanine Hydrolase	Water + Ala-Ala -> L-Alanine	['3.4.24.70']	['Protein metabolism', 'Protein metabolism']	0	1000	['2']	['Tery_4649']
	Protein metabolism	ALA_ALAALAS	D-AlanineD-Alanine ligase (ADP-forming)	D-Alanine + ATP <=> H+ + Inorganic Phosphate + Ala-Ala + ADP	['6.3.2.4']	['Protein metabolism', 'Protein metabolism']	-1000	1000	['2']	['( Tery_2970 ) and ( Tery_2971 ) and ( Tery_4217 )']
	Protein metabolism	ALA_ALADH	L-Alanine:NAD+ oxidoreductase (deaminating)	Water + L-Alanine + NAD+ <=> H+ + NADH + Pyruvate + Ammonium	['1.4.1.1']	['Alanine metabolism', 'Protein metabolism', 'Aspartate metabolism', 'Glutamate and glutamine metabolism', 'Metabolism of other amino acids', 'Taurine and hypotaurine metabolism']	-1000	1000	['2']	['Tery_3174']
	Protein metabolism	ARG_CKIN	Carbamate kinase	ADP + Carbamoylphosphate -> Ammonium + CO2 + ATP	['2.7.2.2']	['Protein metabolism', 'Arginine and proline metabolism']	0	1000	['1']	['UNKNOWN']
	Protein metabolism	ARG_ACGLUK	ATP:N-acetyl-L-glutamate 5-phosphotransferase	ATP + N-Acetyl-L-glutamate -> n-acetylglutamyl-phosphate + ADP	['2.7.2.8']	['2-Oxocarboxylic acid metabolism', 'Protein metabolism', 'Arginine and proline metabolism', 'Biosynthesis of amino acids', 'Biosynthesis of antibiotics', 'Biosynthesis of secondary metabolites', 'Lysine biosynthesis']	0	1000	['2']	['Tery_1153']
	Protein metabolism	ARG_ACOAT	N2-Acetyl-L-ornithine:2-oxoglutarate aminotransferase	L-Glutamate + 2-Acetamido-5-oxopentanoate <=> N-Acetylornithine + 2-Oxoglutarate	['2.6.1.11']	['Protein metabolism', 'Arginine and proline metabolism', 'Biosynthesis of antibiotics', 'Biosynthesis of secondary metabolites', 'Lysine biosynthesis']	-1000	1000	['2']	['Tery_2649']
	Protein metabolism	ARG_ARGDA	Arginine Deaminase	Water + L-Arginine -> Ammonium + Citrulline	['3.5.3.15']	['Protein metabolism', 'Arginine and proline metabolism', 'Lysine biosynthesis']	0	1000	['2']	['Tery_4936']
	Protein metabolism	ARG_ARGDCX	L-Arginine carboxy-lyase	H+ + L-Arginine -> CO2 + Agmatine	['4.1.1.19']	['Protein metabolism', 'Arginine and proline metabolism']	0	1000	['2']	['( Tery_1142 or Tery_1276 )']
	Protein metabolism	ARG_ARGSUC	L-Citrulline:L-aspartate ligase (AMP-forming)	Citrulline + L-Aspartate + ATP -> AMP + H+ + Inorganic Diphosphate + L-Argininosuccinate	['6.3.4.5']	['Alanine metabolism', 'Protein metabolism', 'Arginine and proline metabolism', 'Aspartate metabolism', 'Biosynthesis of amino acids', 'Biosynthesis of antibiotics', 'Biosynthesis of secondary metabolites', 'Glutamate and glutamine metabolism', 'Lysine biosynthesis']	0	1000	['2']	['Tery_0882']
	Protein metabolism	ARG_ARGSUCCL	N-(L-Argininosuccinate) arginie-lyase	L-Argininosuccinate <=> L-Arginine + Fumarate	['4.3.2.1']	['Alanine metabolism', 'Protein metabolism', 'Arginine and proline metabolism', 'Aspartate metabolism', 'Biosynthesis of amino acids', 'Biosynthesis of antibiotics', 'Biosynthesis of secondary metabolites', 'Glutamate and glutamine metabolism', 'Lysine biosynthesis']	-1000	1000	['2']	['Tery_0740']
	Protein metabolism	ARG_carB	Carbon-dioxide:L-glutamine amido-ligase (ADP-forming,	ATP + Water + L-Glutamine + Bicarbonate -> L-Glutamate + Carbamoylphosphate + Inorganic Phosphate + H+ + ADP	['6.3.5.5']	['Alanine metabolism', 'Protein metabolism', 'Aspartate metabolism', 'Glutamate and glutamine metabolism', 'Nucleotide metabolism', 'Pyrimidine metabolism']	0	1000	['2']	['( Tery_2877 ) and ( Tery_2310 )']
	Protein metabolism	ARG_ORNCAT	Carbamoyl-phosphate:L-ornithine carbamoyltransferase	Ornithine + Carbamoylphosphate <=> H+ + Citrulline + Inorganic Phosphate	['2.1.3.3']	['Protein metabolism', 'Arginine and proline metabolism', 'Biosynthesis of amino acids', 'Biosynthesis of antibiotics', 'Biosynthesis of secondary metabolites', 'Lysine biosynthesis']	-1000	1000	['2']	['Tery_1323']
	Protein metabolism	ASN_ASNAH	L-Asparagine amidohydrolase	Water + L-Asparagine -> Ammonium + L-Aspartate	['|3.5.1.1|3.5.1.38|']	['Alanine metabolism', 'Protein metabolism', 'Aspartate metabolism', 'Biosynthesis of secondary metabolites', 'CyanoProtein metabolism', 'Glutamate and glutamine metabolism', 'Metabolism of other amino acids']	0	1000	['2']	['( Tery_0258 or Tery_0641 )']
	Protein metabolism	ASN_ASNSYN	L-aspartate:L-glutamine amido-ligase (AMP-forming)	Water + L-Glutamine + ATP + L-Aspartate -> L-Asparagine + AMP + Inorganic Diphosphate + L-Glutamate + H+	['6.3.5.4']	['Alanine metabolism', 'Protein metabolism', 'Aspartate metabolism', 'Biosynthesis of secondary metabolites', 'Glutamate and glutamine metabolism']	0	1000	['2']	['( Tery_2515 or Tery_4278 )']
	Protein metabolism	ASP_ASPASE	L-Aspartase	L-Aspartate -> Fumarate + Ammonium	['4.3.1.1']	['Alanine metabolism', 'Protein metabolism', 'Aspartate metabolism', 'Biosynthesis of secondary metabolites', 'Glutamate and glutamine metabolism']	0	1000	['1']	['']
	Protein metabolism	ASP_ASPAT	L-Aspartate:2-oxoglutarate aminotransferase	Oxaloacetate + L-Glutamate -> L-Aspartate + 2-Oxoglutarate	['2.6.1.1']	['2-Oxocarboxylic acid metabolism', 'Alanine metabolism', 'Protein metabolism', 'Arginine and proline metabolism', 'Aspartate metabolism', 'Biosynthesis of amino acids', 'Biosynthesis of antibiotics', 'Biosynthesis of secondary metabolites', 'Cysteine and methionine metabolism', 'Glutamate and glutamine metabolism', 'Lysine biosynthesis', 'Novobiocin biosynthesis', 'Phenylalanine metabolism', 'Ph…	0	1000	['2']	['( Tery_1023 or Tery_0293 )']
	Protein metabolism	ASP_ASPKIN	ATP:L-aspartate 4-phosphotransferase	L-Aspartate + ATP <=> 4-Phospho-L-aspartate + ADP	['2.7.2.4']	['2-Oxocarboxylic acid metabolism', 'Protein metabolism', 'Biosynthesis of amino acids', 'Biosynthesis of antibiotics', 'Biosynthesis of secondary metabolites', 'Cysteine and methionine metabolism', 'Glycine', 'Lysine biosynthesis', 'Microbial metabolism in diverse environments', 'Monobactam biosynthesis', 'Serine and threonine metabolism']	-1000	1000	['2']	['Tery_0087']
	Protein metabolism	ASP_ASPOX	L-aspartate oxidase	L-Aspartate + Diatomic oxygen -> H+ + Iminoaspartate + Hydrogen peroxide	['1.4.3.16']	['Alanine metabolism', 'Protein metabolism', 'Aspartate metabolism', 'Glutamate and glutamine metabolism', 'Metabolism of cofactors and vitamins', 'Nicotinate and nicotinamide metabolism']	0	1000	['2']	['( Tery_2454 or Tery_2445 )']
	Protein metabolism	ASP_ASPOXH	L-aspartate oxidase	Water + L-Aspartate + Diatomic oxygen -> Ammonium + Hydrogen peroxide + Oxaloacetate	['1.4.3.16']	['Alanine metabolism', 'Protein metabolism', 'Aspartate metabolism', 'Glutamate and glutamine metabolism', 'Metabolism of cofactors and vitamins', 'Nicotinate and nicotinamide metabolism']	0	1000	['2']	['( Tery_2454 or Tery_2445 )']
	Protein metabolism	ASP_ASPOXS	L-aspartate oxidase	Fumarate + L-Aspartate -> H+ + Iminoaspartate + Succinate	['1.4.3.16']	['Alanine metabolism', 'Protein metabolism', 'Aspartate metabolism', 'Glutamate and glutamine metabolism', 'Metabolism of cofactors and vitamins', 'Nicotinate and nicotinamide metabolism']	0	1000	['2']	['( Tery_2454 or Tery_2445 )']
	Protein metabolism	ASP_ASPSAOR	L-Aspartate-4-semialdehyde:NADP+ oxidoreductase (phosphorylating)	H+ + 4-Phospho-L-aspartate + NADPH <=> Inorganic Phosphate + NADP+ + L-Aspartate4-semialdehyde	['1.2.1.11']	['2-Oxocarboxylic acid metabolism', 'Protein metabolism', 'Biosynthesis of amino acids', 'Biosynthesis of antibiotics', 'Biosynthesis of secondary metabolites', 'Cysteine and methionine metabolism', 'Glycine', 'Lysine biosynthesis', 'Microbial metabolism in diverse environments', 'Monobactam biosynthesis', 'Serine and threonine metabolism']	-1000	1000	['2']	['Tery_0587']
	Protein metabolism	rxn_AIPROP	2-Aminoprop-2-enoate Isomer	2-aminoprop-2-enoate -> 2-iminopropanoate	['']	['Protein metabolism', 'Cysteine and methionine metabolism']	0	1000	['1']	['Spontaneous']
	Protein metabolism	rxn_APROP	2-Aminoprop-2-enoate hydrolysis	Water + H+ + 2-aminoprop-2-enoate -> Pyruvate + Ammonium	['4.4.1.8']	['Protein metabolism', 'Cysteine and methionine metabolism']	0	1000	['1']	['( Tery_1438 ) and ( Tery_4459 )']
	Protein metabolism	CARB_CICOS	citraconate synthase	citramalate <=> Water + citraconate	['4.2.1.35']	['2-Oxocarboxylic acid metabolism', 'Protein metabolism', 'Biosynthesis of amino acids', 'Biosynthesis of secondary metabolites', 'C5-Branched dibasic acid metabolism', 'Carbohydrate metabolism', 'Leucine and isoleucine metabolism', 'Valine']	-1000	1000	['2']	['( Tery_1041 ) and ( Tery_2728 )']
	Protein metabolism	CARB_EMMAS	citramalate synthase	Water + citraconate <=> 2R_3S-3-methylmalate	['4.2.1.35']	['2-Oxocarboxylic acid metabolism', 'Protein metabolism', 'Biosynthesis of amino acids', 'Biosynthesis of secondary metabolites', 'C5-Branched dibasic acid metabolism', 'Carbohydrate metabolism', 'Leucine and isoleucine metabolism', 'Valine']	-1000	1000	['2']	['( Tery_2728 ) and ( Tery_1041 )']
	Protein metabolism	rxn_IPROP	2-Iminopropanoate hydrolysis	Water + H+ + 2-iminopropanoate -> Pyruvate + Ammonium	['4.4.1.8']	['Protein metabolism', 'Tyrosine metabolism']	0	1000	['1']	['( Tery_1438 ) and ( Tery_4459 )']
	Protein metabolism	SER_HSOR	L-Homoserine:NADP+ oxidoreductase	H+ + L-Aspartate4-semialdehyde + NADPH <=> NADP+ + L-Homoserine	['1.1.1.3']	['Protein metabolism', 'Biosynthesis of amino acids', 'Biosynthesis of antibiotics', 'Biosynthesis of secondary metabolites', 'Cysteine and methionine metabolism', 'Glycine', 'Lysine biosynthesis', 'Microbial metabolism in diverse environments', 'Serine and threonine metabolism']	-1000	1000	['2']	['Tery_4567']
	Protein metabolism	SO_H2O2	hydrogen-peroxide:hydrogen-peroxide oxidoreductase	Hydrogen peroxide -> Diatomic oxygen + Water	['1.11.1.6']	['Protein metabolism', 'Biosynthesis of secondary metabolites', 'Phenylalanine metabolism', 'Small molecule metabolism', 'Tryptophan metabolism']	0	1000	['2']	['( Tery_1760 ) and ( Tery_1761 ) and ( Tery_1759 )']
	Protein metabolism	TCA_AKGSSA	2-oxoglutarate decarboxylase	2-Oxoglutarate + H+ -> 4-Oxobutanoate + CO2	['2.2.1.6']	['2-Oxocarboxylic acid metabolism', 'Protein metabolism', 'Biosynthesis of antibiotics', 'Biosynthesis of secondary metabolites', 'Carbohydrate metabolism', 'Lysine degradation', 'Microbial metabolism in diverse environments', 'Tryptophan metabolism']	0	1000	['2']	['(( Tery_1850 ) and ( Tery_1928 )) or (( Tery_1850) and ( Tery_2843 ))']
	Protein metabolism	TCA_icit	bifunctional aconitate hydratase 2/2-methylisocitrate dehydratase	Citrate <=> Isocitrate	['4.2.1.3']	['2-Oxocarboxylic acid metabolism', 'Protein metabolism', 'Biosynthesis of amino acids', 'Biosynthesis of antibiotics', 'Biosynthesis of secondary metabolites', 'Carbohydrate metabolism', 'Carbon metabolism', 'Citrate cycle', 'Glyoxylate and dicarboxylate metabolism', 'Microbial metabolism in diverse environments', 'Propanoate metabolism']	-1000	1000	['2']	['Tery_0664']
	Protein metabolism	TCA_SSAOR	Succinate-semialdehyde:NAD+ oxidoreductase	Water + 4-Oxobutanoate + NADP+ -> Succinate + NADPH + H+	['1.2.1.16|1.2.1.24']	['Alanine metabolism', 'Protein metabolism', 'Aspartate metabolism', 'Butanoate metabolism', 'Carbohydrate metabolism', 'Citrate cycle', 'Glutamate and glutamine metabolism', 'Lysine degradation', 'Microbial metabolism in diverse environments', 'Nicotinate and nicotinamide metabolism', 'Tyrosine metabolism']	0	1000	['2']	['( Tery_1926 )']
	Protein metabolism	THR_HSKIN	ATP:L-homoserine O-phosphotransferase	ATP + L-Homoserine -> O-Phospho-L-homoserine + H+ + ADP	['2.7.1.39']	['Protein metabolism', 'Biosynthesis of amino acids', 'Biosynthesis of secondary metabolites', 'Glycine', 'Microbial metabolism in diverse environments', 'Serine and threonine metabolism']	0	1000	['2']	['Tery_1018']
	Protein metabolism	THR_THRAL	L-Threonine acetaldehyde-lyase	L-Threonine -> Acetaldehyde + Glycine	['4.1.2.5']	['Protein metabolism', 'Biosynthesis of amino acids', 'Biosynthesis of antibiotics', 'Biosynthesis of secondary metabolites', 'Glycine', 'Microbial metabolism in diverse environments', 'Serine and threonine metabolism']	0	1000	['2']	['Tery_1646']
	Protein metabolism	THR_THRNL	L-Threonine Ammonium-Lyase	L-Threonine -> Ammonium + 2-Oxobutyrate	['4.3.1.19']	['Protein metabolism', 'Biosynthesis of amino acids', 'Biosynthesis of antibiotics', 'Biosynthesis of secondary metabolites', 'Carbon metabolism', 'Cysteine and methionine metabolism', 'Energy metabolism', 'Microbial metabolism in diverse environments', 'Sulfur metabolism']	0	1000	['2']	['( Tery_4742 )']
	Protein metabolism	THR_THRSYN	O-Phospho-L-homoserine phospho-lyase (adding water)	Water + O-Phospho-L-homoserine -> Inorganic Phosphate + L-Threonine	['4.2.3.1']	['Protein metabolism', 'Biosynthesis of amino acids', 'Biosynthesis of secondary metabolites', 'Glycine', 'Metabolism of cofactors and vitamins', 'Microbial metabolism in diverse environments', 'Serine and threonine metabolism', 'Vitamin B6 metabolism']	0	1000	['2']	['( Tery_0140 or Tery_4348 )']
	Protein metabolism	TRP_AN	Chorismate pyruvate-lyase (amino-accepting)	L-Glutamine + Chorismate -> H+ + Anthranilate + Pyruvate + L-Glutamate	['4.1.3.27']	['Protein metabolism', 'Biosynthesis of amino acids', 'Biosynthesis of antibiotics', 'Biosynthesis of secondary metabolites', 'Cellular Processes', 'Phenazine biosynthesis', 'Phenylalanine metabolism', 'Quorum sensing', 'Tyrosine and tryptophan biosynthesis']	0	1000	['2']	['( Tery_3792 ) and ( Tery_5029 )']
	Protein metabolism	TRP_I3GPS	1-(2-Carboxyphenylamino)-1-deoxy-D-ribulose-5-phosphate	H+ + 1-2-carboxyphenylamino-1-deoxyribulose_5-phosphate -> Water + CO2 + Indoleglycerol_phosphate	['4.1.1.48']	['Protein metabolism', 'Biosynthesis of amino acids', 'Biosynthesis of antibiotics', 'Biosynthesis of secondary metabolites', 'Phenylalanine metabolism', 'Tyrosine and tryptophan biosynthesis']	0	1000	['2']	['Tery_3169']
	Protein metabolism	TRP_NPRANI	N-(5-Phospho-beta-D-ribosyl)anthranilate ketol-isomerase	N-5-phosphoribosyl-anthranilate <=> 1-2-carboxyphenylamino-1-deoxyribulose_5-phosphate	['5.3.1.24']	['Protein metabolism', 'Biosynthesis of amino acids', 'Biosynthesis of antibiotics', 'Biosynthesis of secondary metabolites', 'Phenylalanine metabolism', 'Tyrosine and tryptophan biosynthesis']	-1000	1000	['2']	['Tery_3920']
	Protein metabolism	TRP_trpD	N-(5-Phospho-D-ribosyl)anthranilate:pyrophosphate	Anthranilate + Phosphoribosyl_pyrophosphate -> N-5-phosphoribosyl-anthranilate + Inorganic Diphosphate	['2.4.2.18']	['Protein metabolism', 'Biosynthesis of amino acids', 'Biosynthesis of antibiotics', 'Biosynthesis of secondary metabolites', 'Phenylalanine metabolism', 'Tyrosine and tryptophan biosynthesis']	0	1000	['2']	['( Tery_2308 )']
	Protein metabolism	TRP_TRPSYN	L-Serine hydro-lyase (adding indoleglycerol-phosphate)	L-Serine + Indoleglycerol_phosphate -> Water + L-Tryptophan + Glyceraldehyde3-phosphate	['4.2.1.20']	['Protein metabolism', 'Biosynthesis of amino acids', 'Biosynthesis of antibiotics', 'Biosynthesis of secondary metabolites', 'Glycine', 'Phenylalanine metabolism', 'Serine and threonine metabolism', 'Tyrosine and tryptophan biosynthesis']	0	1000	['2']	['( Tery_0581 ) and ( Tery_4493 )']
	Protein metabolism	TYR_ArDH	L-arogenate:NAD+ oxidoreductase	NADP+ + Pretyrosine -> L-Tyrosine + CO2 + NADPH	['1.3.1.78']	['Protein metabolism', 'Biosynthesis of amino acids', 'Biosynthesis of secondary metabolites', 'Phenylalanine metabolism', 'Tyrosine and tryptophan biosynthesis']	0	1000	['2']	['Tery_2701']
	Protein metabolism	TYR_CHMUT	Chorismate pyruvatemutase	Chorismate -> Prephenate	['5.4.99.5']	['Protein metabolism', 'Biosynthesis of amino acids', 'Biosynthesis of antibiotics', 'Biosynthesis of secondary metabolites', 'Phenylalanine metabolism', 'Tyrosine and tryptophan biosynthesis']	0	1000	['2']	['Tery_2493']
	Protein metabolism	TYR_PHEN	L-arogenate:2-oxoglutarate aminotransferase	Pretyrosine + 2-Oxoglutarate <=> Prephenate + L-Glutamate	['2.6.1.79']	['2-Oxocarboxylic acid metabolism', 'Protein metabolism', 'Biosynthesis of amino acids', 'Biosynthesis of antibiotics', 'Biosynthesis of secondary metabolites', 'Phenylalanine metabolism', 'Tyrosine and tryptophan biosynthesis', 'Tyrosine metabolism']	-1000	1000	['2']	['( Tery_0293 or Tery_2717 or Tery_1023 )']
	Protein metabolism	TYR_PREPHEN	Prephenate hydro-lyase (decarboxylating)	H+ + Prephenate -> Water + CO2 + Phenylpyruvate	['4.2.1.51|4.2.1.91']	['Protein metabolism', 'Biosynthesis of amino acids', 'Biosynthesis of antibiotics', 'Biosynthesis of secondary metabolites', 'Phenylalanine metabolism', 'Tyrosine and tryptophan biosynthesis']	0	1000	['2']	['Tery_0480']
	Protein metabolism	VAL_2DMOR	2,3-Dihydroxy-3-methylbutanoate:NADP+ oxidoreductase (isomerizing)	H+ + ALCTT + NADPH -> NADP+ + 2_3-Dihydroxy-isovalerate	['1.1.1.86']	['2-Oxocarboxylic acid metabolism', 'Protein metabolism', 'Biosynthesis of amino acids', 'Biosynthesis of antibiotics', 'Biosynthesis of secondary metabolites', 'Leucine and isoleucine metabolism', 'Valine']	0	1000	['2']	['Tery_4435']
	Protein metabolism	VAL_avtA	L-Valine:pyruvate aminotransferase	L-Alanine + 3-Methyl-2-oxobutanoate -> Pyruvate + L-Valine	['2.6.1.66']	['Protein metabolism', 'Biosynthesis of antibiotics', 'Biosynthesis of secondary metabolites', 'Leucine and isoleucine metabolism', 'Valine']	0	1000	['2']	['( Tery_3688 )']
	Protein metabolism	VAL_KARISalctt	2-Acetolactate methylmutase	H+ + ALCTT + NADPH <=> NADP+ + 2-Oxo-3-hydroxyisovalerate	['|5.4.99.3|1.1.1.86|']	['2-Oxocarboxylic acid metabolism', 'Protein metabolism', 'Biosynthesis of amino acids', 'Biosynthesis of antibiotics', 'Biosynthesis of secondary metabolites', 'Leucine and isoleucine metabolism', 'Metabolism of cofactors and vitamins', 'Pantothenate and CoA metabolism', 'Valine']	-1000	1000	['2']	['Tery_4335']
	Protein metabolism	VAL_KARISO	(R)-2,3-Dihydroxy-3-methylbutanoate:NADP+ oxidoreductase	H+ + 2-Oxo-3-hydroxyisovalerate + NADPH -> NADP+ + 2_3-Dihydroxy-isovalerate	['1.1.1.86']	['2-Oxocarboxylic acid metabolism', 'Protein metabolism', 'Biosynthesis of amino acids', 'Biosynthesis of antibiotics', 'Biosynthesis of secondary metabolites', 'Leucine and isoleucine metabolism', 'Metabolism of cofactors and vitamins', 'Pantothenate and CoA metabolism', 'Valine']	0	1000	['2']	['Tery_4335']
	Protein metabolism	VAL_KARISO2	(R)-2,3-Dihydroxy-3-methylpentanoate:NADP+ oxidoreductase	H+ + 2-Aceto-2-hydroxybutanoate + NADPH <=> NADP+ + 2_3-Dihydroxy-3-methylvalerate	['1.1.1.86']	['2-Oxocarboxylic acid metabolism', 'Protein metabolism', 'Biosynthesis of amino acids', 'Biosynthesis of antibiotics', 'Biosynthesis of secondary metabolites', 'Leucine and isoleucine metabolism', 'Metabolism of cofactors and vitamins', 'Pantothenate and CoA metabolism', 'Valine']	-1000	1000	['2']	['Tery_4335']
	Protein metabolism	VAL_VALSYN	L-Valine:2-oxoglutarate aminotransferase	3-Methyl-2-oxobutanoate + L-Glutamate -> 2-Oxoglutarate + L-Valine	['2.6.1.42|2.6.1.6']	['Protein metabolism', 'Biosynthesis of amino acids', 'Leucine and isoleucine metabolism', 'Valine']	0	1000	['2']	['( Tery_4094 or Tery_0889 )']
	Protein metabolism	VIT_CHGLNAT	chorismate:L-glutamine aminotransferase	Chorismate + L-Glutamine -> L-Glutamate + ADC	['2.6.1.85']	['Protein metabolism', 'Biosynthesis of amino acids', 'Biosynthesis of antibiotics', 'Biosynthesis of secondary metabolites', 'Cellular Processes', 'Phenazine biosynthesis', 'Phenylalanine metabolism', 'Quorum sensing', 'Tyrosine and tryptophan biosynthesis']	0	1000	['1']	['Tery_3792']
