# Supplementary material for: Multiscale Multiobjective Systems Analysis (MiMoSA): an advanced metabolic modeling framework for complex systems
Source: Sci Rep. 2019 Nov 18;9:16948. doi: 10.1038/s41598-019-53188-0 (PMC6861322; doi:10.1038/s41598-019-53188-0)
Supplement: Supplementary file 12 — Supplemental File 11 [file 41598_2019_53188_MOESM12_ESM.zip]

Archive with 1 entries (1 files):
- SREP-19-15699-s04.xml
