# Supplementary material for: Multiscale Multiobjective Systems Analysis (MiMoSA): an advanced metabolic modeling framework for complex systems
Source: Sci Rep. 2019 Nov 18;9:16948. doi: 10.1038/s41598-019-53188-0 (PMC6861322; doi:10.1038/s41598-019-53188-0)
Supplement: Supplementary file 12 — Supplemental File 11 [file 41598_2019_53188_MOESM12_ESM.zip › SREP-19-15699-s04.xml]

<?xml version="1.0" encoding="UTF-8"?>
<sbml xmlns="http://www.sbml.org/sbml/level2" level="2" version="1">
  <model id="iTri101">
    <listOfUnitDefinitions>
      <unitDefinition id="mmol_per_gDW_per_hr">
        <listOfUnits>
          <unit kind="mole" scale="-3"/>
          <unit kind="gram" exponent="-1"/>
          <unit kind="second" exponent="-1" multiplier="0.000277777777777778"/>
        </listOfUnits>
      </unitDefinition>
    </listOfUnitDefinitions>
    <listOfCompartments>
      <compartment id="c" name="cytosol" size="1"/>
      <compartment id="e" name="extracellular" size="1"/>
      <compartment id="p" name="periplasm" size="1"/>
    </listOfCompartments>
    <listOfSpecies>
      <species id="m_chlorophylla_c" name="chlorophyll_a" compartment="c" charge="0">
        <notes>
          <html xmlns="http://www.w3.org/1999/xhtml">
            <p>FORMULA: C55H71N4O5Mg</p>
          </html>
        </notes>
      </species>
      <species id="m_phye_c" name="(3Z)-phycoerythrobilin" compartment="c" charge="-2">
        <notes>
          <html xmlns="http://www.w3.org/1999/xhtml">
            <p>FORMULA: C33H36N4O6</p>
          </html>
        </notes>
      </species>
      <species id="m_coa_c" name="Coenzyme_A" compartment="c" charge="-4">
        <notes>
          <html xmlns="http://www.w3.org/1999/xhtml">
            <p>FORMULA: C21H32N7O16P3S</p>
          </html>
        </notes>
      </species>
      <species id="m_pigment_c" name="Pigment" compartment="c" charge="0">
        <notes>
          <html xmlns="http://www.w3.org/1999/xhtml">
            <p>FORMULA: C2H4ON</p>
          </html>
        </notes>
      </species>
      <species id="m_carbohydrate_c" name="carbohydrate" compartment="c" charge="0">
        <notes>
          <html xmlns="http://www.w3.org/1999/xhtml">
            <p>FORMULA: C21H37O18</p>
          </html>
        </notes>
      </species>
      <species id="m_rna_c" name="RNA" compartment="c" charge="0">
        <notes>
          <html xmlns="http://www.w3.org/1999/xhtml">
            <p>FORMULA: C950H1067N367O700P100</p>
          </html>
        </notes>
      </species>
      <species id="m_dna_c" name="DNA" compartment="c" charge="0">
        <notes>
          <html xmlns="http://www.w3.org/1999/xhtml">
            <p>FORMULA: C983H1133N367O600P100</p>
          </html>
        </notes>
      </species>
      <species id="m_protein_c" name="protein" compartment="c" charge="0">
        <notes>
          <html xmlns="http://www.w3.org/1999/xhtml">
            <p>FORMULA: C48075H85062N16785O28986S137</p>
          </html>
        </notes>
      </species>
      <species id="m_accoa_c" name="AcCoA" compartment="c" charge="-4">
        <notes>
          <html xmlns="http://www.w3.org/1999/xhtml">
            <p>FORMULA: C23H34N7O17P3S</p>
          </html>
        </notes>
      </species>
      <species id="m_amp_c" name="AMP" compartment="c" charge="-2">
        <notes>
          <html xmlns="http://www.w3.org/1999/xhtml">
            <p>FORMULA: C10H12N5O7P</p>
          </html>
        </notes>
      </species>
      <species id="m_nad_c" name="NAD+" compartment="c" charge="-1">
        <notes>
          <html xmlns="http://www.w3.org/1999/xhtml">
            <p>FORMULA: C21H26N7O14P2</p>
          </html>
        </notes>
      </species>
      <species id="m_nadh_c" name="NADH" compartment="c" charge="-2">
        <notes>
          <html xmlns="http://www.w3.org/1999/xhtml">
            <p>FORMULA: C21H27N7O14P2</p>
          </html>
        </notes>
      </species>
      <species id="m_nadp_c" name="NADP+" compartment="c" charge="-3">
        <notes>
          <html xmlns="http://www.w3.org/1999/xhtml">
            <p>FORMULA: C21H25N7O17P3</p>
          </html>
        </notes>
      </species>
      <species id="m_nadph_c" name="NADPH" compartment="c" charge="-4">
        <notes>
          <html xmlns="http://www.w3.org/1999/xhtml">
            <p>FORMULA: C21H26N7O17P3</p>
          </html>
        </notes>
      </species>
      <species id="m_succoa_c" name="Succinyl-CoA" compartment="c" charge="-5">
        <notes>
          <html xmlns="http://www.w3.org/1999/xhtml">
            <p>FORMULA: C25H35N7O19P3S</p>
          </html>
        </notes>
      </species>
      <species id="m_biomass_c" name="biomass" compartment="c" charge="0">
        <notes>
          <html xmlns="http://www.w3.org/1999/xhtml">
            <p>FORMULA: C36H60N6O21P</p>
          </html>
        </notes>
      </species>
      <species id="m_12galc14_c" name="1_2-Diacyl-3-beta-D-galactosyl-sn-glycerol_(n-C14)" compartment="c" charge="0">
        <notes>
          <html xmlns="http://www.w3.org/1999/xhtml">
            <p>FORMULA: C37H70O10</p>
          </html>
        </notes>
      </species>
      <species id="m_12galc141_c" name="1_2-Diacyl-3-beta-D-galactosyl-sn-glycerol_(n-C14_1)" compartment="c" charge="0">
        <notes>
          <html xmlns="http://www.w3.org/1999/xhtml">
            <p>FORMULA: C37H68O10</p>
          </html>
        </notes>
      </species>
      <species id="m_12galc16_c" name="1_2-Diacyl-3-beta-D-galactosyl-sn-glycerol_(n-C16)" compartment="c" charge="0">
        <notes>
          <html xmlns="http://www.w3.org/1999/xhtml">
            <p>FORMULA: C41H78O10</p>
          </html>
        </notes>
      </species>
      <species id="m_12galc16_1_c" name="1_2-Diacyl-3-beta-D-galactosyl-sn-glycerol_(n-C16_1)" compartment="c" charge="0">
        <notes>
          <html xmlns="http://www.w3.org/1999/xhtml">
            <p>FORMULA: C41H74O10</p>
          </html>
        </notes>
      </species>
      <species id="m_12galc18_c" name="1_2-Diacyl-3-beta-D-galactosyl-sn-glycerol_(n-C18)" compartment="c" charge="0">
        <notes>
          <html xmlns="http://www.w3.org/1999/xhtml">
            <p>FORMULA: C45H86O10</p>
          </html>
        </notes>
      </species>
      <species id="m_12galc18_1_c" name="1_2-Diacyl-3-beta-D-galactosyl-sn-glycerol_(n-C18_1)" compartment="c" charge="0">
        <notes>
          <html xmlns="http://www.w3.org/1999/xhtml">
            <p>FORMULA: C45H82O10</p>
          </html>
        </notes>
      </species>
      <species id="m_12galc18_2_c" name="1_2-Diacyl-3-beta-D-galactosyl-sn-glycerol_(n-C18_2)" compartment="c" charge="0">
        <notes>
          <html xmlns="http://www.w3.org/1999/xhtml">
            <p>FORMULA: C45H78O10</p>
          </html>
        </notes>
      </species>
      <species id="m_12galc18_3_c" name="1_2-Diacyl-3-beta-D-galactosyl-sn-glycerol_(n-C18_3)" compartment="c" charge="0">
        <notes>
          <html xmlns="http://www.w3.org/1999/xhtml">
            <p>FORMULA: C45H74O10</p>
          </html>
        </notes>
      </species>
      <species id="m_12dgr_c" name="1_2-Diacyl-3-beta-D-galactosyl-sn-glycerol" compartment="c" charge="0">
        <notes>
          <html xmlns="http://www.w3.org/1999/xhtml">
            <p>FORMULA: C876H1623O217</p>
          </html>
        </notes>
      </species>
      <species id="m_glycogen_c" name="glycogen" compartment="c" charge="0">
        <notes>
          <html xmlns="http://www.w3.org/1999/xhtml">
            <p>FORMULA: C12H21O10</p>
          </html>
        </notes>
      </species>
      <species id="m_udpg_c" name="UDP-glucose" compartment="c" charge="-2">
        <notes>
          <html xmlns="http://www.w3.org/1999/xhtml">
            <p>FORMULA: C15H22N2O17P2</p>
          </html>
        </notes>
      </species>
      <species id="m_aisohdcardio_c" name="Anteisoheptadecanoylcardiolipin_B._subtilis" compartment="c" charge="-2">
        <notes>
          <html xmlns="http://www.w3.org/1999/xhtml">
            <p>FORMULA: C77H148O17P2</p>
          </html>
        </notes>
      </species>
      <species id="m_isohdcar_c" name="Isoheptadecanoylcardiolipin_B._subtilis" compartment="c" charge="-2">
        <notes>
          <html xmlns="http://www.w3.org/1999/xhtml">
            <p>FORMULA: C77H148O17P2</p>
          </html>
        </notes>
      </species>
      <species id="m_c180card_c" name="Stearoylcardiolipin_B._subtilis" compartment="c" charge="-2">
        <notes>
          <html xmlns="http://www.w3.org/1999/xhtml">
            <p>FORMULA: C81H156O17P2</p>
          </html>
        </notes>
      </species>
      <species id="m_cardiolipid_c" name="Cardiolipids" compartment="c" charge="0">
        <notes>
          <html xmlns="http://www.w3.org/1999/xhtml">
            <p>FORMULA: C235H452O51P6</p>
          </html>
        </notes>
      </species>
      <species id="m_cdp_12_dodgly_c" name="CDP-1_2-dioctadecanoylglycerol" compartment="c" charge="-2">
        <notes>
          <html xmlns="http://www.w3.org/1999/xhtml">
            <p>FORMULA: C48H87N3O15P2</p>
          </html>
        </notes>
      </species>
      <species id="m_cdp12dod11egly_c" name="CDP-1_2-dioctadec-11-enoylglycerol" compartment="c" charge="-2">
        <notes>
          <html xmlns="http://www.w3.org/1999/xhtml">
            <p>FORMULA: C48H83N3O15P2</p>
          </html>
        </notes>
      </species>
      <species id="m_cdp12diaisohdgly_c" name="CDP-1_2-dianteisoheptadecanoylglycerol" compartment="c" charge="-2">
        <notes>
          <html xmlns="http://www.w3.org/1999/xhtml">
            <p>FORMULA: C46H83N3O15P2</p>
          </html>
        </notes>
      </species>
      <species id="m_cdp12disohdgly_c" name="CDP-1_2-diisoheptadecanoylglycerol" compartment="c" charge="-2">
        <notes>
          <html xmlns="http://www.w3.org/1999/xhtml">
            <p>FORMULA: C46H83N3O15P2</p>
          </html>
        </notes>
      </species>
      <species id="m_cdp12dhdgly_c" name="CDP-1_2-dihexadecanoylglycerol" compartment="c" charge="-2">
        <notes>
          <html xmlns="http://www.w3.org/1999/xhtml">
            <p>FORMULA: C44H79N3O15P2</p>
          </html>
        </notes>
      </species>
      <species id="m_cdplipid_c" name="CDP lipid" compartment="c" charge="0">
        <notes>
          <html xmlns="http://www.w3.org/1999/xhtml">
            <p>FORMULA: C232H415N15O75P10</p>
          </html>
        </notes>
      </species>
      <species id="m_lipid_c" name="Tery Lipid Based on FA" compartment="c" charge="0">
        <notes>
          <html xmlns="http://www.w3.org/1999/xhtml">
            <p>FORMULA: C1843H3437O575P6S6</p>
          </html>
        </notes>
      </species>
      <species id="m_metthf_c" name="5-10-Methylenetetrahydrofolate" compartment="c" charge="-2">
        <notes>
          <html xmlns="http://www.w3.org/1999/xhtml">
            <p>FORMULA: C20H21N7O6</p>
          </html>
        </notes>
      </species>
      <species id="m_fthf_c" name="10-Formyltetrahydrofolate" compartment="c" charge="-2">
        <notes>
          <html xmlns="http://www.w3.org/1999/xhtml">
            <p>FORMULA: C20H21N7O7</p>
          </html>
        </notes>
      </species>
      <species id="m_fad_c" name="FAD" compartment="c" charge="-2">
        <notes>
          <html xmlns="http://www.w3.org/1999/xhtml">
            <p>FORMULA: C27H30N9O15P2</p>
          </html>
        </notes>
      </species>
      <species id="m_dgdgc14_c" name="Digalactosyl-diacylglycerol_(n-C14)" compartment="c" charge="0">
        <notes>
          <html xmlns="http://www.w3.org/1999/xhtml">
            <p>FORMULA: C43H81O15</p>
          </html>
        </notes>
      </species>
      <species id="m_dgdgc141_c" name="Digalactosyl-diacylglycerol_(n-c14_1)" compartment="c" charge="0">
        <notes>
          <html xmlns="http://www.w3.org/1999/xhtml">
            <p>FORMULA: C43H79O15</p>
          </html>
        </notes>
      </species>
      <species id="m_dgdgc16_c" name="Digalactosyl-diacylglycerol_(n-C16)" compartment="c" charge="0">
        <notes>
          <html xmlns="http://www.w3.org/1999/xhtml">
            <p>FORMULA: C47H89O15</p>
          </html>
        </notes>
      </species>
      <species id="m_dgdgc16_1_c" name="Digalactosyl-diacylglycerol_(n-C16_1)" compartment="c" charge="0">
        <notes>
          <html xmlns="http://www.w3.org/1999/xhtml">
            <p>FORMULA: C47H85O15</p>
          </html>
        </notes>
      </species>
      <species id="m_dgdgc18_c" name="Digalactosyl-diacylglycerol_(n-C18)" compartment="c" charge="0">
        <notes>
          <html xmlns="http://www.w3.org/1999/xhtml">
            <p>FORMULA: C51H97O15</p>
          </html>
        </notes>
      </species>
      <species id="m_dgdgc18_1_c" name="Digalactosyl-diacylglycerol_(n-C18_1)" compartment="c" charge="0">
        <notes>
          <html xmlns="http://www.w3.org/1999/xhtml">
            <p>FORMULA: C51H93O15</p>
          </html>
        </notes>
      </species>
      <species id="m_dgdgc18_2_c" name="Digalactosyl-diacylglycerol_(n-C18_2)" compartment="c" charge="0">
        <notes>
          <html xmlns="http://www.w3.org/1999/xhtml">
            <p>FORMULA: C51H89O15</p>
          </html>
        </notes>
      </species>
      <species id="m_dgdgc18_3_c" name="Digalactosyl-diacylglycerol_(n-C18_3)" compartment="c" charge="0">
        <notes>
          <html xmlns="http://www.w3.org/1999/xhtml">
            <p>FORMULA: C51H85O15</p>
          </html>
        </notes>
      </species>
      <species id="m_dgdgc_c" name="Digalactosyl-diacylglycerol" compartment="c" charge="0">
        <notes>
          <html xmlns="http://www.w3.org/1999/xhtml">
            <p>FORMULA: C2075H3841O672</p>
          </html>
        </notes>
      </species>
      <species id="m_atp_c" name="ATP" compartment="c" charge="-4">
        <notes>
          <html xmlns="http://www.w3.org/1999/xhtml">
            <p>FORMULA: C10H12N5O13P3</p>
          </html>
        </notes>
      </species>
      <species id="m_h2o_c" name="Water" compartment="c" charge="0">
        <notes>
          <html xmlns="http://www.w3.org/1999/xhtml">
            <p>FORMULA: H2O</p>
          </html>
        </notes>
      </species>
      <species id="m_datp_c" name="dATP" compartment="c" charge="-4">
        <notes>
          <html xmlns="http://www.w3.org/1999/xhtml">
            <p>FORMULA: C10H12N5O12P3</p>
          </html>
        </notes>
      </species>
      <species id="m_dgtp_c" name="dGTP" compartment="c" charge="-4">
        <notes>
          <html xmlns="http://www.w3.org/1999/xhtml">
            <p>FORMULA: C10H12N5O13P3</p>
          </html>
        </notes>
      </species>
      <species id="m_dctp_c" name="dCTP" compartment="c" charge="-4">
        <notes>
          <html xmlns="http://www.w3.org/1999/xhtml">
            <p>FORMULA: C9H12N3O13P3</p>
          </html>
        </notes>
      </species>
      <species id="m_dttp_c" name="dTTP" compartment="c" charge="-4">
        <notes>
          <html xmlns="http://www.w3.org/1999/xhtml">
            <p>FORMULA: C10H13N2O14P3</p>
          </html>
        </notes>
      </species>
      <species id="m_adp_c" name="ADP" compartment="c" charge="-3">
        <notes>
          <html xmlns="http://www.w3.org/1999/xhtml">
            <p>FORMULA: C10H12N5O10P2</p>
          </html>
        </notes>
      </species>
      <species id="m_h_c" name="H+" compartment="c" charge="1">
        <notes>
          <html xmlns="http://www.w3.org/1999/xhtml">
            <p>FORMULA: H</p>
          </html>
        </notes>
      </species>
      <species id="m_pi_c" name="Inorganic Phosphate" compartment="c" charge="-2">
        <notes>
          <html xmlns="http://www.w3.org/1999/xhtml">
            <p>FORMULA: HO4P</p>
          </html>
        </notes>
      </species>
      <species id="m_ppi_c" name="Inorganic Diphosphate" compartment="c" charge="-3">
        <notes>
          <html xmlns="http://www.w3.org/1999/xhtml">
            <p>FORMULA: HO7P2</p>
          </html>
        </notes>
      </species>
      <species id="m_stear_c" name="Stearate" compartment="c" charge="-1">
        <notes>
          <html xmlns="http://www.w3.org/1999/xhtml">
            <p>FORMULA: C18H35O2</p>
          </html>
        </notes>
      </species>
      <species id="m_palm_c" name="Palmitate" compartment="c" charge="-1">
        <notes>
          <html xmlns="http://www.w3.org/1999/xhtml">
            <p>FORMULA: C16H31O2</p>
          </html>
        </notes>
      </species>
      <species id="m_vacc_c" name="Vaccenate" compartment="c" charge="-1">
        <notes>
          <html xmlns="http://www.w3.org/1999/xhtml">
            <p>FORMULA: C18H33O2</p>
          </html>
        </notes>
      </species>
      <species id="m_palmol_c" name="Palmitoleate" compartment="c" charge="-1">
        <notes>
          <html xmlns="http://www.w3.org/1999/xhtml">
            <p>FORMULA: C16H29O2</p>
          </html>
        </notes>
      </species>
      <species id="m_fa_c" name="Fatty_Acids" compartment="c" charge="0">
        <notes>
          <html xmlns="http://www.w3.org/1999/xhtml">
            <p>FORMULA: C68H128O8</p>
          </html>
        </notes>
      </species>
      <species id="m_pepgly_poly_c" name="Peptidoglycan_polymer_n_subunits" compartment="c" charge="-10">
        <notes>
          <html xmlns="http://www.w3.org/1999/xhtml">
            <p>FORMULA: C203H312N28O83P2</p>
          </html>
        </notes>
      </species>
      <species id="m_lipidiv_c" name="Lipid_IVA" compartment="c" charge="-2">
        <notes>
          <html xmlns="http://www.w3.org/1999/xhtml">
            <p>FORMULA: C68H128N2O23P2</p>
          </html>
        </notes>
      </species>
      <species id="m_sqdg_c" name="sulfoquinovosyldiacylglycerol" compartment="c" charge="0">
        <notes>
          <html xmlns="http://www.w3.org/1999/xhtml">
            <p>FORMULA: C1488H2795O480S37</p>
          </html>
        </notes>
      </species>
      <species id="m_pg_c" name="phosphatidylglycerol" compartment="c" charge="0">
        <notes>
          <html xmlns="http://www.w3.org/1999/xhtml">
            <p>FORMULA: C2220H4298O595P60</p>
          </html>
        </notes>
      </species>
      <species id="m_pg_dt_c" name="Phosphatidylglycerol_ditetradecanoyl" compartment="c" charge="0">
        <notes>
          <html xmlns="http://www.w3.org/1999/xhtml">
            <p>FORMULA: C34H67O10P</p>
          </html>
        </notes>
      </species>
      <species id="m_pg_dte_c" name="Phosphatidylglycerol_ditetradecenoyl" compartment="c" charge="0">
        <notes>
          <html xmlns="http://www.w3.org/1999/xhtml">
            <p>FORMULA: C34H65O10P</p>
          </html>
        </notes>
      </species>
      <species id="m_pg_dh_c" name="Phosphatidylglycerol_dihexadecanoyl" compartment="c" charge="0">
        <notes>
          <html xmlns="http://www.w3.org/1999/xhtml">
            <p>FORMULA: C38H75O10P</p>
          </html>
        </notes>
      </species>
      <species id="m_pg_dh9e_c" name="Phosphatidylglycerol_dihexadec-9-enoyl" compartment="c" charge="0">
        <notes>
          <html xmlns="http://www.w3.org/1999/xhtml">
            <p>FORMULA: C38H71O10P</p>
          </html>
        </notes>
      </species>
      <species id="m_pg_c36_c" name="Phosphatidylglycerol_dioctadecanoyl" compartment="c" charge="-1">
        <notes>
          <html xmlns="http://www.w3.org/1999/xhtml">
            <p>FORMULA: C42H82O10P</p>
          </html>
        </notes>
      </species>
      <species id="m_pg_do11e_c" name="Phosphatidylglycerol_dioctadec-11-enoyl" compartment="c" charge="0">
        <notes>
          <html xmlns="http://www.w3.org/1999/xhtml">
            <p>FORMULA: C42H79O10P</p>
          </html>
        </notes>
      </species>
      <species id="m_pg_dode_c" name="Phosphatidylglycerol_(dioctadec-9-12-dienoyl_n-C18_2)" compartment="c" charge="0">
        <notes>
          <html xmlns="http://www.w3.org/1999/xhtml">
            <p>FORMULA: C42H82O10P</p>
          </html>
        </notes>
      </species>
      <species id="m_pg_dote_c" name="Phosphatidylglycerol_(dioctadec-9-12-15-trienoyl_n-C18_3)" compartment="c" charge="0">
        <notes>
          <html xmlns="http://www.w3.org/1999/xhtml">
            <p>FORMULA: C42H78O10P</p>
          </html>
        </notes>
      </species>
      <species id="m_cyano_dimer_c" name="cyanophycin_dimer" compartment="c" charge="0">
        <notes>
          <html xmlns="http://www.w3.org/1999/xhtml">
            <p>FORMULA: C20H36N10O9</p>
          </html>
        </notes>
      </species>
      <species id="m_glntrna_c" name="gln_tRNA_gln" compartment="c" charge="1">
        <notes>
          <html xmlns="http://www.w3.org/1999/xhtml">
            <p>FORMULA: C5H10N2O3T</p>
          </html>
        </notes>
      </species>
      <species id="m_glutrna_c" name="glu_tRNA_glu" compartment="c" charge="0">
        <notes>
          <html xmlns="http://www.w3.org/1999/xhtml">
            <p>FORMULA: C5H8NO4T</p>
          </html>
        </notes>
      </species>
      <species id="m_histrna_c" name="his_tRNA_his" compartment="c" charge="1">
        <notes>
          <html xmlns="http://www.w3.org/1999/xhtml">
            <p>FORMULA: C6H9N3O2T</p>
          </html>
        </notes>
      </species>
      <species id="m_alatrna_c" name="ala_tRNA_ala" compartment="c" charge="1">
        <notes>
          <html xmlns="http://www.w3.org/1999/xhtml">
            <p>FORMULA: C3H7NO2T</p>
          </html>
        </notes>
      </species>
      <species id="m_argtrna_c" name="arg_tRNA_arg" compartment="c" charge="2">
        <notes>
          <html xmlns="http://www.w3.org/1999/xhtml">
            <p>FORMULA: C6H16N4O2T</p>
          </html>
        </notes>
      </species>
      <species id="m_asntrna_c" name="asn_tRNA_asn" compartment="c" charge="1">
        <notes>
          <html xmlns="http://www.w3.org/1999/xhtml">
            <p>FORMULA: C4H8N2O3T</p>
          </html>
        </notes>
      </species>
      <species id="m_asptrna_c" name="asp_tRNA_asp" compartment="c" charge="0">
        <notes>
          <html xmlns="http://www.w3.org/1999/xhtml">
            <p>FORMULA: C4H6NO4T</p>
          </html>
        </notes>
      </species>
      <species id="m_cystrna_c" name="cys_tRNA_cys" compartment="c" charge="1">
        <notes>
          <html xmlns="http://www.w3.org/1999/xhtml">
            <p>FORMULA: C3H7NO2ST</p>
          </html>
        </notes>
      </species>
      <species id="m_glytrna_c" name="gly_tRNA_gly" compartment="c" charge="1">
        <notes>
          <html xmlns="http://www.w3.org/1999/xhtml">
            <p>FORMULA: C2H5NO2T</p>
          </html>
        </notes>
      </species>
      <species id="m_iletrna_c" name="ile_tRNA_ile" compartment="c" charge="1">
        <notes>
          <html xmlns="http://www.w3.org/1999/xhtml">
            <p>FORMULA: C6H13NO2T</p>
          </html>
        </notes>
      </species>
      <species id="m_leutrna_c" name="leu_tRNA_leu" compartment="c" charge="1">
        <notes>
          <html xmlns="http://www.w3.org/1999/xhtml">
            <p>FORMULA: C6H13NO2T</p>
          </html>
        </notes>
      </species>
      <species id="m_lystrna_c" name="lys_tRNA_lys" compartment="c" charge="0">
        <notes>
          <html xmlns="http://www.w3.org/1999/xhtml">
            <p>FORMULA: C6H15N2O2T</p>
          </html>
        </notes>
      </species>
      <species id="m_mettrna_c" name="met_tRNA_met" compartment="c" charge="1">
        <notes>
          <html xmlns="http://www.w3.org/1999/xhtml">
            <p>FORMULA: C5H11NO2ST</p>
          </html>
        </notes>
      </species>
      <species id="m_phetrna_c" name="phe_tRNA_phe" compartment="c" charge="1">
        <notes>
          <html xmlns="http://www.w3.org/1999/xhtml">
            <p>FORMULA: C9H11NO2</p>
          </html>
        </notes>
      </species>
      <species id="m_protrna_c" name="pro_tRNA_pro" compartment="c" charge="0">
        <notes>
          <html xmlns="http://www.w3.org/1999/xhtml">
            <p>FORMULA: C5H8NO2</p>
          </html>
        </notes>
      </species>
      <species id="m_sertrna_c" name="ser_tRNA_ser" compartment="c" charge="1">
        <notes>
          <html xmlns="http://www.w3.org/1999/xhtml">
            <p>FORMULA: C3H7NO3</p>
          </html>
        </notes>
      </species>
      <species id="m_thrtrna_c" name="thr_tRNA_thr" compartment="c" charge="1">
        <notes>
          <html xmlns="http://www.w3.org/1999/xhtml">
            <p>FORMULA: C4H9NO3T</p>
          </html>
        </notes>
      </species>
      <species id="m_trptrna_c" name="trp_tRNA_trp" compartment="c" charge="1">
        <notes>
          <html xmlns="http://www.w3.org/1999/xhtml">
            <p>FORMULA: C11H12N2O2T</p>
          </html>
        </notes>
      </species>
      <species id="m_tyrtrna_c" name="tyr_tRNA_tyr" compartment="c" charge="2">
        <notes>
          <html xmlns="http://www.w3.org/1999/xhtml">
            <p>FORMULA: C9H11NO3T</p>
          </html>
        </notes>
      </species>
      <species id="m_valtrna_c" name="val_tRNA_val" compartment="c" charge="1">
        <notes>
          <html xmlns="http://www.w3.org/1999/xhtml">
            <p>FORMULA: C5H11NO2T</p>
          </html>
        </notes>
      </species>
      <species id="m_gtp_c" name="GTP" compartment="c" charge="-4">
        <notes>
          <html xmlns="http://www.w3.org/1999/xhtml">
            <p>FORMULA: C10H12N5O14P3</p>
          </html>
        </notes>
      </species>
      <species id="m_gdp_c" name="GDP" compartment="c" charge="-3">
        <notes>
          <html xmlns="http://www.w3.org/1999/xhtml">
            <p>FORMULA: C10H12N5O11P2</p>
          </html>
        </notes>
      </species>
      <species id="m_trnacys_c" name="tRNA_cys" compartment="c" charge="0">
        <notes>
          <html xmlns="http://www.w3.org/1999/xhtml">
            <p>FORMULA: T</p>
          </html>
        </notes>
      </species>
      <species id="m_trnagly_c" name="tRNA_gly" compartment="c" charge="0">
        <notes>
          <html xmlns="http://www.w3.org/1999/xhtml">
            <p>FORMULA: T</p>
          </html>
        </notes>
      </species>
      <species id="m_trnaile_c" name="tRNA_ile" compartment="c" charge="0">
        <notes>
          <html xmlns="http://www.w3.org/1999/xhtml">
            <p>FORMULA: T</p>
          </html>
        </notes>
      </species>
      <species id="m_trnaarg_c" name="tRNA_arg" compartment="c" charge="0">
        <notes>
          <html xmlns="http://www.w3.org/1999/xhtml">
            <p>FORMULA: T</p>
          </html>
        </notes>
      </species>
      <species id="m_trnaasn_c" name="tRNA_asn" compartment="c" charge="0">
        <notes>
          <html xmlns="http://www.w3.org/1999/xhtml">
            <p>FORMULA: T</p>
          </html>
        </notes>
      </species>
      <species id="m_trnaasp_c" name="tRNA_asp" compartment="c" charge="0">
        <notes>
          <html xmlns="http://www.w3.org/1999/xhtml">
            <p>FORMULA: T</p>
          </html>
        </notes>
      </species>
      <species id="m_trnagln_c" name="tRNA_gln" compartment="c" charge="0">
        <notes>
          <html xmlns="http://www.w3.org/1999/xhtml">
            <p>FORMULA: T</p>
          </html>
        </notes>
      </species>
      <species id="m_trnaglu_c" name="tRNA_glu" compartment="c" charge="0">
        <notes>
          <html xmlns="http://www.w3.org/1999/xhtml">
            <p>FORMULA: T</p>
          </html>
        </notes>
      </species>
      <species id="m_trnahis_c" name="tRNA_his" compartment="c" charge="0">
        <notes>
          <html xmlns="http://www.w3.org/1999/xhtml">
            <p>FORMULA: T</p>
          </html>
        </notes>
      </species>
      <species id="m_trnaala_c" name="tRNA_ala" compartment="c" charge="0">
        <notes>
          <html xmlns="http://www.w3.org/1999/xhtml">
            <p>FORMULA: T</p>
          </html>
        </notes>
      </species>
      <species id="m_trnaleu_c" name="tRNA_leu" compartment="c" charge="0">
        <notes>
          <html xmlns="http://www.w3.org/1999/xhtml">
            <p>FORMULA: T</p>
          </html>
        </notes>
      </species>
      <species id="m_trnalys_c" name="tRNA_lys" compartment="c" charge="0">
        <notes>
          <html xmlns="http://www.w3.org/1999/xhtml">
            <p>FORMULA: T</p>
          </html>
        </notes>
      </species>
      <species id="m_trnamet_c" name="tRNA_met" compartment="c" charge="0">
        <notes>
          <html xmlns="http://www.w3.org/1999/xhtml">
            <p>FORMULA: T</p>
          </html>
        </notes>
      </species>
      <species id="m_trnaphe_c" name="tRNA_phe" compartment="c" charge="0">
        <notes>
          <html xmlns="http://www.w3.org/1999/xhtml">
            <p>FORMULA: T</p>
          </html>
        </notes>
      </species>
      <species id="m_trnapro_c" name="tRNA_pro" compartment="c" charge="0">
        <notes>
          <html xmlns="http://www.w3.org/1999/xhtml">
            <p>FORMULA: T</p>
          </html>
        </notes>
      </species>
      <species id="m_trnaser_c" name="tRNA_ser" compartment="c" charge="0">
        <notes>
          <html xmlns="http://www.w3.org/1999/xhtml">
            <p>FORMULA: T</p>
          </html>
        </notes>
      </species>
      <species id="m_trnathr_c" name="tRNA_thr" compartment="c" charge="0">
        <notes>
          <html xmlns="http://www.w3.org/1999/xhtml">
            <p>FORMULA: T</p>
          </html>
        </notes>
      </species>
      <species id="m_trnatrp_c" name="tRNA_trp" compartment="c" charge="0">
        <notes>
          <html xmlns="http://www.w3.org/1999/xhtml">
            <p>FORMULA: T</p>
          </html>
        </notes>
      </species>
      <species id="m_trnatyr_c" name="tRNA_tyr" compartment="c" charge="0">
        <notes>
          <html xmlns="http://www.w3.org/1999/xhtml">
            <p>FORMULA: T</p>
          </html>
        </notes>
      </species>
      <species id="m_trnaval_c" name="tRNA_val" compartment="c" charge="0">
        <notes>
          <html xmlns="http://www.w3.org/1999/xhtml">
            <p>FORMULA: T</p>
          </html>
        </notes>
      </species>
      <species id="m_utp_c" name="UTP" compartment="c" charge="-4">
        <notes>
          <html xmlns="http://www.w3.org/1999/xhtml">
            <p>FORMULA: C9H11N2O15P3</p>
          </html>
        </notes>
      </species>
      <species id="m_ctp_c" name="CTP" compartment="c" charge="-4">
        <notes>
          <html xmlns="http://www.w3.org/1999/xhtml">
            <p>FORMULA: C9H12N3O14P3</p>
          </html>
        </notes>
      </species>
      <species id="m_sqdg14_c" name="Sulfoquinovosyldiacylglycerol_n_14" compartment="c" charge="0">
        <notes>
          <html xmlns="http://www.w3.org/1999/xhtml">
            <p>FORMULA: C37H71O13S</p>
          </html>
        </notes>
      </species>
      <species id="m_sqdg141_c" name="Sulfoquinovosyldiacylglycerol_n_14_1" compartment="c" charge="0">
        <notes>
          <html xmlns="http://www.w3.org/1999/xhtml">
            <p>FORMULA: C37H69O13S</p>
          </html>
        </notes>
      </species>
      <species id="m_sqdg16_c" name="Sulfoquinovosyldiacylglycerol_n_16" compartment="c" charge="0">
        <notes>
          <html xmlns="http://www.w3.org/1999/xhtml">
            <p>FORMULA: C41H79O13S</p>
          </html>
        </notes>
      </species>
      <species id="m_sqdg16_1_c" name="Sulfoquinovosyldiacylglycerol_n_16_1" compartment="c" charge="0">
        <notes>
          <html xmlns="http://www.w3.org/1999/xhtml">
            <p>FORMULA: C41H75O13S</p>
          </html>
        </notes>
      </species>
      <species id="m_sqdg18_c" name="Sulfoquinovosyldiacylglycerol_n_18" compartment="c" charge="0">
        <notes>
          <html xmlns="http://www.w3.org/1999/xhtml">
            <p>FORMULA: C45H87O13S</p>
          </html>
        </notes>
      </species>
      <species id="m_sqdg18_1_c" name="Sulfoquinovosyldiacylglycerol_n_18_1" compartment="c" charge="0">
        <notes>
          <html xmlns="http://www.w3.org/1999/xhtml">
            <p>FORMULA: C45H83O13S</p>
          </html>
        </notes>
      </species>
      <species id="m_sqdg18_2_c" name="Sulfoquinovosyldiacylglycerol_n_18_2" compartment="c" charge="0">
        <notes>
          <html xmlns="http://www.w3.org/1999/xhtml">
            <p>FORMULA: C45H79O13S</p>
          </html>
        </notes>
      </species>
      <species id="m_sqdg18_3_c" name="Sulfoquinovosyldiacylglycerol_n_18_3" compartment="c" charge="0">
        <notes>
          <html xmlns="http://www.w3.org/1999/xhtml">
            <p>FORMULA: C45H75O13S</p>
          </html>
        </notes>
      </species>
      <species id="m_squalene_c" name="Squalene" compartment="c" charge="0">
        <notes>
          <html xmlns="http://www.w3.org/1999/xhtml">
            <p>FORMULA: C30H50</p>
          </html>
        </notes>
      </species>
      <species id="m_emma_c" name="2R_3S-3-methylmalate" compartment="c" charge="-2">
        <notes>
          <html xmlns="http://www.w3.org/1999/xhtml">
            <p>FORMULA: C5H6O5</p>
          </html>
        </notes>
      </species>
      <species id="m_akb_c" name="2-Oxobutyrate" compartment="c" charge="-1">
        <notes>
          <html xmlns="http://www.w3.org/1999/xhtml">
            <p>FORMULA: C4H5O3</p>
          </html>
        </notes>
      </species>
      <species id="m_co2_c" name="CO2" compartment="c" charge="0">
        <notes>
          <html xmlns="http://www.w3.org/1999/xhtml">
            <p>FORMULA: CO2</p>
          </html>
        </notes>
      </species>
      <species id="m_dpcoa_c" name="Dephospho-CoA" compartment="c" charge="-2">
        <notes>
          <html xmlns="http://www.w3.org/1999/xhtml">
            <p>FORMULA: C21H33N7O13P2S</p>
          </html>
        </notes>
      </species>
      <species id="m_3pg_c" name="3-phosphoglycerol" compartment="c" charge="-2">
        <notes>
          <html xmlns="http://www.w3.org/1999/xhtml">
            <p>FORMULA: C3H7O6P</p>
          </html>
        </notes>
      </species>
      <species id="m_pq9_c" name="Plastoquinone_9" compartment="c" charge="0">
        <notes>
          <html xmlns="http://www.w3.org/1999/xhtml">
            <p>FORMULA: C53H80O2</p>
          </html>
        </notes>
      </species>
      <species id="m_dhap_c" name="Dihydroxyacetone_phosphate" compartment="c" charge="-2">
        <notes>
          <html xmlns="http://www.w3.org/1999/xhtml">
            <p>FORMULA: C3H5O6P</p>
          </html>
        </notes>
      </species>
      <species id="m_pq9h2_c" name="Plastoquinol_9" compartment="c" charge="0">
        <notes>
          <html xmlns="http://www.w3.org/1999/xhtml">
            <p>FORMULA: C53H82O2</p>
          </html>
        </notes>
      </species>
      <species id="m_12disohd_g3p_c" name="1_2-dianteisoheptadecanoyl-sn-glycerol_3-phosphate" compartment="c" charge="-4">
        <notes>
          <html xmlns="http://www.w3.org/1999/xhtml">
            <p>FORMULA: C37H72O8P</p>
          </html>
        </notes>
      </species>
      <species id="m_12ddd_g3p_c" name="1_2-didodecanoyl-sn-glycerol_3-phosphate" compartment="c" charge="-1">
        <notes>
          <html xmlns="http://www.w3.org/1999/xhtml">
            <p>FORMULA: C27H52O8P</p>
          </html>
        </notes>
      </species>
      <species id="m_cdp12dddgly_c" name="CDP-1_2-didodecanoylglycerol" compartment="c" charge="-2">
        <notes>
          <html xmlns="http://www.w3.org/1999/xhtml">
            <p>FORMULA: C36H63N3O15P2</p>
          </html>
        </notes>
      </species>
      <species id="m_12dhd_gly3p_c" name="1_2-dihexadecanoyl-sn-glycerol_3-phosphate" compartment="c" charge="-1">
        <notes>
          <html xmlns="http://www.w3.org/1999/xhtml">
            <p>FORMULA: C35H68O8P</p>
          </html>
        </notes>
      </species>
      <species id="m_12dhd9e_g3p_c" name="1_2-dihexadec-9-enoyl-sn-glycerol_3-phosphate" compartment="c" charge="-1">
        <notes>
          <html xmlns="http://www.w3.org/1999/xhtml">
            <p>FORMULA: C35H64O8P</p>
          </html>
        </notes>
      </species>
      <species id="m_cdp_12_dihex9egly_c" name="CDP-1_2-dihexadec-9-enoylglycerol" compartment="c" charge="-2">
        <notes>
          <html xmlns="http://www.w3.org/1999/xhtml">
            <p>FORMULA: C44H75N3O15P2</p>
          </html>
        </notes>
      </species>
      <species id="m_1_2_dipd_g3p_c" name="1-dodecanoyl-2-(11Z,14Z-eicosadienoyl)-glycero-3-phosphate" compartment="c" charge="-2">
        <notes>
          <html xmlns="http://www.w3.org/1999/xhtml">
            <p>FORMULA: C33H65O8P</p>
          </html>
        </notes>
      </species>
      <species id="m_cdp_1_2_dipdgly_c" name="CDP-1_2-dianteisopentadecanoylglycerol" compartment="c" charge="-2">
        <notes>
          <html xmlns="http://www.w3.org/1999/xhtml">
            <p>FORMULA: C42H75N3O15P2</p>
          </html>
        </notes>
      </species>
      <species id="m_12_dihd_g3p_c" name="1_2-diisoheptadecanoyl-sn-glycerol_3-phosphate" compartment="c" charge="-1">
        <notes>
          <html xmlns="http://www.w3.org/1999/xhtml">
            <p>FORMULA: C37H72O8P</p>
          </html>
        </notes>
      </species>
      <species id="m_1_2_ditd_g3p_c" name="1_2-diisotetradecanoyl-sn-glycerol_3-phosphate" compartment="c" charge="-3">
        <notes>
          <html xmlns="http://www.w3.org/1999/xhtml">
            <p>FORMULA: C31H58O8P</p>
          </html>
        </notes>
      </species>
      <species id="m_cdp12disotdgly_c" name="CDP-1_2-diisotetradecanoylglycerol" compartment="c" charge="-2">
        <notes>
          <html xmlns="http://www.w3.org/1999/xhtml">
            <p>FORMULA: C40H69N3O15P2</p>
          </html>
        </notes>
      </species>
      <species id="m_dodg3p_c" name="1_2-dioctadecanoyl-sn-glycerol_3-phosphate_c0" compartment="c" charge="-1">
        <notes>
          <html xmlns="http://www.w3.org/1999/xhtml">
            <p>FORMULA: C39H76O8P</p>
          </html>
        </notes>
      </species>
      <species id="m_12dod11e_gly3p_c" name="1_2-dioctadec-11-enoyl-sn-glycerol_3-phosphate" compartment="c" charge="-1">
        <notes>
          <html xmlns="http://www.w3.org/1999/xhtml">
            <p>FORMULA: C39H72O8P</p>
          </html>
        </notes>
      </species>
      <species id="m_12disopdg3p_c" name="1_2-diisopentadecanoyl-sn-glycerol_3-phosphate" compartment="c" charge="-1">
        <notes>
          <html xmlns="http://www.w3.org/1999/xhtml">
            <p>FORMULA: C33H64O8P</p>
          </html>
        </notes>
      </species>
      <species id="m_cdp12dpdg_c" name="CDP-1_2-diisopentadecanoylglycerol" compartment="c" charge="-2">
        <notes>
          <html xmlns="http://www.w3.org/1999/xhtml">
            <p>FORMULA: C42H75N3O15P2</p>
          </html>
        </notes>
      </species>
      <species id="m_12dtdg3p_c" name="1_2-ditetradecanoyl-sn-glycerol_3-phosphate" compartment="c" charge="-1">
        <notes>
          <html xmlns="http://www.w3.org/1999/xhtml">
            <p>FORMULA: C31H60O8P</p>
          </html>
        </notes>
      </species>
      <species id="m_12dtdeg3p_c" name="1_2-ditetradecenoyl-sn-glycerol_3-phosphate" compartment="c" charge="-1">
        <notes>
          <html xmlns="http://www.w3.org/1999/xhtml">
            <p>FORMULA: C31H58O8P</p>
          </html>
        </notes>
      </species>
      <species id="m_cdp12dtdgly_c" name="CDP-1_2-ditetradecanoylglycerol" compartment="c" charge="-2">
        <notes>
          <html xmlns="http://www.w3.org/1999/xhtml">
            <p>FORMULA: C40H71N3O15P2</p>
          </html>
        </notes>
      </species>
      <species id="m_cdp12dtdegly_c" name="CDP-1_2-ditetradecenoylglycerol" compartment="c" charge="-2">
        <notes>
          <html xmlns="http://www.w3.org/1999/xhtml">
            <p>FORMULA: C40H69N3O15P2</p>
          </html>
        </notes>
      </species>
      <species id="m_1_2_dtd7e_g3p_c" name="1_2-ditetradec-7-enoyl-sn-glycerol_3-phosphate" compartment="c" charge="-3">
        <notes>
          <html xmlns="http://www.w3.org/1999/xhtml">
            <p>FORMULA: C31H54O8P</p>
          </html>
        </notes>
      </species>
      <species id="m_cdp12dtd7egly_c" name="CDP-1_2-ditetradec-7-enoylglycerol" compartment="c" charge="-2">
        <notes>
          <html xmlns="http://www.w3.org/1999/xhtml">
            <p>FORMULA: C40H65N3O15P2</p>
          </html>
        </notes>
      </species>
      <species id="m_hco3_c" name="Bicarbonate" compartment="c" charge="-1">
        <notes>
          <html xmlns="http://www.w3.org/1999/xhtml">
            <p>FORMULA: CHO3</p>
          </html>
        </notes>
      </species>
      <species id="m_s17p_c" name="Sedoheptulose_1_7-bisphosphate" compartment="c" charge="-4">
        <notes>
          <html xmlns="http://www.w3.org/1999/xhtml">
            <p>FORMULA: C7H12O13P2</p>
          </html>
        </notes>
      </species>
      <species id="m_e4p_c" name="D-Erythrose4-phosphate" compartment="c" charge="-2">
        <notes>
          <html xmlns="http://www.w3.org/1999/xhtml">
            <p>FORMULA: C4H7O7P</p>
          </html>
        </notes>
      </species>
      <species id="m_s7p_c" name="Sedoheptulose7-phosphate" compartment="c" charge="-2">
        <notes>
          <html xmlns="http://www.w3.org/1999/xhtml">
            <p>FORMULA: C7H13O10P</p>
          </html>
        </notes>
      </species>
      <species id="m_pep_c" name="Phosphoenolpyruvate" compartment="c" charge="-3">
        <notes>
          <html xmlns="http://www.w3.org/1999/xhtml">
            <p>FORMULA: C3H2O6P</p>
          </html>
        </notes>
      </species>
      <species id="m_oaa_c" name="Oxaloacetate" compartment="c" charge="-2">
        <notes>
          <html xmlns="http://www.w3.org/1999/xhtml">
            <p>FORMULA: C4H2O5</p>
          </html>
        </notes>
      </species>
      <species id="m_r5p_c" name="ribose-5-phosphate" compartment="c" charge="-2">
        <notes>
          <html xmlns="http://www.w3.org/1999/xhtml">
            <p>FORMULA: C5H9O8P</p>
          </html>
        </notes>
      </species>
      <species id="m_ru5p_c" name="D-Ribulose5-phosphate" compartment="c" charge="-2">
        <notes>
          <html xmlns="http://www.w3.org/1999/xhtml">
            <p>FORMULA: C5H9O8P</p>
          </html>
        </notes>
      </species>
      <species id="m_RuBP_c" name="D-Ribulose_1_5-bisphosphate" compartment="c" charge="-4">
        <notes>
          <html xmlns="http://www.w3.org/1999/xhtml">
            <p>FORMULA: C5H8O11P2</p>
          </html>
        </notes>
      </species>
      <species id="m_gp_c" name="3-Phosphoglycerate" compartment="c" charge="-3">
        <notes>
          <html xmlns="http://www.w3.org/1999/xhtml">
            <p>FORMULA: C3H4O7P</p>
          </html>
        </notes>
      </species>
      <species id="m_x5p_c" name="D-Xylulose5-phosphate" compartment="c" charge="-2">
        <notes>
          <html xmlns="http://www.w3.org/1999/xhtml">
            <p>FORMULA: C5H9O8P</p>
          </html>
        </notes>
      </species>
      <species id="m_gap_c" name="Glyceraldehyde3-phosphate" compartment="c" charge="-2">
        <notes>
          <html xmlns="http://www.w3.org/1999/xhtml">
            <p>FORMULA: C3H5O6P</p>
          </html>
        </notes>
      </species>
      <species id="m_f6p_c" name="D-fructose-6-phosphate" compartment="c" charge="-2">
        <notes>
          <html xmlns="http://www.w3.org/1999/xhtml">
            <p>FORMULA: C6H11O9P</p>
          </html>
        </notes>
      </species>
      <species id="m_shngthrd_c" name="S-hydroxymethylglutathione" compartment="c" charge="-1">
        <notes>
          <html xmlns="http://www.w3.org/1999/xhtml">
            <p>FORMULA: C11H18N3O7S</p>
          </html>
        </notes>
      </species>
      <species id="m_fglth_c" name="S-formylglutathione" compartment="c" charge="-1">
        <notes>
          <html xmlns="http://www.w3.org/1999/xhtml">
            <p>FORMULA: C11H17N3O7S</p>
          </html>
        </notes>
      </species>
      <species id="m_dhn_c" name="Dihydroneopterin" compartment="c" charge="0">
        <notes>
          <html xmlns="http://www.w3.org/1999/xhtml">
            <p>FORMULA: C9H13N5O4</p>
          </html>
        </notes>
      </species>
      <species id="m_gald_c" name="Glycolaldehyde" compartment="c" charge="0">
        <notes>
          <html xmlns="http://www.w3.org/1999/xhtml">
            <p>FORMULA: C2H4O2</p>
          </html>
        </notes>
      </species>
      <species id="m_6hxm_dhop_c" name="6-hydroxymethyl_dihydropterin" compartment="c" charge="0">
        <notes>
          <html xmlns="http://www.w3.org/1999/xhtml">
            <p>FORMULA: C7H9N5O2</p>
          </html>
        </notes>
      </species>
      <species id="m_r_1amprop2_pi_c" name="R-1-Aminopropan-2-yl_phosphate" compartment="c" charge="-1">
        <notes>
          <html xmlns="http://www.w3.org/1999/xhtml">
            <p>FORMULA: C3H9NO4P</p>
          </html>
        </notes>
      </species>
      <species id="m_adncob_a_c" name="Adenosylcobyric_acid" compartment="c" charge="-3">
        <notes>
          <html xmlns="http://www.w3.org/1999/xhtml">
            <p>FORMULA: C55H76CoN15O11</p>
          </html>
        </notes>
      </species>
      <species id="m_a_cobam_p_c" name="Adenosyl_cobinamide_phosphate" compartment="c" charge="-1">
        <notes>
          <html xmlns="http://www.w3.org/1999/xhtml">
            <p>FORMULA: C58H83CoN16O14P</p>
          </html>
        </notes>
      </species>
      <species id="m_1aprop2_c" name="1-Aminopropan-2-ol" compartment="c" charge="1">
        <notes>
          <html xmlns="http://www.w3.org/1999/xhtml">
            <p>FORMULA: C3H10NO</p>
          </html>
        </notes>
      </species>
      <species id="m_adn_cobam_c" name="Adenosyl_cobinamide" compartment="c" charge="4">
        <notes>
          <html xmlns="http://www.w3.org/1999/xhtml">
            <p>FORMULA: C58H84CoN16O11</p>
          </html>
        </notes>
      </species>
      <species id="m_cob_amam_c" name="CobIyrinate_diamide" compartment="c" charge="-5">
        <notes>
          <html xmlns="http://www.w3.org/1999/xhtml">
            <p>FORMULA: C45H56CoN6O12</p>
          </html>
        </notes>
      </species>
      <species id="m_pppi_c" name="Inorganic triphosphate" compartment="c" charge="-5">
        <notes>
          <html xmlns="http://www.w3.org/1999/xhtml">
            <p>FORMULA: O10P3</p>
          </html>
        </notes>
      </species>
      <species id="m_adn_cob_amam_c" name="Adenosyl_cobyrinate_diamide" compartment="c" charge="-4">
        <notes>
          <html xmlns="http://www.w3.org/1999/xhtml">
            <p>FORMULA: C55H68CoN11O15</p>
          </html>
        </notes>
      </species>
      <species id="m_cobam_c" name="Cobinamide" compartment="c" charge="5">
        <notes>
          <html xmlns="http://www.w3.org/1999/xhtml">
            <p>FORMULA: C48H72CoN11O8</p>
          </html>
        </notes>
      </species>
      <species id="m_gln_c" name="L-Glutamine" compartment="c" charge="0">
        <notes>
          <html xmlns="http://www.w3.org/1999/xhtml">
            <p>FORMULA: C5H10N2O3</p>
          </html>
        </notes>
      </species>
      <species id="m_glu_c" name="L-Glutamate" compartment="c" charge="-1">
        <notes>
          <html xmlns="http://www.w3.org/1999/xhtml">
            <p>FORMULA: C5H8NO4</p>
          </html>
        </notes>
      </species>
      <species id="m_cobyrinate_c" name="Cobyrinate" compartment="c" charge="-2">
        <notes>
          <html xmlns="http://www.w3.org/1999/xhtml">
            <p>FORMULA: C45H52CoN4O14</p>
          </html>
        </notes>
      </species>
      <species id="m_co2_diam_c" name="CobIIyrinate_diamide" compartment="c" charge="-1">
        <notes>
          <html xmlns="http://www.w3.org/1999/xhtml">
            <p>FORMULA: C45H56CoN6O12</p>
          </html>
        </notes>
      </species>
      <species id="m_co_p8_c" name="Cobalt-precorrin_8" compartment="c" charge="-3">
        <notes>
          <html xmlns="http://www.w3.org/1999/xhtml">
            <p>FORMULA: C45H53CoN4O14</p>
          </html>
        </notes>
      </species>
      <species id="m_cobalt2_c" name="Cobalt_2+" compartment="c" charge="2">
        <notes>
          <html xmlns="http://www.w3.org/1999/xhtml">
            <p>FORMULA: Co</p>
          </html>
        </notes>
      </species>
      <species id="m_pc2_c" name="Sirohydrochlorin" compartment="c" charge="-8">
        <notes>
          <html xmlns="http://www.w3.org/1999/xhtml">
            <p>FORMULA: C42H38N4O16</p>
          </html>
        </notes>
      </species>
      <species id="m_co_precor2_c" name="Cobalt-precorrin_2" compartment="c" charge="-7">
        <notes>
          <html xmlns="http://www.w3.org/1999/xhtml">
            <p>FORMULA: C42H37CoN4O16</p>
          </html>
        </notes>
      </species>
      <species id="m_co_precor5_c" name="Cobalt-precorrin_5" compartment="c" charge="-5">
        <notes>
          <html xmlns="http://www.w3.org/1999/xhtml">
            <p>FORMULA: C45H45CoN4O16</p>
          </html>
        </notes>
      </species>
      <species id="m_acal_c" name="Acetaldehyde" compartment="c" charge="0">
        <notes>
          <html xmlns="http://www.w3.org/1999/xhtml">
            <p>FORMULA: C2H4O</p>
          </html>
        </notes>
      </species>
      <species id="m_co_precor5b_c" name="Cobalt-precorrin_5B" compartment="c" charge="-6">
        <notes>
          <html xmlns="http://www.w3.org/1999/xhtml">
            <p>FORMULA: C43H42CoN4O16</p>
          </html>
        </notes>
      </species>
      <species id="m_sam_c" name="S-Adenosyl-L-methionine" compartment="c" charge="1">
        <notes>
          <html xmlns="http://www.w3.org/1999/xhtml">
            <p>FORMULA: C15H23N6O5S</p>
          </html>
        </notes>
      </species>
      <species id="m_sah_c" name="S-Adenosylhomocysteine" compartment="c" charge="0">
        <notes>
          <html xmlns="http://www.w3.org/1999/xhtml">
            <p>FORMULA: C14H20N6O5S</p>
          </html>
        </notes>
      </species>
      <species id="m_co_precor6_c" name="Cobalt-precorrin_6" compartment="c" charge="-5">
        <notes>
          <html xmlns="http://www.w3.org/1999/xhtml">
            <p>FORMULA: C44H45CoN4O16</p>
          </html>
        </notes>
      </species>
      <species id="m_co_precor6b_c" name="Cobalt-precorrin_6B" compartment="c" charge="-6">
        <notes>
          <html xmlns="http://www.w3.org/1999/xhtml">
            <p>FORMULA: C44H46CoN4O16</p>
          </html>
        </notes>
      </species>
      <species id="m_co_precor7_c" name="Cobalt-precorrin_7" compartment="c" charge="-4">
        <notes>
          <html xmlns="http://www.w3.org/1999/xhtml">
            <p>FORMULA: C44H50CoN4O14</p>
          </html>
        </notes>
      </species>
      <species id="m_dhpp_c" name="Dihydroneopterin_phosphate" compartment="c" charge="-2">
        <notes>
          <html xmlns="http://www.w3.org/1999/xhtml">
            <p>FORMULA: C9H12N5O7P</p>
          </html>
        </notes>
      </species>
      <species id="m_78_dhp3ppp_c" name="7_8-Dihydroneopterin_3&apos;-triphosphate" compartment="c" charge="-4">
        <notes>
          <html xmlns="http://www.w3.org/1999/xhtml">
            <p>FORMULA: C9H12N5O13P3</p>
          </html>
        </notes>
      </species>
      <species id="m_abee_c" name="4-aminobenzoate" compartment="c" charge="-1">
        <notes>
          <html xmlns="http://www.w3.org/1999/xhtml">
            <p>FORMULA: C7H6NO2</p>
          </html>
        </notes>
      </species>
      <species id="m_6hxdhp_pp_c" name="2-amino-4-hydroxy-7_8-dihydropteridin-6-yl_methyl_diphosphate" compartment="c" charge="-3">
        <notes>
          <html xmlns="http://www.w3.org/1999/xhtml">
            <p>FORMULA: C7H8N5O8P2</p>
          </html>
        </notes>
      </species>
      <species id="m_dihydropteroate_c" name="Dihydropteroate" compartment="c" charge="-1">
        <notes>
          <html xmlns="http://www.w3.org/1999/xhtml">
            <p>FORMULA: C14H13N6O3</p>
          </html>
        </notes>
      </species>
      <species id="m_raau_c" name="4-1-D-Ribitylamino-5-aminouracil" compartment="c" charge="0">
        <notes>
          <html xmlns="http://www.w3.org/1999/xhtml">
            <p>FORMULA: C9H16N4O6</p>
          </html>
        </notes>
      </species>
      <species id="m_p_hxphpyr_c" name="p-hydroxyphenylpyruvate" compartment="c" charge="-1">
        <notes>
          <html xmlns="http://www.w3.org/1999/xhtml">
            <p>FORMULA: C9H7O4</p>
          </html>
        </notes>
      </species>
      <species id="m_fo_c" name="7_8-didemethyl-8-hydroxy-5-deazariboflavin" compartment="c" charge="-1">
        <notes>
          <html xmlns="http://www.w3.org/1999/xhtml">
            <p>FORMULA: C16H16N3O7</p>
          </html>
        </notes>
      </species>
      <species id="m_5dadn_c" name="5&apos;-Deoxyadenosine" compartment="c" charge="0">
        <notes>
          <html xmlns="http://www.w3.org/1999/xhtml">
            <p>FORMULA: C10H13N5O3</p>
          </html>
        </notes>
      </species>
      <species id="m_met_c" name="L-Methionine" compartment="c" charge="0">
        <notes>
          <html xmlns="http://www.w3.org/1999/xhtml">
            <p>FORMULA: C5H11NO2S</p>
          </html>
        </notes>
      </species>
      <species id="m_oxalate_c" name="Oxalate" compartment="c" charge="-2">
        <notes>
          <html xmlns="http://www.w3.org/1999/xhtml">
            <p>FORMULA: C2O4</p>
          </html>
        </notes>
      </species>
      <species id="m_nh4_c" name="Ammonium" compartment="c" charge="1">
        <notes>
          <html xmlns="http://www.w3.org/1999/xhtml">
            <p>FORMULA: H4N</p>
          </html>
        </notes>
      </species>
      <species id="m_precor8_c" name="Precorrin_8" compartment="c" charge="-7">
        <notes>
          <html xmlns="http://www.w3.org/1999/xhtml">
            <p>FORMULA: C45H53N4O14</p>
          </html>
        </notes>
      </species>
      <species id="m_h_byr_c" name="Hydrogenobyrinate" compartment="c" charge="-6">
        <notes>
          <html xmlns="http://www.w3.org/1999/xhtml">
            <p>FORMULA: C45H54N4O14</p>
          </html>
        </notes>
      </species>
      <species id="m_sucbenz_c" name="Succinylbenzoate" compartment="c" charge="-2">
        <notes>
          <html xmlns="http://www.w3.org/1999/xhtml">
            <p>FORMULA: C11H8O5</p>
          </html>
        </notes>
      </species>
      <species id="m_sucbenz_coa_c" name="Succinylbenzoyl-CoA" compartment="c" charge="-5">
        <notes>
          <html xmlns="http://www.w3.org/1999/xhtml">
            <p>FORMULA: C32H39N7O20P3S</p>
          </html>
        </notes>
      </species>
      <species id="m_namn_c" name="Nicotinate_ribonucleotide" compartment="c" charge="-2">
        <notes>
          <html xmlns="http://www.w3.org/1999/xhtml">
            <p>FORMULA: C11H12NO9P</p>
          </html>
        </notes>
      </species>
      <species id="m_dmbenzim_c" name="Dimethylbenzimidazole" compartment="c" charge="0">
        <notes>
          <html xmlns="http://www.w3.org/1999/xhtml">
            <p>FORMULA: C9H10N2</p>
          </html>
        </notes>
      </species>
      <species id="m_niacin_c" name="Niacin" compartment="c" charge="-1">
        <notes>
          <html xmlns="http://www.w3.org/1999/xhtml">
            <p>FORMULA: C6H4NO2</p>
          </html>
        </notes>
      </species>
      <species id="m_rz5p_c" name="alpha-Ribazole_5&apos;-phosphate" compartment="c" charge="-2">
        <notes>
          <html xmlns="http://www.w3.org/1999/xhtml">
            <p>FORMULA: C14H17N2O7P</p>
          </html>
        </notes>
      </species>
      <species id="m_ppnte_c" name="Phosphopantetheine" compartment="c" charge="-2">
        <notes>
          <html xmlns="http://www.w3.org/1999/xhtml">
            <p>FORMULA: C11H21N2O7PS</p>
          </html>
        </notes>
      </species>
      <species id="m_4ppncys_c" name="R-4&apos;-Phosphopantothenoyl-L-cysteine" compartment="c" charge="-3">
        <notes>
          <html xmlns="http://www.w3.org/1999/xhtml">
            <p>FORMULA: C12H20N2O9PS</p>
          </html>
        </notes>
      </species>
      <species id="m_a_ribazole_c" name="alpha-Ribazole" compartment="c" charge="0">
        <notes>
          <html xmlns="http://www.w3.org/1999/xhtml">
            <p>FORMULA: C14H18N2O4</p>
          </html>
        </notes>
      </species>
      <species id="m_selenide_c" name="Selenide" compartment="c" charge="-2">
        <notes>
          <html xmlns="http://www.w3.org/1999/xhtml">
            <p>FORMULA: Se</p>
          </html>
        </notes>
      </species>
      <species id="m_selp_c" name="Selenophosphate" compartment="c" charge="-2">
        <notes>
          <html xmlns="http://www.w3.org/1999/xhtml">
            <p>FORMULA: HO3PSe</p>
          </html>
        </notes>
      </species>
      <species id="m_2_suc5epyr6ho3ch1cx_c" name="2-Succinyl-5-enolpyruvyl-6-hydroxy-3-cyclohexene-1-carboxylate" compartment="c" charge="-3">
        <notes>
          <html xmlns="http://www.w3.org/1999/xhtml">
            <p>FORMULA: C14H13O9</p>
          </html>
        </notes>
      </species>
      <species id="m_pyr_c" name="Pyruvate" compartment="c" charge="-1">
        <notes>
          <html xmlns="http://www.w3.org/1999/xhtml">
            <p>FORMULA: C3H3O3</p>
          </html>
        </notes>
      </species>
      <species id="m_shchc_c" name="SHCHC" compartment="c" charge="-2">
        <notes>
          <html xmlns="http://www.w3.org/1999/xhtml">
            <p>FORMULA: C11H10O6</p>
          </html>
        </notes>
      </species>
      <species id="m_hmb_c" name="Hydroxymethylbilane" compartment="c" charge="-8">
        <notes>
          <html xmlns="http://www.w3.org/1999/xhtml">
            <p>FORMULA: C40H38N4O17</p>
          </html>
        </notes>
      </species>
      <species id="m_uprg_c" name="UroporphyrinogenIII" compartment="c" charge="-8">
        <notes>
          <html xmlns="http://www.w3.org/1999/xhtml">
            <p>FORMULA: C40H36N4O16</p>
          </html>
        </notes>
      </species>
      <species id="m_acser_c" name="O-Acetyl-L-serine" compartment="c" charge="0">
        <notes>
          <html xmlns="http://www.w3.org/1999/xhtml">
            <p>FORMULA: C5H9NO4</p>
          </html>
        </notes>
      </species>
      <species id="m_h2s_c" name="Hydrogen_sulfide" compartment="c" charge="0">
        <notes>
          <html xmlns="http://www.w3.org/1999/xhtml">
            <p>FORMULA: H2S</p>
          </html>
        </notes>
      </species>
      <species id="m_ac_c" name="Acetate" compartment="c" charge="-1">
        <notes>
          <html xmlns="http://www.w3.org/1999/xhtml">
            <p>FORMULA: C2H3O2</p>
          </html>
        </notes>
      </species>
      <species id="m_cys_c" name="L-Cysteine" compartment="c" charge="0">
        <notes>
          <html xmlns="http://www.w3.org/1999/xhtml">
            <p>FORMULA: C3H7NO2S</p>
          </html>
        </notes>
      </species>
      <species id="m_h_e" name="H" compartment="e" charge="1">
        <notes>
          <html xmlns="http://www.w3.org/1999/xhtml">
            <p>FORMULA: H</p>
          </html>
        </notes>
      </species>
      <species id="m_camp_c" name="cyclic-AMP" compartment="c" charge="-1">
        <notes>
          <html xmlns="http://www.w3.org/1999/xhtml">
            <p>FORMULA: C10H11N5O6P</p>
          </html>
        </notes>
      </species>
      <species id="m_fmnh2_c" name="FMNH2" compartment="c" charge="-2">
        <notes>
          <html xmlns="http://www.w3.org/1999/xhtml">
            <p>FORMULA: C17H21N4O9P</p>
          </html>
        </notes>
      </species>
      <species id="m_fmn_c" name="FMN" compartment="c" charge="-3">
        <notes>
          <html xmlns="http://www.w3.org/1999/xhtml">
            <p>FORMULA: C17H18N4O9P</p>
          </html>
        </notes>
      </species>
      <species id="m_o2_c" name="Diatomic oxygen" compartment="c" charge="0">
        <notes>
          <html xmlns="http://www.w3.org/1999/xhtml">
            <p>FORMULA: O2</p>
          </html>
        </notes>
      </species>
      <species id="m_2opre3m6mx14benzquon_c" name="2-Octaprenyl-3-methyl-6-methoxy-1_4-benzoquinone" compartment="c" charge="0">
        <notes>
          <html xmlns="http://www.w3.org/1999/xhtml">
            <p>FORMULA: C53H82O3</p>
          </html>
        </notes>
      </species>
      <species id="m_2op3m5h6mbq_c" name="2-Octaprenyl-3-methyl-5-hydroxy-6-methoxy-1_4-benzoquinone" compartment="c" charge="0">
        <notes>
          <html xmlns="http://www.w3.org/1999/xhtml">
            <p>FORMULA: C53H80O4</p>
          </html>
        </notes>
      </species>
      <species id="m_fadh2_c" name="FADH2" compartment="c" charge="-2">
        <notes>
          <html xmlns="http://www.w3.org/1999/xhtml">
            <p>FORMULA: C27H33N9O15P2</p>
          </html>
        </notes>
      </species>
      <species id="m_ox_fedox_c" name="Oxidized_ferredoxin" compartment="c" charge="6">
        <notes>
          <html xmlns="http://www.w3.org/1999/xhtml">
            <p>FORMULA: H</p>
          </html>
        </notes>
      </species>
      <species id="m_h2_c" name="Hydrogen_gas" compartment="c" charge="0">
        <notes>
          <html xmlns="http://www.w3.org/1999/xhtml">
            <p>FORMULA: H2</p>
          </html>
        </notes>
      </species>
      <species id="m_red_fedox_c" name="Reduced_ferredoxin" compartment="c" charge="4">
        <notes>
          <html xmlns="http://www.w3.org/1999/xhtml">
            <p>FORMULA: H</p>
          </html>
        </notes>
      </species>
      <species id="m_doroa_c" name="S-Dihydroorotate" compartment="c" charge="-1">
        <notes>
          <html xmlns="http://www.w3.org/1999/xhtml">
            <p>FORMULA: C5H5N2O4</p>
          </html>
        </notes>
      </species>
      <species id="m_orotate_c" name="Orotate" compartment="c" charge="-1">
        <notes>
          <html xmlns="http://www.w3.org/1999/xhtml">
            <p>FORMULA: C5H3N2O4</p>
          </html>
        </notes>
      </species>
      <species id="m_pro_c" name="L-Proline" compartment="c" charge="0">
        <notes>
          <html xmlns="http://www.w3.org/1999/xhtml">
            <p>FORMULA: C5H9NO2</p>
          </html>
        </notes>
      </species>
      <species id="m_p5c_c" name="1-Pyrroline-5-carboxylate" compartment="c" charge="-1">
        <notes>
          <html xmlns="http://www.w3.org/1999/xhtml">
            <p>FORMULA: C5H6NO2</p>
          </html>
        </notes>
      </species>
      <species id="m_nmn_c" name="beta-nicotinamide_mononucleotide" compartment="c" charge="-1">
        <notes>
          <html xmlns="http://www.w3.org/1999/xhtml">
            <p>FORMULA: C11H14N2O8P</p>
          </html>
        </notes>
      </species>
      <species id="m_rnam_c" name="N_Ribosylnicotinamide" compartment="c" charge="1">
        <notes>
          <html xmlns="http://www.w3.org/1999/xhtml">
            <p>FORMULA: C11H15N2O5</p>
          </html>
        </notes>
      </species>
      <species id="m_trdox_c" name="Thioredoxin_oxidized" compartment="c" charge="0">
        <notes>
          <html xmlns="http://www.w3.org/1999/xhtml">
            <p>FORMULA: C6H7NO2R2S2</p>
          </html>
        </notes>
      </species>
      <species id="m_trdrd_c" name="Thioredoxin_reduced" compartment="c" charge="0">
        <notes>
          <html xmlns="http://www.w3.org/1999/xhtml">
            <p>FORMULA: C6H9NO2R2S2</p>
          </html>
        </notes>
      </species>
      <species id="m_14dhnap_c" name="1_4-Dihydroxy-2-naphthoyl-CoA" compartment="c" charge="-4">
        <notes>
          <html xmlns="http://www.w3.org/1999/xhtml">
            <p>FORMULA: C32H38N7O19P3S</p>
          </html>
        </notes>
      </species>
      <species id="m_14dhx_nth_c" name="1-4-Dihydroxy-2-naphthoate" compartment="c" charge="-1">
        <notes>
          <html xmlns="http://www.w3.org/1999/xhtml">
            <p>FORMULA: C11H7O4</p>
          </html>
        </notes>
      </species>
      <species id="m_5dqt_c" name="5-Dehydroquinate" compartment="c" charge="-1">
        <notes>
          <html xmlns="http://www.w3.org/1999/xhtml">
            <p>FORMULA: C7H9O6</p>
          </html>
        </notes>
      </species>
      <species id="m_3dhshk_c" name="3-Dehydroshikimate" compartment="c" charge="-1">
        <notes>
          <html xmlns="http://www.w3.org/1999/xhtml">
            <p>FORMULA: C7H7O5</p>
          </html>
        </notes>
      </species>
      <species id="m_adc_c" name="ADC" compartment="c" charge="-1">
        <notes>
          <html xmlns="http://www.w3.org/1999/xhtml">
            <p>FORMULA: C10H10NO5</p>
          </html>
        </notes>
      </species>
      <species id="m_dahp_c" name="DAHP" compartment="c" charge="-3">
        <notes>
          <html xmlns="http://www.w3.org/1999/xhtml">
            <p>FORMULA: C7H10O10P</p>
          </html>
        </notes>
      </species>
      <species id="m_a6rp5p_c" name="5-Amino-6-5-phosphoribosylaminouracil" compartment="c" charge="-2">
        <notes>
          <html xmlns="http://www.w3.org/1999/xhtml">
            <p>FORMULA: C9H13N4O9P</p>
          </html>
        </notes>
      </species>
      <species id="m_a6rp5p2_c" name="5-Amino-6-5-phosphoribitylaminouracil" compartment="c" charge="-2">
        <notes>
          <html xmlns="http://www.w3.org/1999/xhtml">
            <p>FORMULA: C9H15N4O9P</p>
          </html>
        </notes>
      </species>
      <species id="m_3psme_c" name="5-O-1-Carboxyvinyl-3-phosphoshikimate" compartment="c" charge="-4">
        <notes>
          <html xmlns="http://www.w3.org/1999/xhtml">
            <p>FORMULA: C10H9O10P</p>
          </html>
        </notes>
      </species>
      <species id="m_chor_c" name="Chorismate" compartment="c" charge="-2">
        <notes>
          <html xmlns="http://www.w3.org/1999/xhtml">
            <p>FORMULA: C10H8O6</p>
          </html>
        </notes>
      </species>
      <species id="m_co_precor3_c" name="Cobalt-precorrin_3" compartment="c" charge="-6">
        <notes>
          <html xmlns="http://www.w3.org/1999/xhtml">
            <p>FORMULA: C43H40CoN4O16</p>
          </html>
        </notes>
      </species>
      <species id="m_co_precor4_c" name="Cobalt-precorrin_4" compartment="c" charge="-5">
        <notes>
          <html xmlns="http://www.w3.org/1999/xhtml">
            <p>FORMULA: C44H43CoN4O16</p>
          </html>
        </notes>
      </species>
      <species id="m_for_c" name="Formate" compartment="c" charge="-1">
        <notes>
          <html xmlns="http://www.w3.org/1999/xhtml">
            <p>FORMULA: CHO2</p>
          </html>
        </notes>
      </species>
      <species id="m_thf_c" name="Tetrahydrofolate" compartment="c" charge="-2">
        <notes>
          <html xmlns="http://www.w3.org/1999/xhtml">
            <p>FORMULA: C19H21N7O6</p>
          </html>
        </notes>
      </species>
      <species id="m_gssg_c" name="glutathione_oxidized" compartment="c" charge="0">
        <notes>
          <html xmlns="http://www.w3.org/1999/xhtml">
            <p>FORMULA: C20H32N6O12S2</p>
          </html>
        </notes>
      </species>
      <species id="m_gth_c" name="glutathione_reduced" compartment="c" charge="0">
        <notes>
          <html xmlns="http://www.w3.org/1999/xhtml">
            <p>FORMULA: C10H17N3O6S</p>
          </html>
        </notes>
      </species>
      <species id="m_ogt_c" name="Oxidized_glutaredoxin" compartment="c" charge="0">
        <notes>
          <html xmlns="http://www.w3.org/1999/xhtml">
            <p>FORMULA: R</p>
          </html>
        </notes>
      </species>
      <species id="m_rgt_c" name="Reduced_glutaredoxin" compartment="c" charge="0">
        <notes>
          <html xmlns="http://www.w3.org/1999/xhtml">
            <p>FORMULA: H2R</p>
          </html>
        </notes>
      </species>
      <species id="m_darp_c" name="2_5-Diamino-6-5&apos;-phosphoribosylamino-4-pyrimidineone" compartment="c" charge="-2">
        <notes>
          <html xmlns="http://www.w3.org/1999/xhtml">
            <p>FORMULA: C9H14N5O8P</p>
          </html>
        </notes>
      </species>
      <species id="m_man1p_c" name="D-Mannose1-phosphate" compartment="c" charge="-2">
        <notes>
          <html xmlns="http://www.w3.org/1999/xhtml">
            <p>FORMULA: C6H11O9P</p>
          </html>
        </notes>
      </species>
      <species id="m_gdpman_c" name="GDP-mannose" compartment="c" charge="-2">
        <notes>
          <html xmlns="http://www.w3.org/1999/xhtml">
            <p>FORMULA: C16H23N5O16P2</p>
          </html>
        </notes>
      </species>
      <species id="m_methf_c" name="5-10-Methenyltetrahydrofolate" compartment="c" charge="-1">
        <notes>
          <html xmlns="http://www.w3.org/1999/xhtml">
            <p>FORMULA: C20H20N7O6</p>
          </html>
        </notes>
      </species>
      <species id="m_deamido_nad_c" name="Deamido-NAD" compartment="c" charge="-2">
        <notes>
          <html xmlns="http://www.w3.org/1999/xhtml">
            <p>FORMULA: C21H24N6O15P2</p>
          </html>
        </notes>
      </species>
      <species id="m_ncam_c" name="Nicotinamide" compartment="c" charge="0">
        <notes>
          <html xmlns="http://www.w3.org/1999/xhtml">
            <p>FORMULA: C6H6N2O</p>
          </html>
        </notes>
      </species>
      <species id="m_prpp_c" name="Phosphoribosyl_pyrophosphate" compartment="c" charge="-5">
        <notes>
          <html xmlns="http://www.w3.org/1999/xhtml">
            <p>FORMULA: C5H8O14P3</p>
          </html>
        </notes>
      </species>
      <species id="m_quolate_c" name="Quinolinate" compartment="c" charge="-2">
        <notes>
          <html xmlns="http://www.w3.org/1999/xhtml">
            <p>FORMULA: C7H3NO4</p>
          </html>
        </notes>
      </species>
      <species id="m_mk8_c" name="Menaquinone_8" compartment="c" charge="0">
        <notes>
          <html xmlns="http://www.w3.org/1999/xhtml">
            <p>FORMULA: C51H72O2</p>
          </html>
        </notes>
      </species>
      <species id="m_mq8_c" name="Menaquinol_8" compartment="c" charge="0">
        <notes>
          <html xmlns="http://www.w3.org/1999/xhtml">
            <p>FORMULA: C51H74O2</p>
          </html>
        </notes>
      </species>
      <species id="m_ubiquon8_c" name="Ubiquinone-8" compartment="c" charge="0">
        <notes>
          <html xmlns="http://www.w3.org/1999/xhtml">
            <p>FORMULA: C54H82O4</p>
          </html>
        </notes>
      </species>
      <species id="m_uquol8_c" name="Ubiquinol-8" compartment="c" charge="0">
        <notes>
          <html xmlns="http://www.w3.org/1999/xhtml">
            <p>FORMULA: C54H84O4</p>
          </html>
        </notes>
      </species>
      <species id="m_precor2_c" name="Precorrin_2" compartment="c" charge="-7">
        <notes>
          <html xmlns="http://www.w3.org/1999/xhtml">
            <p>FORMULA: C42H41N4O16</p>
          </html>
        </notes>
      </species>
      <species id="m_precor3a_c" name="Precorrin_3A" compartment="c" charge="-7">
        <notes>
          <html xmlns="http://www.w3.org/1999/xhtml">
            <p>FORMULA: C43H43N4O16</p>
          </html>
        </notes>
      </species>
      <species id="m_precor_3b_c" name="Precorrin_3B" compartment="c" charge="-6">
        <notes>
          <html xmlns="http://www.w3.org/1999/xhtml">
            <p>FORMULA: C43H43N4O17</p>
          </html>
        </notes>
      </species>
      <species id="m_precor4_c" name="Precorrin_4" compartment="c" charge="-8">
        <notes>
          <html xmlns="http://www.w3.org/1999/xhtml">
            <p>FORMULA: C44H44N4O17</p>
          </html>
        </notes>
      </species>
      <species id="m_precor5_c" name="Precorrin_5" compartment="c" charge="-7">
        <notes>
          <html xmlns="http://www.w3.org/1999/xhtml">
            <p>FORMULA: C45H46N4O17</p>
          </html>
        </notes>
      </species>
      <species id="m_precor6a_c" name="Precorrin_6A" compartment="c" charge="-8">
        <notes>
          <html xmlns="http://www.w3.org/1999/xhtml">
            <p>FORMULA: C44H46N4O16</p>
          </html>
        </notes>
      </species>
      <species id="m_precor6b_c" name="Precorrin_6B" compartment="c" charge="-8">
        <notes>
          <html xmlns="http://www.w3.org/1999/xhtml">
            <p>FORMULA: C44H48N4O16</p>
          </html>
        </notes>
      </species>
      <species id="m_riboflav_c" name="Riboflavin" compartment="c" charge="-1">
        <notes>
          <html xmlns="http://www.w3.org/1999/xhtml">
            <p>FORMULA: C17H19N4O6</p>
          </html>
        </notes>
      </species>
      <species id="m_d8rl_c" name="6-7-Dimethyl-8-1-D-ribityllumazine" compartment="c" charge="-1">
        <notes>
          <html xmlns="http://www.w3.org/1999/xhtml">
            <p>FORMULA: C13H17N4O6</p>
          </html>
        </notes>
      </species>
      <species id="m_dhf_c" name="Dihydrofolate" compartment="c" charge="-2">
        <notes>
          <html xmlns="http://www.w3.org/1999/xhtml">
            <p>FORMULA: C19H19N7O6</p>
          </html>
        </notes>
      </species>
      <species id="m_2_demmqui8_c" name="2-Demethylmenaquinol_8" compartment="c" charge="0">
        <notes>
          <html xmlns="http://www.w3.org/1999/xhtml">
            <p>FORMULA: C50H72O2</p>
          </html>
        </notes>
      </species>
      <species id="m_bet_e" name="BET" compartment="e" charge="0">
        <notes>
          <html xmlns="http://www.w3.org/1999/xhtml">
            <p>FORMULA: C5H11NO2</p>
          </html>
        </notes>
      </species>
      <species id="m_biomass_e" name="biomass" compartment="e" charge="0">
        <notes>
          <html xmlns="http://www.w3.org/1999/xhtml">
            <p>FORMULA: C37H61N6O22</p>
          </html>
        </notes>
      </species>
      <species id="m_biot_e" name="BIOT" compartment="e" charge="-1">
        <notes>
          <html xmlns="http://www.w3.org/1999/xhtml">
            <p>FORMULA: C10H15N2O3S</p>
          </html>
        </notes>
      </species>
      <species id="m_ca2_e" name="Calcium_II" compartment="e" charge="2">
        <notes>
          <html xmlns="http://www.w3.org/1999/xhtml">
            <p>FORMULA: Ca</p>
          </html>
        </notes>
      </species>
      <species id="m_cd2_e" name="Cadmium_II" compartment="e" charge="2">
        <notes>
          <html xmlns="http://www.w3.org/1999/xhtml">
            <p>FORMULA: Cd</p>
          </html>
        </notes>
      </species>
      <species id="m_cl_ion_e" name="Cl-" compartment="e" charge="-1">
        <notes>
          <html xmlns="http://www.w3.org/1999/xhtml">
            <p>FORMULA: Cl</p>
          </html>
        </notes>
      </species>
      <species id="m_co_e" name="Carbon-Monoxide" compartment="e" charge="0">
        <notes>
          <html xmlns="http://www.w3.org/1999/xhtml">
            <p>FORMULA: CO</p>
          </html>
        </notes>
      </species>
      <species id="m_co2_e" name="Carbon_dioxide" compartment="e" charge="0">
        <notes>
          <html xmlns="http://www.w3.org/1999/xhtml">
            <p>FORMULA: CO2</p>
          </html>
        </notes>
      </species>
      <species id="m_cobalt2_e" name="Cobalt_II" compartment="e" charge="2">
        <notes>
          <html xmlns="http://www.w3.org/1999/xhtml">
            <p>FORMULA: Co</p>
          </html>
        </notes>
      </species>
      <species id="m_cu2_e" name="Copper_II" compartment="e" charge="2">
        <notes>
          <html xmlns="http://www.w3.org/1999/xhtml">
            <p>FORMULA: Cu</p>
          </html>
        </notes>
      </species>
      <species id="m_dulcose_e" name="Dulcose" compartment="e" charge="0">
        <notes>
          <html xmlns="http://www.w3.org/1999/xhtml">
            <p>FORMULA: C6H14O6</p>
          </html>
        </notes>
      </species>
      <species id="m_fe2_e" name="Iron_II" compartment="e" charge="2">
        <notes>
          <html xmlns="http://www.w3.org/1999/xhtml">
            <p>FORMULA: Fe</p>
          </html>
        </notes>
      </species>
      <species id="m_fe3_e" name="Iron_III" compartment="e" charge="3">
        <notes>
          <html xmlns="http://www.w3.org/1999/xhtml">
            <p>FORMULA: Fe</p>
          </html>
        </notes>
      </species>
      <species id="m_fructose_e" name="D-Fructose" compartment="e" charge="0">
        <notes>
          <html xmlns="http://www.w3.org/1999/xhtml">
            <p>FORMULA: C6H12O6</p>
          </html>
        </notes>
      </species>
      <species id="m_galactose_e" name="Galactose" compartment="e" charge="0">
        <notes>
          <html xmlns="http://www.w3.org/1999/xhtml">
            <p>FORMULA: C6H12O6</p>
          </html>
        </notes>
      </species>
      <species id="m_glucose_e" name="D-Glucose" compartment="e" charge="0">
        <notes>
          <html xmlns="http://www.w3.org/1999/xhtml">
            <p>FORMULA: C6H12O6</p>
          </html>
        </notes>
      </species>
      <species id="m_glycogen1_e" name="Glycogen1" compartment="e" charge="0">
        <notes>
          <html xmlns="http://www.w3.org/1999/xhtml">
            <p>FORMULA: R</p>
          </html>
        </notes>
      </species>
      <species id="m_h2_e" name="Hydrogen_gas" compartment="e" charge="0">
        <notes>
          <html xmlns="http://www.w3.org/1999/xhtml">
            <p>FORMULA: H2</p>
          </html>
        </notes>
      </species>
      <species id="m_h2o_e" name="Water" compartment="e" charge="0">
        <notes>
          <html xmlns="http://www.w3.org/1999/xhtml">
            <p>FORMULA: H2O</p>
          </html>
        </notes>
      </species>
      <species id="m_hco3_e" name="Bicarbonate" compartment="e" charge="-1">
        <notes>
          <html xmlns="http://www.w3.org/1999/xhtml">
            <p>FORMULA: CHO3</p>
          </html>
        </notes>
      </species>
      <species id="m_k_e" name="Potassium" compartment="e" charge="1">
        <notes>
          <html xmlns="http://www.w3.org/1999/xhtml">
            <p>FORMULA: K</p>
          </html>
        </notes>
      </species>
      <species id="m_mg_e" name="Mg" compartment="e" charge="2">
        <notes>
          <html xmlns="http://www.w3.org/1999/xhtml">
            <p>FORMULA: Mg</p>
          </html>
        </notes>
      </species>
      <species id="m_mn2_e" name="Mn2" compartment="e" charge="2">
        <notes>
          <html xmlns="http://www.w3.org/1999/xhtml">
            <p>FORMULA: Mn</p>
          </html>
        </notes>
      </species>
      <species id="m_n2_e" name="Nitrogen_gas" compartment="e" charge="0">
        <notes>
          <html xmlns="http://www.w3.org/1999/xhtml">
            <p>FORMULA: N2</p>
          </html>
        </notes>
      </species>
      <species id="m_na_e" name="Sodium" compartment="e" charge="1">
        <notes>
          <html xmlns="http://www.w3.org/1999/xhtml">
            <p>FORMULA: Na</p>
          </html>
        </notes>
      </species>
      <species id="m_nh4_e" name="Ammonium" compartment="e" charge="1">
        <notes>
          <html xmlns="http://www.w3.org/1999/xhtml">
            <p>FORMULA: H4N</p>
          </html>
        </notes>
      </species>
      <species id="m_no2_e" name="Nitrite" compartment="e" charge="-1">
        <notes>
          <html xmlns="http://www.w3.org/1999/xhtml">
            <p>FORMULA: NO2</p>
          </html>
        </notes>
      </species>
      <species id="m_no3_e" name="Nitrate" compartment="e" charge="-1">
        <notes>
          <html xmlns="http://www.w3.org/1999/xhtml">
            <p>FORMULA: NO3</p>
          </html>
        </notes>
      </species>
      <species id="m_o2_e" name="O2" compartment="e" charge="0">
        <notes>
          <html xmlns="http://www.w3.org/1999/xhtml">
            <p>FORMULA: O2</p>
          </html>
        </notes>
      </species>
      <species id="m_photon_e" name="photon" compartment="e" charge="0"/>
      <species id="m_pi_e" name="Inorganic phosphate" compartment="e" charge="-2">
        <notes>
          <html xmlns="http://www.w3.org/1999/xhtml">
            <p>FORMULA: HO4P</p>
          </html>
        </notes>
      </species>
      <species id="m_so4_e" name="Sulfate" compartment="e" charge="-2">
        <notes>
          <html xmlns="http://www.w3.org/1999/xhtml">
            <p>FORMULA: O4S</p>
          </html>
        </notes>
      </species>
      <species id="m_sucrose_e" name="Sucrose" compartment="e" charge="0">
        <notes>
          <html xmlns="http://www.w3.org/1999/xhtml">
            <p>FORMULA: C12H22O11</p>
          </html>
        </notes>
      </species>
      <species id="m_thip_e" name="Thiamine_phosphate" compartment="e" charge="-1">
        <notes>
          <html xmlns="http://www.w3.org/1999/xhtml">
            <p>FORMULA: C12H16N4O4PS</p>
          </html>
        </notes>
      </species>
      <species id="m_thymidine_e" name="Thymidine" compartment="e" charge="0">
        <notes>
          <html xmlns="http://www.w3.org/1999/xhtml">
            <p>FORMULA: C10H14N2O5</p>
          </html>
        </notes>
      </species>
      <species id="m_urea_e" name="Urea" compartment="e" charge="0">
        <notes>
          <html xmlns="http://www.w3.org/1999/xhtml">
            <p>FORMULA: CH4N2O</p>
          </html>
        </notes>
      </species>
      <species id="m_zn2_e" name="Zinc_II" compartment="e" charge="2">
        <notes>
          <html xmlns="http://www.w3.org/1999/xhtml">
            <p>FORMULA: Zn</p>
          </html>
        </notes>
      </species>
      <species id="m_ca2_c_e" name="Calcium2+" compartment="e" charge="2">
        <notes>
          <html xmlns="http://www.w3.org/1999/xhtml">
            <p>FORMULA: Ca</p>
          </html>
        </notes>
      </species>
      <species id="m_cd2_c_e" name="Cadmium2+" compartment="e" charge="2">
        <notes>
          <html xmlns="http://www.w3.org/1999/xhtml">
            <p>FORMULA: Cd</p>
          </html>
        </notes>
      </species>
      <species id="m_cu2_c" name="Copper_II" compartment="c" charge="2">
        <notes>
          <html xmlns="http://www.w3.org/1999/xhtml">
            <p>FORMULA: Cu</p>
          </html>
        </notes>
      </species>
      <species id="m_k_c" name="Potassium" compartment="c" charge="1">
        <notes>
          <html xmlns="http://www.w3.org/1999/xhtml">
            <p>FORMULA: K</p>
          </html>
        </notes>
      </species>
      <species id="m_rib_c" name="D-Ribose" compartment="c" charge="0">
        <notes>
          <html xmlns="http://www.w3.org/1999/xhtml">
            <p>FORMULA: C5H10O5</p>
          </html>
        </notes>
      </species>
      <species id="m_rib_e" name="D-Ribose" compartment="e" charge="0">
        <notes>
          <html xmlns="http://www.w3.org/1999/xhtml">
            <p>FORMULA: C5H10O5</p>
          </html>
        </notes>
      </species>
      <species id="m_mode_acp_c" name="10-methyl-3-oxo-dodecanoyl-ACP" compartment="c" charge="-1">
        <notes>
          <html xmlns="http://www.w3.org/1999/xhtml">
            <p>FORMULA: C13H23O2RS</p>
          </html>
        </notes>
      </species>
      <species id="m_10m3hxdd_acp_c" name="10-methyl-3-hydroxy-dodecanoyl-ACP" compartment="c" charge="-1">
        <notes>
          <html xmlns="http://www.w3.org/1999/xhtml">
            <p>FORMULA: C13H25O2RS</p>
          </html>
        </notes>
      </species>
      <species id="m_10m3oud_acp_c" name="10-methyl-3-oxo-undecanoyl-ACP" compartment="c" charge="-1">
        <notes>
          <html xmlns="http://www.w3.org/1999/xhtml">
            <p>FORMULA: C12H21O2RS</p>
          </html>
        </notes>
      </species>
      <species id="m_10m3hxud_acp_c" name="10-methyl-3-hydroxy-undecanoyl-ACP" compartment="c" charge="-1">
        <notes>
          <html xmlns="http://www.w3.org/1999/xhtml">
            <p>FORMULA: C12H23O2RS</p>
          </html>
        </notes>
      </species>
      <species id="m_mtdd2e_acp_c" name="10-methyl-trans-dodec-2-enoyl-ACP" compartment="c" charge="-1">
        <notes>
          <html xmlns="http://www.w3.org/1999/xhtml">
            <p>FORMULA: C13H23ORS</p>
          </html>
        </notes>
      </species>
      <species id="m_10mdd_acp_c" name="10-methyl-dodecanoyl-ACP" compartment="c" charge="-1">
        <notes>
          <html xmlns="http://www.w3.org/1999/xhtml">
            <p>FORMULA: C13H25ORS</p>
          </html>
        </notes>
      </species>
      <species id="m_10mtu2e_acp_c" name="10-methyl-trans-undec-2-enoyl-ACP" compartment="c" charge="-1">
        <notes>
          <html xmlns="http://www.w3.org/1999/xhtml">
            <p>FORMULA: C12H21ORS</p>
          </html>
        </notes>
      </species>
      <species id="m_10mud_acp_c" name="10-methyl-undecanoyl-ACP" compartment="c" charge="-1">
        <notes>
          <html xmlns="http://www.w3.org/1999/xhtml">
            <p>FORMULA: C12H23ORS</p>
          </html>
        </notes>
      </species>
      <species id="m_11m3od_acp_c" name="11-methyl-3-oxo-dodecanoyl-ACP" compartment="c" charge="-1">
        <notes>
          <html xmlns="http://www.w3.org/1999/xhtml">
            <p>FORMULA: C13H23O2RS</p>
          </html>
        </notes>
      </species>
      <species id="m_11m3hodd_acp_c" name="11-methyl-3-hydroxy-dodecanoyl-ACP" compartment="c" charge="-1">
        <notes>
          <html xmlns="http://www.w3.org/1999/xhtml">
            <p>FORMULA: C13H25O2RS</p>
          </html>
        </notes>
      </species>
      <species id="m_11mtd2e_acp_c" name="11-methyl-trans-dodec-2-enoyl-ACP" compartment="c" charge="-1">
        <notes>
          <html xmlns="http://www.w3.org/1999/xhtml">
            <p>FORMULA: C13H23ORS</p>
          </html>
        </notes>
      </species>
      <species id="m_11mc12_acp_c" name="11-methyl-dodecanoyl-ACP" compartment="c" charge="-1">
        <notes>
          <html xmlns="http://www.w3.org/1999/xhtml">
            <p>FORMULA: C13H26ORS</p>
          </html>
        </notes>
      </species>
      <species id="m_12m3otd_acp_c" name="12-methyl-3-oxo-tetra-decanoyl-ACP" compartment="c" charge="-1">
        <notes>
          <html xmlns="http://www.w3.org/1999/xhtml">
            <p>FORMULA: C15H27O2RS</p>
          </html>
        </notes>
      </species>
      <species id="m_12m3htd_acp_c" name="12-methyl-3-hydroxy-tetra-decanoyl-ACP" compartment="c" charge="-1">
        <notes>
          <html xmlns="http://www.w3.org/1999/xhtml">
            <p>FORMULA: C15H29O2RS</p>
          </html>
        </notes>
      </species>
      <species id="m_12m3oddd_acp_c" name="12-methyl-3-oxo-tridecanoyl-ACP" compartment="c" charge="-1">
        <notes>
          <html xmlns="http://www.w3.org/1999/xhtml">
            <p>FORMULA: C14H25O2RS</p>
          </html>
        </notes>
      </species>
      <species id="m_12m3hxtrid_acp_c" name="12-methyl-3-hydroxy-tridecanoyl-ACP" compartment="c" charge="-1">
        <notes>
          <html xmlns="http://www.w3.org/1999/xhtml">
            <p>FORMULA: C14H27O2RS</p>
          </html>
        </notes>
      </species>
      <species id="m_12mttd2e_acp_c" name="12-methyl-trans-tetra-dec-2-enoyl-ACP" compartment="c" charge="-1">
        <notes>
          <html xmlns="http://www.w3.org/1999/xhtml">
            <p>FORMULA: C15H27ORS</p>
          </html>
        </notes>
      </species>
      <species id="m_12mtd_acp_c" name="12-methyl-tetra-decanoyl-ACP" compartment="c" charge="-1">
        <notes>
          <html xmlns="http://www.w3.org/1999/xhtml">
            <p>FORMULA: C15H29ORS</p>
          </html>
        </notes>
      </species>
      <species id="m_12mttrid2e_acp_c" name="12-methyl-trans-tridec-2-enoyl-ACP" compartment="c" charge="-1">
        <notes>
          <html xmlns="http://www.w3.org/1999/xhtml">
            <p>FORMULA: C14H25ORS</p>
          </html>
        </notes>
      </species>
      <species id="m_12mtrid_acp_c" name="12-methyl-tridecanoyl-ACP" compartment="c" charge="-1">
        <notes>
          <html xmlns="http://www.w3.org/1999/xhtml">
            <p>FORMULA: C14H27ORS</p>
          </html>
        </notes>
      </species>
      <species id="m_13m3otd_acp_c" name="13-methyl-3-oxo-tetra-decanoyl-ACP" compartment="c" charge="-1">
        <notes>
          <html xmlns="http://www.w3.org/1999/xhtml">
            <p>FORMULA: C15H27O2RS</p>
          </html>
        </notes>
      </species>
      <species id="m_13m3hxtd_acp_c" name="13-methyl-3-hydroxy-tetra-decanoyl-ACP" compartment="c" charge="-1">
        <notes>
          <html xmlns="http://www.w3.org/1999/xhtml">
            <p>FORMULA: C15H29O2RS</p>
          </html>
        </notes>
      </species>
      <species id="m_13mttd2e_acp_c" name="13-methyl-trans-tetra-dec-2-enoyl-ACP" compartment="c" charge="-1">
        <notes>
          <html xmlns="http://www.w3.org/1999/xhtml">
            <p>FORMULA: C15H27ORS</p>
          </html>
        </notes>
      </species>
      <species id="m_13mtd_acp_c" name="13-methyl-tetra-decanoyl-ACP" compartment="c" charge="-1">
        <notes>
          <html xmlns="http://www.w3.org/1999/xhtml">
            <p>FORMULA: C15H29ORS</p>
          </html>
        </notes>
      </species>
      <species id="m_14m3ohd_acp_c" name="14-methyl-3-oxo-hexa-decanoyl-ACP" compartment="c" charge="-1">
        <notes>
          <html xmlns="http://www.w3.org/1999/xhtml">
            <p>FORMULA: C17H31O2RS</p>
          </html>
        </notes>
      </species>
      <species id="m_14m3hxhd_acp_c" name="14-methyl-3-hydroxy-hexa-decanoyl-ACP" compartment="c" charge="-1">
        <notes>
          <html xmlns="http://www.w3.org/1999/xhtml">
            <p>FORMULA: C17H33O2RS</p>
          </html>
        </notes>
      </species>
      <species id="m_14m3o_pd_acp_c" name="14-methyl-3-oxo-pentadecanoyl-ACP" compartment="c" charge="-1">
        <notes>
          <html xmlns="http://www.w3.org/1999/xhtml">
            <p>FORMULA: C16H29O2RS</p>
          </html>
        </notes>
      </species>
      <species id="m_14m3hxpd_acp_c" name="14-methyl-3-hydroxy-pentadecanoyl-ACP" compartment="c" charge="-1">
        <notes>
          <html xmlns="http://www.w3.org/1999/xhtml">
            <p>FORMULA: C16H31O2RS</p>
          </html>
        </notes>
      </species>
      <species id="m_14mthd2e_acp_c" name="14-methyl-trans-hexa-dec-2-enoyl-ACP" compartment="c" charge="-1">
        <notes>
          <html xmlns="http://www.w3.org/1999/xhtml">
            <p>FORMULA: C17H31ORS</p>
          </html>
        </notes>
      </species>
      <species id="m_14mhd_acp_c" name="14-methyl-hexa-decanoyl-ACP" compartment="c" charge="-1">
        <notes>
          <html xmlns="http://www.w3.org/1999/xhtml">
            <p>FORMULA: C17H33ORS</p>
          </html>
        </notes>
      </species>
      <species id="m_14mtpd2e_acp_c" name="14-methyl-trans-pentadec-2-enoyl-ACP" compartment="c" charge="-1">
        <notes>
          <html xmlns="http://www.w3.org/1999/xhtml">
            <p>FORMULA: C16H29ORS</p>
          </html>
        </notes>
      </species>
      <species id="m_14mpd_acp_c" name="14-methyl-pentadecanoyl-ACP" compartment="c" charge="-1">
        <notes>
          <html xmlns="http://www.w3.org/1999/xhtml">
            <p>FORMULA: C16H31ORS</p>
          </html>
        </notes>
      </species>
      <species id="m_15m3ohd_acp_c" name="15-methyl-3-oxo-hexa-decanoyl-ACP" compartment="c" charge="-1">
        <notes>
          <html xmlns="http://www.w3.org/1999/xhtml">
            <p>FORMULA: C17H31O2RS</p>
          </html>
        </notes>
      </species>
      <species id="m_15m3hxhd_acp_c" name="15-methyl-3-hydroxy-hexa-decanoyl-ACP" compartment="c" charge="-1">
        <notes>
          <html xmlns="http://www.w3.org/1999/xhtml">
            <p>FORMULA: C17H33O2RS</p>
          </html>
        </notes>
      </species>
      <species id="m_15mthd2e_acp_c" name="15-methyl-trans-hexa-dec-2-enoyl-ACP" compartment="c" charge="-1">
        <notes>
          <html xmlns="http://www.w3.org/1999/xhtml">
            <p>FORMULA: C17H31ORS</p>
          </html>
        </notes>
      </species>
      <species id="m_15mhd_acp_c" name="15-methyl-hexa-decanoyl-ACP" compartment="c" charge="-1">
        <notes>
          <html xmlns="http://www.w3.org/1999/xhtml">
            <p>FORMULA: C17H33ORS</p>
          </html>
        </notes>
      </species>
      <species id="m_3hxdd_acp_c" name="D-3-Hydroxydodecanoyl-acp" compartment="c" charge="-1">
        <notes>
          <html xmlns="http://www.w3.org/1999/xhtml">
            <p>FORMULA: C12H23O2RS</p>
          </html>
        </notes>
      </species>
      <species id="m_2edd_acp_c" name="2E-Dodecenoyl-acp" compartment="c" charge="-1">
        <notes>
          <html xmlns="http://www.w3.org/1999/xhtml">
            <p>FORMULA: C12H21ORS</p>
          </html>
        </notes>
      </species>
      <species id="m_3hpacp_c" name="R-3-hydroxypalmitoyl-acyl-carrierprotein" compartment="c" charge="-1">
        <notes>
          <html xmlns="http://www.w3.org/1999/xhtml">
            <p>FORMULA: C16H32O2RS</p>
          </html>
        </notes>
      </species>
      <species id="m_2hdacp_c" name="2E-Hexadecenoyl-acp" compartment="c" charge="-1">
        <notes>
          <html xmlns="http://www.w3.org/1999/xhtml">
            <p>FORMULA: C16H29ORS</p>
          </html>
        </notes>
      </species>
      <species id="m_3hxv_acp_c" name="(R)-3-hydroxy-cis-vacc-11-enoyl-ACP" compartment="c" charge="-1">
        <notes>
          <html xmlns="http://www.w3.org/1999/xhtml">
            <p>FORMULA: C18H33O2RS</p>
          </html>
        </notes>
      </species>
      <species id="m_2tcve_acp_c" name="(2-trans-11-cis)-vaccen-2-enoyl-ACP" compartment="c" charge="0">
        <notes>
          <html xmlns="http://www.w3.org/1999/xhtml">
            <p>FORMULA: C18H32ORS</p>
          </html>
        </notes>
      </species>
      <species id="m_3ood_acp_c" name="3-Oxooctodecanoyl-ACP" compartment="c" charge="-1">
        <notes>
          <html xmlns="http://www.w3.org/1999/xhtml">
            <p>FORMULA: C18H33O2SR</p>
          </html>
        </notes>
      </species>
      <species id="m_3hxc18_acp_c" name="3-Hydroxyoctodecanoyl-ACP" compartment="c" charge="-1">
        <notes>
          <html xmlns="http://www.w3.org/1999/xhtml">
            <p>FORMULA: C18H35O2RS</p>
          </html>
        </notes>
      </species>
      <species id="m_3ohd_acp_c" name="3-oxo-cis-delta9-hexadecenoyl-ACP" compartment="c" charge="0">
        <notes>
          <html xmlns="http://www.w3.org/1999/xhtml">
            <p>FORMULA: C16H28O2RS</p>
          </html>
        </notes>
      </species>
      <species id="m_3hxhd_acp_c" name="(3R)-3-hydroxy-cis-delta9-hexadecenoyl-ACP" compartment="c" charge="-1">
        <notes>
          <html xmlns="http://www.w3.org/1999/xhtml">
            <p>FORMULA: C16H29O2RS</p>
          </html>
        </notes>
      </species>
      <species id="m_3otd_acp_c" name="3-oxo-cis-delta7-tetradecenoyl-ACP" compartment="c" charge="0">
        <notes>
          <html xmlns="http://www.w3.org/1999/xhtml">
            <p>FORMULA: C14H24O2RS</p>
          </html>
        </notes>
      </species>
      <species id="m_3hxtd_acp_c" name="(3R)-3-hydroxy-cis-delta7-tetradecenoyl-ACP" compartment="c" charge="-1">
        <notes>
          <html xmlns="http://www.w3.org/1999/xhtml">
            <p>FORMULA: C14H25O2RS</p>
          </html>
        </notes>
      </species>
      <species id="m_3ove_acp_c" name="3-oxo-cis-vacc-11-enoyl-ACP" compartment="c" charge="0">
        <notes>
          <html xmlns="http://www.w3.org/1999/xhtml">
            <p>FORMULA: C18H32O2RS</p>
          </html>
        </notes>
      </species>
      <species id="m_3oc14_acp_c" name="3-oxotetradecanoyl-acp" compartment="c" charge="-1">
        <notes>
          <html xmlns="http://www.w3.org/1999/xhtml">
            <p>FORMULA: C14H25O2RS</p>
          </html>
        </notes>
      </species>
      <species id="m_hma_c" name="HMA" compartment="c" charge="-1">
        <notes>
          <html xmlns="http://www.w3.org/1999/xhtml">
            <p>FORMULA: C14H27O2RS</p>
          </html>
        </notes>
      </species>
      <species id="m_dd_acp_c" name="Dodecanoyl-ACP" compartment="c" charge="-1">
        <notes>
          <html xmlns="http://www.w3.org/1999/xhtml">
            <p>FORMULA: C12H23ORS</p>
          </html>
        </notes>
      </species>
      <species id="m_mal_acp_c" name="Malonyl-acyl-carrierprotein" compartment="c" charge="-2">
        <notes>
          <html xmlns="http://www.w3.org/1999/xhtml">
            <p>FORMULA: C3H2O3RS</p>
          </html>
        </notes>
      </species>
      <species id="m_acp_c" name="ACP" compartment="c" charge="0">
        <notes>
          <html xmlns="http://www.w3.org/1999/xhtml">
            <p>FORMULA: HSR</p>
          </html>
        </notes>
      </species>
      <species id="m_3od_acp_c" name="3-oxodecanoyl-acp" compartment="c" charge="-1">
        <notes>
          <html xmlns="http://www.w3.org/1999/xhtml">
            <p>FORMULA: C10H17O2RS</p>
          </html>
        </notes>
      </species>
      <species id="m_3hxd_acp_c" name="R-3-Hydroxydecanoyl-acyl-carrier_protein" compartment="c" charge="-1">
        <notes>
          <html xmlns="http://www.w3.org/1999/xhtml">
            <p>FORMULA: C10H19O2RS</p>
          </html>
        </notes>
      </species>
      <species id="m_o_acp_c" name="Octanoyl-ACP" compartment="c" charge="-1">
        <notes>
          <html xmlns="http://www.w3.org/1999/xhtml">
            <p>FORMULA: C8H15ORS</p>
          </html>
        </notes>
      </species>
      <species id="m_3odd_acp_c" name="3-oxododecanoyl-acp" compartment="c" charge="-1">
        <notes>
          <html xmlns="http://www.w3.org/1999/xhtml">
            <p>FORMULA: C12H21O2RS</p>
          </html>
        </notes>
      </species>
      <species id="m_dec_acp_c" name="Decanoyl-ACP" compartment="c" charge="-1">
        <notes>
          <html xmlns="http://www.w3.org/1999/xhtml">
            <p>FORMULA: C10H19ORS</p>
          </html>
        </notes>
      </species>
      <species id="m_td_acp_c" name="Tetradecenoyl-ACP" compartment="c" charge="-1">
        <notes>
          <html xmlns="http://www.w3.org/1999/xhtml">
            <p>FORMULA: C14H25ORS</p>
          </html>
        </notes>
      </species>
      <species id="m_3_ohexd_acp_c" name="3-oxohexadecanoyl-acp" compartment="c" charge="-1">
        <notes>
          <html xmlns="http://www.w3.org/1999/xhtml">
            <p>FORMULA: C16H30O2RS</p>
          </html>
        </notes>
      </species>
      <species id="m_myr_acp_c" name="Myristoyl-ACP" compartment="c" charge="-1">
        <notes>
          <html xmlns="http://www.w3.org/1999/xhtml">
            <p>FORMULA: C14H27ORS</p>
          </html>
        </notes>
      </species>
      <species id="m_3oo_acp_c" name="3-oxooctanoyl-acp" compartment="c" charge="-1">
        <notes>
          <html xmlns="http://www.w3.org/1999/xhtml">
            <p>FORMULA: C8H13O2RS</p>
          </html>
        </notes>
      </species>
      <species id="m_3hxo_acp_c" name="R-3-Hydroxyoctanoyl-acyl-carrier_protein" compartment="c" charge="-1">
        <notes>
          <html xmlns="http://www.w3.org/1999/xhtml">
            <p>FORMULA: C8H15O2RS</p>
          </html>
        </notes>
      </species>
      <species id="m_h_acp_c" name="Hexanoyl-ACP" compartment="c" charge="-1">
        <notes>
          <html xmlns="http://www.w3.org/1999/xhtml">
            <p>FORMULA: C6H11ORS</p>
          </html>
        </notes>
      </species>
      <species id="m_hdacp_c" name="Hexadecenoyl-ACP" compartment="c" charge="-1">
        <notes>
          <html xmlns="http://www.w3.org/1999/xhtml">
            <p>FORMULA: C16H29ORS</p>
          </html>
        </notes>
      </species>
      <species id="m_3_oxohex_acp_c" name="3-Oxohexanoyl-acp" compartment="c" charge="-1">
        <notes>
          <html xmlns="http://www.w3.org/1999/xhtml">
            <p>FORMULA: C6H9O2RS</p>
          </html>
        </notes>
      </species>
      <species id="m_3hxc6_acp_c" name="D-3-Hydroxyhexanoyl-acp" compartment="c" charge="-1">
        <notes>
          <html xmlns="http://www.w3.org/1999/xhtml">
            <p>FORMULA: C6H11O2RS</p>
          </html>
        </notes>
      </species>
      <species id="m_but_acp_c" name="Butyryl-ACP" compartment="c" charge="-1">
        <notes>
          <html xmlns="http://www.w3.org/1999/xhtml">
            <p>FORMULA: C4H7ORS</p>
          </html>
        </notes>
      </species>
      <species id="m_4m3oh_acp_c" name="4-methyl-3-oxo-hexanoyl-ACP" compartment="c" charge="-1">
        <notes>
          <html xmlns="http://www.w3.org/1999/xhtml">
            <p>FORMULA: C7H11O2RS</p>
          </html>
        </notes>
      </species>
      <species id="m_4m3hh_acp_c" name="4-methyl-3-hydroxy-hexanoyl-ACP" compartment="c" charge="-1">
        <notes>
          <html xmlns="http://www.w3.org/1999/xhtml">
            <p>FORMULA: C7H13O2RS</p>
          </html>
        </notes>
      </species>
      <species id="m_4m3op_acp_c" name="4-methyl-3-oxo-pentanoyl-ACP" compartment="c" charge="-1">
        <notes>
          <html xmlns="http://www.w3.org/1999/xhtml">
            <p>FORMULA: C6H9O2RS</p>
          </html>
        </notes>
      </species>
      <species id="m_4m3hxp_acp_c" name="4-methyl-3-hydroxy-pentanoyl-ACP" compartment="c" charge="-1">
        <notes>
          <html xmlns="http://www.w3.org/1999/xhtml">
            <p>FORMULA: C6H11O2RS</p>
          </html>
        </notes>
      </species>
      <species id="m_4mth2e_acp_c" name="4-methyl-trans-hex-2-enoyl-ACP" compartment="c" charge="-1">
        <notes>
          <html xmlns="http://www.w3.org/1999/xhtml">
            <p>FORMULA: C7H11ORS</p>
          </html>
        </notes>
      </species>
      <species id="m_4mh_acp_c" name="4-methyl-hexanoyl-ACP" compartment="c" charge="-1">
        <notes>
          <html xmlns="http://www.w3.org/1999/xhtml">
            <p>FORMULA: C7H13ORS</p>
          </html>
        </notes>
      </species>
      <species id="m_4mtp2e_acp_c" name="4-methyl-trans-pent-2-enoyl-ACP" compartment="c" charge="-1">
        <notes>
          <html xmlns="http://www.w3.org/1999/xhtml">
            <p>FORMULA: C6H9ORS</p>
          </html>
        </notes>
      </species>
      <species id="m_4mp_acp_c" name="4-methyl-pentanoyl-ACP" compartment="c" charge="-1">
        <notes>
          <html xmlns="http://www.w3.org/1999/xhtml">
            <p>FORMULA: C6H11ORS</p>
          </html>
        </notes>
      </species>
      <species id="m_5m3oh_acp_c" name="5-methyl-3-oxo-hexanoyl-ACP" compartment="c" charge="-1">
        <notes>
          <html xmlns="http://www.w3.org/1999/xhtml">
            <p>FORMULA: C7H11O2RS</p>
          </html>
        </notes>
      </species>
      <species id="m_5m3hxh_acp_c" name="5-methyl-3-hydroxy-hexanoyl-ACP" compartment="c" charge="-1">
        <notes>
          <html xmlns="http://www.w3.org/1999/xhtml">
            <p>FORMULA: C7H13O2RS</p>
          </html>
        </notes>
      </species>
      <species id="m_5mth2e_acp_c" name="5-methyl-trans-hex-2-enoyl-ACP" compartment="c" charge="-1">
        <notes>
          <html xmlns="http://www.w3.org/1999/xhtml">
            <p>FORMULA: C7H11ORS</p>
          </html>
        </notes>
      </species>
      <species id="m_5mh_acp_c" name="5-methyl-hexanoyl-ACP" compartment="c" charge="-1">
        <notes>
          <html xmlns="http://www.w3.org/1999/xhtml">
            <p>FORMULA: C7H13ORS</p>
          </html>
        </notes>
      </species>
      <species id="m_6mto2e_acp_c" name="6-methyl-trans-oct-2-enoyl-ACP" compartment="c" charge="-1">
        <notes>
          <html xmlns="http://www.w3.org/1999/xhtml">
            <p>FORMULA: C9H15ORS</p>
          </html>
        </notes>
      </species>
      <species id="m_5mo_acp_c" name="6-methyl-octanoyl-ACP" compartment="c" charge="-1">
        <notes>
          <html xmlns="http://www.w3.org/1999/xhtml">
            <p>FORMULA: C9H17ORS</p>
          </html>
        </notes>
      </species>
      <species id="m_6m3oh_acp_c" name="6-methyl-3-oxo-heptanoyl-ACP" compartment="c" charge="-1">
        <notes>
          <html xmlns="http://www.w3.org/1999/xhtml">
            <p>FORMULA: C8H13O2RS</p>
          </html>
        </notes>
      </species>
      <species id="m_6m3hohep_acp_c" name="6-methyl-3-hydroxy-heptanoyl-ACP" compartment="c" charge="-1">
        <notes>
          <html xmlns="http://www.w3.org/1999/xhtml">
            <p>FORMULA: C8H15O2RS</p>
          </html>
        </notes>
      </species>
      <species id="m_6m3oo_acp_c" name="6-methyl-3-oxo-octanoyl-ACP" compartment="c" charge="-1">
        <notes>
          <html xmlns="http://www.w3.org/1999/xhtml">
            <p>FORMULA: C9H15O2RS</p>
          </html>
        </notes>
      </species>
      <species id="m_6m3hxo_acp_c" name="6-methyl-3-hydroxy-octanoyl-ACP" compartment="c" charge="-1">
        <notes>
          <html xmlns="http://www.w3.org/1999/xhtml">
            <p>FORMULA: C9H17O2RS</p>
          </html>
        </notes>
      </species>
      <species id="m_6mth2e_acp_c" name="6-methyl-trans-hept-2-enoyl-ACP" compartment="c" charge="-1">
        <notes>
          <html xmlns="http://www.w3.org/1999/xhtml">
            <p>FORMULA: C8H13ORS</p>
          </html>
        </notes>
      </species>
      <species id="m_6mh_acp_c" name="6-methyl-heptanoyl-ACP" compartment="c" charge="-1">
        <notes>
          <html xmlns="http://www.w3.org/1999/xhtml">
            <p>FORMULA: C8H15ORS</p>
          </html>
        </notes>
      </species>
      <species id="m_7m3oo_acp_c" name="7-methyl-3-oxo-octanoyl-ACP" compartment="c" charge="-1">
        <notes>
          <html xmlns="http://www.w3.org/1999/xhtml">
            <p>FORMULA: C9H15O2RS</p>
          </html>
        </notes>
      </species>
      <species id="m_7m3hoo_acp_c" name="7-methyl-3-hydroxy-octanoyl-ACP" compartment="c" charge="-1">
        <notes>
          <html xmlns="http://www.w3.org/1999/xhtml">
            <p>FORMULA: C9H17O2RS</p>
          </html>
        </notes>
      </species>
      <species id="m_7mto2e_acp_c" name="7-methyl-trans-oct-2-enoyl-ACP" compartment="c" charge="-1">
        <notes>
          <html xmlns="http://www.w3.org/1999/xhtml">
            <p>FORMULA: C9H15ORS</p>
          </html>
        </notes>
      </species>
      <species id="m_7mo_acp_c" name="7-methyl-octanoyl-ACP" compartment="c" charge="-1">
        <notes>
          <html xmlns="http://www.w3.org/1999/xhtml">
            <p>FORMULA: C9H17ORS</p>
          </html>
        </notes>
      </species>
      <species id="m_8m3od_acp_c" name="8-methyl-3-oxo-decanoyl-ACP" compartment="c" charge="-1">
        <notes>
          <html xmlns="http://www.w3.org/1999/xhtml">
            <p>FORMULA: C11H19O2RS</p>
          </html>
        </notes>
      </species>
      <species id="m_8m3hd_acp_c" name="8-methyl-3-hydroxy-decanoyl-ACP" compartment="c" charge="-1">
        <notes>
          <html xmlns="http://www.w3.org/1999/xhtml">
            <p>FORMULA: C11H21O2RS</p>
          </html>
        </notes>
      </species>
      <species id="m_8m3on_acp_c" name="8-methyl-3-oxo-nonanoyl-ACP" compartment="c" charge="-1">
        <notes>
          <html xmlns="http://www.w3.org/1999/xhtml">
            <p>FORMULA: C10H17O2RS</p>
          </html>
        </notes>
      </species>
      <species id="m_8m3hxn_acp_c" name="8-methyl-3-hydroxy-nonanoyl-ACP" compartment="c" charge="-1">
        <notes>
          <html xmlns="http://www.w3.org/1999/xhtml">
            <p>FORMULA: C10H19O2RS</p>
          </html>
        </notes>
      </species>
      <species id="m_8mtd2e_acp_c" name="8-methyl-trans-dec-2-enoyl-ACP" compartment="c" charge="-1">
        <notes>
          <html xmlns="http://www.w3.org/1999/xhtml">
            <p>FORMULA: C11H19ORS</p>
          </html>
        </notes>
      </species>
      <species id="m_8md_acp_c" name="8-methyl-decanoyl-ACP" compartment="c" charge="-1">
        <notes>
          <html xmlns="http://www.w3.org/1999/xhtml">
            <p>FORMULA: C11H21ORS</p>
          </html>
        </notes>
      </species>
      <species id="m_8mtnon2e_acp_c" name="8-methyl-trans-non-2-enoyl-ACP" compartment="c" charge="-1">
        <notes>
          <html xmlns="http://www.w3.org/1999/xhtml">
            <p>FORMULA: C10H17ORS</p>
          </html>
        </notes>
      </species>
      <species id="m_8mn_acp_c" name="8-methyl-nonanoyl-ACP" compartment="c" charge="-1">
        <notes>
          <html xmlns="http://www.w3.org/1999/xhtml">
            <p>FORMULA: C10H19ORS</p>
          </html>
        </notes>
      </species>
      <species id="m_9m3od_acp_c" name="9-methyl-3-oxo-decanoyl-ACP" compartment="c" charge="-1">
        <notes>
          <html xmlns="http://www.w3.org/1999/xhtml">
            <p>FORMULA: C11H19O2RS</p>
          </html>
        </notes>
      </species>
      <species id="m_9m3hxd_acp_c" name="9-methyl-3-hydroxy-decanoyl-ACP" compartment="c" charge="-1">
        <notes>
          <html xmlns="http://www.w3.org/1999/xhtml">
            <p>FORMULA: C11H21O2RS</p>
          </html>
        </notes>
      </species>
      <species id="m_9mtd2e_acp_c" name="9-methyl-trans-dec-2-enoyl-ACP" compartment="c" charge="-1">
        <notes>
          <html xmlns="http://www.w3.org/1999/xhtml">
            <p>FORMULA: C11H19ORS</p>
          </html>
        </notes>
      </species>
      <species id="m_9md_acp_c" name="9-methyl-decanoyl-ACP" compartment="c" charge="-1">
        <notes>
          <html xmlns="http://www.w3.org/1999/xhtml">
            <p>FORMULA: C11H21ORS</p>
          </html>
        </notes>
      </species>
      <species id="m_ac_acp_c" name="Acetyl-ACP" compartment="c" charge="-1">
        <notes>
          <html xmlns="http://www.w3.org/1999/xhtml">
            <p>FORMULA: C2H3ORS</p>
          </html>
        </notes>
      </species>
      <species id="m_acac_acp_c" name="Acetoacetyl-ACP" compartment="c" charge="-1">
        <notes>
          <html xmlns="http://www.w3.org/1999/xhtml">
            <p>FORMULA: C4H5O2RS</p>
          </html>
        </notes>
      </species>
      <species id="m_3_hb_acp_c" name="R-3-Hydroxybutanoyl-acyl-carrier_protein" compartment="c" charge="-1">
        <notes>
          <html xmlns="http://www.w3.org/1999/xhtml">
            <p>FORMULA: C4H7O2RS</p>
          </html>
        </notes>
      </species>
      <species id="m_ser_c" name="L-Serine" compartment="c" charge="0">
        <notes>
          <html xmlns="http://www.w3.org/1999/xhtml">
            <p>FORMULA: C3H7NO3</p>
          </html>
        </notes>
      </species>
      <species id="m_oal_c" name="octanal_c0" compartment="c" charge="0">
        <notes>
          <html xmlns="http://www.w3.org/1999/xhtml">
            <p>FORMULA: C8H16O</p>
          </html>
        </notes>
      </species>
      <species id="m_oate_c" name="octanoate" compartment="c" charge="-1">
        <notes>
          <html xmlns="http://www.w3.org/1999/xhtml">
            <p>FORMULA: C8H15O2</p>
          </html>
        </notes>
      </species>
      <species id="m_ala_c" name="L-Alanine" compartment="c" charge="0">
        <notes>
          <html xmlns="http://www.w3.org/1999/xhtml">
            <p>FORMULA: C3H7NO2</p>
          </html>
        </notes>
      </species>
      <species id="m_pim_coa_c" name="Pimeloyl-CoA" compartment="c" charge="-5">
        <notes>
          <html xmlns="http://www.w3.org/1999/xhtml">
            <p>FORMULA: C28H41N7O19P3S</p>
          </html>
        </notes>
      </species>
      <species id="m_aona_c" name="8-Amino-7-oxononanoate" compartment="c" charge="0">
        <notes>
          <html xmlns="http://www.w3.org/1999/xhtml">
            <p>FORMULA: C9H17NO3</p>
          </html>
        </notes>
      </species>
      <species id="m_but2e_acp_c" name="But-2-enoyl-acyl-carrier_protein" compartment="c" charge="-1">
        <notes>
          <html xmlns="http://www.w3.org/1999/xhtml">
            <p>FORMULA: C4H5ORS</p>
          </html>
        </notes>
      </species>
      <species id="m_c141acp_c" name="2E-Tetradecenoyl-acp" compartment="c" charge="-1">
        <notes>
          <html xmlns="http://www.w3.org/1999/xhtml">
            <p>FORMULA: C14H25ORS</p>
          </html>
        </notes>
      </species>
      <species id="m_ctd_acp_c" name="trans-delta3-cis-delta7-tetradecenoyl-ACP" compartment="c" charge="0">
        <notes>
          <html xmlns="http://www.w3.org/1999/xhtml">
            <p>FORMULA: C14H24ORS</p>
          </html>
        </notes>
      </species>
      <species id="m_dece_acp_c" name="2E-Decenoyl-acp" compartment="c" charge="-1">
        <notes>
          <html xmlns="http://www.w3.org/1999/xhtml">
            <p>FORMULA: C10H17ORS</p>
          </html>
        </notes>
      </species>
      <species id="m_ocdcya_acp_c" name="Octadecynoyl_ACP" compartment="c" charge="-1">
        <notes>
          <html xmlns="http://www.w3.org/1999/xhtml">
            <p>FORMULA: C18H31ORS</p>
          </html>
        </notes>
      </species>
      <species id="m_lin_acp_c" name="Linoleoyl_acp" compartment="c" charge="-1">
        <notes>
          <html xmlns="http://www.w3.org/1999/xhtml">
            <p>FORMULA: C18H29ORS</p>
          </html>
        </notes>
      </species>
      <species id="m_octeacp_c" name="octadecenoyl_acp" compartment="c" charge="0">
        <notes>
          <html xmlns="http://www.w3.org/1999/xhtml">
            <p>FORMULA: C18H33ORS</p>
          </html>
        </notes>
      </species>
      <species id="m_palm_acp_c" name="hexadecanoyl-acp" compartment="c" charge="-1">
        <notes>
          <html xmlns="http://www.w3.org/1999/xhtml">
            <p>FORMULA: C16H31ORS</p>
          </html>
        </notes>
      </species>
      <species id="m_od_acp_c" name="Octodecanoyl-ACP" compartment="c" charge="-1">
        <notes>
          <html xmlns="http://www.w3.org/1999/xhtml">
            <p>FORMULA: C18H35ORS</p>
          </html>
        </notes>
      </species>
      <species id="m_hexe_acp_c" name="2E-Hexenoyl-acp" compartment="c" charge="-1">
        <notes>
          <html xmlns="http://www.w3.org/1999/xhtml">
            <p>FORMULA: C6H9ORS</p>
          </html>
        </notes>
      </species>
      <species id="m_oct_acp_c" name="2E-Octenoyl-acp" compartment="c" charge="-1">
        <notes>
          <html xmlns="http://www.w3.org/1999/xhtml">
            <p>FORMULA: C8H13ORS</p>
          </html>
        </notes>
      </species>
      <species id="m_tchd_acp_c" name="trans-delta3-cis-delta9-hexadecenoyl-ACP" compartment="c" charge="0">
        <notes>
          <html xmlns="http://www.w3.org/1999/xhtml">
            <p>FORMULA: C16H28ORS</p>
          </html>
        </notes>
      </species>
      <species id="m_ga1p_c" name="D-Glucosamine1-phosphate" compartment="c" charge="-1">
        <notes>
          <html xmlns="http://www.w3.org/1999/xhtml">
            <p>FORMULA: C6H13NO8P</p>
          </html>
        </notes>
      </species>
      <species id="m_naga1p_c" name="N-Acetyl-D-glucosamine1-phosphate" compartment="c" charge="-2">
        <notes>
          <html xmlns="http://www.w3.org/1999/xhtml">
            <p>FORMULA: C8H14NO9P</p>
          </html>
        </notes>
      </species>
      <species id="m_naorn_c" name="N-Acetylornithine" compartment="c" charge="0">
        <notes>
          <html xmlns="http://www.w3.org/1999/xhtml">
            <p>FORMULA: C7H14N2O3</p>
          </html>
        </notes>
      </species>
      <species id="m_orn_c" name="Ornithine" compartment="c" charge="1">
        <notes>
          <html xmlns="http://www.w3.org/1999/xhtml">
            <p>FORMULA: C5H13N2O2</p>
          </html>
        </notes>
      </species>
      <species id="m_naglu_c" name="N-Acetyl-L-glutamate" compartment="c" charge="-2">
        <notes>
          <html xmlns="http://www.w3.org/1999/xhtml">
            <p>FORMULA: C7H9NO5</p>
          </html>
        </notes>
      </species>
      <species id="m_tod2e_acp_c" name="trans-Octodec-2-enoyl-ACP" compartment="c" charge="-1">
        <notes>
          <html xmlns="http://www.w3.org/1999/xhtml">
            <p>FORMULA: C18H33ORS</p>
          </html>
        </notes>
      </species>
      <species id="m_palcoa_c" name="Palmitoyl-CoA" compartment="c" charge="-3">
        <notes>
          <html xmlns="http://www.w3.org/1999/xhtml">
            <p>FORMULA: C37H63N7O17P3S</p>
          </html>
        </notes>
      </species>
      <species id="m_strcoa_c" name="strcoa" compartment="c" charge="-3">
        <notes>
          <html xmlns="http://www.w3.org/1999/xhtml">
            <p>FORMULA: C39H66N7O17P3S</p>
          </html>
        </notes>
      </species>
      <species id="m_vacc_acp_c" name="cis-vaccenoyl-acp" compartment="c" charge="0">
        <notes>
          <html xmlns="http://www.w3.org/1999/xhtml">
            <p>FORMULA: C18H32ORS</p>
          </html>
        </notes>
      </species>
      <species id="m_malcoa_c" name="Malonyl-CoA" compartment="c" charge="-5">
        <notes>
          <html xmlns="http://www.w3.org/1999/xhtml">
            <p>FORMULA: C24H33N7O19P3S</p>
          </html>
        </notes>
      </species>
      <species id="m_db4p_c" name="3-4-dihydroxy-2-butanone4-phosphate" compartment="c" charge="-2">
        <notes>
          <html xmlns="http://www.w3.org/1999/xhtml">
            <p>FORMULA: C4H7O6P</p>
          </html>
        </notes>
      </species>
      <species id="m_f1p_c" name="D-fructose-1-phosphate" compartment="c" charge="-2">
        <notes>
          <html xmlns="http://www.w3.org/1999/xhtml">
            <p>FORMULA: C6H11O9P</p>
          </html>
        </notes>
      </species>
      <species id="m_gral_c" name="D-Glyceraldehyde" compartment="c" charge="0">
        <notes>
          <html xmlns="http://www.w3.org/1999/xhtml">
            <p>FORMULA: C3H6O3</p>
          </html>
        </notes>
      </species>
      <species id="m_gdpdman_c" name="GDP-4-dehydro-alpha-D-rhamnose" compartment="c" charge="-1">
        <notes>
          <html xmlns="http://www.w3.org/1999/xhtml">
            <p>FORMULA: C16H21N5O15P2</p>
          </html>
        </notes>
      </species>
      <species id="m_gdpf_c" name="GDP-L-fucose" compartment="c" charge="-2">
        <notes>
          <html xmlns="http://www.w3.org/1999/xhtml">
            <p>FORMULA: C16H23N5O15P2</p>
          </html>
        </notes>
      </species>
      <species id="m_man6p_c" name="D-mannose-6-phosphate" compartment="c" charge="-2">
        <notes>
          <html xmlns="http://www.w3.org/1999/xhtml">
            <p>FORMULA: C6H11O9P</p>
          </html>
        </notes>
      </species>
      <species id="m_12dac_gly_ddd_c" name="1_2-Diacyl-sn-glycerol_didodecanoyl" compartment="c" charge="0">
        <notes>
          <html xmlns="http://www.w3.org/1999/xhtml">
            <p>FORMULA: C27H52O5</p>
          </html>
        </notes>
      </species>
      <species id="m_1ddg3p_c" name="1-dodecanoyl-sn-glycerol_3-phosphate" compartment="c" charge="-1">
        <notes>
          <html xmlns="http://www.w3.org/1999/xhtml">
            <p>FORMULA: C15H30O7P</p>
          </html>
        </notes>
      </species>
      <species id="m_1c16g3p_c" name="1-hexadecanoyl-sn-glycerol_3-phosphate" compartment="c" charge="-1">
        <notes>
          <html xmlns="http://www.w3.org/1999/xhtml">
            <p>FORMULA: C19H38O7P</p>
          </html>
        </notes>
      </species>
      <species id="m_1hd9e_gly3p_c" name="1-hexadec-9-enoyl-sn-glycerol_3-phosphate" compartment="c" charge="-1">
        <notes>
          <html xmlns="http://www.w3.org/1999/xhtml">
            <p>FORMULA: C19H36O7P</p>
          </html>
        </notes>
      </species>
      <species id="m_12diac_gly_dh9e_c" name="1_2-Diacyl-sn-glycerol_dihexadec-9-enoyl" compartment="c" charge="0">
        <notes>
          <html xmlns="http://www.w3.org/1999/xhtml">
            <p>FORMULA: C35H64O5</p>
          </html>
        </notes>
      </species>
      <species id="m_12diac_gly_dhd_c" name="1_2-Diacyl-sn-glycerol_dihexadecanoyl" compartment="c" charge="0">
        <notes>
          <html xmlns="http://www.w3.org/1999/xhtml">
            <p>FORMULA: C35H68O5</p>
          </html>
        </notes>
      </species>
      <species id="m_fa6coa_c" name="fa6coa" compartment="c" charge="-3">
        <notes>
          <html xmlns="http://www.w3.org/1999/xhtml">
            <p>FORMULA: C37H63N7O17P3S</p>
          </html>
        </notes>
      </species>
      <species id="m_1isohexd_g3p_c" name="1-isohexadecanoyl-sn-glycerol_3-phosphate" compartment="c" charge="-1">
        <notes>
          <html xmlns="http://www.w3.org/1999/xhtml">
            <p>FORMULA: C19H38O7P</p>
          </html>
        </notes>
      </species>
      <species id="m_12disohxd_g3p_c" name="1_2-diisohexadecanoyl-sn-glycerol_3-phosphate" compartment="c" charge="-1">
        <notes>
          <html xmlns="http://www.w3.org/1999/xhtml">
            <p>FORMULA: C35H68O8P</p>
          </html>
        </notes>
      </species>
      <species id="m_fa11coa_c" name="fa11coa" compartment="c" charge="-3">
        <notes>
          <html xmlns="http://www.w3.org/1999/xhtml">
            <p>FORMULA: C38H65N7O17P3S</p>
          </html>
        </notes>
      </species>
      <species id="m_1isohd_g3p_c" name="1-isoheptadecanoyl-sn-glycerol_3-phosphate" compartment="c" charge="-1">
        <notes>
          <html xmlns="http://www.w3.org/1999/xhtml">
            <p>FORMULA: C20H40O7P</p>
          </html>
        </notes>
      </species>
      <species id="m_1_2_disohd_gly_c" name="1_2-Diisoheptadecanoyl-sn-glycerol" compartment="c" charge="0">
        <notes>
          <html xmlns="http://www.w3.org/1999/xhtml">
            <p>FORMULA: C37H72O5</p>
          </html>
        </notes>
      </species>
      <species id="m_fa4coa_c" name="fa4coa" compartment="c" charge="-3">
        <notes>
          <html xmlns="http://www.w3.org/1999/xhtml">
            <p>FORMULA: C36H61N7O17P3S</p>
          </html>
        </notes>
      </species>
      <species id="m_1aisopd_gly3p_c" name="1-anteisopentadecanoyl-sn-glycerol_3-phosphate" compartment="c" charge="-1">
        <notes>
          <html xmlns="http://www.w3.org/1999/xhtml">
            <p>FORMULA: C18H36O7P</p>
          </html>
        </notes>
      </species>
      <species id="m_12_dipd_gly_c" name="1_2-Dianteisopentadecanoyl-sn-glycerol" compartment="c" charge="0">
        <notes>
          <html xmlns="http://www.w3.org/1999/xhtml">
            <p>FORMULA: C33H64O5</p>
          </html>
        </notes>
      </species>
      <species id="m_fa12coa_c" name="fa12coa" compartment="c" charge="-3">
        <notes>
          <html xmlns="http://www.w3.org/1999/xhtml">
            <p>FORMULA: C38H65N7O17P3S</p>
          </html>
        </notes>
      </species>
      <species id="m_1aihd_gl3p_c" name="1-anteisoheptadecanoyl-sn-glycerol_3-phosphate" compartment="c" charge="-1">
        <notes>
          <html xmlns="http://www.w3.org/1999/xhtml">
            <p>FORMULA: C20H40O7P</p>
          </html>
        </notes>
      </species>
      <species id="m_1_2_disohexd_gly_c" name="1_2-Diisohexadecanoyl-sn-glycerol" compartment="c" charge="0">
        <notes>
          <html xmlns="http://www.w3.org/1999/xhtml">
            <p>FORMULA: C37H72O5</p>
          </html>
        </notes>
      </species>
      <species id="m_1_2_dihd_gly_c" name="1_2-Dianteisoheptadecanoyl-sn-glycerol" compartment="c" charge="0">
        <notes>
          <html xmlns="http://www.w3.org/1999/xhtml">
            <p>FORMULA: C37H72O5</p>
          </html>
        </notes>
      </species>
      <species id="m_1_2_disopd_gly_c" name="1_2-Diisopentadecanoyl-sn-glycerol" compartment="c" charge="0">
        <notes>
          <html xmlns="http://www.w3.org/1999/xhtml">
            <p>FORMULA: C33H64O5</p>
          </html>
        </notes>
      </species>
      <species id="m_fa1coa_c" name="fa1coa" compartment="c" charge="-3">
        <notes>
          <html xmlns="http://www.w3.org/1999/xhtml">
            <p>FORMULA: C35H59N7O17P3S</p>
          </html>
        </notes>
      </species>
      <species id="m_1itd_g3p_c" name="1-isotetradecanoyl-sn-glycerol_3-phosphate" compartment="c" charge="-1">
        <notes>
          <html xmlns="http://www.w3.org/1999/xhtml">
            <p>FORMULA: C17H34O7P</p>
          </html>
        </notes>
      </species>
      <species id="m_12disotd_gly_c" name="1_2-Diisotetradecanoyl-sn-glycerol" compartment="c" charge="0">
        <notes>
          <html xmlns="http://www.w3.org/1999/xhtml">
            <p>FORMULA: C31H60O5</p>
          </html>
        </notes>
      </species>
      <species id="m_1o11eg3p_c" name="1-octadec-11-enoyl-sn-glycerol_3-phosphate" compartment="c" charge="-1">
        <notes>
          <html xmlns="http://www.w3.org/1999/xhtml">
            <p>FORMULA: C21H40O7P</p>
          </html>
        </notes>
      </species>
      <species id="m_12diac_gly_dod11e_c" name="1_2-Diacyl-sn-glycerol_dioctadec-11-enoyl" compartment="c" charge="0">
        <notes>
          <html xmlns="http://www.w3.org/1999/xhtml">
            <p>FORMULA: C39H72O5</p>
          </html>
        </notes>
      </species>
      <species id="m_fa3coa_c" name="fa3coa" compartment="c" charge="-3">
        <notes>
          <html xmlns="http://www.w3.org/1999/xhtml">
            <p>FORMULA: C36H61N7O17P3S</p>
          </html>
        </notes>
      </species>
      <species id="m_1isod_g3p_c" name="1-isopentadecanoyl-sn-glycerol_3-phosphate" compartment="c" charge="-1">
        <notes>
          <html xmlns="http://www.w3.org/1999/xhtml">
            <p>FORMULA: C18H36O7P</p>
          </html>
        </notes>
      </species>
      <species id="m_c140coa_c" name="Myristoyl-CoA" compartment="c" charge="-3">
        <notes>
          <html xmlns="http://www.w3.org/1999/xhtml">
            <p>FORMULA: C35H59N7O17P3S</p>
          </html>
        </notes>
      </species>
      <species id="m_c141coa_c" name="Myristoleoyl-CoA" compartment="c" charge="-3">
        <notes>
          <html xmlns="http://www.w3.org/1999/xhtml">
            <p>FORMULA: C35H57N7O17P3S</p>
          </html>
        </notes>
      </species>
      <species id="m_1td_g3p_c" name="1-tetradecanoyl-sn-glycerol_3-phosphate" compartment="c" charge="-1">
        <notes>
          <html xmlns="http://www.w3.org/1999/xhtml">
            <p>FORMULA: C17H34O7P</p>
          </html>
        </notes>
      </species>
      <species id="m_1tde_g3p_c" name="1-tetradecenoyl-glycerol-3-phosphate" compartment="c" charge="-1">
        <notes>
          <html xmlns="http://www.w3.org/1999/xhtml">
            <p>FORMULA: C17H32O7P</p>
          </html>
        </notes>
      </species>
      <species id="m_1td7e_gly3p_c" name="1-tetradec-7-enoyl-sn-glycerol_3-phosphate" compartment="c" charge="-1">
        <notes>
          <html xmlns="http://www.w3.org/1999/xhtml">
            <p>FORMULA: C17H32O7P</p>
          </html>
        </notes>
      </species>
      <species id="m_12dacglydtd7e_c" name="1_2-Diacyl-sn-glycerol_ditetradec-7-enoyl" compartment="c" charge="0">
        <notes>
          <html xmlns="http://www.w3.org/1999/xhtml">
            <p>FORMULA: C31H56O5</p>
          </html>
        </notes>
      </species>
      <species id="m_12dagdtd_c" name="1_2-Diacyl-sn-glycerol_ditetradecanoyl" compartment="c" charge="0">
        <notes>
          <html xmlns="http://www.w3.org/1999/xhtml">
            <p>FORMULA: C31H60O5</p>
          </html>
        </notes>
      </species>
      <species id="m_12dagdtde_c" name="1_2-Diacyl-sn-glycerol_ditetradecenoyl" compartment="c" charge="0">
        <notes>
          <html xmlns="http://www.w3.org/1999/xhtml">
            <p>FORMULA: C31H58O5</p>
          </html>
        </notes>
      </species>
      <species id="m_1od_g3p_c" name="1-octadecanoyl-sn-glycerol_3-phosphate" compartment="c" charge="-1">
        <notes>
          <html xmlns="http://www.w3.org/1999/xhtml">
            <p>FORMULA: C21H42O7P</p>
          </html>
        </notes>
      </species>
      <species id="m_12dacgly_c36_c" name="1_2-Diacyl-sn-glycerol_dioctadecanoyl" compartment="c" charge="0">
        <notes>
          <html xmlns="http://www.w3.org/1999/xhtml">
            <p>FORMULA: C39H76O5</p>
          </html>
        </notes>
      </species>
      <species id="m_udp_n_acglu_c" name="UDP-N-acetylglucosamine" compartment="c" charge="-2">
        <notes>
          <html xmlns="http://www.w3.org/1999/xhtml">
            <p>FORMULA: C17H25N3O17P2</p>
          </html>
        </notes>
      </species>
      <species id="m_udphxmyr_nag_c" name="UDP-3-O-beta-hydroxymyristoyl-N-acetylglucosamine" compartment="c" charge="-2">
        <notes>
          <html xmlns="http://www.w3.org/1999/xhtml">
            <p>FORMULA: C31H51N3O19P2</p>
          </html>
        </notes>
      </species>
      <species id="m_5opro_c" name="5-oxoproline" compartment="c" charge="-1">
        <notes>
          <html xmlns="http://www.w3.org/1999/xhtml">
            <p>FORMULA: C5H6NO3</p>
          </html>
        </notes>
      </species>
      <species id="m_n_acglu_pi_c" name="n-acetylglutamyl-phosphate" compartment="c" charge="-3">
        <notes>
          <html xmlns="http://www.w3.org/1999/xhtml">
            <p>FORMULA: C7H9NO8P</p>
          </html>
        </notes>
      </species>
      <species id="m_2acad5op_c" name="2-Acetamido-5-oxopentanoate" compartment="c" charge="-1">
        <notes>
          <html xmlns="http://www.w3.org/1999/xhtml">
            <p>FORMULA: C7H10NO4</p>
          </html>
        </notes>
      </species>
      <species id="m_l_glu5p_c" name="L-Glutamyl_5-phosphate" compartment="c" charge="-1">
        <notes>
          <html xmlns="http://www.w3.org/1999/xhtml">
            <p>FORMULA: C5H8NO7P</p>
          </html>
        </notes>
      </species>
      <species id="m_glugsal_c" name="L-Glutamate5-semialdehyde" compartment="c" charge="0">
        <notes>
          <html xmlns="http://www.w3.org/1999/xhtml">
            <p>FORMULA: C5H10NO3</p>
          </html>
        </notes>
      </species>
      <species id="m_gc_c" name="gamma-Glutamylcysteine" compartment="c" charge="-1">
        <notes>
          <html xmlns="http://www.w3.org/1999/xhtml">
            <p>FORMULA: C8H13N2O5S</p>
          </html>
        </notes>
      </species>
      <species id="m_dglu_c" name="D-Glutamate" compartment="c" charge="-1">
        <notes>
          <html xmlns="http://www.w3.org/1999/xhtml">
            <p>FORMULA: C5H8NO4</p>
          </html>
        </notes>
      </species>
      <species id="m_akg_c" name="2-Oxoglutarate" compartment="c" charge="-2">
        <notes>
          <html xmlns="http://www.w3.org/1999/xhtml">
            <p>FORMULA: C5H4O5</p>
          </html>
        </notes>
      </species>
      <species id="m_gla_c" name="Glycerate" compartment="c" charge="-1">
        <notes>
          <html xmlns="http://www.w3.org/1999/xhtml">
            <p>FORMULA: C3H5O4</p>
          </html>
        </notes>
      </species>
      <species id="m_glx_c" name="Glyoxalate" compartment="c" charge="-1">
        <notes>
          <html xmlns="http://www.w3.org/1999/xhtml">
            <p>FORMULA: C2HO3</p>
          </html>
        </notes>
      </species>
      <species id="m_4hxakg_c" name="4-Hydroxy-2-oxoglutarate" compartment="c" charge="-2">
        <notes>
          <html xmlns="http://www.w3.org/1999/xhtml">
            <p>FORMULA: C5H4O6</p>
          </html>
        </notes>
      </species>
      <species id="m_4hxglu_c" name="4-Hydroxy-L-glutamate" compartment="c" charge="-1">
        <notes>
          <html xmlns="http://www.w3.org/1999/xhtml">
            <p>FORMULA: C5H8NO5</p>
          </html>
        </notes>
      </species>
      <species id="m_izacal_c" name="Imidazole_acetaldehyde" compartment="c" charge="0">
        <notes>
          <html xmlns="http://www.w3.org/1999/xhtml">
            <p>FORMULA: C5H6N2O</p>
          </html>
        </notes>
      </species>
      <species id="m_4imzac_c" name="4-Imidazoleacetate" compartment="c" charge="-1">
        <notes>
          <html xmlns="http://www.w3.org/1999/xhtml">
            <p>FORMULA: C5H5N2O2</p>
          </html>
        </notes>
      </species>
      <species id="m_gly_c" name="Glycine" compartment="c" charge="0">
        <notes>
          <html xmlns="http://www.w3.org/1999/xhtml">
            <p>FORMULA: C2H5NO2</p>
          </html>
        </notes>
      </species>
      <species id="m_dhlipam_c" name="Dihydrolipoamide" compartment="c" charge="0">
        <notes>
          <html xmlns="http://www.w3.org/1999/xhtml">
            <p>FORMULA: C8H17NOS2</p>
          </html>
        </notes>
      </species>
      <species id="m_lipam_c" name="Lipoamide" compartment="c" charge="0">
        <notes>
          <html xmlns="http://www.w3.org/1999/xhtml">
            <p>FORMULA: C8H15NOS2</p>
          </html>
        </notes>
      </species>
      <species id="m_dhlippro_c" name="Dihydrolipolprotein" compartment="c" charge="0">
        <notes>
          <html xmlns="http://www.w3.org/1999/xhtml">
            <p>FORMULA: CH3RS2</p>
          </html>
        </notes>
      </species>
      <species id="m_lipoylprotein_c" name="Lipoylprotein" compartment="c" charge="0">
        <notes>
          <html xmlns="http://www.w3.org/1999/xhtml">
            <p>FORMULA: CHRS2</p>
          </html>
        </notes>
      </species>
      <species id="m_gl_c" name="Glycerol" compartment="c" charge="0">
        <notes>
          <html xmlns="http://www.w3.org/1999/xhtml">
            <p>FORMULA: C3H8O3</p>
          </html>
        </notes>
      </species>
      <species id="m_glyn_c" name="Glycerone" compartment="c" charge="0">
        <notes>
          <html xmlns="http://www.w3.org/1999/xhtml">
            <p>FORMULA: C3H6O3</p>
          </html>
        </notes>
      </species>
      <species id="m_glo_c" name="Glycolate" compartment="c" charge="-1">
        <notes>
          <html xmlns="http://www.w3.org/1999/xhtml">
            <p>FORMULA: C2H3O3</p>
          </html>
        </notes>
      </species>
      <species id="m_h2o2_c" name="Hydrogen peroxide" compartment="c" charge="0">
        <notes>
          <html xmlns="http://www.w3.org/1999/xhtml">
            <p>FORMULA: H2O2</p>
          </html>
        </notes>
      </species>
      <species id="m_mal_c" name="L-Malate" compartment="c" charge="-2">
        <notes>
          <html xmlns="http://www.w3.org/1999/xhtml">
            <p>FORMULA: C4H4O5</p>
          </html>
        </notes>
      </species>
      <species id="m_mglx_c" name="Methylglyoxal" compartment="c" charge="0">
        <notes>
          <html xmlns="http://www.w3.org/1999/xhtml">
            <p>FORMULA: C3H4O2</p>
          </html>
        </notes>
      </species>
      <species id="m_propadn_c" name="Propionyladenylate" compartment="c" charge="-1">
        <notes>
          <html xmlns="http://www.w3.org/1999/xhtml">
            <p>FORMULA: C13H17N5O8P</p>
          </html>
        </notes>
      </species>
      <species id="m_propionyl_coa_c" name="Propionyl-CoA" compartment="c" charge="-3">
        <notes>
          <html xmlns="http://www.w3.org/1999/xhtml">
            <p>FORMULA: C24H37N7O17P3S</p>
          </html>
        </notes>
      </species>
      <species id="m_2pgol_c" name="2-phosphoglycolate" compartment="c" charge="-3">
        <notes>
          <html xmlns="http://www.w3.org/1999/xhtml">
            <p>FORMULA: C2H2O6P</p>
          </html>
        </notes>
      </species>
      <species id="m_propionate_c" name="Propionate" compartment="c" charge="-1">
        <notes>
          <html xmlns="http://www.w3.org/1999/xhtml">
            <p>FORMULA: C3H5O2</p>
          </html>
        </notes>
      </species>
      <species id="m_hpyr_c" name="hydroxypyruvate" compartment="c" charge="-1">
        <notes>
          <html xmlns="http://www.w3.org/1999/xhtml">
            <p>FORMULA: C3H3O4</p>
          </html>
        </notes>
      </species>
      <species id="m_2pg_c" name="2-Phospho-D-glycerate" compartment="c" charge="-3">
        <notes>
          <html xmlns="http://www.w3.org/1999/xhtml">
            <p>FORMULA: C3H4O7P</p>
          </html>
        </notes>
      </species>
      <species id="m_etoh_c" name="Ethanol" compartment="c" charge="0">
        <notes>
          <html xmlns="http://www.w3.org/1999/xhtml">
            <p>FORMULA: C2H6O</p>
          </html>
        </notes>
      </species>
      <species id="m_fdp_c" name="D-fructose-1_6-bisphosphate" compartment="c" charge="-4">
        <notes>
          <html xmlns="http://www.w3.org/1999/xhtml">
            <p>FORMULA: C6H10O12P2</p>
          </html>
        </notes>
      </species>
      <species id="m_13pdg_c" name="1_3-Bisphospho-D-glycerate" compartment="c" charge="-4">
        <notes>
          <html xmlns="http://www.w3.org/1999/xhtml">
            <p>FORMULA: C3H4O10P2</p>
          </html>
        </notes>
      </species>
      <species id="m_ga6p_c" name="D-Glucosamine_phosphate" compartment="c" charge="-1">
        <notes>
          <html xmlns="http://www.w3.org/1999/xhtml">
            <p>FORMULA: C6H13NO8P</p>
          </html>
        </notes>
      </species>
      <species id="m_glucose_c" name="D-Glucose" compartment="c" charge="0">
        <notes>
          <html xmlns="http://www.w3.org/1999/xhtml">
            <p>FORMULA: C6H12O6</p>
          </html>
        </notes>
      </species>
      <species id="m_g6p_c" name="alpha-D-glucose-6-phosphate" compartment="c" charge="-2">
        <notes>
          <html xmlns="http://www.w3.org/1999/xhtml">
            <p>FORMULA: C6H11O9P</p>
          </html>
        </notes>
      </species>
      <species id="m_arab5p_c" name="D-Arabinose5-phosphate" compartment="c" charge="-2">
        <notes>
          <html xmlns="http://www.w3.org/1999/xhtml">
            <p>FORMULA: C5H9O8P</p>
          </html>
        </notes>
      </species>
      <species id="m_g1p_c" name="Glucose-1-phosphate" compartment="c" charge="-2">
        <notes>
          <html xmlns="http://www.w3.org/1999/xhtml">
            <p>FORMULA: C6H11O9P</p>
          </html>
        </notes>
      </species>
      <species id="m_eig_c" name="D-erythro-imidazole-glycerol-phosphate" compartment="c" charge="-2">
        <notes>
          <html xmlns="http://www.w3.org/1999/xhtml">
            <p>FORMULA: C6H9N2O6P</p>
          </html>
        </notes>
      </species>
      <species id="m_izaclp_c" name="imidazole_acetol-phosphate" compartment="c" charge="-2">
        <notes>
          <html xmlns="http://www.w3.org/1999/xhtml">
            <p>FORMULA: C6H7N2O5P</p>
          </html>
        </notes>
      </species>
      <species id="m_hisolp_c" name="L-histidinol-phosphate" compartment="c" charge="-1">
        <notes>
          <html xmlns="http://www.w3.org/1999/xhtml">
            <p>FORMULA: C6H11N3O4P</p>
          </html>
        </notes>
      </species>
      <species id="m_hisol_c" name="L-Histidinol" compartment="c" charge="1">
        <notes>
          <html xmlns="http://www.w3.org/1999/xhtml">
            <p>FORMULA: C6H12N3O</p>
          </html>
        </notes>
      </species>
      <species id="m_hisal_c" name="L-Histidinal" compartment="c" charge="1">
        <notes>
          <html xmlns="http://www.w3.org/1999/xhtml">
            <p>FORMULA: C6H10N3O</p>
          </html>
        </notes>
      </species>
      <species id="m_his_c" name="L-Histidine" compartment="c" charge="0">
        <notes>
          <html xmlns="http://www.w3.org/1999/xhtml">
            <p>FORMULA: C6H9N3O2</p>
          </html>
        </notes>
      </species>
      <species id="m_prfaicarp_c" name="phosphoribulosylformimino-AICAR-phosphate" compartment="c" charge="-4">
        <notes>
          <html xmlns="http://www.w3.org/1999/xhtml">
            <p>FORMULA: C15H21N5O15P2</p>
          </html>
        </notes>
      </species>
      <species id="m_aicar_c" name="AICAR" compartment="c" charge="-2">
        <notes>
          <html xmlns="http://www.w3.org/1999/xhtml">
            <p>FORMULA: C9H13N4O8P</p>
          </html>
        </notes>
      </species>
      <species id="m_pramp_c" name="Phosphoribosyl-AMP" compartment="c" charge="-4">
        <notes>
          <html xmlns="http://www.w3.org/1999/xhtml">
            <p>FORMULA: C15H19N5O14P2</p>
          </html>
        </notes>
      </species>
      <species id="m_prf_pi_c" name="phosphoribosylformiminoaicar-phosphate" compartment="c" charge="-4">
        <notes>
          <html xmlns="http://www.w3.org/1999/xhtml">
            <p>FORMULA: C15H21N5O15P2</p>
          </html>
        </notes>
      </species>
      <species id="m_prbatp_c" name="Phosphoribosyl-ATP" compartment="c" charge="-5">
        <notes>
          <html xmlns="http://www.w3.org/1999/xhtml">
            <p>FORMULA: C15H20N5O20P4</p>
          </html>
        </notes>
      </species>
      <species id="m_thr_c" name="L-Threonine" compartment="c" charge="0">
        <notes>
          <html xmlns="http://www.w3.org/1999/xhtml">
            <p>FORMULA: C4H9NO3</p>
          </html>
        </notes>
      </species>
      <species id="m_aben_c" name="(2Z)-2-aminobut-2-enoate" compartment="c" charge="-1">
        <notes>
          <html xmlns="http://www.w3.org/1999/xhtml">
            <p>FORMULA: C4H6NO2</p>
          </html>
        </notes>
      </species>
      <species id="m_iben_c" name="2-iminobutanoate" compartment="c" charge="-1">
        <notes>
          <html xmlns="http://www.w3.org/1999/xhtml">
            <p>FORMULA: C4H6NO2</p>
          </html>
        </notes>
      </species>
      <species id="m_3mop_c" name="3-methyl-2-oxopentanoate" compartment="c" charge="-1">
        <notes>
          <html xmlns="http://www.w3.org/1999/xhtml">
            <p>FORMULA: C6H9O3</p>
          </html>
        </notes>
      </species>
      <species id="m_ile_c" name="L-Isoleucine" compartment="c" charge="0">
        <notes>
          <html xmlns="http://www.w3.org/1999/xhtml">
            <p>FORMULA: C6H13NO2</p>
          </html>
        </notes>
      </species>
      <species id="m_dhxmval_c" name="2_3-Dihydroxy-3-methylvalerate" compartment="c" charge="-1">
        <notes>
          <html xmlns="http://www.w3.org/1999/xhtml">
            <p>FORMULA: C6H11O4</p>
          </html>
        </notes>
      </species>
      <species id="m_23dhival_c" name="2_3-Dihydroxy-isovalerate" compartment="c" charge="-1">
        <notes>
          <html xmlns="http://www.w3.org/1999/xhtml">
            <p>FORMULA: C5H9O4</p>
          </html>
        </notes>
      </species>
      <species id="m_omval_c" name="3-Methyl-2-oxobutanoate" compartment="c" charge="-1">
        <notes>
          <html xmlns="http://www.w3.org/1999/xhtml">
            <p>FORMULA: C5H7O3</p>
          </html>
        </notes>
      </species>
      <species id="m_2ac2hxbut_c" name="2-Aceto-2-hydroxybutanoate" compartment="c" charge="-1">
        <notes>
          <html xmlns="http://www.w3.org/1999/xhtml">
            <p>FORMULA: C6H9O4</p>
          </html>
        </notes>
      </species>
      <species id="m_4mop_c" name="4-methyl-2-oxopentanoate" compartment="c" charge="-1">
        <notes>
          <html xmlns="http://www.w3.org/1999/xhtml">
            <p>FORMULA: C6H9O3</p>
          </html>
        </notes>
      </species>
      <species id="m_leu_c" name="L-Leucine" compartment="c" charge="0">
        <notes>
          <html xmlns="http://www.w3.org/1999/xhtml">
            <p>FORMULA: C6H13NO2</p>
          </html>
        </notes>
      </species>
      <species id="m_ippmal_c" name="2-Isopropylmalate" compartment="c" charge="-2">
        <notes>
          <html xmlns="http://www.w3.org/1999/xhtml">
            <p>FORMULA: C7H10O5</p>
          </html>
        </notes>
      </species>
      <species id="m_ppmal_c" name="2-Isopropylmaleate" compartment="c" charge="-2">
        <notes>
          <html xmlns="http://www.w3.org/1999/xhtml">
            <p>FORMULA: C7H8O4</p>
          </html>
        </notes>
      </species>
      <species id="m_cbhcap_c" name="3-Isopropylmalate" compartment="c" charge="-2">
        <notes>
          <html xmlns="http://www.w3.org/1999/xhtml">
            <p>FORMULA: C7H10O5</p>
          </html>
        </notes>
      </species>
      <species id="m_udpgal_c" name="UDP-galactose" compartment="c" charge="-2">
        <notes>
          <html xmlns="http://www.w3.org/1999/xhtml">
            <p>FORMULA: C15H22N2O17P2</p>
          </html>
        </notes>
      </species>
      <species id="m_udp_c" name="UDP" compartment="c" charge="-3">
        <notes>
          <html xmlns="http://www.w3.org/1999/xhtml">
            <p>FORMULA: C9H11N2O12P2</p>
          </html>
        </notes>
      </species>
      <species id="m_12dag_do912e_c" name="1_2-Diacyl-sn-glycerol_(dioctadec-9-12-dienoyl_n-C18_2)" compartment="c" charge="0">
        <notes>
          <html xmlns="http://www.w3.org/1999/xhtml">
            <p>FORMULA: C39H68O5</p>
          </html>
        </notes>
      </species>
      <species id="m_12dag_dote_c" name="1_2-Diacyl-sn-glycerol_(dioctadec-9-12-15-trienoyl_n-C18_3)" compartment="c" charge="0">
        <notes>
          <html xmlns="http://www.w3.org/1999/xhtml">
            <p>FORMULA: C39H64O5</p>
          </html>
        </notes>
      </species>
      <species id="m_2mbcoa_c" name="2-Methylbutyryl-CoA" compartment="c" charge="-3">
        <notes>
          <html xmlns="http://www.w3.org/1999/xhtml">
            <p>FORMULA: C26H41N7O17P3S</p>
          </html>
        </notes>
      </species>
      <species id="m_2mb_acp_c" name="2-methylbutyryl-ACP" compartment="c" charge="-1">
        <notes>
          <html xmlns="http://www.w3.org/1999/xhtml">
            <p>FORMULA: C5H9ORS</p>
          </html>
        </notes>
      </species>
      <species id="m_ibacp_c" name="isobutyryl-ACP" compartment="c" charge="-1">
        <notes>
          <html xmlns="http://www.w3.org/1999/xhtml">
            <p>FORMULA: C4H7ORS</p>
          </html>
        </notes>
      </species>
      <species id="m_isoval_acp_c" name="isovaleryl-ACP" compartment="c" charge="-1">
        <notes>
          <html xmlns="http://www.w3.org/1999/xhtml">
            <p>FORMULA: C5H11ORS</p>
          </html>
        </notes>
      </species>
      <species id="m_udpmurnac_c" name="UDP-MurNAc" compartment="c" charge="-3">
        <notes>
          <html xmlns="http://www.w3.org/1999/xhtml">
            <p>FORMULA: C20H28N3O19P2</p>
          </html>
        </notes>
      </species>
      <species id="m_udp_acmala_c" name="UDP-N-acetylmuramoyl-L-alanine" compartment="c" charge="-3">
        <notes>
          <html xmlns="http://www.w3.org/1999/xhtml">
            <p>FORMULA: C23H33N4O20P2</p>
          </html>
        </notes>
      </species>
      <species id="m_dihdpgly_c" name="Dianteisoheptadecanoylphosphatidylglycerol" compartment="c" charge="-1">
        <notes>
          <html xmlns="http://www.w3.org/1999/xhtml">
            <p>FORMULA: C40H78O10P</p>
          </html>
        </notes>
      </species>
      <species id="m_udp_acmur_alaglu_c" name="UDP-N-acetylmuramoyl-L-alanyl-D-glutamate" compartment="c" charge="-4">
        <notes>
          <html xmlns="http://www.w3.org/1999/xhtml">
            <p>FORMULA: C28H39N5O23P2</p>
          </html>
        </notes>
      </species>
      <species id="m_udp_nacmanam_c" name="UDP-N-acetyl-D-mannosamine" compartment="c" charge="-2">
        <notes>
          <html xmlns="http://www.w3.org/1999/xhtml">
            <p>FORMULA: C17H25N3O17P2</p>
          </html>
        </notes>
      </species>
      <species id="m_udpp_naglu_c" name="Undecaprenyl_diphospho_N-acetyl-glucosamine" compartment="c" charge="-2">
        <notes>
          <html xmlns="http://www.w3.org/1999/xhtml">
            <p>FORMULA: C63H103NO12P2</p>
          </html>
        </notes>
      </species>
      <species id="m_acmanamac_glcamppudpre_c" name="N-Acetyl-beta-D-mannosaminyl-1_4-N-acetyl-D-_glucosaminyldiphosphoundecaprenol" compartment="c" charge="-2">
        <notes>
          <html xmlns="http://www.w3.org/1999/xhtml">
            <p>FORMULA: C71H116N2O17P2</p>
          </html>
        </notes>
      </species>
      <species id="m_12dodeg3p_c" name="1_2-dioctadec-9-12-dienoyl-sn-glycerol-3-phosphate" compartment="c" charge="0">
        <notes>
          <html xmlns="http://www.w3.org/1999/xhtml">
            <p>FORMULA: C39H69O8P</p>
          </html>
        </notes>
      </species>
      <species id="m_cdpdode_c" name="CDP-1_2-dioctadec-9-12-dienoylglycerol" compartment="c" charge="0">
        <notes>
          <html xmlns="http://www.w3.org/1999/xhtml">
            <p>FORMULA: C48H85O15N3P2</p>
          </html>
        </notes>
      </species>
      <species id="m_12doteg3p_c" name="1_2-dioctadec-9-12-15-trienoyl-sn-glycerol_3-phosphate" compartment="c" charge="0">
        <notes>
          <html xmlns="http://www.w3.org/1999/xhtml">
            <p>FORMULA: C39H65O8P</p>
          </html>
        </notes>
      </species>
      <species id="m_cdpdote_c" name="CDP-1_2-dioctadec-9-12-15-trienoylglycerol" compartment="c" charge="0">
        <notes>
          <html xmlns="http://www.w3.org/1999/xhtml">
            <p>FORMULA: C48H81N3O15P2</p>
          </html>
        </notes>
      </species>
      <species id="m_12o912dg3p_c" name="1_2-octadec-9-12-dienoyl-sn-glycerol_3-phosphate" compartment="c" charge="0">
        <notes>
          <html xmlns="http://www.w3.org/1999/xhtml">
            <p>FORMULA: C21H39O7P</p>
          </html>
        </notes>
      </species>
      <species id="m_12o91215tg3p_c" name="1_2-octadec-9-12-15-trienoyl-sn-glycerol_3-phosphate" compartment="c" charge="0">
        <notes>
          <html xmlns="http://www.w3.org/1999/xhtml">
            <p>FORMULA: C21H37O7P</p>
          </html>
        </notes>
      </species>
      <species id="m_dtdpormn_c" name="dTDP-4-oxo-L-rhamnose" compartment="c" charge="-2">
        <notes>
          <html xmlns="http://www.w3.org/1999/xhtml">
            <p>FORMULA: C16H22N2O15P2</p>
          </html>
        </notes>
      </species>
      <species id="m_dtdp_rham_c" name="dTDP-rhamnose" compartment="c" charge="-2">
        <notes>
          <html xmlns="http://www.w3.org/1999/xhtml">
            <p>FORMULA: C16H24N2O15P2</p>
          </html>
        </notes>
      </species>
      <species id="m_disohdpgly_c" name="Diisoheptadecanoylphosphatidylglycerol" compartment="c" charge="-1">
        <notes>
          <html xmlns="http://www.w3.org/1999/xhtml">
            <p>FORMULA: C40H78O10P</p>
          </html>
        </notes>
      </species>
      <species id="m_ibcoa_c" name="Isobutyryl-CoA" compartment="c" charge="-4">
        <notes>
          <html xmlns="http://www.w3.org/1999/xhtml">
            <p>FORMULA: C25H38N7O17P3S</p>
          </html>
        </notes>
      </species>
      <species id="m_ival_coa_c" name="Isovaleryl-CoA" compartment="c" charge="-3">
        <notes>
          <html xmlns="http://www.w3.org/1999/xhtml">
            <p>FORMULA: C26H41N7O17P3S</p>
          </html>
        </notes>
      </species>
      <species id="m_lip_a_disac_c" name="Lipid_A_disaccharide" compartment="c" charge="-2">
        <notes>
          <html xmlns="http://www.w3.org/1999/xhtml">
            <p>FORMULA: C68H127N2O20P</p>
          </html>
        </notes>
      </species>
      <species id="m_udpg23a_c" name="UDP-2_3-bis3-hydroxytetradecanoylglucosamine" compartment="c" charge="-2">
        <notes>
          <html xmlns="http://www.w3.org/1999/xhtml">
            <p>FORMULA: C43H75N3O20P2</p>
          </html>
        </notes>
      </species>
      <species id="m_lipx_c" name="Lipid_X" compartment="c" charge="-2">
        <notes>
          <html xmlns="http://www.w3.org/1999/xhtml">
            <p>FORMULA: C34H64NO12P</p>
          </html>
        </notes>
      </species>
      <species id="m_ump_c" name="UMP" compartment="c" charge="-2">
        <notes>
          <html xmlns="http://www.w3.org/1999/xhtml">
            <p>FORMULA: C9H11N2O9P</p>
          </html>
        </notes>
      </species>
      <species id="m_udprep_c" name="Undecaprenylphosphate" compartment="c" charge="-2">
        <notes>
          <html xmlns="http://www.w3.org/1999/xhtml">
            <p>FORMULA: C55H89O4P</p>
          </html>
        </notes>
      </species>
      <species id="m_udpma_ala_glu_lys_ala_ala_c" name="UDPMurAcoyl-L-Ala-D-gamma-Glu-L-Lys-D-Ala-D-Ala" compartment="c" charge="-3">
        <notes>
          <html xmlns="http://www.w3.org/1999/xhtml">
            <p>FORMULA: C40H62N9O26P2</p>
          </html>
        </notes>
      </species>
      <species id="m_udppma_ala_glu_lys_ala_ala_c" name="MurAcoyl-L-Ala-D-gamma-Glu-L-Lys-D-Ala-D-Ala-diphospho-_undecaprenol" compartment="c" charge="-3">
        <notes>
          <html xmlns="http://www.w3.org/1999/xhtml">
            <p>FORMULA: C86H140N7O21P2</p>
          </html>
        </notes>
      </species>
      <species id="m_udpma_ala_glu_6cox_lys_ala_ala_c" name="UDP-N-acetylmuramoyl-L-alanyl-D-glutamyl-6-carboxy-L-lysyl-D-alanyl-_D-alanine" compartment="c" charge="-4">
        <notes>
          <html xmlns="http://www.w3.org/1999/xhtml">
            <p>FORMULA: C41H61N9O28P2</p>
          </html>
        </notes>
      </species>
      <species id="m_udpp_nacmur_ala_glu_etc_c" name="Undecaprenyl-diphospho-N-acetylmuramoyl-L-alanyl-D-glutamyl-meso-2-6-diaminopimeloyl-D-alanyl-D-alanine" compartment="c" charge="-4">
        <notes>
          <html xmlns="http://www.w3.org/1999/xhtml">
            <p>FORMULA: C87H139N7O23P2</p>
          </html>
        </notes>
      </species>
      <species id="m_mdap_c" name="meso-2_6-Diaminopimelate" compartment="c" charge="0">
        <notes>
          <html xmlns="http://www.w3.org/1999/xhtml">
            <p>FORMULA: C7H14N2O4</p>
          </html>
        </notes>
      </species>
      <species id="m_udp_acmur_l_ala_glu_mes26diampim_c" name="UDP-N-acetylmuramoyl-L-alanyl-D-gamma-glutamyl-meso-2-6-diaminopimelate" compartment="c" charge="-4">
        <notes>
          <html xmlns="http://www.w3.org/1999/xhtml">
            <p>FORMULA: C35H51N7O26P2</p>
          </html>
        </notes>
      </species>
      <species id="m_udp_bhxmyr_gluc_c" name="UDP-3-O-beta-hydroxymyristoyl-D-glucosamine" compartment="c" charge="-1">
        <notes>
          <html xmlns="http://www.w3.org/1999/xhtml">
            <p>FORMULA: C29H50N3O18P2</p>
          </html>
        </notes>
      </species>
      <species id="m_acmanam6p_c" name="N-Acetylmannosamine_6-phosphate" compartment="c" charge="-2">
        <notes>
          <html xmlns="http://www.w3.org/1999/xhtml">
            <p>FORMULA: C8H14NO9P</p>
          </html>
        </notes>
      </species>
      <species id="m_naga6p_c" name="N-Acetyl-D-glucosamine_6-phosphate" compartment="c" charge="-2">
        <notes>
          <html xmlns="http://www.w3.org/1999/xhtml">
            <p>FORMULA: C8H14NO9P</p>
          </html>
        </notes>
      </species>
      <species id="m_cmp_c" name="CMP" compartment="c" charge="-2">
        <notes>
          <html xmlns="http://www.w3.org/1999/xhtml">
            <p>FORMULA: C9H12N3O8P</p>
          </html>
        </notes>
      </species>
      <species id="m_pgp_dote_c" name="Phosphatidylglycerophosphate_(dioctadec-9-12-15-trienoyl_n-C18_3)" compartment="c" charge="0">
        <notes>
          <html xmlns="http://www.w3.org/1999/xhtml">
            <p>FORMULA: C42H77O13P2</p>
          </html>
        </notes>
      </species>
      <species id="m_pepgly_dim_c" name="Peptidoglycan_dimer" compartment="c" charge="-6">
        <notes>
          <html xmlns="http://www.w3.org/1999/xhtml">
            <p>FORMULA: C135H215N16O49P2</p>
          </html>
        </notes>
      </species>
      <species id="m_bacpre_ppi_c" name="Bactoprenyl_diphosphate" compartment="c" charge="-3">
        <notes>
          <html xmlns="http://www.w3.org/1999/xhtml">
            <p>FORMULA: C55H89O7P2</p>
          </html>
        </notes>
      </species>
      <species id="m_pgp_dod_c" name="Phosphatidylglycerophosphate_dioctadecanoyl" compartment="c" charge="-2">
        <notes>
          <html xmlns="http://www.w3.org/1999/xhtml">
            <p>FORMULA: C42H82O13P2</p>
          </html>
        </notes>
      </species>
      <species id="m_pgp_dhd_c" name="Phosphatidylglycerophosphate_dihexadecanoyl" compartment="c" charge="-2">
        <notes>
          <html xmlns="http://www.w3.org/1999/xhtml">
            <p>FORMULA: C38H74O13P2</p>
          </html>
        </notes>
      </species>
      <species id="m_pgp_dh9e_c" name="Phosphatidylglycerophosphate_dihexadec-9-enoyl" compartment="c" charge="-2">
        <notes>
          <html xmlns="http://www.w3.org/1999/xhtml">
            <p>FORMULA: C38H70O13P2</p>
          </html>
        </notes>
      </species>
      <species id="m_pgp_do11e_c" name="Phosphatidylglycerophosphate_dioctadec-11-enoyl" compartment="c" charge="-2">
        <notes>
          <html xmlns="http://www.w3.org/1999/xhtml">
            <p>FORMULA: C42H78O13P2</p>
          </html>
        </notes>
      </species>
      <species id="m_pgp_dode_c" name="Phosphatidylglycerophosphate_(dioctadec-9-12-dienoyl_n-C18_2)" compartment="c" charge="0">
        <notes>
          <html xmlns="http://www.w3.org/1999/xhtml">
            <p>FORMULA: C42H81O13P2</p>
          </html>
        </notes>
      </species>
      <species id="m_pgp_ttd_c" name="Phosphatidylglycerophosphate_ditetradecanoyl" compartment="c" charge="-2">
        <notes>
          <html xmlns="http://www.w3.org/1999/xhtml">
            <p>FORMULA: C34H66O13P2</p>
          </html>
        </notes>
      </species>
      <species id="m_pgp_ttde_c" name="Phosphatidylglycerophosphate_ditetradecenoyl" compartment="c" charge="-2">
        <notes>
          <html xmlns="http://www.w3.org/1999/xhtml">
            <p>FORMULA: C34H64O13P2</p>
          </html>
        </notes>
      </species>
      <species id="m_udpsq_c" name="UDP-6-sulfoquinovose" compartment="c" charge="-3">
        <notes>
          <html xmlns="http://www.w3.org/1999/xhtml">
            <p>FORMULA: C15H21N2O19P2S</p>
          </html>
        </notes>
      </species>
      <species id="m_udp_ag_epyr_c" name="UDP-N-acetylglucosamine_enolpyruvate" compartment="c" charge="-3">
        <notes>
          <html xmlns="http://www.w3.org/1999/xhtml">
            <p>FORMULA: C20H26N3O19P2</p>
          </html>
        </notes>
      </species>
      <species id="m_so3_c" name="Sulfite" compartment="c" charge="-1">
        <notes>
          <html xmlns="http://www.w3.org/1999/xhtml">
            <p>FORMULA: HO3S</p>
          </html>
        </notes>
      </species>
      <species id="m_ala_ala_c" name="Ala-Ala" compartment="c" charge="0">
        <notes>
          <html xmlns="http://www.w3.org/1999/xhtml">
            <p>FORMULA: C6H12N2O3</p>
          </html>
        </notes>
      </species>
      <species id="m_udpp_acmur_acglu_etc_c" name="Undecaprenyl-diphospho-N-acetylmuramoyl-N-acetylglucosamine-L-ala-D-glu-meso-2-6-diaminopimeloyl-D-ala-D-ala" compartment="c" charge="-4">
        <notes>
          <html xmlns="http://www.w3.org/1999/xhtml">
            <p>FORMULA: C95H152N8O28P2</p>
          </html>
        </notes>
      </species>
      <species id="m_udpp_acmur_acglu_ala_etc_c" name="Undecaprenyl-diphospho-N-acetylmuramoyl-N-acetylglucosamine-L-alanyl-gamma-D-glutamyl-L-lysyl-D-alanyl-D-alanine" compartment="c" charge="-3">
        <notes>
          <html xmlns="http://www.w3.org/1999/xhtml">
            <p>FORMULA: C94H153N8O26P2</p>
          </html>
        </notes>
      </species>
      <species id="m_acmur_ala_c" name="N-Acetylmuramoyl-Ala" compartment="c" charge="-1">
        <notes>
          <html xmlns="http://www.w3.org/1999/xhtml">
            <p>FORMULA: C14H23N2O9</p>
          </html>
        </notes>
      </species>
      <species id="m_ac_mura_c" name="N-Acetyl-D-muramoate" compartment="c" charge="-1">
        <notes>
          <html xmlns="http://www.w3.org/1999/xhtml">
            <p>FORMULA: C11H18NO8</p>
          </html>
        </notes>
      </species>
      <species id="m_glypetham_c" name="Glycerophosphoethanolamine" compartment="c" charge="0">
        <notes>
          <html xmlns="http://www.w3.org/1999/xhtml">
            <p>FORMULA: C5H14NO6P</p>
          </html>
        </notes>
      </species>
      <species id="m_ameth_c" name="Aminoethanol" compartment="c" charge="1">
        <notes>
          <html xmlns="http://www.w3.org/1999/xhtml">
            <p>FORMULA: C2H8NO</p>
          </html>
        </notes>
      </species>
      <species id="m_gpg_c" name="Glycerophosphoglycerol" compartment="c" charge="-1">
        <notes>
          <html xmlns="http://www.w3.org/1999/xhtml">
            <p>FORMULA: C6H14O8P</p>
          </html>
        </notes>
      </species>
      <species id="m_lys_c" name="L-Lysine" compartment="c" charge="1">
        <notes>
          <html xmlns="http://www.w3.org/1999/xhtml">
            <p>FORMULA: C6H15N2O2</p>
          </html>
        </notes>
      </species>
      <species id="m_dap_c" name="LL-2_6-Diaminopimelate" compartment="c" charge="0">
        <notes>
          <html xmlns="http://www.w3.org/1999/xhtml">
            <p>FORMULA: C7H14N2O4</p>
          </html>
        </notes>
      </species>
      <species id="m_thdpico_c" name="tetrahydrodipicolinate" compartment="c" charge="-2">
        <notes>
          <html xmlns="http://www.w3.org/1999/xhtml">
            <p>FORMULA: C7H7NO4</p>
          </html>
        </notes>
      </species>
      <species id="m_2am6opim_c" name="L-2-Amino-6-oxopimelate" compartment="c" charge="-1">
        <notes>
          <html xmlns="http://www.w3.org/1999/xhtml">
            <p>FORMULA: C7H10NO5</p>
          </html>
        </notes>
      </species>
      <species id="m_cys_gly_c" name="Cys-Gly" compartment="c" charge="0">
        <notes>
          <html xmlns="http://www.w3.org/1999/xhtml">
            <p>FORMULA: C5H10N2O3S</p>
          </html>
        </notes>
      </species>
      <species id="m_aspsa_c" name="L-Aspartate4-semialdehyde" compartment="c" charge="0">
        <notes>
          <html xmlns="http://www.w3.org/1999/xhtml">
            <p>FORMULA: C4H7NO3</p>
          </html>
        </notes>
      </species>
      <species id="m_dhdpico_c" name="Dihydrodipicolinate" compartment="c" charge="-2">
        <notes>
          <html xmlns="http://www.w3.org/1999/xhtml">
            <p>FORMULA: C7H7NO5</p>
          </html>
        </notes>
      </species>
      <species id="m_dsam_c" name="S-Adenosylmethioninamine" compartment="c" charge="2">
        <notes>
          <html xmlns="http://www.w3.org/1999/xhtml">
            <p>FORMULA: C14H24N6O3S</p>
          </html>
        </notes>
      </species>
      <species id="m_suchser_c" name="O-succinyl-L-homoserine" compartment="c" charge="-2">
        <notes>
          <html xmlns="http://www.w3.org/1999/xhtml">
            <p>FORMULA: C8H12NO6</p>
          </html>
        </notes>
      </species>
      <species id="m_succ_c" name="Succinate" compartment="c" charge="-2">
        <notes>
          <html xmlns="http://www.w3.org/1999/xhtml">
            <p>FORMULA: C4H4O4</p>
          </html>
        </notes>
      </species>
      <species id="m_cysth_c" name="cystathionine" compartment="c" charge="0">
        <notes>
          <html xmlns="http://www.w3.org/1999/xhtml">
            <p>FORMULA: C7H14N2O4S</p>
          </html>
        </notes>
      </species>
      <species id="m_aprop_c" name="2-aminoprop-2-enoate" compartment="c" charge="-1">
        <notes>
          <html xmlns="http://www.w3.org/1999/xhtml">
            <p>FORMULA: C3H4NO2</p>
          </html>
        </notes>
      </species>
      <species id="m_hcys_c" name="Homocysteine" compartment="c" charge="0">
        <notes>
          <html xmlns="http://www.w3.org/1999/xhtml">
            <p>FORMULA: C4H9NO2S</p>
          </html>
        </notes>
      </species>
      <species id="m_5mthf_c" name="5-Methyltetrahydrofolate" compartment="c" charge="-2">
        <notes>
          <html xmlns="http://www.w3.org/1999/xhtml">
            <p>FORMULA: C20H23N7O6</p>
          </html>
        </notes>
      </species>
      <species id="m_mr1p_c" name="methylthioribulose-1-phosphate" compartment="c" charge="-2">
        <notes>
          <html xmlns="http://www.w3.org/1999/xhtml">
            <p>FORMULA: C6H11O7PS</p>
          </html>
        </notes>
      </species>
      <species id="m_23dk5mth1pp_c" name="2_3-diketo5-methylthio-1-phosphopentane" compartment="c" charge="-2">
        <notes>
          <html xmlns="http://www.w3.org/1999/xhtml">
            <p>FORMULA: C6H9O6PS</p>
          </html>
        </notes>
      </species>
      <species id="m_hser_c" name="L-Homoserine" compartment="c" charge="0">
        <notes>
          <html xmlns="http://www.w3.org/1999/xhtml">
            <p>FORMULA: C4H9NO3</p>
          </html>
        </notes>
      </species>
      <species id="m_agmatine_c" name="Agmatine" compartment="c" charge="2">
        <notes>
          <html xmlns="http://www.w3.org/1999/xhtml">
            <p>FORMULA: C5H16N4</p>
          </html>
        </notes>
      </species>
      <species id="m_urea_c" name="Urea" compartment="c" charge="0">
        <notes>
          <html xmlns="http://www.w3.org/1999/xhtml">
            <p>FORMULA: CH4N2O</p>
          </html>
        </notes>
      </species>
      <species id="m_ptrc_c" name="Putrescine" compartment="c" charge="2">
        <notes>
          <html xmlns="http://www.w3.org/1999/xhtml">
            <p>FORMULA: C4H14N2</p>
          </html>
        </notes>
      </species>
      <species id="m_ars_c" name="arsenate" compartment="c" charge="-2">
        <notes>
          <html xmlns="http://www.w3.org/1999/xhtml">
            <p>FORMULA: AsHO4</p>
          </html>
        </notes>
      </species>
      <species id="m_arsi_c" name="arsenite" compartment="c" charge="-1">
        <notes>
          <html xmlns="http://www.w3.org/1999/xhtml">
            <p>FORMULA: AsH2O3</p>
          </html>
        </notes>
      </species>
      <species id="m_n2_c" name="Nitrogen_gas" compartment="c" charge="0">
        <notes>
          <html xmlns="http://www.w3.org/1999/xhtml">
            <p>FORMULA: N2</p>
          </html>
        </notes>
      </species>
      <species id="m_no2_c" name="Nitrite" compartment="c" charge="-1">
        <notes>
          <html xmlns="http://www.w3.org/1999/xhtml">
            <p>FORMULA: NO2</p>
          </html>
        </notes>
      </species>
      <species id="m_no3_c" name="Nitrate" compartment="c" charge="-1">
        <notes>
          <html xmlns="http://www.w3.org/1999/xhtml">
            <p>FORMULA: NO3</p>
          </html>
        </notes>
      </species>
      <species id="m_ura_c" name="Uracil" compartment="c" charge="0">
        <notes>
          <html xmlns="http://www.w3.org/1999/xhtml">
            <p>FORMULA: C4H4N2O2</p>
          </html>
        </notes>
      </species>
      <species id="m_puri5p_c" name="Pseudouridine_5&apos;-phosphate" compartment="c" charge="-2">
        <notes>
          <html xmlns="http://www.w3.org/1999/xhtml">
            <p>FORMULA: C9H11N2O9P</p>
          </html>
        </notes>
      </species>
      <species id="m_imasp_c" name="Iminoaspartate" compartment="c" charge="-2">
        <notes>
          <html xmlns="http://www.w3.org/1999/xhtml">
            <p>FORMULA: C4H3NO4</p>
          </html>
        </notes>
      </species>
      <species id="m_adenine_c" name="Adenine" compartment="c" charge="0">
        <notes>
          <html xmlns="http://www.w3.org/1999/xhtml">
            <p>FORMULA: C5H5N5</p>
          </html>
        </notes>
      </species>
      <species id="m_adn_c" name="Adenosine" compartment="c" charge="0">
        <notes>
          <html xmlns="http://www.w3.org/1999/xhtml">
            <p>FORMULA: C10H13N5O4</p>
          </html>
        </notes>
      </species>
      <species id="m_asp_c" name="L-Aspartate" compartment="c" charge="-1">
        <notes>
          <html xmlns="http://www.w3.org/1999/xhtml">
            <p>FORMULA: C4H6NO4</p>
          </html>
        </notes>
      </species>
      <species id="m_imp_c" name="IMP" compartment="c" charge="-2">
        <notes>
          <html xmlns="http://www.w3.org/1999/xhtml">
            <p>FORMULA: C10H11N4O8P</p>
          </html>
        </notes>
      </species>
      <species id="m_adnsucc_c" name="Adenylosuccinate" compartment="c" charge="-4">
        <notes>
          <html xmlns="http://www.w3.org/1999/xhtml">
            <p>FORMULA: C14H14N5O11P</p>
          </html>
        </notes>
      </species>
      <species id="m_saicar_c" name="SAICAR" compartment="c" charge="-4">
        <notes>
          <html xmlns="http://www.w3.org/1999/xhtml">
            <p>FORMULA: C13H15N4O12P</p>
          </html>
        </notes>
      </species>
      <species id="m_fum_c" name="Fumarate" compartment="c" charge="2">
        <notes>
          <html xmlns="http://www.w3.org/1999/xhtml">
            <p>FORMULA: C4H2O4</p>
          </html>
        </notes>
      </species>
      <species id="m_air_c" name="AIR" compartment="c" charge="-1">
        <notes>
          <html xmlns="http://www.w3.org/1999/xhtml">
            <p>FORMULA: C8H13N3O7P</p>
          </html>
        </notes>
      </species>
      <species id="m_pribcxai_c" name="5&apos;-Phosphoribosyl-4-carboxy-5-aminoimidazole" compartment="c" charge="-3">
        <notes>
          <html xmlns="http://www.w3.org/1999/xhtml">
            <p>FORMULA: C9H11N3O9P</p>
          </html>
        </notes>
      </species>
      <species id="m_fgar_c" name="5&apos;-Phosphoribosylformylglycinamidine" compartment="c" charge="-1">
        <notes>
          <html xmlns="http://www.w3.org/1999/xhtml">
            <p>FORMULA: C8H15N3O8P</p>
          </html>
        </notes>
      </species>
      <species id="m_5_pribam_c" name="5-Phosphoribosylamine" compartment="c" charge="-1">
        <notes>
          <html xmlns="http://www.w3.org/1999/xhtml">
            <p>FORMULA: C5H11NO7P</p>
          </html>
        </notes>
      </species>
      <species id="m_12dhx3k5mthp_c" name="1_2-dihydroxy-3-keto-5-methylthiopentene" compartment="c" charge="-1">
        <notes>
          <html xmlns="http://www.w3.org/1999/xhtml">
            <p>FORMULA: C6H9O3S</p>
          </html>
        </notes>
      </species>
      <species id="m_4mth2ob_c" name="4-methylthio_2-oxobutyrate" compartment="c" charge="-1">
        <notes>
          <html xmlns="http://www.w3.org/1999/xhtml">
            <p>FORMULA: C5H7O3S</p>
          </html>
        </notes>
      </species>
      <species id="m_4ppnto_c" name="4-phosphopantothenate" compartment="c" charge="-3">
        <notes>
          <html xmlns="http://www.w3.org/1999/xhtml">
            <p>FORMULA: C9H15NO8P</p>
          </html>
        </notes>
      </species>
      <species id="m_cap_c" name="Carbamoylphosphate" compartment="c" charge="-2">
        <notes>
          <html xmlns="http://www.w3.org/1999/xhtml">
            <p>FORMULA: CH2NO5P</p>
          </html>
        </notes>
      </species>
      <species id="m_caasp_c" name="N-Carbamoyl-L-aspartate" compartment="c" charge="-2">
        <notes>
          <html xmlns="http://www.w3.org/1999/xhtml">
            <p>FORMULA: C5H6N2O5</p>
          </html>
        </notes>
      </species>
      <species id="m_dtdp_c" name="dTDP" compartment="c" charge="-3">
        <notes>
          <html xmlns="http://www.w3.org/1999/xhtml">
            <p>FORMULA: C10H13N2O11P2</p>
          </html>
        </notes>
      </species>
      <species id="m_ttp_c" name="TTP" compartment="c" charge="-3">
        <notes>
          <html xmlns="http://www.w3.org/1999/xhtml">
            <p>FORMULA: C10H13N2O14P3</p>
          </html>
        </notes>
      </species>
      <species id="m_ditp_c" name="dITP" compartment="c" charge="-4">
        <notes>
          <html xmlns="http://www.w3.org/1999/xhtml">
            <p>FORMULA: C10H11N4O13P3</p>
          </html>
        </notes>
      </species>
      <species id="m_dimp_c" name="dIMP" compartment="c" charge="-2">
        <notes>
          <html xmlns="http://www.w3.org/1999/xhtml">
            <p>FORMULA: C10H11N4O7P</p>
          </html>
        </notes>
      </species>
      <species id="m_drib5p_c" name="deoxyribose-5-phosphate" compartment="c" charge="-2">
        <notes>
          <html xmlns="http://www.w3.org/1999/xhtml">
            <p>FORMULA: C5H9O7P</p>
          </html>
        </notes>
      </species>
      <species id="m_thyminose_c" name="Thyminose" compartment="c" charge="0">
        <notes>
          <html xmlns="http://www.w3.org/1999/xhtml">
            <p>FORMULA: C5H10O4</p>
          </html>
        </notes>
      </species>
      <species id="m_dtdp4o5d_glucose_c" name="dTDP-4-oxo-6-deoxy-D-glucose" compartment="c" charge="-2">
        <notes>
          <html xmlns="http://www.w3.org/1999/xhtml">
            <p>FORMULA: C16H22N2O15P2</p>
          </html>
        </notes>
      </species>
      <species id="m_dtdpglucose_c" name="dTDPglucose" compartment="c" charge="-2">
        <notes>
          <html xmlns="http://www.w3.org/1999/xhtml">
            <p>FORMULA: C16H24N2O16P2</p>
          </html>
        </notes>
      </species>
      <species id="m_faicar_c" name="FAICAR" compartment="c" charge="-2">
        <notes>
          <html xmlns="http://www.w3.org/1999/xhtml">
            <p>FORMULA: C10H13N4O9P</p>
          </html>
        </notes>
      </species>
      <species id="m_gar_c" name="GAR" compartment="c" charge="-1">
        <notes>
          <html xmlns="http://www.w3.org/1999/xhtml">
            <p>FORMULA: C7H14N2O8P</p>
          </html>
        </notes>
      </species>
      <species id="m_for_gar_c" name="N-Formyl-GAR" compartment="c" charge="-1">
        <notes>
          <html xmlns="http://www.w3.org/1999/xhtml">
            <p>FORMULA: C8H14N2O9P</p>
          </html>
        </notes>
      </species>
      <species id="m_gmp_c" name="GMP" compartment="c" charge="-2">
        <notes>
          <html xmlns="http://www.w3.org/1999/xhtml">
            <p>FORMULA: C10H12N5O8P</p>
          </html>
        </notes>
      </species>
      <species id="m_gsn_c" name="Guanosine" compartment="c" charge="0">
        <notes>
          <html xmlns="http://www.w3.org/1999/xhtml">
            <p>FORMULA: C10H13N5O5</p>
          </html>
        </notes>
      </species>
      <species id="m_guanine_c" name="Guanine" compartment="c" charge="0">
        <notes>
          <html xmlns="http://www.w3.org/1999/xhtml">
            <p>FORMULA: C5H5N5O</p>
          </html>
        </notes>
      </species>
      <species id="m_xmp_c" name="XMP" compartment="c" charge="-2">
        <notes>
          <html xmlns="http://www.w3.org/1999/xhtml">
            <p>FORMULA: C10H11N4O9P</p>
          </html>
        </notes>
      </species>
      <species id="m_ins_c" name="Inosine" compartment="c" charge="0">
        <notes>
          <html xmlns="http://www.w3.org/1999/xhtml">
            <p>FORMULA: C10H12N4O5</p>
          </html>
        </notes>
      </species>
      <species id="m_hyxn_c" name="Hypoxanthine" compartment="c" charge="0">
        <notes>
          <html xmlns="http://www.w3.org/1999/xhtml">
            <p>FORMULA: C5H4N4O</p>
          </html>
        </notes>
      </species>
      <species id="m_cdp_c" name="CDP" compartment="c" charge="-3">
        <notes>
          <html xmlns="http://www.w3.org/1999/xhtml">
            <p>FORMULA: C9H12N3O11P2</p>
          </html>
        </notes>
      </species>
      <species id="m_dadp_c" name="dADP" compartment="c" charge="-3">
        <notes>
          <html xmlns="http://www.w3.org/1999/xhtml">
            <p>FORMULA: C10H12N5O9P2</p>
          </html>
        </notes>
      </species>
      <species id="m_dcdp_c" name="dCDP" compartment="c" charge="-3">
        <notes>
          <html xmlns="http://www.w3.org/1999/xhtml">
            <p>FORMULA: C9H12N3O10P2</p>
          </html>
        </notes>
      </species>
      <species id="m_dgdp_c" name="dGDP" compartment="c" charge="-3">
        <notes>
          <html xmlns="http://www.w3.org/1999/xhtml">
            <p>FORMULA: C10H12N5O10P2</p>
          </html>
        </notes>
      </species>
      <species id="m_dudp_c" name="dUDP" compartment="c" charge="-3">
        <notes>
          <html xmlns="http://www.w3.org/1999/xhtml">
            <p>FORMULA: C9H11N2O11P2</p>
          </html>
        </notes>
      </species>
      <species id="m_dutp_c" name="dUTP" compartment="c" charge="-3">
        <notes>
          <html xmlns="http://www.w3.org/1999/xhtml">
            <p>FORMULA: C9H11N2O14P3</p>
          </html>
        </notes>
      </species>
      <species id="m_idp_c" name="IDP" compartment="c" charge="-3">
        <notes>
          <html xmlns="http://www.w3.org/1999/xhtml">
            <p>FORMULA: C10H11N4O11P2</p>
          </html>
        </notes>
      </species>
      <species id="m_itp_c" name="ITP" compartment="c" charge="-4">
        <notes>
          <html xmlns="http://www.w3.org/1999/xhtml">
            <p>FORMULA: C10H11N4O14P3</p>
          </html>
        </notes>
      </species>
      <species id="m_oro_a_c" name="Orotidylic_acid" compartment="c" charge="-3">
        <notes>
          <html xmlns="http://www.w3.org/1999/xhtml">
            <p>FORMULA: C10H10N2O11P</p>
          </html>
        </notes>
      </species>
      <species id="m_b_ala_c" name="beta-Alanine" compartment="c" charge="0">
        <notes>
          <html xmlns="http://www.w3.org/1999/xhtml">
            <p>FORMULA: C3H7NO2</p>
          </html>
        </notes>
      </species>
      <species id="m_pant_c" name="Pantoate" compartment="c" charge="-1">
        <notes>
          <html xmlns="http://www.w3.org/1999/xhtml">
            <p>FORMULA: C6H11O4</p>
          </html>
        </notes>
      </species>
      <species id="m_pan_c" name="(R)-pantothenate" compartment="c" charge="-1">
        <notes>
          <html xmlns="http://www.w3.org/1999/xhtml">
            <p>FORMULA: C9H16NO5</p>
          </html>
        </notes>
      </species>
      <species id="m_dtmp_c" name="dTMP" compartment="c" charge="-2">
        <notes>
          <html xmlns="http://www.w3.org/1999/xhtml">
            <p>FORMULA: C10H13N2O8P</p>
          </html>
        </notes>
      </species>
      <species id="m_dump_c" name="dUMP" compartment="c" charge="-2">
        <notes>
          <html xmlns="http://www.w3.org/1999/xhtml">
            <p>FORMULA: C9H11N2O8P</p>
          </html>
        </notes>
      </species>
      <species id="m_xtp_c" name="XTP" compartment="c" charge="-4">
        <notes>
          <html xmlns="http://www.w3.org/1999/xhtml">
            <p>FORMULA: C10H11N4O15P3</p>
          </html>
        </notes>
      </species>
      <species id="m_xtsine_c" name="Xanthosine" compartment="c" charge="0">
        <notes>
          <html xmlns="http://www.w3.org/1999/xhtml">
            <p>FORMULA: C10H12N4O6</p>
          </html>
        </notes>
      </species>
      <species id="m_xan_c" name="XAN" compartment="c" charge="0">
        <notes>
          <html xmlns="http://www.w3.org/1999/xhtml">
            <p>FORMULA: C5H4N4O2</p>
          </html>
        </notes>
      </species>
      <species id="m_da_c" name="2-Deoxyadenosine" compartment="c" charge="0">
        <notes>
          <html xmlns="http://www.w3.org/1999/xhtml">
            <p>FORMULA: C10H13N5O3</p>
          </html>
        </notes>
      </species>
      <species id="m_din_c" name="Deoxyinosine" compartment="c" charge="0">
        <notes>
          <html xmlns="http://www.w3.org/1999/xhtml">
            <p>FORMULA: C10H12N4O4</p>
          </html>
        </notes>
      </species>
      <species id="m_5mta_c" name="5-Methylthioadenosine" compartment="c" charge="0">
        <notes>
          <html xmlns="http://www.w3.org/1999/xhtml">
            <p>FORMULA: C11H15N5O3S</p>
          </html>
        </notes>
      </species>
      <species id="m_mthr1p_c" name="methylthioribose-1-phosphate" compartment="c" charge="-2">
        <notes>
          <html xmlns="http://www.w3.org/1999/xhtml">
            <p>FORMULA: C6H11O7PS</p>
          </html>
        </notes>
      </species>
      <species id="m_du_c" name="Deoxyuridine" compartment="c" charge="0">
        <notes>
          <html xmlns="http://www.w3.org/1999/xhtml">
            <p>FORMULA: C9H12N2O5</p>
          </html>
        </notes>
      </species>
      <species id="m_uri_c" name="Uridine" compartment="c" charge="0">
        <notes>
          <html xmlns="http://www.w3.org/1999/xhtml">
            <p>FORMULA: C9H12N2O6</p>
          </html>
        </notes>
      </species>
      <species id="m_dcmp_c" name="dCMP" compartment="c" charge="-2">
        <notes>
          <html xmlns="http://www.w3.org/1999/xhtml">
            <p>FORMULA: C9H12N3O7P</p>
          </html>
        </notes>
      </species>
      <species id="m_dc_c" name="Deoxycytidine" compartment="c" charge="0">
        <notes>
          <html xmlns="http://www.w3.org/1999/xhtml">
            <p>FORMULA: C9H13N3O4</p>
          </html>
        </notes>
      </species>
      <species id="m_cytd_c" name="Cytidine" compartment="c" charge="0">
        <notes>
          <html xmlns="http://www.w3.org/1999/xhtml">
            <p>FORMULA: C9H13N3O5</p>
          </html>
        </notes>
      </species>
      <species id="m_thymidine_c" name="Thymidine" compartment="c" charge="0">
        <notes>
          <html xmlns="http://www.w3.org/1999/xhtml">
            <p>FORMULA: C10H14N2O5</p>
          </html>
        </notes>
      </species>
      <species id="m_damp_c" name="dAMP" compartment="c" charge="-2">
        <notes>
          <html xmlns="http://www.w3.org/1999/xhtml">
            <p>FORMULA: C10H12N5O6P</p>
          </html>
        </notes>
      </species>
      <species id="m_dgmp_c" name="dGMP" compartment="c" charge="-2">
        <notes>
          <html xmlns="http://www.w3.org/1999/xhtml">
            <p>FORMULA: C10H12N5O7P</p>
          </html>
        </notes>
      </species>
      <species id="m_dgsn_c" name="Deoxyguanosine" compartment="c" charge="0">
        <notes>
          <html xmlns="http://www.w3.org/1999/xhtml">
            <p>FORMULA: C10H13N5O4</p>
          </html>
        </notes>
      </species>
      <species id="m_2_demmquone8_c" name="2-Demethylmenaquinone_8" compartment="c" charge="0">
        <notes>
          <html xmlns="http://www.w3.org/1999/xhtml">
            <p>FORMULA: C50H70O2</p>
          </html>
        </notes>
      </species>
      <species id="m_ip1_c" name="Inositol_1-phosphate" compartment="c" charge="-2">
        <notes>
          <html xmlns="http://www.w3.org/1999/xhtml">
            <p>FORMULA: C6H11O9P</p>
          </html>
        </notes>
      </species>
      <species id="m_ino_c" name="L-Inositol" compartment="c" charge="0">
        <notes>
          <html xmlns="http://www.w3.org/1999/xhtml">
            <p>FORMULA: C6H12O6</p>
          </html>
        </notes>
      </species>
      <species id="m_ip3_c" name="Inositol_3-phosphate" compartment="c" charge="-2">
        <notes>
          <html xmlns="http://www.w3.org/1999/xhtml">
            <p>FORMULA: C6H11O9P</p>
          </html>
        </notes>
      </species>
      <species id="m_ip4_c" name="Inositol_4-phosphate" compartment="c" charge="-2">
        <notes>
          <html xmlns="http://www.w3.org/1999/xhtml">
            <p>FORMULA: C6H11O9P</p>
          </html>
        </notes>
      </species>
      <species id="m_daisohdpglyp_c" name="Dianteisoheptadecanoylphosphatidylglycerophosphate" compartment="c" charge="-2">
        <notes>
          <html xmlns="http://www.w3.org/1999/xhtml">
            <p>FORMULA: C40H78O13P2</p>
          </html>
        </notes>
      </species>
      <species id="m_disohdpgp_c" name="Diisoheptadecanoylphosphatidylglycerophosphate" compartment="c" charge="-2">
        <notes>
          <html xmlns="http://www.w3.org/1999/xhtml">
            <p>FORMULA: C40H78O13P2</p>
          </html>
        </notes>
      </species>
      <species id="m_cdp12dhdg_c" name="CDP-1_2-diisohexadecanoylglycerol" compartment="c" charge="-2">
        <notes>
          <html xmlns="http://www.w3.org/1999/xhtml">
            <p>FORMULA: C44H79N3O15P2</p>
          </html>
        </notes>
      </species>
      <species id="m_dihdpgp_c" name="Diisohexadecanoylphosphatidylglycerophosphate" compartment="c" charge="-2">
        <notes>
          <html xmlns="http://www.w3.org/1999/xhtml">
            <p>FORMULA: C38H74O13P2</p>
          </html>
        </notes>
      </species>
      <species id="m_pgp_ddd_c" name="Phosphatidylglycerophosphate_didodecanoyl" compartment="c" charge="-2">
        <notes>
          <html xmlns="http://www.w3.org/1999/xhtml">
            <p>FORMULA: C30H58O13P2</p>
          </html>
        </notes>
      </species>
      <species id="m_diaisohdpser_c" name="Dianteisoheptadecanoylphosphatidylserine" compartment="c" charge="-2">
        <notes>
          <html xmlns="http://www.w3.org/1999/xhtml">
            <p>FORMULA: C40H76NO10P</p>
          </html>
        </notes>
      </species>
      <species id="m_disohdpser_c" name="Diisoheptadecanoylphosphatidylserine" compartment="c" charge="-2">
        <notes>
          <html xmlns="http://www.w3.org/1999/xhtml">
            <p>FORMULA: C40H76NO10P</p>
          </html>
        </notes>
      </species>
      <species id="m_disopdpglyp_c" name="Diisopentadecanoylphosphatidylglycerophosphate" compartment="c" charge="-2">
        <notes>
          <html xmlns="http://www.w3.org/1999/xhtml">
            <p>FORMULA: C36H70O13P2</p>
          </html>
        </notes>
      </species>
      <species id="m_dipdpglyp_c" name="Dianteisopentadecanoylphosphatidylglycerophosphate" compartment="c" charge="-2">
        <notes>
          <html xmlns="http://www.w3.org/1999/xhtml">
            <p>FORMULA: C36H70O13P2</p>
          </html>
        </notes>
      </species>
      <species id="m_disotdpgp_c" name="Diisotetradecanoylphosphatidylglycerophosphate" compartment="c" charge="-3">
        <notes>
          <html xmlns="http://www.w3.org/1999/xhtml">
            <p>FORMULA: C34H63O13P2</p>
          </html>
        </notes>
      </species>
      <species id="m_pgp_dtd7e_c" name="Phosphatidylglycerophosphate_ditetradec-7-enoyl" compartment="c" charge="-3">
        <notes>
          <html xmlns="http://www.w3.org/1999/xhtml">
            <p>FORMULA: C34H59O13P2</p>
          </html>
        </notes>
      </species>
      <species id="m_ps_dod_c" name="phosphatidylserine_dioctadecanoyl" compartment="c" charge="-2">
        <notes>
          <html xmlns="http://www.w3.org/1999/xhtml">
            <p>FORMULA: C42H80NO10P</p>
          </html>
        </notes>
      </species>
      <species id="m_phe_c" name="L-Phenylalanine" compartment="c" charge="0">
        <notes>
          <html xmlns="http://www.w3.org/1999/xhtml">
            <p>FORMULA: C9H11NO2</p>
          </html>
        </notes>
      </species>
      <species id="m_phepyr_c" name="Phenylpyruvate" compartment="c" charge="-1">
        <notes>
          <html xmlns="http://www.w3.org/1999/xhtml">
            <p>FORMULA: C9H7O3</p>
          </html>
        </notes>
      </species>
      <species id="m_cyto_ox_c" name="Cytochrome_c6_oxidized" compartment="c" charge="5">
        <notes>
          <html xmlns="http://www.w3.org/1999/xhtml">
            <p>FORMULA: C42H52FeN8O6S2</p>
          </html>
        </notes>
      </species>
      <species id="m_cyto_red_c" name="Cytochrome_c6_reduced" compartment="c" charge="4">
        <notes>
          <html xmlns="http://www.w3.org/1999/xhtml">
            <p>FORMULA: C42H52FeN8O6S2</p>
          </html>
        </notes>
      </species>
      <species id="m_PC_red_c" name="Plastocyanin_reduced" compartment="c" charge="0">
        <notes>
          <html xmlns="http://www.w3.org/1999/xhtml">
            <p>FORMULA: R</p>
          </html>
        </notes>
      </species>
      <species id="m_photon_c" name="photon" compartment="c" charge="0"/>
      <species id="m_PC_ox_c" name="plastocyanin_oxidized" compartment="c" charge="0">
        <notes>
          <html xmlns="http://www.w3.org/1999/xhtml">
            <p>FORMULA: R</p>
          </html>
        </notes>
      </species>
      <species id="m_isochor_c" name="Isochorismate" compartment="c" charge="-2">
        <notes>
          <html xmlns="http://www.w3.org/1999/xhtml">
            <p>FORMULA: C10H8O6</p>
          </html>
        </notes>
      </species>
      <species id="m_3psk_c" name="3-phosphoshikimate" compartment="c" charge="-3">
        <notes>
          <html xmlns="http://www.w3.org/1999/xhtml">
            <p>FORMULA: C7H8O8P</p>
          </html>
        </notes>
      </species>
      <species id="m_alav_c" name="5-Aminolevulinate" compartment="c" charge="0">
        <notes>
          <html xmlns="http://www.w3.org/1999/xhtml">
            <p>FORMULA: C5H9NO3</p>
          </html>
        </notes>
      </species>
      <species id="m_pbg_c" name="Porphobilinogen" compartment="c" charge="-1">
        <notes>
          <html xmlns="http://www.w3.org/1999/xhtml">
            <p>FORMULA: C10H13N2O4</p>
          </html>
        </notes>
      </species>
      <species id="m_sme_c" name="Shikimate" compartment="c" charge="-1">
        <notes>
          <html xmlns="http://www.w3.org/1999/xhtml">
            <p>FORMULA: C7H9O5</p>
          </html>
        </notes>
      </species>
      <species id="m_biliv_c" name="biliverdin-IX-alpha" compartment="c" charge="-2">
        <notes>
          <html xmlns="http://www.w3.org/1999/xhtml">
            <p>FORMULA: C33H32N4O6</p>
          </html>
        </notes>
      </species>
      <species id="m_bilir_c" name="bilirubin" compartment="c" charge="-2">
        <notes>
          <html xmlns="http://www.w3.org/1999/xhtml">
            <p>FORMULA: C33H34N4O6</p>
          </html>
        </notes>
      </species>
      <species id="m_phypp_c" name="Phytyl_diphosphate" compartment="c" charge="-3">
        <notes>
          <html xmlns="http://www.w3.org/1999/xhtml">
            <p>FORMULA: C20H39O7P2</p>
          </html>
        </notes>
      </species>
      <species id="m_chlphy_c" name="Chlorophyllide" compartment="c" charge="-2">
        <notes>
          <html xmlns="http://www.w3.org/1999/xhtml">
            <p>FORMULA: C35H32N4O5Mg</p>
          </html>
        </notes>
      </species>
      <species id="m_dvchlpha_c" name="Divinyl_chlorophyllide_a" compartment="c" charge="-1">
        <notes>
          <html xmlns="http://www.w3.org/1999/xhtml">
            <p>FORMULA: C35H30N4O5Mg</p>
          </html>
        </notes>
      </species>
      <species id="m_dvprotochphy_c" name="Divinylprotochlorophyllide" compartment="c" charge="-1">
        <notes>
          <html xmlns="http://www.w3.org/1999/xhtml">
            <p>FORMULA: C35H28N4O5Mg</p>
          </html>
        </notes>
      </species>
      <species id="m_protochlorophyllide_c" name="Protochlorophyllide" compartment="c" charge="-2">
        <notes>
          <html xmlns="http://www.w3.org/1999/xhtml">
            <p>FORMULA: C35H30N4O5Mg</p>
          </html>
        </notes>
      </species>
      <species id="m_adncoam_gdp_c" name="Adenosylcobinamide-GDP" compartment="c" charge="2">
        <notes>
          <html xmlns="http://www.w3.org/1999/xhtml">
            <p>FORMULA: C68H95CoN21O21P2</p>
          </html>
        </notes>
      </species>
      <species id="m_cpp_c" name="CoproporphyrinogenIII" compartment="c" charge="-4">
        <notes>
          <html xmlns="http://www.w3.org/1999/xhtml">
            <p>FORMULA: C36H40N4O8</p>
          </html>
        </notes>
      </species>
      <species id="m_proto_ix_c" name="ProtoporphyrinogenIX" compartment="c" charge="-2">
        <notes>
          <html xmlns="http://www.w3.org/1999/xhtml">
            <p>FORMULA: C34H38N4O4</p>
          </html>
        </notes>
      </species>
      <species id="m_phycy_c" name="(2R,3Z)-phycocyanobilin" compartment="c" charge="-2">
        <notes>
          <html xmlns="http://www.w3.org/1999/xhtml">
            <p>FORMULA: C33H36N4O6</p>
          </html>
        </notes>
      </species>
      <species id="m_dhbiliv_c" name="15_16-dihydrobiliverdin" compartment="c" charge="-2">
        <notes>
          <html xmlns="http://www.w3.org/1999/xhtml">
            <p>FORMULA: C33H34N4O6</p>
          </html>
        </notes>
      </species>
      <species id="m_sap_c" name="S-Aminomethyldihydrolipoylprotein" compartment="c" charge="1">
        <notes>
          <html xmlns="http://www.w3.org/1999/xhtml">
            <p>FORMULA: C2H7NRS2</p>
          </html>
        </notes>
      </species>
      <species id="m_ggpp_c" name="Geranylgeranyl_diphosphate" compartment="c" charge="-3">
        <notes>
          <html xmlns="http://www.w3.org/1999/xhtml">
            <p>FORMULA: C20H33O7P2</p>
          </html>
        </notes>
      </species>
      <species id="m_gsal_c" name="L-Glutamate1-semialdehyde" compartment="c" charge="0">
        <notes>
          <html xmlns="http://www.w3.org/1999/xhtml">
            <p>FORMULA: C5H9NO3</p>
          </html>
        </notes>
      </species>
      <species id="m_uprg1_c" name="UroporphyrinogenI" compartment="c" charge="-8">
        <notes>
          <html xmlns="http://www.w3.org/1999/xhtml">
            <p>FORMULA: C40H36N4O16</p>
          </html>
        </notes>
      </species>
      <species id="m_cpp1_c" name="CoproporphyrinogenI" compartment="c" charge="-4">
        <notes>
          <html xmlns="http://www.w3.org/1999/xhtml">
            <p>FORMULA: C36H40N4O8</p>
          </html>
        </notes>
      </species>
      <species id="m_fe2_c" name="Iron_II" compartment="c" charge="2">
        <notes>
          <html xmlns="http://www.w3.org/1999/xhtml">
            <p>FORMULA: Fe</p>
          </html>
        </notes>
      </species>
      <species id="m_ppix_c" name="Protoporphyrin" compartment="c" charge="-2">
        <notes>
          <html xmlns="http://www.w3.org/1999/xhtml">
            <p>FORMULA: C34H32N4O4</p>
          </html>
        </notes>
      </species>
      <species id="m_heme_c" name="Protoheme IX" compartment="c" charge="-2">
        <notes>
          <html xmlns="http://www.w3.org/1999/xhtml">
            <p>FORMULA: C34H30FeN4O4</p>
          </html>
        </notes>
      </species>
      <species id="m_fpp_c" name="Farnesyldiphosphate" compartment="c" charge="-3">
        <notes>
          <html xmlns="http://www.w3.org/1999/xhtml">
            <p>FORMULA: C15H25O7P2</p>
          </html>
        </notes>
      </species>
      <species id="m_hemeo_c" name="hemeO" compartment="c" charge="-2">
        <notes>
          <html xmlns="http://www.w3.org/1999/xhtml">
            <p>FORMULA: C49H56FeN4O5</p>
          </html>
        </notes>
      </species>
      <species id="m_co_c" name="Carbon-Monoxide" compartment="c" charge="0">
        <notes>
          <html xmlns="http://www.w3.org/1999/xhtml">
            <p>FORMULA: CO</p>
          </html>
        </notes>
      </species>
      <species id="m_mg_proto_ix_mm_ester_c" name="Mg-Protoporphyrin_IX_13-monomethyl_ester" compartment="c" charge="0">
        <notes>
          <html xmlns="http://www.w3.org/1999/xhtml">
            <p>FORMULA: C35H33N4O4Mg</p>
          </html>
        </notes>
      </species>
      <species id="m_hx_mg_propor_ix_13_c" name="131-Hydroxy-Mg-protoporphyrin_IX_13-monomethyl_ester" compartment="c" charge="0">
        <notes>
          <html xmlns="http://www.w3.org/1999/xhtml">
            <p>FORMULA: C35H33N4O5Mg</p>
          </html>
        </notes>
      </species>
      <species id="m_13omg_ppix_monoester_c" name="131-Oxo-Mg-protoporphyrin_IX_13-monomethyl_ester" compartment="c" charge="0">
        <notes>
          <html xmlns="http://www.w3.org/1999/xhtml">
            <p>FORMULA: C35H31N4O5Mg</p>
          </html>
        </notes>
      </species>
      <species id="m_mg_p_ix_c" name="Mg-protoporphyrin_IX" compartment="c" charge="-1">
        <notes>
          <html xmlns="http://www.w3.org/1999/xhtml">
            <p>FORMULA: C34H30N4O4Mg</p>
          </html>
        </notes>
      </species>
      <species id="m_mthptglu_c" name="5-Methyltetrahydropteroyltri-L-glutamate" compartment="c" charge="-4">
        <notes>
          <html xmlns="http://www.w3.org/1999/xhtml">
            <p>FORMULA: C30H35N9O12</p>
          </html>
        </notes>
      </species>
      <species id="m_thptglu_c" name="Tetrahydropteroyltri-L-glutamate" compartment="c" charge="-4">
        <notes>
          <html xmlns="http://www.w3.org/1999/xhtml">
            <p>FORMULA: C29H33N9O12</p>
          </html>
        </notes>
      </species>
      <species id="m_mg_c" name="Magnesium" compartment="c" charge="2">
        <notes>
          <html xmlns="http://www.w3.org/1999/xhtml">
            <p>FORMULA: Mg</p>
          </html>
        </notes>
      </species>
      <species id="m_d6pgl_c" name="6-phospho-D-glucono-1-5-lactone" compartment="c" charge="-2">
        <notes>
          <html xmlns="http://www.w3.org/1999/xhtml">
            <p>FORMULA: C6H9O9P</p>
          </html>
        </notes>
      </species>
      <species id="m_6pg_c" name="6-Phospho-D-gluconate" compartment="c" charge="-3">
        <notes>
          <html xmlns="http://www.w3.org/1999/xhtml">
            <p>FORMULA: C6H10O10P</p>
          </html>
        </notes>
      </species>
      <species id="m_glcn_c" name="GLCN" compartment="c" charge="-1">
        <notes>
          <html xmlns="http://www.w3.org/1999/xhtml">
            <p>FORMULA: C6H11O7</p>
          </html>
        </notes>
      </species>
      <species id="m_r1p_c" name="alpha-D-ribose-1-phosphate" compartment="c" charge="-2">
        <notes>
          <html xmlns="http://www.w3.org/1999/xhtml">
            <p>FORMULA: C5H9O8P</p>
          </html>
        </notes>
      </species>
      <species id="m_5mcyts_c" name="5-Methylcytosine" compartment="c" charge="0">
        <notes>
          <html xmlns="http://www.w3.org/1999/xhtml">
            <p>FORMULA: C5H7N3O</p>
          </html>
        </notes>
      </species>
      <species id="m_thy_c" name="Thymine" compartment="c" charge="0">
        <notes>
          <html xmlns="http://www.w3.org/1999/xhtml">
            <p>FORMULA: C5H6N2O2</p>
          </html>
        </notes>
      </species>
      <species id="m_cyts_c" name="Cytosine" compartment="c" charge="0">
        <notes>
          <html xmlns="http://www.w3.org/1999/xhtml">
            <p>FORMULA: C4H5N3O</p>
          </html>
        </notes>
      </species>
      <species id="m_cgmp_c" name="cyclic-gmp" compartment="c" charge="-1">
        <notes>
          <html xmlns="http://www.w3.org/1999/xhtml">
            <p>FORMULA: C10H11N5O7P</p>
          </html>
        </notes>
      </species>
      <species id="m_adprib_c" name="ADPribose" compartment="c" charge="-2">
        <notes>
          <html xmlns="http://www.w3.org/1999/xhtml">
            <p>FORMULA: C15H21N5O14P2</p>
          </html>
        </notes>
      </species>
      <species id="m_4ahmmp_c" name="4-amino-2-methyl-5-phosphomethylpyrimidine" compartment="c" charge="-2">
        <notes>
          <html xmlns="http://www.w3.org/1999/xhtml">
            <p>FORMULA: C6H8N3O4P</p>
          </html>
        </notes>
      </species>
      <species id="m_4am2m5ppmpyr_c" name="4-Amino-2-methyl-5-diphosphomethylpyrimidine" compartment="c" charge="-3">
        <notes>
          <html xmlns="http://www.w3.org/1999/xhtml">
            <p>FORMULA: C6H8N3O7P2</p>
          </html>
        </notes>
      </species>
      <species id="m_thip_c" name="Thiamine_phosphate" compartment="c" charge="-1">
        <notes>
          <html xmlns="http://www.w3.org/1999/xhtml">
            <p>FORMULA: C12H16N4O4PS</p>
          </html>
        </notes>
      </species>
      <species id="m_tpp_c" name="TPP" compartment="c" charge="-2">
        <notes>
          <html xmlns="http://www.w3.org/1999/xhtml">
            <p>FORMULA: C12H16N4O7P2S</p>
          </html>
        </notes>
      </species>
      <species id="m_lald_l_c" name="L-lactaldehyde" compartment="c" charge="0">
        <notes>
          <html xmlns="http://www.w3.org/1999/xhtml">
            <p>FORMULA: C3H6O2</p>
          </html>
        </notes>
      </species>
      <species id="m_llac_c" name="L-Lactate" compartment="c" charge="-1">
        <notes>
          <html xmlns="http://www.w3.org/1999/xhtml">
            <p>FORMULA: C3H5O3</p>
          </html>
        </notes>
      </species>
      <species id="m_lgt_c" name="R-S-Lactoylglutathione" compartment="c" charge="-1">
        <notes>
          <html xmlns="http://www.w3.org/1999/xhtml">
            <p>FORMULA: C13H20N3O8S</p>
          </html>
        </notes>
      </species>
      <species id="m_lac_d_c" name="D-Lactate" compartment="c" charge="-1">
        <notes>
          <html xmlns="http://www.w3.org/1999/xhtml">
            <p>FORMULA: C3H5O3</p>
          </html>
        </notes>
      </species>
      <species id="m_2isop3oxosuc_c" name="2-isopropyl-3-oxosuccinate" compartment="c" charge="-2">
        <notes>
          <html xmlns="http://www.w3.org/1999/xhtml">
            <p>FORMULA: C7H8O5</p>
          </html>
        </notes>
      </species>
      <species id="m_arg_c" name="L-Arginine" compartment="c" charge="1">
        <notes>
          <html xmlns="http://www.w3.org/1999/xhtml">
            <p>FORMULA: C6H15N4O2</p>
          </html>
        </notes>
      </species>
      <species id="m_arg_asp_asp_c" name="L-Arg-L-Asp-L-Asp" compartment="c" charge="0">
        <notes>
          <html xmlns="http://www.w3.org/1999/xhtml">
            <p>FORMULA: C14H23N6O8</p>
          </html>
        </notes>
      </species>
      <species id="m_asp_arg2_c" name="asp_arg2" compartment="c" charge="0">
        <notes>
          <html xmlns="http://www.w3.org/1999/xhtml">
            <p>FORMULA: C20H36N10O9</p>
          </html>
        </notes>
      </species>
      <species id="m_asp_arg_c" name="L-Asp-4-L-Arg" compartment="c" charge="0">
        <notes>
          <html xmlns="http://www.w3.org/1999/xhtml">
            <p>FORMULA: C10H19N5O5</p>
          </html>
        </notes>
      </species>
      <species id="m_chbio_c" name="Chitobiose" compartment="c" charge="2">
        <notes>
          <html xmlns="http://www.w3.org/1999/xhtml">
            <p>FORMULA: C16H26N2O11</p>
          </html>
        </notes>
      </species>
      <species id="m_nag_c" name="N-Acetyl-D-glucosamine" compartment="c" charge="0">
        <notes>
          <html xmlns="http://www.w3.org/1999/xhtml">
            <p>FORMULA: C8H15NO6</p>
          </html>
        </notes>
      </species>
      <species id="m_fmet_c" name="formylmethionine" compartment="c" charge="0">
        <notes>
          <html xmlns="http://www.w3.org/1999/xhtml">
            <p>FORMULA: C6H10NO3S</p>
          </html>
        </notes>
      </species>
      <species id="m_php_c" name="3-Phosphonooxypyruvate" compartment="c" charge="-3">
        <notes>
          <html xmlns="http://www.w3.org/1999/xhtml">
            <p>FORMULA: C3H2O7P</p>
          </html>
        </notes>
      </species>
      <species id="m_alctt_c" name="ALCTT" compartment="c" charge="-1">
        <notes>
          <html xmlns="http://www.w3.org/1999/xhtml">
            <p>FORMULA: C5H7O4</p>
          </html>
        </notes>
      </species>
      <species id="m_ll_sdap_c" name="N-succinyl-L-2_6-diaminoheptanedioate" compartment="c" charge="-2">
        <notes>
          <html xmlns="http://www.w3.org/1999/xhtml">
            <p>FORMULA: C11H16N2O7</p>
          </html>
        </notes>
      </species>
      <species id="m_skap_c" name="succinyl-e-keto-alpha-aminopimelate" compartment="c" charge="-3">
        <notes>
          <html xmlns="http://www.w3.org/1999/xhtml">
            <p>FORMULA: C11H12NO8</p>
          </html>
        </notes>
      </species>
      <species id="m_dhbiop_c" name="Dihydrobiopterin" compartment="c" charge="0">
        <notes>
          <html xmlns="http://www.w3.org/1999/xhtml">
            <p>FORMULA: C9H13N5O3</p>
          </html>
        </notes>
      </species>
      <species id="m_thbio_c" name="Tetrahydrobiopterin" compartment="c" charge="0">
        <notes>
          <html xmlns="http://www.w3.org/1999/xhtml">
            <p>FORMULA: C9H15N5O3</p>
          </html>
        </notes>
      </species>
      <species id="m_akp_c" name="2-Dehydropantoate" compartment="c" charge="-1">
        <notes>
          <html xmlns="http://www.w3.org/1999/xhtml">
            <p>FORMULA: C6H9O4</p>
          </html>
        </notes>
      </species>
      <species id="m_4hxthbio_c" name="4a-Hydroxytetrahydrobiopterin" compartment="c" charge="0">
        <notes>
          <html xmlns="http://www.w3.org/1999/xhtml">
            <p>FORMULA: C9H15N5O4</p>
          </html>
        </notes>
      </species>
      <species id="m_suc_l_glu_c" name="N-Succinyl-L-glutamate" compartment="c" charge="-3">
        <notes>
          <html xmlns="http://www.w3.org/1999/xhtml">
            <p>FORMULA: C9H10NO7</p>
          </html>
        </notes>
      </species>
      <species id="m_thrp_c" name="L-Threonine_phosphate" compartment="c" charge="-2">
        <notes>
          <html xmlns="http://www.w3.org/1999/xhtml">
            <p>FORMULA: C4H8NO6P</p>
          </html>
        </notes>
      </species>
      <species id="m_amac_c" name="Aminoacetone" compartment="c" charge="1">
        <notes>
          <html xmlns="http://www.w3.org/1999/xhtml">
            <p>FORMULA: C3H8NO</p>
          </html>
        </notes>
      </species>
      <species id="m_tyram_c" name="Tyramine" compartment="c" charge="1">
        <notes>
          <html xmlns="http://www.w3.org/1999/xhtml">
            <p>FORMULA: C8H12NO</p>
          </html>
        </notes>
      </species>
      <species id="m_4hxpheacald_c" name="4-Hydroxyphenylacetaldehyde" compartment="c" charge="0">
        <notes>
          <html xmlns="http://www.w3.org/1999/xhtml">
            <p>FORMULA: C8H8O2</p>
          </html>
        </notes>
      </species>
      <species id="m_d_ala_c" name="D-Alanine" compartment="c" charge="0">
        <notes>
          <html xmlns="http://www.w3.org/1999/xhtml">
            <p>FORMULA: C3H7NO2</p>
          </html>
        </notes>
      </species>
      <species id="m_but_c" name="butanol" compartment="c" charge="0">
        <notes>
          <html xmlns="http://www.w3.org/1999/xhtml">
            <p>FORMULA: C4H10O</p>
          </html>
        </notes>
      </species>
      <species id="m_butal_c" name="butanal" compartment="c" charge="0">
        <notes>
          <html xmlns="http://www.w3.org/1999/xhtml">
            <p>FORMULA: C4H8O</p>
          </html>
        </notes>
      </species>
      <species id="m_citr_c" name="Citrulline" compartment="c" charge="0">
        <notes>
          <html xmlns="http://www.w3.org/1999/xhtml">
            <p>FORMULA: C6H13N3O3</p>
          </html>
        </notes>
      </species>
      <species id="m_argusucc_c" name="L-Argininosuccinate" compartment="c" charge="-1">
        <notes>
          <html xmlns="http://www.w3.org/1999/xhtml">
            <p>FORMULA: C10H17N4O6</p>
          </html>
        </notes>
      </species>
      <species id="m_spmd_c" name="Spermidine" compartment="c" charge="3">
        <notes>
          <html xmlns="http://www.w3.org/1999/xhtml">
            <p>FORMULA: C7H22N3</p>
          </html>
        </notes>
      </species>
      <species id="m_asn_c" name="L-Asparagine" compartment="c" charge="0">
        <notes>
          <html xmlns="http://www.w3.org/1999/xhtml">
            <p>FORMULA: C4H8N2O3</p>
          </html>
        </notes>
      </species>
      <species id="m_basp_c" name="4-Phospho-L-aspartate" compartment="c" charge="-2">
        <notes>
          <html xmlns="http://www.w3.org/1999/xhtml">
            <p>FORMULA: C4H6NO7P</p>
          </html>
        </notes>
      </species>
      <species id="m_holo_cx_c" name="Holo-carboxylase" compartment="c" charge="0">
        <notes>
          <html xmlns="http://www.w3.org/1999/xhtml">
            <p>FORMULA: C17H27N5O4R2S</p>
          </html>
        </notes>
      </species>
      <species id="m_cxbio_cx_cp_c" name="Carboxybiotin-carboxyl-carrier_protein" compartment="c" charge="-1">
        <notes>
          <html xmlns="http://www.w3.org/1999/xhtml">
            <p>FORMULA: C18H26N5O6R2S</p>
          </html>
        </notes>
      </species>
      <species id="m_sulfur_c" name="Sulfur" compartment="c" charge="0">
        <notes>
          <html xmlns="http://www.w3.org/1999/xhtml">
            <p>FORMULA: S</p>
          </html>
        </notes>
      </species>
      <species id="m_dtb_c" name="Dethiobiotin" compartment="c" charge="-1">
        <notes>
          <html xmlns="http://www.w3.org/1999/xhtml">
            <p>FORMULA: C10H17N2O3</p>
          </html>
        </notes>
      </species>
      <species id="m_biot_c" name="BIOT" compartment="c" charge="-1">
        <notes>
          <html xmlns="http://www.w3.org/1999/xhtml">
            <p>FORMULA: C10H15N2O3S</p>
          </html>
        </notes>
      </species>
      <species id="m_danna_c" name="7-8-Diaminononanoate" compartment="c" charge="1">
        <notes>
          <html xmlns="http://www.w3.org/1999/xhtml">
            <p>FORMULA: C9H21N2O2</p>
          </html>
        </notes>
      </species>
      <species id="m_pppGpp_c" name="Guanosine_5&apos;-triphosphate_3&apos;-diphosphate" compartment="c" charge="-6">
        <notes>
          <html xmlns="http://www.w3.org/1999/xhtml">
            <p>FORMULA: C10H12N5O20P5</p>
          </html>
        </notes>
      </species>
      <species id="m_ppGpp_c" name="Guanosine_3&apos;_5&apos;-bisdiphosphate" compartment="c" charge="-5">
        <notes>
          <html xmlns="http://www.w3.org/1999/xhtml">
            <p>FORMULA: C10H12N5O17P4</p>
          </html>
        </notes>
      </species>
      <species id="m_2o5mxphe_c" name="2-Octaprenyl-6-methoxyphenol" compartment="c" charge="0">
        <notes>
          <html xmlns="http://www.w3.org/1999/xhtml">
            <p>FORMULA: C47H72O2</p>
          </html>
        </notes>
      </species>
      <species id="m_2op6mxbq_c" name="2-Octaprenyl-6-methoxy-1_4-benzoquinone" compartment="c" charge="0">
        <notes>
          <html xmlns="http://www.w3.org/1999/xhtml">
            <p>FORMULA: C47H72O3</p>
          </html>
        </notes>
      </species>
      <species id="m_iprop_c" name="2-iminopropanoate" compartment="c" charge="-1">
        <notes>
          <html xmlns="http://www.w3.org/1999/xhtml">
            <p>FORMULA: C3H4NO2</p>
          </html>
        </notes>
      </species>
      <species id="m_amasa_c" name="2-Aminoadipate_6-semialdehyde" compartment="c" charge="0">
        <notes>
          <html xmlns="http://www.w3.org/1999/xhtml">
            <p>FORMULA: C6H11NO3</p>
          </html>
        </notes>
      </species>
      <species id="m_pip6cx_c" name="delta1-Piperideine-6-L-carboxylate" compartment="c" charge="-1">
        <notes>
          <html xmlns="http://www.w3.org/1999/xhtml">
            <p>FORMULA: C6H8NO2</p>
          </html>
        </notes>
      </species>
      <species id="m_cdigmp_c" name="cyclic_di-3_5-guanylate" compartment="c" charge="-2">
        <notes>
          <html xmlns="http://www.w3.org/1999/xhtml">
            <p>FORMULA: C20H22N10O14P2</p>
          </html>
        </notes>
      </species>
      <species id="m_cima_c" name="citramalate" compartment="c" charge="-2">
        <notes>
          <html xmlns="http://www.w3.org/1999/xhtml">
            <p>FORMULA: C5H6O5</p>
          </html>
        </notes>
      </species>
      <species id="m_cico_c" name="citraconate" compartment="c" charge="-2">
        <notes>
          <html xmlns="http://www.w3.org/1999/xhtml">
            <p>FORMULA: C5H4O4</p>
          </html>
        </notes>
      </species>
      <species id="m_4cxmuclac_c" name="4-Carboxymuconolactone" compartment="c" charge="-2">
        <notes>
          <html xmlns="http://www.w3.org/1999/xhtml">
            <p>FORMULA: C7H4O6</p>
          </html>
        </notes>
      </species>
      <species id="m_3oadlac_c" name="3-oxoadipate-enol-lactone" compartment="c" charge="-1">
        <notes>
          <html xmlns="http://www.w3.org/1999/xhtml">
            <p>FORMULA: C6H5O4</p>
          </html>
        </notes>
      </species>
      <species id="m_pap_c" name="Adenosine_3-5-bisphosphate" compartment="c" charge="-4">
        <notes>
          <html xmlns="http://www.w3.org/1999/xhtml">
            <p>FORMULA: C10H11N5O10P2</p>
          </html>
        </notes>
      </species>
      <species id="m_aps_c" name="APS" compartment="c" charge="-2">
        <notes>
          <html xmlns="http://www.w3.org/1999/xhtml">
            <p>FORMULA: C10H12N5O10PS</p>
          </html>
        </notes>
      </species>
      <species id="m_paps_c" name="3-phosphoadenylylsulfate" compartment="c" charge="-4">
        <notes>
          <html xmlns="http://www.w3.org/1999/xhtml">
            <p>FORMULA: C10H11N5O13P2S</p>
          </html>
        </notes>
      </species>
      <species id="m_3mtpa_c" name="3-(methylthio)propanoate" compartment="c" charge="-1">
        <notes>
          <html xmlns="http://www.w3.org/1999/xhtml">
            <p>FORMULA: C4H7O2S</p>
          </html>
        </notes>
      </species>
      <species id="m_pep_l_met_c" name="Peptide-L-methionine" compartment="c" charge="0">
        <notes>
          <html xmlns="http://www.w3.org/1999/xhtml">
            <p>FORMULA: C6H10N2O2R2S</p>
          </html>
        </notes>
      </species>
      <species id="m_pep_l_met_ox_c" name="Peptide-L-methionine_R-S-oxide" compartment="c" charge="0">
        <notes>
          <html xmlns="http://www.w3.org/1999/xhtml">
            <p>FORMULA: C6H10N2O3R2S</p>
          </html>
        </notes>
      </species>
      <species id="m_so4_c" name="Sulfate" compartment="c" charge="-2">
        <notes>
          <html xmlns="http://www.w3.org/1999/xhtml">
            <p>FORMULA: O4S</p>
          </html>
        </notes>
      </species>
      <species id="m_taurine_c" name="Taurine" compartment="c" charge="0">
        <notes>
          <html xmlns="http://www.w3.org/1999/xhtml">
            <p>FORMULA: C2H7NO3S</p>
          </html>
        </notes>
      </species>
      <species id="m_amacal_c" name="Aminoacetaldehyde" compartment="c" charge="1">
        <notes>
          <html xmlns="http://www.w3.org/1999/xhtml">
            <p>FORMULA: C2H6NO</p>
          </html>
        </notes>
      </species>
      <species id="m_pser_c" name="phosphoserine" compartment="c" charge="-1">
        <notes>
          <html xmlns="http://www.w3.org/1999/xhtml">
            <p>FORMULA: C3H6NO6P</p>
          </html>
        </notes>
      </species>
      <species id="m_ap4a_c" name="5_5-diadenosine_tetraphosphate" compartment="c" charge="-4">
        <notes>
          <html xmlns="http://www.w3.org/1999/xhtml">
            <p>FORMULA: C20H24N10O19P4</p>
          </html>
        </notes>
      </species>
      <species id="m_glu_ala_c" name="Glutamyl_alanine" compartment="c" charge="-2">
        <notes>
          <html xmlns="http://www.w3.org/1999/xhtml">
            <p>FORMULA: C8H12N2O5</p>
          </html>
        </notes>
      </species>
      <species id="m_kdgp_c" name="2-Keto-3-deoxy-6-phosphogluconate" compartment="c" charge="-3">
        <notes>
          <html xmlns="http://www.w3.org/1999/xhtml">
            <p>FORMULA: C6H8O9P</p>
          </html>
        </notes>
      </species>
      <species id="m_saccharopine_c" name="Saccharopine" compartment="c" charge="-1">
        <notes>
          <html xmlns="http://www.w3.org/1999/xhtml">
            <p>FORMULA: C11H19N2O6</p>
          </html>
        </notes>
      </species>
      <species id="m_o2minus_c" name="O2-" compartment="c" charge="-1">
        <notes>
          <html xmlns="http://www.w3.org/1999/xhtml">
            <p>FORMULA: O2</p>
          </html>
        </notes>
      </species>
      <species id="m_cdp_glucose_c" name="CDP-glucose" compartment="c" charge="-2">
        <notes>
          <html xmlns="http://www.w3.org/1999/xhtml">
            <p>FORMULA: C15H23N3O16P2</p>
          </html>
        </notes>
      </species>
      <species id="m_fructose_c" name="D-Fructose" compartment="c" charge="0">
        <notes>
          <html xmlns="http://www.w3.org/1999/xhtml">
            <p>FORMULA: C6H12O6</p>
          </html>
        </notes>
      </species>
      <species id="m_adp_glucose_c" name="ADPglucose" compartment="c" charge="-2">
        <notes>
          <html xmlns="http://www.w3.org/1999/xhtml">
            <p>FORMULA: C16H23N5O15P2</p>
          </html>
        </notes>
      </species>
      <species id="m_glycogen1_c" name="glycogenn-1" compartment="c" charge="0">
        <notes>
          <html xmlns="http://www.w3.org/1999/xhtml">
            <p>FORMULA: C6H10O5</p>
          </html>
        </notes>
      </species>
      <species id="m_udpglcr_c" name="UDPglucuronate" compartment="c" charge="-3">
        <notes>
          <html xmlns="http://www.w3.org/1999/xhtml">
            <p>FORMULA: C15H19N2O18P2</p>
          </html>
        </notes>
      </species>
      <species id="m_4obut_c" name="4-Oxobutanoate" compartment="c" charge="-1">
        <notes>
          <html xmlns="http://www.w3.org/1999/xhtml">
            <p>FORMULA: C4H5O3</p>
          </html>
        </notes>
      </species>
      <species id="m_4abal_c" name="4-aminobutanal" compartment="c" charge="1">
        <notes>
          <html xmlns="http://www.w3.org/1999/xhtml">
            <p>FORMULA: C4H10NO</p>
          </html>
        </notes>
      </species>
      <species id="m_4abut_c" name="4-aminobutanoate" compartment="c" charge="0">
        <notes>
          <html xmlns="http://www.w3.org/1999/xhtml">
            <p>FORMULA: C4H9NO2</p>
          </html>
        </notes>
      </species>
      <species id="m_icit_c" name="Isocitrate" compartment="c" charge="-3">
        <notes>
          <html xmlns="http://www.w3.org/1999/xhtml">
            <p>FORMULA: C6H5O7</p>
          </html>
        </notes>
      </species>
      <species id="m_cit_c" name="Citrate" compartment="c" charge="-3">
        <notes>
          <html xmlns="http://www.w3.org/1999/xhtml">
            <p>FORMULA: C6H5O7</p>
          </html>
        </notes>
      </species>
      <species id="m_ffger_c" name="Farnesylfarnesylgeraniol" compartment="c" charge="-3">
        <notes>
          <html xmlns="http://www.w3.org/1999/xhtml">
            <p>FORMULA: C40H65O7P2</p>
          </html>
        </notes>
      </species>
      <species id="m_3opre4hxbz_c" name="3-Octaprenyl-4-hydroxybenzoate" compartment="c" charge="-1">
        <notes>
          <html xmlns="http://www.w3.org/1999/xhtml">
            <p>FORMULA: C47H69O3</p>
          </html>
        </notes>
      </species>
      <species id="m_2oprephe_c" name="2-Octaprenylphenol" compartment="c" charge="0">
        <notes>
          <html xmlns="http://www.w3.org/1999/xhtml">
            <p>FORMULA: C46H70O</p>
          </html>
        </notes>
      </species>
      <species id="m_cpp_mery_c" name="4-cytidine5-diphospho-2-C-methyl-D-erythritol" compartment="c" charge="-2">
        <notes>
          <html xmlns="http://www.w3.org/1999/xhtml">
            <p>FORMULA: C14H23N3O14P2</p>
          </html>
        </notes>
      </species>
      <species id="m_2p4c5pp_ery_c" name="2-phospho-4-cytidine5-diphospho-2-C-methyl-D-erythritol" compartment="c" charge="-4">
        <notes>
          <html xmlns="http://www.w3.org/1999/xhtml">
            <p>FORMULA: C14H22N3O17P3</p>
          </html>
        </notes>
      </species>
      <species id="m_4hbz_c" name="4-Hydroxybenzoate" compartment="c" charge="-1">
        <notes>
          <html xmlns="http://www.w3.org/1999/xhtml">
            <p>FORMULA: C7H5O3</p>
          </html>
        </notes>
      </species>
      <species id="m_2cm_d_e4p_c" name="2-C-methyl-D-erythritol4-phosphate" compartment="c" charge="-2">
        <notes>
          <html xmlns="http://www.w3.org/1999/xhtml">
            <p>FORMULA: C5H11O7P</p>
          </html>
        </notes>
      </species>
      <species id="m_1do_x5p_c" name="1-deoxy-D-xylulose5-phosphate" compartment="c" charge="-2">
        <notes>
          <html xmlns="http://www.w3.org/1999/xhtml">
            <p>FORMULA: C5H9O7P</p>
          </html>
        </notes>
      </species>
      <species id="m_ipp_c" name="Isopentenyldiphosphate" compartment="c" charge="-3">
        <notes>
          <html xmlns="http://www.w3.org/1999/xhtml">
            <p>FORMULA: C5H9O7P2</p>
          </html>
        </notes>
      </species>
      <species id="m_dmapp_c" name="DMAPP" compartment="c" charge="-3">
        <notes>
          <html xmlns="http://www.w3.org/1999/xhtml">
            <p>FORMULA: C5H9O7P2</p>
          </html>
        </notes>
      </species>
      <species id="m_gpp_c" name="Geranyldiphosphate" compartment="c" charge="-2">
        <notes>
          <html xmlns="http://www.w3.org/1999/xhtml">
            <p>FORMULA: C10H17O7P2</p>
          </html>
        </notes>
      </species>
      <species id="m_hgent_c" name="homogentisate" compartment="c" charge="-1">
        <notes>
          <html xmlns="http://www.w3.org/1999/xhtml">
            <p>FORMULA: C8H7O4</p>
          </html>
        </notes>
      </species>
      <species id="m_6gg2mb_c" name="6-geranylgeranyl-2-methylbenzene-1_4-diol" compartment="c" charge="0">
        <notes>
          <html xmlns="http://www.w3.org/1999/xhtml">
            <p>FORMULA: C27H40O2</p>
          </html>
        </notes>
      </species>
      <species id="m_1hx2m2b4pp_c" name="1-Hydroxy-2-methyl-2-butenyl_4-diphosphate" compartment="c" charge="-3">
        <notes>
          <html xmlns="http://www.w3.org/1999/xhtml">
            <p>FORMULA: C5H9O8P2</p>
          </html>
        </notes>
      </species>
      <species id="m_all_t_hprepp_c" name="all-trans-Heptaprenyl_diphosphate" compartment="c" charge="-3">
        <notes>
          <html xmlns="http://www.w3.org/1999/xhtml">
            <p>FORMULA: C35H57O7P2</p>
          </html>
        </notes>
      </species>
      <species id="m_2cm_d_e24cypp_c" name="2-C-methyl-D-erythritol2-4-cyclodiphosphate" compartment="c" charge="-2">
        <notes>
          <html xmlns="http://www.w3.org/1999/xhtml">
            <p>FORMULA: C5H10O9P2</p>
          </html>
        </notes>
      </species>
      <species id="m_neuro_c" name="neurosporene" compartment="c" charge="0">
        <notes>
          <html xmlns="http://www.w3.org/1999/xhtml">
            <p>FORMULA: C40H58</p>
          </html>
        </notes>
      </species>
      <species id="m_lyco_c" name="lycopene" compartment="c" charge="0">
        <notes>
          <html xmlns="http://www.w3.org/1999/xhtml">
            <p>FORMULA: C40H56</p>
          </html>
        </notes>
      </species>
      <species id="m_prephytoene_pp_c" name="Prephytoene_diphosphate" compartment="c" charge="-3">
        <notes>
          <html xmlns="http://www.w3.org/1999/xhtml">
            <p>FORMULA: C40H65O7P2</p>
          </html>
        </notes>
      </species>
      <species id="m_phytoene_c" name="Phytoene" compartment="c" charge="0">
        <notes>
          <html xmlns="http://www.w3.org/1999/xhtml">
            <p>FORMULA: C40H64</p>
          </html>
        </notes>
      </species>
      <species id="m_sol_pp_c" name="Solanesyl_diphosphate" compartment="c" charge="-3">
        <notes>
          <html xmlns="http://www.w3.org/1999/xhtml">
            <p>FORMULA: C45H73O7P2</p>
          </html>
        </notes>
      </species>
      <species id="m_mtnprebq_c" name="2-methyl-6-all-trans-nonaprenyl-1_4_benzoquinol" compartment="c" charge="0">
        <notes>
          <html xmlns="http://www.w3.org/1999/xhtml">
            <p>FORMULA: C52H79O2</p>
          </html>
        </notes>
      </species>
      <species id="m_pflu_c" name="phytofluene" compartment="c" charge="0">
        <notes>
          <html xmlns="http://www.w3.org/1999/xhtml">
            <p>FORMULA: C40H62</p>
          </html>
        </notes>
      </species>
      <species id="m_ecar_c" name="eta-carotene" compartment="c" charge="0">
        <notes>
          <html xmlns="http://www.w3.org/1999/xhtml">
            <p>FORMULA: C40H60</p>
          </html>
        </notes>
      </species>
      <species id="m_phser_c" name="O-Phospho-L-homoserine" compartment="c" charge="-2">
        <notes>
          <html xmlns="http://www.w3.org/1999/xhtml">
            <p>FORMULA: C4H8NO6P</p>
          </html>
        </notes>
      </species>
      <species id="m_ac_e" name="Acetate" compartment="e" charge="-1">
        <notes>
          <html xmlns="http://www.w3.org/1999/xhtml">
            <p>FORMULA: C2H3O2</p>
          </html>
        </notes>
      </species>
      <species id="m_adn_e" name="Adenosine" compartment="e" charge="0">
        <notes>
          <html xmlns="http://www.w3.org/1999/xhtml">
            <p>FORMULA: C10H13N5O4</p>
          </html>
        </notes>
      </species>
      <species id="m_arsi_e" name="arsenite" compartment="e" charge="-1">
        <notes>
          <html xmlns="http://www.w3.org/1999/xhtml">
            <p>FORMULA: AsH2O3</p>
          </html>
        </notes>
      </species>
      <species id="m_bet_c" name="BET" compartment="c" charge="0">
        <notes>
          <html xmlns="http://www.w3.org/1999/xhtml">
            <p>FORMULA: C5H11NO2</p>
          </html>
        </notes>
      </species>
      <species id="m_cl_ion_c" name="Cl-" compartment="c" charge="-1">
        <notes>
          <html xmlns="http://www.w3.org/1999/xhtml">
            <p>FORMULA: Cl</p>
          </html>
        </notes>
      </species>
      <species id="m_cytd_e" name="Cytidine" compartment="e" charge="0">
        <notes>
          <html xmlns="http://www.w3.org/1999/xhtml">
            <p>FORMULA: C9H13N3O5</p>
          </html>
        </notes>
      </species>
      <species id="m_da_e" name="2-Deoxyadenosine" compartment="e" charge="0">
        <notes>
          <html xmlns="http://www.w3.org/1999/xhtml">
            <p>FORMULA: C10H13N5O3</p>
          </html>
        </notes>
      </species>
      <species id="m_dc_e" name="Deoxycytidine" compartment="e" charge="0">
        <notes>
          <html xmlns="http://www.w3.org/1999/xhtml">
            <p>FORMULA: C9H13N3O4</p>
          </html>
        </notes>
      </species>
      <species id="m_dgsn_e" name="Deoxyguanosine" compartment="e" charge="0">
        <notes>
          <html xmlns="http://www.w3.org/1999/xhtml">
            <p>FORMULA: C10H13N5O4</p>
          </html>
        </notes>
      </species>
      <species id="m_din_e" name="Deoxyinosine" compartment="e" charge="0">
        <notes>
          <html xmlns="http://www.w3.org/1999/xhtml">
            <p>FORMULA: C10H12N4O4</p>
          </html>
        </notes>
      </species>
      <species id="m_du_e" name="Deoxyuridine" compartment="e" charge="0">
        <notes>
          <html xmlns="http://www.w3.org/1999/xhtml">
            <p>FORMULA: C9H12N2O5</p>
          </html>
        </notes>
      </species>
      <species id="m_gall1p_c" name="Galactitol_1-phosphate" compartment="c" charge="-1">
        <notes>
          <html xmlns="http://www.w3.org/1999/xhtml">
            <p>FORMULA: C6H14O9P</p>
          </html>
        </notes>
      </species>
      <species id="m_fe3_c" name="Iron_III" compartment="c" charge="3">
        <notes>
          <html xmlns="http://www.w3.org/1999/xhtml">
            <p>FORMULA: Fe</p>
          </html>
        </notes>
      </species>
      <species id="m_galactose_c" name="Galactose" compartment="c" charge="0">
        <notes>
          <html xmlns="http://www.w3.org/1999/xhtml">
            <p>FORMULA: C6H12O6</p>
          </html>
        </notes>
      </species>
      <species id="m_glum_e" name="GLUM" compartment="e" charge="1">
        <notes>
          <html xmlns="http://www.w3.org/1999/xhtml">
            <p>FORMULA: C6H14NO5</p>
          </html>
        </notes>
      </species>
      <species id="m_gly_e" name="Glycine" compartment="e" charge="0">
        <notes>
          <html xmlns="http://www.w3.org/1999/xhtml">
            <p>FORMULA: C2H5NO2</p>
          </html>
        </notes>
      </species>
      <species id="m_na_c" name="Sodium" compartment="c" charge="1">
        <notes>
          <html xmlns="http://www.w3.org/1999/xhtml">
            <p>FORMULA: Na</p>
          </html>
        </notes>
      </species>
      <species id="m_hg2_c" name="Mercury_II" compartment="c" charge="2">
        <notes>
          <html xmlns="http://www.w3.org/1999/xhtml">
            <p>FORMULA: Hg</p>
          </html>
        </notes>
      </species>
      <species id="m_hg2_e" name="Mercury_II" compartment="e" charge="2">
        <notes>
          <html xmlns="http://www.w3.org/1999/xhtml">
            <p>FORMULA: Hg</p>
          </html>
        </notes>
      </species>
      <species id="m_hyxn_e" name="Hypoxanthine" compartment="e" charge="0">
        <notes>
          <html xmlns="http://www.w3.org/1999/xhtml">
            <p>FORMULA: C5H4N4O</p>
          </html>
        </notes>
      </species>
      <species id="m_ins_e" name="Inosine" compartment="e" charge="0">
        <notes>
          <html xmlns="http://www.w3.org/1999/xhtml">
            <p>FORMULA: C10H12N4O5</p>
          </html>
        </notes>
      </species>
      <species id="m_llac_e" name="L-Lactate" compartment="e" charge="-1">
        <notes>
          <html xmlns="http://www.w3.org/1999/xhtml">
            <p>FORMULA: C3H5O3</p>
          </html>
        </notes>
      </species>
      <species id="m_d_mannose_e" name="D-Mannose" compartment="e" charge="0">
        <notes>
          <html xmlns="http://www.w3.org/1999/xhtml">
            <p>FORMULA: C6H12O6</p>
          </html>
        </notes>
      </species>
      <species id="m_mlt_e" name="Maltose" compartment="e" charge="0">
        <notes>
          <html xmlns="http://www.w3.org/1999/xhtml">
            <p>FORMULA: C12H22O11</p>
          </html>
        </notes>
      </species>
      <species id="m_m6p_c" name="maltose-6-phosphate" compartment="c" charge="-2">
        <notes>
          <html xmlns="http://www.w3.org/1999/xhtml">
            <p>FORMULA: C12H21O14P</p>
          </html>
        </notes>
      </species>
      <species id="m_mn2_c" name="Manganese_II" compartment="c" charge="2">
        <notes>
          <html xmlns="http://www.w3.org/1999/xhtml">
            <p>FORMULA: Mn</p>
          </html>
        </notes>
      </species>
      <species id="m_mnt_e" name="D-Mannitol" compartment="e" charge="0">
        <notes>
          <html xmlns="http://www.w3.org/1999/xhtml">
            <p>FORMULA: C6H14O6</p>
          </html>
        </notes>
      </species>
      <species id="m_mnt1p_c" name="D-mannitol-1-phosphate" compartment="c" charge="-1">
        <notes>
          <html xmlns="http://www.w3.org/1999/xhtml">
            <p>FORMULA: C6H14O9P</p>
          </html>
        </notes>
      </species>
      <species id="m_nag_e" name="N-Acetyl-D-glucosamine" compartment="e" charge="0">
        <notes>
          <html xmlns="http://www.w3.org/1999/xhtml">
            <p>FORMULA: C8H15NO6</p>
          </html>
        </notes>
      </species>
      <species id="m_pb_c" name="Lead" compartment="c" charge="2">
        <notes>
          <html xmlns="http://www.w3.org/1999/xhtml">
            <p>FORMULA: Pb</p>
          </html>
        </notes>
      </species>
      <species id="m_pb_e" name="Lead" compartment="e" charge="2">
        <notes>
          <html xmlns="http://www.w3.org/1999/xhtml">
            <p>FORMULA: Pb</p>
          </html>
        </notes>
      </species>
      <species id="m_pro_e" name="L-Proline" compartment="e" charge="0">
        <notes>
          <html xmlns="http://www.w3.org/1999/xhtml">
            <p>FORMULA: C5H9NO2</p>
          </html>
        </notes>
      </species>
      <species id="m_ptrc_e" name="Putrescine" compartment="e" charge="2">
        <notes>
          <html xmlns="http://www.w3.org/1999/xhtml">
            <p>FORMULA: C4H14N2</p>
          </html>
        </notes>
      </species>
      <species id="m_salicin_e" name="Salicin" compartment="e" charge="0">
        <notes>
          <html xmlns="http://www.w3.org/1999/xhtml">
            <p>FORMULA: C13H18O7</p>
          </html>
        </notes>
      </species>
      <species id="m_sal_6p_c" name="Salicin-6_phosphate" compartment="c" charge="-1">
        <notes>
          <html xmlns="http://www.w3.org/1999/xhtml">
            <p>FORMULA: C13H18O10P</p>
          </html>
        </notes>
      </species>
      <species id="m_sot_e" name="Sorbitol" compartment="e" charge="0">
        <notes>
          <html xmlns="http://www.w3.org/1999/xhtml">
            <p>FORMULA: C6H14O6</p>
          </html>
        </notes>
      </species>
      <species id="m_sot6p_c" name="Sorbitol_6-phosphate" compartment="c" charge="-1">
        <notes>
          <html xmlns="http://www.w3.org/1999/xhtml">
            <p>FORMULA: C6H14O9P</p>
          </html>
        </notes>
      </species>
      <species id="m_spmd_e" name="Spermidine" compartment="e" charge="3">
        <notes>
          <html xmlns="http://www.w3.org/1999/xhtml">
            <p>FORMULA: C7H22N3</p>
          </html>
        </notes>
      </species>
      <species id="m_6psucc_c" name="6-Phosphosucrose" compartment="c" charge="-1">
        <notes>
          <html xmlns="http://www.w3.org/1999/xhtml">
            <p>FORMULA: C12H22O14P</p>
          </html>
        </notes>
      </species>
      <species id="m_thyminose_e" name="Thyminose" compartment="e" charge="0">
        <notes>
          <html xmlns="http://www.w3.org/1999/xhtml">
            <p>FORMULA: C5H10O4</p>
          </html>
        </notes>
      </species>
      <species id="m_trhl_e" name="Trehalose" compartment="e" charge="0">
        <notes>
          <html xmlns="http://www.w3.org/1999/xhtml">
            <p>FORMULA: C12H22O11</p>
          </html>
        </notes>
      </species>
      <species id="m_tre6p_c" name="Trehalose_6-phosphate" compartment="c" charge="-2">
        <notes>
          <html xmlns="http://www.w3.org/1999/xhtml">
            <p>FORMULA: C12H21O14P</p>
          </html>
        </notes>
      </species>
      <species id="m_uri_e" name="Uridine" compartment="e" charge="0">
        <notes>
          <html xmlns="http://www.w3.org/1999/xhtml">
            <p>FORMULA: C9H12N2O6</p>
          </html>
        </notes>
      </species>
      <species id="m_ursin_e" name="Ursin" compartment="e" charge="0">
        <notes>
          <html xmlns="http://www.w3.org/1999/xhtml">
            <p>FORMULA: C12H16O7</p>
          </html>
        </notes>
      </species>
      <species id="m_arb6p_c" name="Arbutin-6_phosphate" compartment="c" charge="-1">
        <notes>
          <html xmlns="http://www.w3.org/1999/xhtml">
            <p>FORMULA: C12H16O10P</p>
          </html>
        </notes>
      </species>
      <species id="m_zn2_c" name="Zinc_II" compartment="c" charge="2">
        <notes>
          <html xmlns="http://www.w3.org/1999/xhtml">
            <p>FORMULA: Zn</p>
          </html>
        </notes>
      </species>
      <species id="m_fmettrna_c" name="N-formyl-L-methionyl-tRNA" compartment="c" charge="0">
        <notes>
          <html xmlns="http://www.w3.org/1999/xhtml">
            <p>FORMULA: C6H11NO3ST</p>
          </html>
        </notes>
      </species>
      <species id="m_trp_c" name="L-Tryptophan" compartment="c" charge="0">
        <notes>
          <html xmlns="http://www.w3.org/1999/xhtml">
            <p>FORMULA: C11H12N2O2</p>
          </html>
        </notes>
      </species>
      <species id="m_tyr_c" name="L-Tyrosine" compartment="c" charge="0">
        <notes>
          <html xmlns="http://www.w3.org/1999/xhtml">
            <p>FORMULA: C9H11NO3</p>
          </html>
        </notes>
      </species>
      <species id="m_val_c" name="L-Valine" compartment="c" charge="0">
        <notes>
          <html xmlns="http://www.w3.org/1999/xhtml">
            <p>FORMULA: C5H11NO2</p>
          </html>
        </notes>
      </species>
      <species id="m_an_c" name="Anthranilate" compartment="c" charge="-1">
        <notes>
          <html xmlns="http://www.w3.org/1999/xhtml">
            <p>FORMULA: C7H6NO2</p>
          </html>
        </notes>
      </species>
      <species id="m_1_2cpheam_1dr5p_c" name="1-2-carboxyphenylamino-1-deoxyribulose_5-phosphate" compartment="c" charge="-3">
        <notes>
          <html xmlns="http://www.w3.org/1999/xhtml">
            <p>FORMULA: C12H13NO9P</p>
          </html>
        </notes>
      </species>
      <species id="m_igly_pi_c" name="Indoleglycerol_phosphate" compartment="c" charge="-2">
        <notes>
          <html xmlns="http://www.w3.org/1999/xhtml">
            <p>FORMULA: C11H12NO6P</p>
          </html>
        </notes>
      </species>
      <species id="m_npran_c" name="N-5-phosphoribosyl-anthranilate" compartment="c" charge="-3">
        <notes>
          <html xmlns="http://www.w3.org/1999/xhtml">
            <p>FORMULA: C12H13NO9P</p>
          </html>
        </notes>
      </species>
      <species id="m_pre_tyr_c" name="Pretyrosine" compartment="c" charge="-1">
        <notes>
          <html xmlns="http://www.w3.org/1999/xhtml">
            <p>FORMULA: C10H12NO5</p>
          </html>
        </notes>
      </species>
      <species id="m_phen_c" name="Prephenate" compartment="c" charge="-2">
        <notes>
          <html xmlns="http://www.w3.org/1999/xhtml">
            <p>FORMULA: C10H8O6</p>
          </html>
        </notes>
      </species>
      <species id="m_dhpg_c" name="3_4-dihydroxyphenylethyleneglycol" compartment="c" charge="0">
        <notes>
          <html xmlns="http://www.w3.org/1999/xhtml">
            <p>FORMULA: C8H10O4</p>
          </html>
        </notes>
      </species>
      <species id="m_dhpgald_c" name="3_4-dihydroxyphenylglycoaldehyde" compartment="c" charge="0">
        <notes>
          <html xmlns="http://www.w3.org/1999/xhtml">
            <p>FORMULA: C8H8O4</p>
          </html>
        </notes>
      </species>
      <species id="m_2o3hxisoval_c" name="2-Oxo-3-hydroxyisovalerate" compartment="c" charge="-1">
        <notes>
          <html xmlns="http://www.w3.org/1999/xhtml">
            <p>FORMULA: C5H9O4</p>
          </html>
        </notes>
      </species>
      <species id="m_78h2_pyrop_c" name="7_8-Dihydropterin_pyrophosphate" compartment="c" charge="-2">
        <notes>
          <html xmlns="http://www.w3.org/1999/xhtml">
            <p>FORMULA: C7H8N5O8P2</p>
          </html>
        </notes>
      </species>
      <species id="m_ctcp_c" name="gamma-tocopherol" compartment="c" charge="0">
        <notes>
          <html xmlns="http://www.w3.org/1999/xhtml">
            <p>FORMULA: C28H48O2</p>
          </html>
        </notes>
      </species>
      <species id="m_atcp_c" name="alpha-tocopherol" compartment="c" charge="0">
        <notes>
          <html xmlns="http://www.w3.org/1999/xhtml">
            <p>FORMULA: C29H50O2</p>
          </html>
        </notes>
      </species>
      <species id="m_cbl_c" name="Cbl" compartment="c" charge="-1">
        <notes>
          <html xmlns="http://www.w3.org/1999/xhtml">
            <p>FORMULA: C62H88CoN13O14P</p>
          </html>
        </notes>
      </species>
      <species id="m_calomide_c" name="Calomide" compartment="c" charge="0">
        <notes>
          <html xmlns="http://www.w3.org/1999/xhtml">
            <p>FORMULA: C72H100CoN18O17P</p>
          </html>
        </notes>
      </species>
      <species id="m_bio5amp_c" name="Biotinyl-5-AMP" compartment="c" charge="-1">
        <notes>
          <html xmlns="http://www.w3.org/1999/xhtml">
            <p>FORMULA: C20H27N7O9PS</p>
          </html>
        </notes>
      </species>
      <species id="m_dtcp_c" name="delta-tocopherol" compartment="c" charge="0">
        <notes>
          <html xmlns="http://www.w3.org/1999/xhtml">
            <p>FORMULA: C27H46O2</p>
          </html>
        </notes>
      </species>
      <species id="m_btcp_c" name="beta-tocopherol" compartment="c" charge="0">
        <notes>
          <html xmlns="http://www.w3.org/1999/xhtml">
            <p>FORMULA: C28H48O2</p>
          </html>
        </notes>
      </species>
      <species id="m_2m6pq_c" name="2-methyl-6-phytylquinol" compartment="c" charge="0">
        <notes>
          <html xmlns="http://www.w3.org/1999/xhtml">
            <p>FORMULA: C27H46O2</p>
          </html>
        </notes>
      </species>
      <species id="m_dmphquon_c" name="Demethylphylloquinone" compartment="c" charge="0">
        <notes>
          <html xmlns="http://www.w3.org/1999/xhtml">
            <p>FORMULA: C28H48O2</p>
          </html>
        </notes>
      </species>
      <species id="m_er4p_c" name="4-Phosphoerythronate" compartment="c" charge="-3">
        <notes>
          <html xmlns="http://www.w3.org/1999/xhtml">
            <p>FORMULA: C4H6O8P</p>
          </html>
        </notes>
      </species>
      <species id="m_5fthf_c" name="5-Formyltetrahydrofolate" compartment="c" charge="-2">
        <notes>
          <html xmlns="http://www.w3.org/1999/xhtml">
            <p>FORMULA: C20H21N7O7</p>
          </html>
        </notes>
      </species>
      <species id="m_3am2opropp_c" name="3-Amino-2-oxopropyl_phosphate" compartment="c" charge="-1">
        <notes>
          <html xmlns="http://www.w3.org/1999/xhtml">
            <p>FORMULA: C3H7NO5P</p>
          </html>
        </notes>
      </species>
      <species id="m_p5p_c" name="Pyridoxine_phosphate" compartment="c" charge="-2">
        <notes>
          <html xmlns="http://www.w3.org/1999/xhtml">
            <p>FORMULA: C8H10NO6P</p>
          </html>
        </notes>
      </species>
      <species id="m_4phx_thr_c" name="4-Phosphonooxy-threonine" compartment="c" charge="-2">
        <notes>
          <html xmlns="http://www.w3.org/1999/xhtml">
            <p>FORMULA: C4H8NO7P</p>
          </html>
        </notes>
      </species>
      <species id="m_amophb_c" name="2-Amino-3-oxo-4-phosphonooxybutyrate" compartment="c" charge="-2">
        <notes>
          <html xmlns="http://www.w3.org/1999/xhtml">
            <p>FORMULA: C4H6NO7P</p>
          </html>
        </notes>
      </species>
      <species id="m_thf_l_glu_c" name="THF-L-glutamate" compartment="c" charge="-3">
        <notes>
          <html xmlns="http://www.w3.org/1999/xhtml">
            <p>FORMULA: C24H28N8O9</p>
          </html>
        </notes>
      </species>
      <species id="m_thzp_c" name="4-Methyl-5-2-phosphoethyl-thiazole" compartment="c" charge="-2">
        <notes>
          <html xmlns="http://www.w3.org/1999/xhtml">
            <p>FORMULA: C6H8NO4PS</p>
          </html>
        </notes>
      </species>
      <species id="m_glycogen_e" name="Glycogen[e]" compartment="e"/>
      <species id="m_cyanophycin_e" name="cyanophycin[e]" compartment="e"/>
      <species id="m_bet_e_boundary" name="BET" compartment="e" boundaryCondition="true" charge="0">
        <notes>
          <html xmlns="http://www.w3.org/1999/xhtml">
            <p>FORMULA: C5H11NO2</p>
          </html>
        </notes>
      </species>
      <species id="m_biomass_e_boundary" name="biomass" compartment="e" boundaryCondition="true" charge="0">
        <notes>
          <html xmlns="http://www.w3.org/1999/xhtml">
            <p>FORMULA: C37H61N6O22</p>
          </html>
        </notes>
      </species>
      <species id="m_biot_e_boundary" name="BIOT" compartment="e" boundaryCondition="true" charge="-1">
        <notes>
          <html xmlns="http://www.w3.org/1999/xhtml">
            <p>FORMULA: C10H15N2O3S</p>
          </html>
        </notes>
      </species>
      <species id="m_ca2_e_boundary" name="Calcium_II" compartment="e" boundaryCondition="true" charge="2">
        <notes>
          <html xmlns="http://www.w3.org/1999/xhtml">
            <p>FORMULA: Ca</p>
          </html>
        </notes>
      </species>
      <species id="m_co_e_boundary" name="Carbon-Monoxide" compartment="e" boundaryCondition="true" charge="0">
        <notes>
          <html xmlns="http://www.w3.org/1999/xhtml">
            <p>FORMULA: CO</p>
          </html>
        </notes>
      </species>
      <species id="m_co2_e_boundary" name="Carbon_dioxide" compartment="e" boundaryCondition="true" charge="0">
        <notes>
          <html xmlns="http://www.w3.org/1999/xhtml">
            <p>FORMULA: CO2</p>
          </html>
        </notes>
      </species>
      <species id="m_cobalt2_e_boundary" name="Cobalt_II" compartment="e" boundaryCondition="true" charge="2">
        <notes>
          <html xmlns="http://www.w3.org/1999/xhtml">
            <p>FORMULA: Co</p>
          </html>
        </notes>
      </species>
      <species id="m_cu2_e_boundary" name="Copper_II" compartment="e" boundaryCondition="true" charge="2">
        <notes>
          <html xmlns="http://www.w3.org/1999/xhtml">
            <p>FORMULA: Cu</p>
          </html>
        </notes>
      </species>
      <species id="m_fe2_e_boundary" name="Iron_II" compartment="e" boundaryCondition="true" charge="2">
        <notes>
          <html xmlns="http://www.w3.org/1999/xhtml">
            <p>FORMULA: Fe</p>
          </html>
        </notes>
      </species>
      <species id="m_fe3_e_boundary" name="Iron_III" compartment="e" boundaryCondition="true" charge="3">
        <notes>
          <html xmlns="http://www.w3.org/1999/xhtml">
            <p>FORMULA: Fe</p>
          </html>
        </notes>
      </species>
      <species id="m_h2_e_boundary" name="Hydrogen_gas" compartment="e" boundaryCondition="true" charge="0">
        <notes>
          <html xmlns="http://www.w3.org/1999/xhtml">
            <p>FORMULA: H2</p>
          </html>
        </notes>
      </species>
      <species id="m_h2o_e_boundary" name="Water" compartment="e" boundaryCondition="true" charge="0">
        <notes>
          <html xmlns="http://www.w3.org/1999/xhtml">
            <p>FORMULA: H2O</p>
          </html>
        </notes>
      </species>
      <species id="m_hco3_e_boundary" name="Bicarbonate" compartment="e" boundaryCondition="true" charge="-1">
        <notes>
          <html xmlns="http://www.w3.org/1999/xhtml">
            <p>FORMULA: CHO3</p>
          </html>
        </notes>
      </species>
      <species id="m_k_e_boundary" name="Potassium" compartment="e" boundaryCondition="true" charge="1">
        <notes>
          <html xmlns="http://www.w3.org/1999/xhtml">
            <p>FORMULA: K</p>
          </html>
        </notes>
      </species>
      <species id="m_mg_e_boundary" name="Mg" compartment="e" boundaryCondition="true" charge="2">
        <notes>
          <html xmlns="http://www.w3.org/1999/xhtml">
            <p>FORMULA: Mg</p>
          </html>
        </notes>
      </species>
      <species id="m_mn2_e_boundary" name="Mn2" compartment="e" boundaryCondition="true" charge="2">
        <notes>
          <html xmlns="http://www.w3.org/1999/xhtml">
            <p>FORMULA: Mn</p>
          </html>
        </notes>
      </species>
      <species id="m_n2_e_boundary" name="Nitrogen_gas" compartment="e" boundaryCondition="true" charge="0">
        <notes>
          <html xmlns="http://www.w3.org/1999/xhtml">
            <p>FORMULA: N2</p>
          </html>
        </notes>
      </species>
      <species id="m_na_e_boundary" name="Sodium" compartment="e" boundaryCondition="true" charge="1">
        <notes>
          <html xmlns="http://www.w3.org/1999/xhtml">
            <p>FORMULA: Na</p>
          </html>
        </notes>
      </species>
      <species id="m_nh4_e_boundary" name="Ammonium" compartment="e" boundaryCondition="true" charge="1">
        <notes>
          <html xmlns="http://www.w3.org/1999/xhtml">
            <p>FORMULA: H4N</p>
          </html>
        </notes>
      </species>
      <species id="m_no2_e_boundary" name="Nitrite" compartment="e" boundaryCondition="true" charge="-1">
        <notes>
          <html xmlns="http://www.w3.org/1999/xhtml">
            <p>FORMULA: NO2</p>
          </html>
        </notes>
      </species>
      <species id="m_no3_e_boundary" name="Nitrate" compartment="e" boundaryCondition="true" charge="-1">
        <notes>
          <html xmlns="http://www.w3.org/1999/xhtml">
            <p>FORMULA: NO3</p>
          </html>
        </notes>
      </species>
      <species id="m_o2_e_boundary" name="O2" compartment="e" boundaryCondition="true" charge="0">
        <notes>
          <html xmlns="http://www.w3.org/1999/xhtml">
            <p>FORMULA: O2</p>
          </html>
        </notes>
      </species>
      <species id="m_photon_e_boundary" name="photon" compartment="e" boundaryCondition="true" charge="0"/>
      <species id="m_pi_e_boundary" name="Inorganic phosphate" compartment="e" boundaryCondition="true" charge="-2">
        <notes>
          <html xmlns="http://www.w3.org/1999/xhtml">
            <p>FORMULA: HO4P</p>
          </html>
        </notes>
      </species>
      <species id="m_h_e_boundary" name="H" compartment="e" boundaryCondition="true" charge="1">
        <notes>
          <html xmlns="http://www.w3.org/1999/xhtml">
            <p>FORMULA: H</p>
          </html>
        </notes>
      </species>
      <species id="m_so4_e_boundary" name="Sulfate" compartment="e" boundaryCondition="true" charge="-2">
        <notes>
          <html xmlns="http://www.w3.org/1999/xhtml">
            <p>FORMULA: O4S</p>
          </html>
        </notes>
      </species>
      <species id="m_urea_e_boundary" name="Urea" compartment="e" boundaryCondition="true" charge="0">
        <notes>
          <html xmlns="http://www.w3.org/1999/xhtml">
            <p>FORMULA: CH4N2O</p>
          </html>
        </notes>
      </species>
      <species id="m_zn2_e_boundary" name="Zinc_II" compartment="e" boundaryCondition="true" charge="2">
        <notes>
          <html xmlns="http://www.w3.org/1999/xhtml">
            <p>FORMULA: Zn</p>
          </html>
        </notes>
      </species>
      <species id="m_glycogen_e_boundary" name="Glycogen[e]" compartment="e" boundaryCondition="true"/>
      <species id="m_cyanophycin_e_boundary" name="cyanophycin[e]" compartment="e" boundaryCondition="true"/>
    </listOfSpecies>
    <listOfReactions>
      <reaction id="R_biomass_12dgr" name="biomass_12dgr" reversible="false">
        <notes>
          <html xmlns="http://www.w3.org/1999/xhtml">
            <p>PROTEIN_ASSOCIATION: </p>
            <p>CONFIDENCE LEVEL: 1</p>
            <p>EC NUMBER: </p>
            <p>AUTHORS: </p>
            <p>PROTEIN ASSOCIATION: </p>
            <p>GENE ASSOCIATION: </p>
            <p>SUBSYSTEM: Biomass or Lipid metabolism</p>
          </html>
        </notes>
        <listOfReactants>
          <speciesReference species="m_12galc18_2_c" stoichiometry="1.073903"/>
          <speciesReference species="m_12galc14_c" stoichiometry="0.750106"/>
          <speciesReference species="m_12galc18_1_c" stoichiometry="2.250997"/>
          <speciesReference species="m_12galc18_c" stoichiometry="0.242911"/>
          <speciesReference species="m_12galc16_c" stoichiometry="9.020168"/>
          <speciesReference species="m_12galc18_3_c" stoichiometry="0.582561"/>
          <speciesReference species="m_12galc16_1_c" stoichiometry="0.544263"/>
          <speciesReference species="m_12galc141_c" stoichiometry="7.269637"/>
        </listOfReactants>
        <listOfProducts>
          <speciesReference species="m_12dgr_c" stoichiometry="1"/>
        </listOfProducts>
        <kineticLaw>
          <math xmlns="http://www.w3.org/1998/Math/MathML">
            <ci> FLUX_VALUE </ci>
          </math>
          <listOfParameters>
            <parameter id="LOWER_BOUND" value="0" units="mmol_per_gDW_per_hr"/>
            <parameter id="OBJECTIVE_COEFFICIENT" value="0" units="dimensionless"/>
            <parameter id="UPPER_BOUND" value="1000" units="mmol_per_gDW_per_hr"/>
            <parameter id="FLUX_VALUE" value="0" units="mmol_per_gDW_per_hr"/>
          </listOfParameters>
        </kineticLaw>
      </reaction>
      <reaction id="R_biomass_carb" name="Carbohydrate Formation" reversible="false">
        <notes>
          <html xmlns="http://www.w3.org/1999/xhtml">
            <p>GENE_ASSOCIATION: BIOMASS</p>
            <p>PROTEIN_ASSOCIATION: </p>
            <p>CONFIDENCE LEVEL: 1</p>
            <p>EC NUMBER: BIOMASS</p>
            <p>AUTHORS: </p>
            <p>PROTEIN ASSOCIATION: </p>
            <p>GENE ASSOCIATION: BIOMASS</p>
            <p>SUBSYSTEM: </p>
          </html>
        </notes>
        <listOfReactants>
          <speciesReference species="m_glycogen_c" stoichiometry="1.748"/>
          <speciesReference species="m_udpg_c" stoichiometry="0.01531"/>
        </listOfReactants>
        <listOfProducts>
          <speciesReference species="m_carbohydrate_c" stoichiometry="1"/>
        </listOfProducts>
        <kineticLaw>
          <math xmlns="http://www.w3.org/1998/Math/MathML">
            <ci> FLUX_VALUE </ci>
          </math>
          <listOfParameters>
            <parameter id="LOWER_BOUND" value="0" units="mmol_per_gDW_per_hr"/>
            <parameter id="OBJECTIVE_COEFFICIENT" value="0" units="dimensionless"/>
            <parameter id="UPPER_BOUND" value="1000" units="mmol_per_gDW_per_hr"/>
            <parameter id="FLUX_VALUE" value="0" units="mmol_per_gDW_per_hr"/>
          </listOfParameters>
        </kineticLaw>
      </reaction>
      <reaction id="R_biomass" name="biomass" reversible="false">
        <notes>
          <html xmlns="http://www.w3.org/1999/xhtml">
            <p>GENE_ASSOCIATION: BIOMASS</p>
            <p>PROTEIN_ASSOCIATION: </p>
            <p>CONFIDENCE LEVEL: 1</p>
            <p>EC NUMBER: </p>
            <p>AUTHORS: </p>
            <p>PROTEIN ASSOCIATION: </p>
            <p>GENE ASSOCIATION: BIOMASS</p>
            <p>SUBSYSTEM: Biomass</p>
          </html>
        </notes>
        <listOfReactants>
          <speciesReference species="m_nadph_c" stoichiometry="0.0007349"/>
          <speciesReference species="m_nadp_c" stoichiometry="1.286e-05"/>
          <speciesReference species="m_dna_c" stoichiometry="0.001391705"/>
          <speciesReference species="m_chlorophylla_c" stoichiometry="0.009987338"/>
          <speciesReference species="m_nad_c" stoichiometry="0.01592"/>
          <speciesReference species="m_succoa_c" stoichiometry="0.001408"/>
          <speciesReference species="m_phye_c" stoichiometry="0.026370655"/>
          <speciesReference species="m_lipid_c" stoichiometry="0.003887086"/>
          <speciesReference species="m_rna_c" stoichiometry="0.002875998"/>
          <speciesReference species="m_phycy_c" stoichiometry="0.044497475"/>
          <speciesReference species="m_coa_c" stoichiometry="0.008573"/>
          <speciesReference species="m_fad_c" stoichiometry="0.001041"/>
          <speciesReference species="m_h2o_c" stoichiometry="544"/>
          <speciesReference species="m_atp_c" stoichiometry="544"/>
          <speciesReference species="m_fthf_c" stoichiometry="0.001076"/>
          <speciesReference species="m_protein_c" stoichiometry="0.00021165"/>
          <speciesReference species="m_amp_c" stoichiometry="0.001715"/>
          <speciesReference species="m_accoa_c" stoichiometry="0.003736"/>
          <speciesReference species="m_metthf_c" stoichiometry="0.001076"/>
          <speciesReference species="m_nadh_c" stoichiometry="0.0005083"/>
        </listOfReactants>
        <listOfProducts>
          <speciesReference species="m_pi_c" stoichiometry="544"/>
          <speciesReference species="m_h_c" stoichiometry="544"/>
          <speciesReference species="m_adp_c" stoichiometry="544"/>
          <speciesReference species="m_biomass_c" stoichiometry="1"/>
        </listOfProducts>
        <kineticLaw>
          <math xmlns="http://www.w3.org/1998/Math/MathML">
            <ci> FLUX_VALUE </ci>
          </math>
          <listOfParameters>
            <parameter id="LOWER_BOUND" value="0" units="mmol_per_gDW_per_hr"/>
            <parameter id="OBJECTIVE_COEFFICIENT" value="0" units="dimensionless"/>
            <parameter id="UPPER_BOUND" value="1000" units="mmol_per_gDW_per_hr"/>
            <parameter id="FLUX_VALUE" value="0" units="mmol_per_gDW_per_hr"/>
          </listOfParameters>
        </kineticLaw>
      </reaction>
      <reaction id="R_biomass_dgdgc" name="biomass_dgdgc" reversible="false">
        <notes>
          <html xmlns="http://www.w3.org/1999/xhtml">
            <p>GENE_ASSOCIATION: BIOMASS</p>
            <p>PROTEIN_ASSOCIATION: </p>
            <p>CONFIDENCE LEVEL: 1</p>
            <p>EC NUMBER: </p>
            <p>AUTHORS: </p>
            <p>PROTEIN ASSOCIATION: </p>
            <p>GENE ASSOCIATION: BIOMASS</p>
            <p>SUBSYSTEM: Biomass or Lipid metabolism</p>
          </html>
        </notes>
        <listOfReactants>
          <speciesReference species="m_dgdgc18_c" stoichiometry="0.501015"/>
          <speciesReference species="m_dgdgc16_1_c" stoichiometry="1.122567"/>
          <speciesReference species="m_dgdgc16_c" stoichiometry="18.60449"/>
          <speciesReference species="m_dgdgc18_3_c" stoichiometry="1.201558"/>
          <speciesReference species="m_dgdgc18_1_c" stoichiometry="4.642779"/>
          <speciesReference species="m_dgdgc14_c" stoichiometry="1.547126"/>
          <speciesReference species="m_dgdgc18_2_c" stoichiometry="2.214971"/>
          <speciesReference species="m_dgdgc141_c" stoichiometry="14.99394"/>
        </listOfReactants>
        <listOfProducts>
          <speciesReference species="m_dgdgc_c" stoichiometry="1"/>
        </listOfProducts>
        <kineticLaw>
          <math xmlns="http://www.w3.org/1998/Math/MathML">
            <ci> FLUX_VALUE </ci>
          </math>
          <listOfParameters>
            <parameter id="LOWER_BOUND" value="0" units="mmol_per_gDW_per_hr"/>
            <parameter id="OBJECTIVE_COEFFICIENT" value="0" units="dimensionless"/>
            <parameter id="UPPER_BOUND" value="1000" units="mmol_per_gDW_per_hr"/>
            <parameter id="FLUX_VALUE" value="0" units="mmol_per_gDW_per_hr"/>
          </listOfParameters>
        </kineticLaw>
      </reaction>
      <reaction id="R_biomass_DNA" name="DNA Formation" reversible="false">
        <notes>
          <html xmlns="http://www.w3.org/1999/xhtml">
            <p>GENE_ASSOCIATION: BIOMASS</p>
            <p>PROTEIN_ASSOCIATION: </p>
            <p>CONFIDENCE LEVEL: 1</p>
            <p>EC NUMBER: </p>
            <p>AUTHORS: </p>
            <p>PROTEIN ASSOCIATION: </p>
            <p>GENE ASSOCIATION: BIOMASS</p>
            <p>SUBSYSTEM: Biomass or Nucleotide metabolism</p>
          </html>
        </notes>
        <listOfReactants>
          <speciesReference species="m_dgtp_c" stoichiometry="17.0717"/>
          <speciesReference species="m_datp_c" stoichiometry="32.9283"/>
          <speciesReference species="m_h2o_c" stoichiometry="100"/>
          <speciesReference species="m_dttp_c" stoichiometry="32.9283"/>
          <speciesReference species="m_dctp_c" stoichiometry="17.0717"/>
          <speciesReference species="m_atp_c" stoichiometry="100"/>
        </listOfReactants>
        <listOfProducts>
          <speciesReference species="m_adp_c" stoichiometry="100"/>
          <speciesReference species="m_pi_c" stoichiometry="100"/>
          <speciesReference species="m_dna_c" stoichiometry="1"/>
          <speciesReference species="m_ppi_c" stoichiometry="100"/>
          <speciesReference species="m_h_c" stoichiometry="100"/>
        </listOfProducts>
        <kineticLaw>
          <math xmlns="http://www.w3.org/1998/Math/MathML">
            <ci> FLUX_VALUE </ci>
          </math>
          <listOfParameters>
            <parameter id="LOWER_BOUND" value="0" units="mmol_per_gDW_per_hr"/>
            <parameter id="OBJECTIVE_COEFFICIENT" value="0" units="dimensionless"/>
            <parameter id="UPPER_BOUND" value="1000" units="mmol_per_gDW_per_hr"/>
            <parameter id="FLUX_VALUE" value="0" units="mmol_per_gDW_per_hr"/>
          </listOfParameters>
        </kineticLaw>
      </reaction>
      <reaction id="R_biomass_lipid" name="biomass_lipid" reversible="false">
        <notes>
          <html xmlns="http://www.w3.org/1999/xhtml">
            <p>GENE_ASSOCIATION: BIOMASS</p>
            <p>PROTEIN_ASSOCIATION: </p>
            <p>CONFIDENCE LEVEL: 1</p>
            <p>EC NUMBER: </p>
            <p>AUTHORS: </p>
            <p>PROTEIN ASSOCIATION: </p>
            <p>GENE ASSOCIATION: BIOMASS</p>
            <p>SUBSYSTEM: Biomass or Lipid metabolism</p>
          </html>
        </notes>
        <listOfReactants>
          <speciesReference species="m_dgdgc_c" stoichiometry="0.606"/>
          <speciesReference species="m_pg_c" stoichiometry="0.103"/>
          <speciesReference species="m_sqdg_c" stoichiometry="0.166"/>
          <speciesReference species="m_12dgr_c" stoichiometry="0.125"/>
        </listOfReactants>
        <listOfProducts>
          <speciesReference species="m_lipid_c" stoichiometry="1"/>
        </listOfProducts>
        <kineticLaw>
          <math xmlns="http://www.w3.org/1998/Math/MathML">
            <ci> FLUX_VALUE </ci>
          </math>
          <listOfParameters>
            <parameter id="LOWER_BOUND" value="0" units="mmol_per_gDW_per_hr"/>
            <parameter id="OBJECTIVE_COEFFICIENT" value="0" units="dimensionless"/>
            <parameter id="UPPER_BOUND" value="1000" units="mmol_per_gDW_per_hr"/>
            <parameter id="FLUX_VALUE" value="0" units="mmol_per_gDW_per_hr"/>
          </listOfParameters>
        </kineticLaw>
      </reaction>
      <reaction id="R_biomass_pgp" name="biomass_pgp" reversible="false">
        <notes>
          <html xmlns="http://www.w3.org/1999/xhtml">
            <p>GENE_ASSOCIATION: BIOMASS</p>
            <p>PROTEIN_ASSOCIATION: </p>
            <p>CONFIDENCE LEVEL: 1</p>
            <p>EC NUMBER: </p>
            <p>AUTHORS: </p>
            <p>PROTEIN ASSOCIATION: </p>
            <p>GENE ASSOCIATION: BIOMASS</p>
            <p>SUBSYSTEM: Biomass or Glycerolipid metabolism or Lipid metabolism</p>
          </html>
        </notes>
        <listOfReactants>
          <speciesReference species="m_pg_dote_c" stoichiometry="1.595798"/>
          <speciesReference species="m_pg_c36_c" stoichiometry="0.665402"/>
          <speciesReference species="m_pg_do11e_c" stoichiometry="6.166109"/>
          <speciesReference species="m_pg_dh_c" stoichiometry="24.70876"/>
          <speciesReference species="m_pg_dte_c" stoichiometry="19.91356"/>
          <speciesReference species="m_pg_dt_c" stoichiometry="2.054749"/>
          <speciesReference species="m_pg_dh9e_c" stoichiometry="1.490889"/>
          <speciesReference species="m_pg_dode_c" stoichiometry="2.941719"/>
        </listOfReactants>
        <listOfProducts>
          <speciesReference species="m_pg_c" stoichiometry="1"/>
        </listOfProducts>
        <kineticLaw>
          <math xmlns="http://www.w3.org/1998/Math/MathML">
            <ci> FLUX_VALUE </ci>
          </math>
          <listOfParameters>
            <parameter id="LOWER_BOUND" value="0" units="mmol_per_gDW_per_hr"/>
            <parameter id="OBJECTIVE_COEFFICIENT" value="0" units="dimensionless"/>
            <parameter id="UPPER_BOUND" value="1000" units="mmol_per_gDW_per_hr"/>
            <parameter id="FLUX_VALUE" value="0" units="mmol_per_gDW_per_hr"/>
          </listOfParameters>
        </kineticLaw>
      </reaction>
      <reaction id="R_biomass_protein" name="biomass_protein" reversible="false">
        <notes>
          <html xmlns="http://www.w3.org/1999/xhtml">
            <p>GENE_ASSOCIATION: BIOMASS</p>
            <p>PROTEIN_ASSOCIATION: </p>
            <p>CONFIDENCE LEVEL: 1</p>
            <p>EC NUMBER: </p>
            <p>AUTHORS: </p>
            <p>PROTEIN ASSOCIATION: </p>
            <p>GENE ASSOCIATION: BIOMASS</p>
            <p>SUBSYSTEM: Biomass or Protein metabolism</p>
          </html>
        </notes>
        <listOfReactants>
          <speciesReference species="m_valtrna_c" stoichiometry="148"/>
          <speciesReference species="m_tyrtrna_c" stoichiometry="89"/>
          <speciesReference species="m_gtp_c" stoichiometry="19940"/>
          <speciesReference species="m_glutrna_c" stoichiometry="659"/>
          <speciesReference species="m_glntrna_c" stoichiometry="5510"/>
          <speciesReference species="m_histrna_c" stoichiometry="65"/>
          <speciesReference species="m_argtrna_c" stoichiometry="208"/>
          <speciesReference species="m_asntrna_c" stoichiometry="240"/>
          <speciesReference species="m_lystrna_c" stoichiometry="217"/>
          <speciesReference species="m_alatrna_c" stoichiometry="413"/>
          <speciesReference species="m_asptrna_c" stoichiometry="660"/>
          <speciesReference species="m_cystrna_c" stoichiometry="45"/>
          <speciesReference species="m_glytrna_c" stoichiometry="434"/>
          <speciesReference species="m_iletrna_c" stoichiometry="217"/>
          <speciesReference species="m_leutrna_c" stoichiometry="274"/>
          <speciesReference species="m_phetrna_c" stoichiometry="53"/>
          <speciesReference species="m_h2o_c" stoichiometry="19970"/>
          <speciesReference species="m_mettrna_c" stoichiometry="92"/>
          <speciesReference species="m_protrna_c" stoichiometry="129"/>
          <speciesReference species="m_sertrna_c" stoichiometry="260"/>
          <speciesReference species="m_thrtrna_c" stoichiometry="221"/>
          <speciesReference species="m_trptrna_c" stoichiometry="65"/>
        </listOfReactants>
        <listOfProducts>
          <speciesReference species="m_trnaarg_c" stoichiometry="208"/>
          <speciesReference species="m_trnagly_c" stoichiometry="434"/>
          <speciesReference species="m_gdp_c" stoichiometry="19940"/>
          <speciesReference species="m_trnaval_c" stoichiometry="148"/>
          <speciesReference species="m_trnacys_c" stoichiometry="45"/>
          <speciesReference species="m_trnaasn_c" stoichiometry="240"/>
          <speciesReference species="m_trnatyr_c" stoichiometry="89"/>
          <speciesReference species="m_trnaile_c" stoichiometry="217"/>
          <speciesReference species="m_protein_c" stoichiometry="1"/>
          <speciesReference species="m_pi_c" stoichiometry="19940"/>
          <speciesReference species="m_h_c" stoichiometry="29940"/>
          <speciesReference species="m_trnathr_c" stoichiometry="221"/>
          <speciesReference species="m_trnatrp_c" stoichiometry="65"/>
          <speciesReference species="m_trnagln_c" stoichiometry="5510"/>
          <speciesReference species="m_trnamet_c" stoichiometry="92"/>
          <speciesReference species="m_trnaphe_c" stoichiometry="53"/>
          <speciesReference species="m_trnahis_c" stoichiometry="65"/>
          <speciesReference species="m_trnapro_c" stoichiometry="129"/>
          <speciesReference species="m_trnalys_c" stoichiometry="217"/>
          <speciesReference species="m_trnaala_c" stoichiometry="413"/>
          <speciesReference species="m_trnaleu_c" stoichiometry="274"/>
          <speciesReference species="m_trnaglu_c" stoichiometry="659"/>
          <speciesReference species="m_trnaser_c" stoichiometry="260"/>
          <speciesReference species="m_trnaasp_c" stoichiometry="660"/>
        </listOfProducts>
        <kineticLaw>
          <math xmlns="http://www.w3.org/1998/Math/MathML">
            <ci> FLUX_VALUE </ci>
          </math>
          <listOfParameters>
            <parameter id="LOWER_BOUND" value="0" units="mmol_per_gDW_per_hr"/>
            <parameter id="OBJECTIVE_COEFFICIENT" value="0" units="dimensionless"/>
            <parameter id="UPPER_BOUND" value="1000" units="mmol_per_gDW_per_hr"/>
            <parameter id="FLUX_VALUE" value="0" units="mmol_per_gDW_per_hr"/>
          </listOfParameters>
        </kineticLaw>
      </reaction>
      <reaction id="R_biomass_rna" name="biomass_rna" reversible="false">
        <notes>
          <html xmlns="http://www.w3.org/1999/xhtml">
            <p>GENE_ASSOCIATION: BIOMASS</p>
            <p>PROTEIN_ASSOCIATION: </p>
            <p>CONFIDENCE LEVEL: 1</p>
            <p>EC NUMBER: </p>
            <p>AUTHORS: </p>
            <p>PROTEIN ASSOCIATION: </p>
            <p>GENE ASSOCIATION: BIOMASS</p>
            <p>SUBSYSTEM: Biomass or Nucleotide metabolism</p>
          </html>
        </notes>
        <listOfReactants>
          <speciesReference species="m_gtp_c" stoichiometry="17.0717"/>
          <speciesReference species="m_h2o_c" stoichiometry="100"/>
          <speciesReference species="m_ctp_c" stoichiometry="17.0717"/>
          <speciesReference species="m_utp_c" stoichiometry="32.9283"/>
          <speciesReference species="m_atp_c" stoichiometry="132.9283"/>
        </listOfReactants>
        <listOfProducts>
          <speciesReference species="m_rna_c" stoichiometry="1"/>
          <speciesReference species="m_adp_c" stoichiometry="100"/>
          <speciesReference species="m_pi_c" stoichiometry="100"/>
          <speciesReference species="m_ppi_c" stoichiometry="100"/>
          <speciesReference species="m_h_c" stoichiometry="100"/>
        </listOfProducts>
        <kineticLaw>
          <math xmlns="http://www.w3.org/1998/Math/MathML">
            <ci> FLUX_VALUE </ci>
          </math>
          <listOfParameters>
            <parameter id="LOWER_BOUND" value="0" units="mmol_per_gDW_per_hr"/>
            <parameter id="OBJECTIVE_COEFFICIENT" value="0" units="dimensionless"/>
            <parameter id="UPPER_BOUND" value="1000" units="mmol_per_gDW_per_hr"/>
            <parameter id="FLUX_VALUE" value="0" units="mmol_per_gDW_per_hr"/>
          </listOfParameters>
        </kineticLaw>
      </reaction>
      <reaction id="R_biomass_sqdg" name="biomass_sqdg" reversible="false">
        <notes>
          <html xmlns="http://www.w3.org/1999/xhtml">
            <p>GENE_ASSOCIATION: BIOMASS</p>
            <p>PROTEIN_ASSOCIATION: </p>
            <p>CONFIDENCE LEVEL: 1</p>
            <p>EC NUMBER: </p>
            <p>AUTHORS: </p>
            <p>PROTEIN ASSOCIATION: </p>
            <p>GENE ASSOCIATION: BIOMASS</p>
            <p>SUBSYSTEM: Biomass or Glycerolipid metabolism or Lipid metabolism</p>
          </html>
        </notes>
        <listOfReactants>
          <speciesReference species="m_sqdg141_c" stoichiometry="12.35564"/>
          <speciesReference species="m_sqdg14_c" stoichiometry="1.274897"/>
          <speciesReference species="m_sqdg16_1_c" stoichiometry="0.925043"/>
          <speciesReference species="m_sqdg18_3_c" stoichiometry="0.990135"/>
          <speciesReference species="m_sqdg16_c" stoichiometry="15.33089"/>
          <speciesReference species="m_sqdg18_2_c" stoichiometry="1.82523"/>
          <speciesReference species="m_sqdg18_c" stoichiometry="0.412858"/>
          <speciesReference species="m_sqdg18_1_c" stoichiometry="3.825847"/>
        </listOfReactants>
        <listOfProducts>
          <speciesReference species="m_sqdg_c" stoichiometry="1"/>
        </listOfProducts>
        <kineticLaw>
          <math xmlns="http://www.w3.org/1998/Math/MathML">
            <ci> FLUX_VALUE </ci>
          </math>
          <listOfParameters>
            <parameter id="LOWER_BOUND" value="0" units="mmol_per_gDW_per_hr"/>
            <parameter id="OBJECTIVE_COEFFICIENT" value="0" units="dimensionless"/>
            <parameter id="UPPER_BOUND" value="1000" units="mmol_per_gDW_per_hr"/>
            <parameter id="FLUX_VALUE" value="0" units="mmol_per_gDW_per_hr"/>
          </listOfParameters>
        </kineticLaw>
      </reaction>
      <reaction id="R_CARB_EMMADH" name="erythro-methylmalate dehydrogenase" reversible="false">
        <notes>
          <html xmlns="http://www.w3.org/1999/xhtml">
            <p>AUTHORS: </p>
            <p>PROTEIN_ASSOCIATION: </p>
            <p>GENE ASSOCIATION: ( Tery_4403 )</p>
            <p>EC NUMBER: 1.1.1.85</p>
            <p>CONFIDENCE LEVEL: 2</p>
            <p>PROTEIN ASSOCIATION: </p>
            <p>SUBSYSTEM: Amino acid metabolism or Biosynthesis of amino acids or Biosynthesis of secondary metabolites or Carbohydrate metabolism or Leucine and isoleucine metabolism or Valine</p>
            <p>GENE_ASSOCIATION: ( Tery_4403 )</p>
          </html>
        </notes>
        <listOfReactants>
          <speciesReference species="m_nad_c" stoichiometry="1"/>
          <speciesReference species="m_emma_c" stoichiometry="1"/>
        </listOfReactants>
        <listOfProducts>
          <speciesReference species="m_akb_c" stoichiometry="1"/>
          <speciesReference species="m_nadh_c" stoichiometry="1"/>
          <speciesReference species="m_co2_c" stoichiometry="1"/>
        </listOfProducts>
        <kineticLaw>
          <math xmlns="http://www.w3.org/1998/Math/MathML">
            <ci> FLUX_VALUE </ci>
          </math>
          <listOfParameters>
            <parameter id="LOWER_BOUND" value="0" units="mmol_per_gDW_per_hr"/>
            <parameter id="OBJECTIVE_COEFFICIENT" value="0" units="dimensionless"/>
            <parameter id="UPPER_BOUND" value="1000" units="mmol_per_gDW_per_hr"/>
            <parameter id="FLUX_VALUE" value="0" units="mmol_per_gDW_per_hr"/>
          </listOfParameters>
        </kineticLaw>
      </reaction>
      <reaction id="R_CAR_dCoAKIN" name="ATP:dephospho-CoA 3&apos;-phosphotransferase" reversible="false">
        <notes>
          <html xmlns="http://www.w3.org/1999/xhtml">
            <p>AUTHORS: </p>
            <p>PROTEIN_ASSOCIATION: </p>
            <p>GENE ASSOCIATION: ( Tery_0362 )</p>
            <p>EC NUMBER: 2.7.1.24</p>
            <p>CONFIDENCE LEVEL: 2</p>
            <p>PROTEIN ASSOCIATION: </p>
            <p>SUBSYSTEM: Metabolism of cofactors and vitamins or Pantothenate and CoA metabolism</p>
            <p>GENE_ASSOCIATION: ( Tery_0362 )</p>
          </html>
        </notes>
        <listOfReactants>
          <speciesReference species="m_dpcoa_c" stoichiometry="1"/>
          <speciesReference species="m_atp_c" stoichiometry="1"/>
        </listOfReactants>
        <listOfProducts>
          <speciesReference species="m_adp_c" stoichiometry="1"/>
          <speciesReference species="m_h_c" stoichiometry="1"/>
          <speciesReference species="m_coa_c" stoichiometry="1"/>
        </listOfProducts>
        <kineticLaw>
          <math xmlns="http://www.w3.org/1998/Math/MathML">
            <ci> FLUX_VALUE </ci>
          </math>
          <listOfParameters>
            <parameter id="LOWER_BOUND" value="0" units="mmol_per_gDW_per_hr"/>
            <parameter id="OBJECTIVE_COEFFICIENT" value="0" units="dimensionless"/>
            <parameter id="UPPER_BOUND" value="1000" units="mmol_per_gDW_per_hr"/>
            <parameter id="FLUX_VALUE" value="0" units="mmol_per_gDW_per_hr"/>
          </listOfParameters>
        </kineticLaw>
      </reaction>
      <reaction id="R_CDP_12DAIH" name="anteisoheptadecanoyl-phosphatidate cytidylyltransferase" reversible="true">
        <notes>
          <html xmlns="http://www.w3.org/1999/xhtml">
            <p>GENE_ASSOCIATION: ( Tery_1291 )</p>
            <p>PROTEIN_ASSOCIATION: </p>
            <p>CONFIDENCE LEVEL: 2</p>
            <p>EC NUMBER: 2.7.7.41</p>
            <p>AUTHORS: </p>
            <p>PROTEIN ASSOCIATION: </p>
            <p>GENE ASSOCIATION: ( Tery_1291 )</p>
            <p>SUBSYSTEM: </p>
          </html>
        </notes>
        <listOfReactants>
          <speciesReference species="m_12disohd_g3p_c" stoichiometry="1"/>
          <speciesReference species="m_ctp_c" stoichiometry="1"/>
        </listOfReactants>
        <listOfProducts>
          <speciesReference species="m_ppi_c" stoichiometry="1"/>
          <speciesReference species="m_cdp12diaisohdgly_c" stoichiometry="1"/>
        </listOfProducts>
        <kineticLaw>
          <math xmlns="http://www.w3.org/1998/Math/MathML">
            <ci> FLUX_VALUE </ci>
          </math>
          <listOfParameters>
            <parameter id="LOWER_BOUND" value="-1000" units="mmol_per_gDW_per_hr"/>
            <parameter id="OBJECTIVE_COEFFICIENT" value="0" units="dimensionless"/>
            <parameter id="UPPER_BOUND" value="1000" units="mmol_per_gDW_per_hr"/>
            <parameter id="FLUX_VALUE" value="0" units="mmol_per_gDW_per_hr"/>
          </listOfParameters>
        </kineticLaw>
      </reaction>
      <reaction id="R_CDP_12DDD" name="CDP-diacylglycerol synthetase (n-C12:0)" reversible="true">
        <notes>
          <html xmlns="http://www.w3.org/1999/xhtml">
            <p>GENE_ASSOCIATION: ( Tery_1291 )</p>
            <p>PROTEIN_ASSOCIATION: </p>
            <p>CONFIDENCE LEVEL: 2</p>
            <p>EC NUMBER: 2.7.7.41</p>
            <p>AUTHORS: </p>
            <p>PROTEIN ASSOCIATION: </p>
            <p>GENE ASSOCIATION: ( Tery_1291 )</p>
            <p>SUBSYSTEM: </p>
          </html>
        </notes>
        <listOfReactants>
          <speciesReference species="m_ctp_c" stoichiometry="1"/>
          <speciesReference species="m_12ddd_g3p_c" stoichiometry="1"/>
        </listOfReactants>
        <listOfProducts>
          <speciesReference species="m_ppi_c" stoichiometry="1"/>
          <speciesReference species="m_cdp12dddgly_c" stoichiometry="1"/>
        </listOfProducts>
        <kineticLaw>
          <math xmlns="http://www.w3.org/1998/Math/MathML">
            <ci> FLUX_VALUE </ci>
          </math>
          <listOfParameters>
            <parameter id="LOWER_BOUND" value="-1000" units="mmol_per_gDW_per_hr"/>
            <parameter id="OBJECTIVE_COEFFICIENT" value="0" units="dimensionless"/>
            <parameter id="UPPER_BOUND" value="1000" units="mmol_per_gDW_per_hr"/>
            <parameter id="FLUX_VALUE" value="0" units="mmol_per_gDW_per_hr"/>
          </listOfParameters>
        </kineticLaw>
      </reaction>
      <reaction id="R_CDP_12DHD" name="CDP-diacylglycerol synthetase (n-C16:0)" reversible="true">
        <notes>
          <html xmlns="http://www.w3.org/1999/xhtml">
            <p>GENE_ASSOCIATION: ( Tery_1291 )</p>
            <p>PROTEIN_ASSOCIATION: </p>
            <p>CONFIDENCE LEVEL: 2</p>
            <p>EC NUMBER: 2.7.7.41</p>
            <p>AUTHORS: </p>
            <p>PROTEIN ASSOCIATION: </p>
            <p>GENE ASSOCIATION: ( Tery_1291 )</p>
            <p>SUBSYSTEM: Biosynthesis of secondary metabolites or Glycerolipid metabolism or Lipid metabolism</p>
          </html>
        </notes>
        <listOfReactants>
          <speciesReference species="m_12dhd_gly3p_c" stoichiometry="1"/>
          <speciesReference species="m_ctp_c" stoichiometry="1"/>
        </listOfReactants>
        <listOfProducts>
          <speciesReference species="m_ppi_c" stoichiometry="1"/>
          <speciesReference species="m_cdp12dhdgly_c" stoichiometry="1"/>
        </listOfProducts>
        <kineticLaw>
          <math xmlns="http://www.w3.org/1998/Math/MathML">
            <ci> FLUX_VALUE </ci>
          </math>
          <listOfParameters>
            <parameter id="LOWER_BOUND" value="-1000" units="mmol_per_gDW_per_hr"/>
            <parameter id="OBJECTIVE_COEFFICIENT" value="0" units="dimensionless"/>
            <parameter id="UPPER_BOUND" value="1000" units="mmol_per_gDW_per_hr"/>
            <parameter id="FLUX_VALUE" value="0" units="mmol_per_gDW_per_hr"/>
          </listOfParameters>
        </kineticLaw>
      </reaction>
      <reaction id="R_CDP_12DHX9E" name="CDP-diacylglycerol synthetase (n-C16:1)" reversible="true">
        <notes>
          <html xmlns="http://www.w3.org/1999/xhtml">
            <p>GENE_ASSOCIATION: ( Tery_1291 )</p>
            <p>PROTEIN_ASSOCIATION: </p>
            <p>CONFIDENCE LEVEL: 2</p>
            <p>EC NUMBER: 2.7.7.41</p>
            <p>AUTHORS: </p>
            <p>PROTEIN ASSOCIATION: </p>
            <p>GENE ASSOCIATION: ( Tery_1291 )</p>
            <p>SUBSYSTEM: Biosynthesis of secondary metabolites or Glycerolipid metabolism or Lipid metabolism</p>
          </html>
        </notes>
        <listOfReactants>
          <speciesReference species="m_12dhd9e_g3p_c" stoichiometry="1"/>
          <speciesReference species="m_ctp_c" stoichiometry="1"/>
        </listOfReactants>
        <listOfProducts>
          <speciesReference species="m_ppi_c" stoichiometry="1"/>
          <speciesReference species="m_cdp_12_dihex9egly_c" stoichiometry="1"/>
        </listOfProducts>
        <kineticLaw>
          <math xmlns="http://www.w3.org/1998/Math/MathML">
            <ci> FLUX_VALUE </ci>
          </math>
          <listOfParameters>
            <parameter id="LOWER_BOUND" value="-1000" units="mmol_per_gDW_per_hr"/>
            <parameter id="OBJECTIVE_COEFFICIENT" value="0" units="dimensionless"/>
            <parameter id="UPPER_BOUND" value="1000" units="mmol_per_gDW_per_hr"/>
            <parameter id="FLUX_VALUE" value="0" units="mmol_per_gDW_per_hr"/>
          </listOfParameters>
        </kineticLaw>
      </reaction>
      <reaction id="R_CDP_12DHXD" name="isohexadecanoyl-phosphatidate cytidylyltransferase" reversible="true">
        <notes>
          <html xmlns="http://www.w3.org/1999/xhtml">
            <p>GENE_ASSOCIATION: ( Tery_1291 )</p>
            <p>PROTEIN_ASSOCIATION: </p>
            <p>CONFIDENCE LEVEL: 2</p>
            <p>EC NUMBER: 2.7.7.41</p>
            <p>AUTHORS: </p>
            <p>PROTEIN ASSOCIATION: </p>
            <p>GENE ASSOCIATION: ( Tery_1291 )</p>
            <p>SUBSYSTEM: </p>
          </html>
        </notes>
        <listOfReactants>
          <speciesReference species="m_12disohd_g3p_c" stoichiometry="1"/>
          <speciesReference species="m_ctp_c" stoichiometry="1"/>
        </listOfReactants>
        <listOfProducts>
          <speciesReference species="m_ppi_c" stoichiometry="1"/>
          <speciesReference species="m_cdp12disohdgly_c" stoichiometry="1"/>
        </listOfProducts>
        <kineticLaw>
          <math xmlns="http://www.w3.org/1998/Math/MathML">
            <ci> FLUX_VALUE </ci>
          </math>
          <listOfParameters>
            <parameter id="LOWER_BOUND" value="-1000" units="mmol_per_gDW_per_hr"/>
            <parameter id="OBJECTIVE_COEFFICIENT" value="0" units="dimensionless"/>
            <parameter id="UPPER_BOUND" value="1000" units="mmol_per_gDW_per_hr"/>
            <parameter id="FLUX_VALUE" value="0" units="mmol_per_gDW_per_hr"/>
          </listOfParameters>
        </kineticLaw>
      </reaction>
      <reaction id="R_CDP_12DIPD" name="anteisopentadecanoyl-phosphatidate cytidylyltransferase" reversible="false">
        <notes>
          <html xmlns="http://www.w3.org/1999/xhtml">
            <p>GENE_ASSOCIATION: ( Tery_1291 )</p>
            <p>PROTEIN_ASSOCIATION: </p>
            <p>CONFIDENCE LEVEL: 2</p>
            <p>EC NUMBER: 2.7.7.41</p>
            <p>AUTHORS: </p>
            <p>PROTEIN ASSOCIATION: </p>
            <p>GENE ASSOCIATION: ( Tery_1291 )</p>
            <p>SUBSYSTEM: </p>
          </html>
        </notes>
        <listOfReactants>
          <speciesReference species="m_1_2_dipd_g3p_c" stoichiometry="1"/>
          <speciesReference species="m_ctp_c" stoichiometry="1"/>
          <speciesReference species="m_h_c" stoichiometry="1"/>
        </listOfReactants>
        <listOfProducts>
          <speciesReference species="m_cdp_1_2_dipdgly_c" stoichiometry="1"/>
          <speciesReference species="m_ppi_c" stoichiometry="1"/>
        </listOfProducts>
        <kineticLaw>
          <math xmlns="http://www.w3.org/1998/Math/MathML">
            <ci> FLUX_VALUE </ci>
          </math>
          <listOfParameters>
            <parameter id="LOWER_BOUND" value="0" units="mmol_per_gDW_per_hr"/>
            <parameter id="OBJECTIVE_COEFFICIENT" value="0" units="dimensionless"/>
            <parameter id="UPPER_BOUND" value="1000" units="mmol_per_gDW_per_hr"/>
            <parameter id="FLUX_VALUE" value="0" units="mmol_per_gDW_per_hr"/>
          </listOfParameters>
        </kineticLaw>
      </reaction>
      <reaction id="R_CDP_12DISOHD" name="isoheptadecanoyl-phosphatidate cytidylyltransferase" reversible="true">
        <notes>
          <html xmlns="http://www.w3.org/1999/xhtml">
            <p>GENE_ASSOCIATION: ( Tery_1291 )</p>
            <p>PROTEIN_ASSOCIATION: </p>
            <p>CONFIDENCE LEVEL: 2</p>
            <p>EC NUMBER: 2.7.7.41</p>
            <p>AUTHORS: </p>
            <p>PROTEIN ASSOCIATION: </p>
            <p>GENE ASSOCIATION: ( Tery_1291 )</p>
            <p>SUBSYSTEM: </p>
          </html>
        </notes>
        <listOfReactants>
          <speciesReference species="m_12_dihd_g3p_c" stoichiometry="1"/>
          <speciesReference species="m_ctp_c" stoichiometry="1"/>
        </listOfReactants>
        <listOfProducts>
          <speciesReference species="m_ppi_c" stoichiometry="1"/>
          <speciesReference species="m_cdp12disohdgly_c" stoichiometry="1"/>
        </listOfProducts>
        <kineticLaw>
          <math xmlns="http://www.w3.org/1998/Math/MathML">
            <ci> FLUX_VALUE </ci>
          </math>
          <listOfParameters>
            <parameter id="LOWER_BOUND" value="-1000" units="mmol_per_gDW_per_hr"/>
            <parameter id="OBJECTIVE_COEFFICIENT" value="0" units="dimensionless"/>
            <parameter id="UPPER_BOUND" value="1000" units="mmol_per_gDW_per_hr"/>
            <parameter id="FLUX_VALUE" value="0" units="mmol_per_gDW_per_hr"/>
          </listOfParameters>
        </kineticLaw>
      </reaction>
      <reaction id="R_CDP_12DITD" name="isotetradecanoyl-phosphatidate cytidylyltransferase" reversible="true">
        <notes>
          <html xmlns="http://www.w3.org/1999/xhtml">
            <p>GENE_ASSOCIATION: ( Tery_1291 )</p>
            <p>PROTEIN_ASSOCIATION: </p>
            <p>CONFIDENCE LEVEL: 2</p>
            <p>EC NUMBER: 2.7.7.41</p>
            <p>AUTHORS: </p>
            <p>PROTEIN ASSOCIATION: </p>
            <p>GENE ASSOCIATION: ( Tery_1291 )</p>
            <p>SUBSYSTEM: </p>
          </html>
        </notes>
        <listOfReactants>
          <speciesReference species="m_1_2_ditd_g3p_c" stoichiometry="1"/>
          <speciesReference species="m_ctp_c" stoichiometry="1"/>
        </listOfReactants>
        <listOfProducts>
          <speciesReference species="m_cdp12disotdgly_c" stoichiometry="1"/>
          <speciesReference species="m_ppi_c" stoichiometry="1"/>
        </listOfProducts>
        <kineticLaw>
          <math xmlns="http://www.w3.org/1998/Math/MathML">
            <ci> FLUX_VALUE </ci>
          </math>
          <listOfParameters>
            <parameter id="LOWER_BOUND" value="-1000" units="mmol_per_gDW_per_hr"/>
            <parameter id="OBJECTIVE_COEFFICIENT" value="0" units="dimensionless"/>
            <parameter id="UPPER_BOUND" value="1000" units="mmol_per_gDW_per_hr"/>
            <parameter id="FLUX_VALUE" value="0" units="mmol_per_gDW_per_hr"/>
          </listOfParameters>
        </kineticLaw>
      </reaction>
      <reaction id="R_CDP_12DOD" name="CDP-diacylglycerol synthetase (n-C18:0)" reversible="true">
        <notes>
          <html xmlns="http://www.w3.org/1999/xhtml">
            <p>GENE_ASSOCIATION: ( Tery_1291 )</p>
            <p>PROTEIN_ASSOCIATION: </p>
            <p>CONFIDENCE LEVEL: 2</p>
            <p>EC NUMBER: 2.7.7.41</p>
            <p>AUTHORS: </p>
            <p>PROTEIN ASSOCIATION: </p>
            <p>GENE ASSOCIATION: ( Tery_1291 )</p>
            <p>SUBSYSTEM: Biosynthesis of secondary metabolites or Glycerolipid metabolism or Lipid metabolism</p>
          </html>
        </notes>
        <listOfReactants>
          <speciesReference species="m_dodg3p_c" stoichiometry="1"/>
          <speciesReference species="m_ctp_c" stoichiometry="1"/>
        </listOfReactants>
        <listOfProducts>
          <speciesReference species="m_ppi_c" stoichiometry="1"/>
          <speciesReference species="m_cdp_12_dodgly_c" stoichiometry="1"/>
        </listOfProducts>
        <kineticLaw>
          <math xmlns="http://www.w3.org/1998/Math/MathML">
            <ci> FLUX_VALUE </ci>
          </math>
          <listOfParameters>
            <parameter id="LOWER_BOUND" value="-1000" units="mmol_per_gDW_per_hr"/>
            <parameter id="OBJECTIVE_COEFFICIENT" value="0" units="dimensionless"/>
            <parameter id="UPPER_BOUND" value="1000" units="mmol_per_gDW_per_hr"/>
            <parameter id="FLUX_VALUE" value="0" units="mmol_per_gDW_per_hr"/>
          </listOfParameters>
        </kineticLaw>
      </reaction>
      <reaction id="R_CDP_12DOD11E" name="CDP-diacylglycerol synthetase (n-C18:1)" reversible="true">
        <notes>
          <html xmlns="http://www.w3.org/1999/xhtml">
            <p>GENE_ASSOCIATION: ( Tery_1291 )</p>
            <p>PROTEIN_ASSOCIATION: </p>
            <p>CONFIDENCE LEVEL: 2</p>
            <p>EC NUMBER: 2.7.7.41</p>
            <p>AUTHORS: </p>
            <p>PROTEIN ASSOCIATION: </p>
            <p>GENE ASSOCIATION: ( Tery_1291 )</p>
            <p>SUBSYSTEM: Biosynthesis of secondary metabolites or Glycerolipid metabolism or Lipid metabolism</p>
          </html>
        </notes>
        <listOfReactants>
          <speciesReference species="m_ctp_c" stoichiometry="1"/>
          <speciesReference species="m_12dod11e_gly3p_c" stoichiometry="1"/>
        </listOfReactants>
        <listOfProducts>
          <speciesReference species="m_ppi_c" stoichiometry="1"/>
          <speciesReference species="m_cdp12dod11egly_c" stoichiometry="1"/>
        </listOfProducts>
        <kineticLaw>
          <math xmlns="http://www.w3.org/1998/Math/MathML">
            <ci> FLUX_VALUE </ci>
          </math>
          <listOfParameters>
            <parameter id="LOWER_BOUND" value="-1000" units="mmol_per_gDW_per_hr"/>
            <parameter id="OBJECTIVE_COEFFICIENT" value="0" units="dimensionless"/>
            <parameter id="UPPER_BOUND" value="1000" units="mmol_per_gDW_per_hr"/>
            <parameter id="FLUX_VALUE" value="0" units="mmol_per_gDW_per_hr"/>
          </listOfParameters>
        </kineticLaw>
      </reaction>
      <reaction id="R_CDP_12DPDG" name="isopentadecanoyl-phosphatidate cytidylyltransferase" reversible="true">
        <notes>
          <html xmlns="http://www.w3.org/1999/xhtml">
            <p>GENE_ASSOCIATION: ( Tery_1291 )</p>
            <p>PROTEIN_ASSOCIATION: </p>
            <p>CONFIDENCE LEVEL: 2</p>
            <p>EC NUMBER: 2.7.7.41</p>
            <p>AUTHORS: </p>
            <p>PROTEIN ASSOCIATION: </p>
            <p>GENE ASSOCIATION: ( Tery_1291 )</p>
            <p>SUBSYSTEM: </p>
          </html>
        </notes>
        <listOfReactants>
          <speciesReference species="m_ctp_c" stoichiometry="1"/>
          <speciesReference species="m_12disopdg3p_c" stoichiometry="1"/>
        </listOfReactants>
        <listOfProducts>
          <speciesReference species="m_ppi_c" stoichiometry="1"/>
          <speciesReference species="m_cdp12dpdg_c" stoichiometry="1"/>
        </listOfProducts>
        <kineticLaw>
          <math xmlns="http://www.w3.org/1998/Math/MathML">
            <ci> FLUX_VALUE </ci>
          </math>
          <listOfParameters>
            <parameter id="LOWER_BOUND" value="-1000" units="mmol_per_gDW_per_hr"/>
            <parameter id="OBJECTIVE_COEFFICIENT" value="0" units="dimensionless"/>
            <parameter id="UPPER_BOUND" value="1000" units="mmol_per_gDW_per_hr"/>
            <parameter id="FLUX_VALUE" value="0" units="mmol_per_gDW_per_hr"/>
          </listOfParameters>
        </kineticLaw>
      </reaction>
      <reaction id="R_CDP_12DTD" name="CDP-diacylglycerol synthetase (n-C14:0)" reversible="true">
        <notes>
          <html xmlns="http://www.w3.org/1999/xhtml">
            <p>GENE_ASSOCIATION: ( Tery_1291 )</p>
            <p>PROTEIN_ASSOCIATION: </p>
            <p>CONFIDENCE LEVEL: 2</p>
            <p>EC NUMBER: 2.7.7.41</p>
            <p>AUTHORS: </p>
            <p>PROTEIN ASSOCIATION: </p>
            <p>GENE ASSOCIATION: ( Tery_1291 )</p>
            <p>SUBSYSTEM: Biosynthesis of secondary metabolites or Glycerolipid metabolism or Lipid metabolism</p>
          </html>
        </notes>
        <listOfReactants>
          <speciesReference species="m_12dtdg3p_c" stoichiometry="1"/>
          <speciesReference species="m_ctp_c" stoichiometry="1"/>
        </listOfReactants>
        <listOfProducts>
          <speciesReference species="m_ppi_c" stoichiometry="1"/>
          <speciesReference species="m_cdp12dtdgly_c" stoichiometry="1"/>
        </listOfProducts>
        <kineticLaw>
          <math xmlns="http://www.w3.org/1998/Math/MathML">
            <ci> FLUX_VALUE </ci>
          </math>
          <listOfParameters>
            <parameter id="LOWER_BOUND" value="-1000" units="mmol_per_gDW_per_hr"/>
            <parameter id="OBJECTIVE_COEFFICIENT" value="0" units="dimensionless"/>
            <parameter id="UPPER_BOUND" value="1000" units="mmol_per_gDW_per_hr"/>
            <parameter id="FLUX_VALUE" value="0" units="mmol_per_gDW_per_hr"/>
          </listOfParameters>
        </kineticLaw>
      </reaction>
      <reaction id="R_CDP_12DTDE" name="CDP-diacylglycerol synthetase (n-C14:1)" reversible="true">
        <notes>
          <html xmlns="http://www.w3.org/1999/xhtml">
            <p>GENE_ASSOCIATION: ( Tery_1291 )</p>
            <p>PROTEIN_ASSOCIATION: </p>
            <p>CONFIDENCE LEVEL: 2</p>
            <p>EC NUMBER: 2.7.7.41</p>
            <p>AUTHORS: </p>
            <p>PROTEIN ASSOCIATION: </p>
            <p>GENE ASSOCIATION: ( Tery_1291 )</p>
            <p>SUBSYSTEM: Biosynthesis of secondary metabolites or Glycerolipid metabolism or Lipid metabolism</p>
          </html>
        </notes>
        <listOfReactants>
          <speciesReference species="m_ctp_c" stoichiometry="1"/>
          <speciesReference species="m_12dtdeg3p_c" stoichiometry="1"/>
        </listOfReactants>
        <listOfProducts>
          <speciesReference species="m_ppi_c" stoichiometry="1"/>
          <speciesReference species="m_cdp12dtdegly_c" stoichiometry="1"/>
        </listOfProducts>
        <kineticLaw>
          <math xmlns="http://www.w3.org/1998/Math/MathML">
            <ci> FLUX_VALUE </ci>
          </math>
          <listOfParameters>
            <parameter id="LOWER_BOUND" value="-1000" units="mmol_per_gDW_per_hr"/>
            <parameter id="OBJECTIVE_COEFFICIENT" value="0" units="dimensionless"/>
            <parameter id="UPPER_BOUND" value="1000" units="mmol_per_gDW_per_hr"/>
            <parameter id="FLUX_VALUE" value="0" units="mmol_per_gDW_per_hr"/>
          </listOfParameters>
        </kineticLaw>
      </reaction>
      <reaction id="R_CDP_12DTD7E" name="CDP-diacylglycerol synthetase (n-C14:1)" reversible="true">
        <notes>
          <html xmlns="http://www.w3.org/1999/xhtml">
            <p>GENE_ASSOCIATION: ( Tery_1291 )</p>
            <p>PROTEIN_ASSOCIATION: </p>
            <p>CONFIDENCE LEVEL: 2</p>
            <p>EC NUMBER: 2.7.7.41</p>
            <p>AUTHORS: </p>
            <p>PROTEIN ASSOCIATION: </p>
            <p>GENE ASSOCIATION: ( Tery_1291 )</p>
            <p>SUBSYSTEM: </p>
          </html>
        </notes>
        <listOfReactants>
          <speciesReference species="m_1_2_dtd7e_g3p_c" stoichiometry="1"/>
          <speciesReference species="m_ctp_c" stoichiometry="1"/>
        </listOfReactants>
        <listOfProducts>
          <speciesReference species="m_ppi_c" stoichiometry="1"/>
          <speciesReference species="m_cdp12dtd7egly_c" stoichiometry="1"/>
        </listOfProducts>
        <kineticLaw>
          <math xmlns="http://www.w3.org/1998/Math/MathML">
            <ci> FLUX_VALUE </ci>
          </math>
          <listOfParameters>
            <parameter id="LOWER_BOUND" value="-1000" units="mmol_per_gDW_per_hr"/>
            <parameter id="OBJECTIVE_COEFFICIENT" value="0" units="dimensionless"/>
            <parameter id="UPPER_BOUND" value="1000" units="mmol_per_gDW_per_hr"/>
            <parameter id="FLUX_VALUE" value="0" units="mmol_per_gDW_per_hr"/>
          </listOfParameters>
        </kineticLaw>
      </reaction>
      <reaction id="R_CDP_NDG3POR" name="sn-Glycerol-3-phosphate:NADP+ 2-oxidoreductase" reversible="true">
        <notes>
          <html xmlns="http://www.w3.org/1999/xhtml">
            <p>AUTHORS: </p>
            <p>PROTEIN_ASSOCIATION: </p>
            <p>GENE ASSOCIATION: ( Tery_1811 )</p>
            <p>EC NUMBER: 1.1.1.261 or 1.1.1.94</p>
            <p>CONFIDENCE LEVEL: 2</p>
            <p>PROTEIN ASSOCIATION: </p>
            <p>SUBSYSTEM: Biosynthesis of secondary metabolites or Glycerolipid metabolism or Lipid metabolism</p>
            <p>GENE_ASSOCIATION: ( Tery_1811 )</p>
          </html>
        </notes>
        <listOfReactants>
          <speciesReference species="m_3pg_c" stoichiometry="1"/>
          <speciesReference species="m_nadp_c" stoichiometry="1"/>
        </listOfReactants>
        <listOfProducts>
          <speciesReference species="m_h_c" stoichiometry="1"/>
          <speciesReference species="m_nadph_c" stoichiometry="1"/>
          <speciesReference species="m_dhap_c" stoichiometry="1"/>
        </listOfProducts>
        <kineticLaw>
          <math xmlns="http://www.w3.org/1998/Math/MathML">
            <ci> FLUX_VALUE </ci>
          </math>
          <listOfParameters>
            <parameter id="LOWER_BOUND" value="-1000" units="mmol_per_gDW_per_hr"/>
            <parameter id="OBJECTIVE_COEFFICIENT" value="0" units="dimensionless"/>
            <parameter id="UPPER_BOUND" value="1000" units="mmol_per_gDW_per_hr"/>
            <parameter id="FLUX_VALUE" value="0" units="mmol_per_gDW_per_hr"/>
          </listOfParameters>
        </kineticLaw>
      </reaction>
      <reaction id="R_CFIX_CDH" name="Carbonic acid hydro-lyase" reversible="true">
        <notes>
          <html xmlns="http://www.w3.org/1999/xhtml">
            <p>GENE_ASSOCIATION: ( Tery_3849 )</p>
            <p>PROTEIN_ASSOCIATION: </p>
            <p>CONFIDENCE LEVEL: 2</p>
            <p>EC NUMBER: 4.2.1.1</p>
            <p>AUTHORS: </p>
            <p>PROTEIN ASSOCIATION: </p>
            <p>GENE ASSOCIATION: ( Tery_3849 )</p>
            <p>SUBSYSTEM: Carbohydrate metabolism or Carbon fixation in photosynthetic organisms or Carbon metabolism or Microbial metabolism in diverse environments</p>
          </html>
        </notes>
        <listOfReactants>
          <speciesReference species="m_h_c" stoichiometry="1"/>
          <speciesReference species="m_hco3_c" stoichiometry="1"/>
        </listOfReactants>
        <listOfProducts>
          <speciesReference species="m_co2_c" stoichiometry="1"/>
          <speciesReference species="m_h2o_c" stoichiometry="1"/>
        </listOfProducts>
        <kineticLaw>
          <math xmlns="http://www.w3.org/1998/Math/MathML">
            <ci> FLUX_VALUE </ci>
          </math>
          <listOfParameters>
            <parameter id="LOWER_BOUND" value="-1000" units="mmol_per_gDW_per_hr"/>
            <parameter id="OBJECTIVE_COEFFICIENT" value="0" units="dimensionless"/>
            <parameter id="UPPER_BOUND" value="1000" units="mmol_per_gDW_per_hr"/>
            <parameter id="FLUX_VALUE" value="0" units="mmol_per_gDW_per_hr"/>
          </listOfParameters>
        </kineticLaw>
      </reaction>
      <reaction id="R_CFIX_F16BA" name="Sedoheptulose 1,7-bisphosphate D-glyceraldehyde-3-phosphate-lyase" reversible="true">
        <notes>
          <html xmlns="http://www.w3.org/1999/xhtml">
            <p>GENE_ASSOCIATION: ( Tery_4099 )</p>
            <p>PROTEIN_ASSOCIATION: </p>
            <p>CONFIDENCE LEVEL: 2</p>
            <p>EC NUMBER: 4.1.2.13</p>
            <p>AUTHORS: </p>
            <p>PROTEIN ASSOCIATION: </p>
            <p>GENE ASSOCIATION: ( Tery_4099 )</p>
            <p>SUBSYSTEM: Biosynthesis of amino acids or Biosynthesis of antibiotics or Biosynthesis of secondary metabolites or Carbohydrate metabolism or Carbon fixation in photosynthetic organisms or Carbon metabolism or Fructose and mannose metabolism or Glycolysis/Gluconeogenesis or Methane metabolism or Microbial metabolism in diverse environments or Pentose phosphate pathway</p>
          </html>
        </notes>
        <listOfReactants>
          <speciesReference species="m_s17p_c" stoichiometry="1"/>
        </listOfReactants>
        <listOfProducts>
          <speciesReference species="m_dhap_c" stoichiometry="1"/>
          <speciesReference species="m_e4p_c" stoichiometry="1"/>
        </listOfProducts>
        <kineticLaw>
          <math xmlns="http://www.w3.org/1998/Math/MathML">
            <ci> FLUX_VALUE </ci>
          </math>
          <listOfParameters>
            <parameter id="LOWER_BOUND" value="-1000" units="mmol_per_gDW_per_hr"/>
            <parameter id="OBJECTIVE_COEFFICIENT" value="0" units="dimensionless"/>
            <parameter id="UPPER_BOUND" value="1000" units="mmol_per_gDW_per_hr"/>
            <parameter id="FLUX_VALUE" value="0" units="mmol_per_gDW_per_hr"/>
          </listOfParameters>
        </kineticLaw>
      </reaction>
      <reaction id="R_CFIX_glpX" name="Sedoheptulose 1,7-bisphosphate 1-phosphohydrolase" reversible="false">
        <notes>
          <html xmlns="http://www.w3.org/1999/xhtml">
            <p>AUTHORS: </p>
            <p>PROTEIN_ASSOCIATION: </p>
            <p>GENE ASSOCIATION: ( Tery_0948 )</p>
            <p>EC NUMBER: 3.1.3.11 and 3.1.3.37</p>
            <p>CONFIDENCE LEVEL: 2</p>
            <p>PROTEIN ASSOCIATION: </p>
            <p>SUBSYSTEM: Biosynthesis of antibiotics or Biosynthesis of secondary metabolites or Carbohydrate metabolism or Carbon fixation in photosynthetic organisms or Carbon metabolism or Fructose and mannose metabolism or Glycolysis/Gluconeogenesis or Methane metabolism or Microbial metabolism in diverse environments or Pentose phosphate pathway</p>
            <p>GENE_ASSOCIATION: ( Tery_0948 )</p>
          </html>
        </notes>
        <listOfReactants>
          <speciesReference species="m_h2o_c" stoichiometry="1"/>
          <speciesReference species="m_s17p_c" stoichiometry="1"/>
        </listOfReactants>
        <listOfProducts>
          <speciesReference species="m_s7p_c" stoichiometry="1"/>
          <speciesReference species="m_pi_c" stoichiometry="1"/>
        </listOfProducts>
        <kineticLaw>
          <math xmlns="http://www.w3.org/1998/Math/MathML">
            <ci> FLUX_VALUE </ci>
          </math>
          <listOfParameters>
            <parameter id="LOWER_BOUND" value="0" units="mmol_per_gDW_per_hr"/>
            <parameter id="OBJECTIVE_COEFFICIENT" value="0" units="dimensionless"/>
            <parameter id="UPPER_BOUND" value="1000" units="mmol_per_gDW_per_hr"/>
            <parameter id="FLUX_VALUE" value="0" units="mmol_per_gDW_per_hr"/>
          </listOfParameters>
        </kineticLaw>
      </reaction>
      <reaction id="R_CFIX_PEPCX" name="Orthophosphate:oxaloacetate carboxyl-lyase (phosphorylating)" reversible="false">
        <notes>
          <html xmlns="http://www.w3.org/1999/xhtml">
            <p>AUTHORS: </p>
            <p>PROTEIN_ASSOCIATION: </p>
            <p>GENE ASSOCIATION: ( Tery_0836 )</p>
            <p>EC NUMBER: 4.1.1.31</p>
            <p>CONFIDENCE LEVEL: 2</p>
            <p>PROTEIN ASSOCIATION: </p>
            <p>SUBSYSTEM: Carbohydrate metabolism or Carbon fixation in photosynthetic organisms or Carbon metabolism or Methane metabolism or Microbial metabolism in diverse environments or Pyruvate metabolism</p>
            <p>GENE_ASSOCIATION: ( Tery_0836 )</p>
          </html>
        </notes>
        <listOfReactants>
          <speciesReference species="m_pep_c" stoichiometry="1"/>
          <speciesReference species="m_hco3_c" stoichiometry="1"/>
        </listOfReactants>
        <listOfProducts>
          <speciesReference species="m_oaa_c" stoichiometry="1"/>
          <speciesReference species="m_pi_c" stoichiometry="1"/>
        </listOfProducts>
        <kineticLaw>
          <math xmlns="http://www.w3.org/1998/Math/MathML">
            <ci> FLUX_VALUE </ci>
          </math>
          <listOfParameters>
            <parameter id="LOWER_BOUND" value="0" units="mmol_per_gDW_per_hr"/>
            <parameter id="OBJECTIVE_COEFFICIENT" value="0" units="dimensionless"/>
            <parameter id="UPPER_BOUND" value="1000" units="mmol_per_gDW_per_hr"/>
            <parameter id="FLUX_VALUE" value="0" units="mmol_per_gDW_per_hr"/>
          </listOfParameters>
        </kineticLaw>
      </reaction>
      <reaction id="R_CFIX_R5PIA" name="D-Ribose-5-phosphate ketol-isomerase" reversible="true">
        <notes>
          <html xmlns="http://www.w3.org/1999/xhtml">
            <p>AUTHORS: </p>
            <p>PROTEIN_ASSOCIATION: </p>
            <p>GENE ASSOCIATION: ( Tery_2528 )</p>
            <p>EC NUMBER: 5.3.1.6</p>
            <p>CONFIDENCE LEVEL: 2</p>
            <p>PROTEIN ASSOCIATION: </p>
            <p>SUBSYSTEM: Biosynthesis of antibiotics or Biosynthesis of secondary metabolites or Carbohydrate metabolism or Carbon fixation in photosynthetic organisms or Carbon metabolism or Microbial metabolism in diverse environments or Pentose phosphate pathway</p>
            <p>GENE_ASSOCIATION: ( Tery_2528 )</p>
          </html>
        </notes>
        <listOfReactants>
          <speciesReference species="m_r5p_c" stoichiometry="1"/>
        </listOfReactants>
        <listOfProducts>
          <speciesReference species="m_ru5p_c" stoichiometry="1"/>
        </listOfProducts>
        <kineticLaw>
          <math xmlns="http://www.w3.org/1998/Math/MathML">
            <ci> FLUX_VALUE </ci>
          </math>
          <listOfParameters>
            <parameter id="LOWER_BOUND" value="-1000" units="mmol_per_gDW_per_hr"/>
            <parameter id="OBJECTIVE_COEFFICIENT" value="0" units="dimensionless"/>
            <parameter id="UPPER_BOUND" value="1000" units="mmol_per_gDW_per_hr"/>
            <parameter id="FLUX_VALUE" value="0" units="mmol_per_gDW_per_hr"/>
          </listOfParameters>
        </kineticLaw>
      </reaction>
      <reaction id="R_CFIX_rbcL" name="D-Ribulose 1,5-bisphosphate carboxy-lyase (dimerizing)" reversible="false">
        <notes>
          <html xmlns="http://www.w3.org/1999/xhtml">
            <p>AUTHORS: </p>
            <p>PROTEIN_ASSOCIATION: </p>
            <p>GENE ASSOCIATION: (Tery_1574 ) and ( Tery_4410 or Tery_4408 ) and ( Tery_4410)</p>
            <p>EC NUMBER: 4.1.1.39</p>
            <p>CONFIDENCE LEVEL: 2</p>
            <p>PROTEIN ASSOCIATION: </p>
            <p>SUBSYSTEM: Biosynthesis of antibiotics or Carbohydrate metabolism or Carbon fixation in photosynthetic organisms or Carbon metabolism or Glyoxylate and dicarboxylate metabolism or Microbial metabolism in diverse environments</p>
            <p>GENE_ASSOCIATION: (Tery_1574 ) and ( Tery_4410 or Tery_4408 ) and ( Tery_4410)</p>
          </html>
        </notes>
        <listOfReactants>
          <speciesReference species="m_co2_c" stoichiometry="1"/>
          <speciesReference species="m_h2o_c" stoichiometry="1"/>
          <speciesReference species="m_RuBP_c" stoichiometry="1"/>
        </listOfReactants>
        <listOfProducts>
          <speciesReference species="m_gp_c" stoichiometry="2"/>
          <speciesReference species="m_h_c" stoichiometry="2"/>
        </listOfProducts>
        <kineticLaw>
          <math xmlns="http://www.w3.org/1998/Math/MathML">
            <ci> FLUX_VALUE </ci>
          </math>
          <listOfParameters>
            <parameter id="LOWER_BOUND" value="0" units="mmol_per_gDW_per_hr"/>
            <parameter id="OBJECTIVE_COEFFICIENT" value="0" units="dimensionless"/>
            <parameter id="UPPER_BOUND" value="1000" units="mmol_per_gDW_per_hr"/>
            <parameter id="FLUX_VALUE" value="0" units="mmol_per_gDW_per_hr"/>
          </listOfParameters>
        </kineticLaw>
      </reaction>
      <reaction id="R_CFIX_RL3EPI" name="D-Ribulose-5-phosphate 3-epimerase" reversible="true">
        <notes>
          <html xmlns="http://www.w3.org/1999/xhtml">
            <p>GENE_ASSOCIATION: ( Tery_2606 )</p>
            <p>PROTEIN_ASSOCIATION: </p>
            <p>CONFIDENCE LEVEL: 2</p>
            <p>EC NUMBER: 5.1.3.1</p>
            <p>AUTHORS: </p>
            <p>PROTEIN ASSOCIATION: </p>
            <p>GENE ASSOCIATION: ( Tery_2606 )</p>
            <p>SUBSYSTEM: Biosynthesis of antibiotics or Biosynthesis of secondary metabolites or Carbohydrate metabolism or Carbon fixation in photosynthetic organisms or Carbon metabolism or Microbial metabolism in diverse environments or Pentose and glucuronate interconversions or Pentose phosphate pathway</p>
          </html>
        </notes>
        <listOfReactants>
          <speciesReference species="m_ru5p_c" stoichiometry="1"/>
        </listOfReactants>
        <listOfProducts>
          <speciesReference species="m_x5p_c" stoichiometry="1"/>
        </listOfProducts>
        <kineticLaw>
          <math xmlns="http://www.w3.org/1998/Math/MathML">
            <ci> FLUX_VALUE </ci>
          </math>
          <listOfParameters>
            <parameter id="LOWER_BOUND" value="-1000" units="mmol_per_gDW_per_hr"/>
            <parameter id="OBJECTIVE_COEFFICIENT" value="0" units="dimensionless"/>
            <parameter id="UPPER_BOUND" value="1000" units="mmol_per_gDW_per_hr"/>
            <parameter id="FLUX_VALUE" value="0" units="mmol_per_gDW_per_hr"/>
          </listOfParameters>
        </kineticLaw>
      </reaction>
      <reaction id="R_CFIX_RuBisCo" name="ATP:D-ribulose-5-phosphate 1-phosphotransferase" reversible="false">
        <notes>
          <html xmlns="http://www.w3.org/1999/xhtml">
            <p>GENE_ASSOCIATION: ( Tery_1845 or Tery_3654 )</p>
            <p>PROTEIN_ASSOCIATION: </p>
            <p>CONFIDENCE LEVEL: 1</p>
            <p>EC NUMBER: 2.7.1.19</p>
            <p>AUTHORS: </p>
            <p>PROTEIN ASSOCIATION: </p>
            <p>GENE ASSOCIATION: ( Tery_1845 or Tery_3654 )</p>
            <p>SUBSYSTEM: Carbohydrate metabolism or Carbon fixation in photosynthetic organisms or Carbon metabolism or Microbial metabolism in diverse environments</p>
          </html>
        </notes>
        <listOfReactants>
          <speciesReference species="m_ru5p_c" stoichiometry="1"/>
          <speciesReference species="m_atp_c" stoichiometry="1"/>
        </listOfReactants>
        <listOfProducts>
          <speciesReference species="m_adp_c" stoichiometry="1"/>
          <speciesReference species="m_h_c" stoichiometry="1"/>
          <speciesReference species="m_RuBP_c" stoichiometry="1"/>
        </listOfProducts>
        <kineticLaw>
          <math xmlns="http://www.w3.org/1998/Math/MathML">
            <ci> FLUX_VALUE </ci>
          </math>
          <listOfParameters>
            <parameter id="LOWER_BOUND" value="0" units="mmol_per_gDW_per_hr"/>
            <parameter id="OBJECTIVE_COEFFICIENT" value="0" units="dimensionless"/>
            <parameter id="UPPER_BOUND" value="1000" units="mmol_per_gDW_per_hr"/>
            <parameter id="FLUX_VALUE" value="0" units="mmol_per_gDW_per_hr"/>
          </listOfParameters>
        </kineticLaw>
      </reaction>
      <reaction id="R_CFIX_TAGSFE" name="Sedoheptulose-7-phosphate:D-glyceraldehyde-3-phosphate" reversible="true">
        <notes>
          <html xmlns="http://www.w3.org/1999/xhtml">
            <p>GENE_ASSOCIATION: ( Tery_0283 or Tery_0519 or Tery_0683 )</p>
            <p>PROTEIN_ASSOCIATION: </p>
            <p>CONFIDENCE LEVEL: 1</p>
            <p>EC NUMBER: 2.2.1.2</p>
            <p>AUTHORS: </p>
            <p>PROTEIN ASSOCIATION: </p>
            <p>GENE ASSOCIATION: ( Tery_0283 or Tery_0519 or Tery_0683 )</p>
            <p>SUBSYSTEM: Biosynthesis of antibiotics or Biosynthesis of secondary metabolites or Carbohydrate metabolism or Carbon fixation in photosynthetic organisms or Carbon metabolism or Microbial metabolism in diverse environments or Pentose phosphate pathway</p>
          </html>
        </notes>
        <listOfReactants>
          <speciesReference species="m_gap_c" stoichiometry="1"/>
          <speciesReference species="m_s7p_c" stoichiometry="1"/>
        </listOfReactants>
        <listOfProducts>
          <speciesReference species="m_f6p_c" stoichiometry="1"/>
          <speciesReference species="m_e4p_c" stoichiometry="1"/>
        </listOfProducts>
        <kineticLaw>
          <math xmlns="http://www.w3.org/1998/Math/MathML">
            <ci> FLUX_VALUE </ci>
          </math>
          <listOfParameters>
            <parameter id="LOWER_BOUND" value="-1000" units="mmol_per_gDW_per_hr"/>
            <parameter id="OBJECTIVE_COEFFICIENT" value="0" units="dimensionless"/>
            <parameter id="UPPER_BOUND" value="1000" units="mmol_per_gDW_per_hr"/>
            <parameter id="FLUX_VALUE" value="0" units="mmol_per_gDW_per_hr"/>
          </listOfParameters>
        </kineticLaw>
      </reaction>
      <reaction id="R_CFIX_TK_FGXE" name="D-Fructose 6-phosphate:D-glyceraldehyde-3-phosphate glycolaldehyde" reversible="true">
        <notes>
          <html xmlns="http://www.w3.org/1999/xhtml">
            <p>GENE_ASSOCIATION: ( Tery_0721 or Tery_0450 )</p>
            <p>PROTEIN_ASSOCIATION: </p>
            <p>CONFIDENCE LEVEL: 2</p>
            <p>EC NUMBER: 2.2.1.1</p>
            <p>AUTHORS: </p>
            <p>PROTEIN ASSOCIATION: </p>
            <p>GENE ASSOCIATION: ( Tery_0721 or Tery_0450 )</p>
            <p>SUBSYSTEM: Biosynthesis of antibiotics or Biosynthesis of secondary metabolites or Carbohydrate metabolism or Carbon fixation in photosynthetic organisms or Carbon metabolism or Microbial metabolism in diverse environments or Pentose phosphate pathway</p>
          </html>
        </notes>
        <listOfReactants>
          <speciesReference species="m_gap_c" stoichiometry="1"/>
          <speciesReference species="m_f6p_c" stoichiometry="1"/>
        </listOfReactants>
        <listOfProducts>
          <speciesReference species="m_x5p_c" stoichiometry="1"/>
          <speciesReference species="m_e4p_c" stoichiometry="1"/>
        </listOfProducts>
        <kineticLaw>
          <math xmlns="http://www.w3.org/1998/Math/MathML">
            <ci> FLUX_VALUE </ci>
          </math>
          <listOfParameters>
            <parameter id="LOWER_BOUND" value="-1000" units="mmol_per_gDW_per_hr"/>
            <parameter id="OBJECTIVE_COEFFICIENT" value="0" units="dimensionless"/>
            <parameter id="UPPER_BOUND" value="1000" units="mmol_per_gDW_per_hr"/>
            <parameter id="FLUX_VALUE" value="0" units="mmol_per_gDW_per_hr"/>
          </listOfParameters>
        </kineticLaw>
      </reaction>
      <reaction id="R_CFIX_TKGSXR" name="Sedoheptulose-7-phosphate:D-glyceraldehyde-3-phosphate" reversible="true">
        <notes>
          <html xmlns="http://www.w3.org/1999/xhtml">
            <p>GENE_ASSOCIATION: ( Tery_0721 or Tery_0450 )</p>
            <p>PROTEIN_ASSOCIATION: </p>
            <p>CONFIDENCE LEVEL: 2</p>
            <p>EC NUMBER: 2.2.1.1</p>
            <p>AUTHORS: </p>
            <p>PROTEIN ASSOCIATION: </p>
            <p>GENE ASSOCIATION: ( Tery_0721 or Tery_0450 )</p>
            <p>SUBSYSTEM: Biosynthesis of antibiotics or Biosynthesis of secondary metabolites or Carbohydrate metabolism or Carbon fixation in photosynthetic organisms or Carbon metabolism or Microbial metabolism in diverse environments or Pentose phosphate pathway</p>
          </html>
        </notes>
        <listOfReactants>
          <speciesReference species="m_gap_c" stoichiometry="1"/>
          <speciesReference species="m_s7p_c" stoichiometry="1"/>
        </listOfReactants>
        <listOfProducts>
          <speciesReference species="m_x5p_c" stoichiometry="1"/>
          <speciesReference species="m_r5p_c" stoichiometry="1"/>
        </listOfProducts>
        <kineticLaw>
          <math xmlns="http://www.w3.org/1998/Math/MathML">
            <ci> FLUX_VALUE </ci>
          </math>
          <listOfParameters>
            <parameter id="LOWER_BOUND" value="-1000" units="mmol_per_gDW_per_hr"/>
            <parameter id="OBJECTIVE_COEFFICIENT" value="0" units="dimensionless"/>
            <parameter id="UPPER_BOUND" value="1000" units="mmol_per_gDW_per_hr"/>
            <parameter id="FLUX_VALUE" value="0" units="mmol_per_gDW_per_hr"/>
          </listOfParameters>
        </kineticLaw>
      </reaction>
      <reaction id="R_SM_SHGD" name="S-hydroxymethylglutathione dehydrogenase" reversible="true">
        <notes>
          <html xmlns="http://www.w3.org/1999/xhtml">
            <p>GENE_ASSOCIATION: ( Tery_2840 )</p>
            <p>PROTEIN_ASSOCIATION: </p>
            <p>CONFIDENCE LEVEL: 2</p>
            <p>EC NUMBER: ( 1.1.1.284 or 1.1.1.1 )</p>
            <p>AUTHORS: </p>
            <p>PROTEIN ASSOCIATION: </p>
            <p>GENE ASSOCIATION: ( Tery_2840 )</p>
            <p>SUBSYSTEM: </p>
          </html>
        </notes>
        <listOfReactants>
          <speciesReference species="m_shngthrd_c" stoichiometry="1"/>
          <speciesReference species="m_nad_c" stoichiometry="1"/>
        </listOfReactants>
        <listOfProducts>
          <speciesReference species="m_fglth_c" stoichiometry="1"/>
          <speciesReference species="m_nadh_c" stoichiometry="1"/>
        </listOfProducts>
        <kineticLaw>
          <math xmlns="http://www.w3.org/1998/Math/MathML">
            <ci> FLUX_VALUE </ci>
          </math>
          <listOfParameters>
            <parameter id="LOWER_BOUND" value="-1000" units="mmol_per_gDW_per_hr"/>
            <parameter id="OBJECTIVE_COEFFICIENT" value="0" units="dimensionless"/>
            <parameter id="UPPER_BOUND" value="1000" units="mmol_per_gDW_per_hr"/>
            <parameter id="FLUX_VALUE" value="0" units="mmol_per_gDW_per_hr"/>
          </listOfParameters>
        </kineticLaw>
      </reaction>
      <reaction id="R_CAR_6HXMDHOP" name="2-Amino-4-hydroxy-6-(D-erythro-1,2,3-trihydroxypropyl)-7,8-" reversible="false">
        <notes>
          <html xmlns="http://www.w3.org/1999/xhtml">
            <p>GENE_ASSOCIATION: ( Tery_0687 )</p>
            <p>PROTEIN_ASSOCIATION: </p>
            <p>CONFIDENCE LEVEL: 1</p>
            <p>EC NUMBER: ( 4.1.2.25 or 5.1.88.8 )</p>
            <p>AUTHORS: </p>
            <p>PROTEIN ASSOCIATION: </p>
            <p>GENE ASSOCIATION: ( Tery_0687 )</p>
            <p>SUBSYSTEM: Folate biosynthesis or Metabolism of cofactors and vitamins</p>
          </html>
        </notes>
        <listOfReactants>
          <speciesReference species="m_dhn_c" stoichiometry="1"/>
        </listOfReactants>
        <listOfProducts>
          <speciesReference species="m_gald_c" stoichiometry="1"/>
          <speciesReference species="m_6hxm_dhop_c" stoichiometry="1"/>
        </listOfProducts>
        <kineticLaw>
          <math xmlns="http://www.w3.org/1998/Math/MathML">
            <ci> FLUX_VALUE </ci>
          </math>
          <listOfParameters>
            <parameter id="LOWER_BOUND" value="0" units="mmol_per_gDW_per_hr"/>
            <parameter id="OBJECTIVE_COEFFICIENT" value="0" units="dimensionless"/>
            <parameter id="UPPER_BOUND" value="1000" units="mmol_per_gDW_per_hr"/>
            <parameter id="FLUX_VALUE" value="0" units="mmol_per_gDW_per_hr"/>
          </listOfParameters>
        </kineticLaw>
      </reaction>
      <reaction id="R_CAR_ACOBAMP1" name="adenosylcobyric acid:(R)-1-aminopropan-2-yl phosphate ligase" reversible="false">
        <notes>
          <html xmlns="http://www.w3.org/1999/xhtml">
            <p>AUTHORS: </p>
            <p>PROTEIN_ASSOCIATION: </p>
            <p>GENE ASSOCIATION: ( Tery_1861 )</p>
            <p>EC NUMBER: 6.3.1.10</p>
            <p>CONFIDENCE LEVEL: 2</p>
            <p>PROTEIN ASSOCIATION: </p>
            <p>SUBSYSTEM: </p>
            <p>GENE_ASSOCIATION: ( Tery_1861 )</p>
          </html>
        </notes>
        <listOfReactants>
          <speciesReference species="m_adncob_a_c" stoichiometry="1"/>
          <speciesReference species="m_atp_c" stoichiometry="1"/>
          <speciesReference species="m_r_1amprop2_pi_c" stoichiometry="1"/>
        </listOfReactants>
        <listOfProducts>
          <speciesReference species="m_adp_c" stoichiometry="1"/>
          <speciesReference species="m_pi_c" stoichiometry="1"/>
          <speciesReference species="m_a_cobam_p_c" stoichiometry="1"/>
          <speciesReference species="m_h_c" stoichiometry="1"/>
        </listOfProducts>
        <kineticLaw>
          <math xmlns="http://www.w3.org/1998/Math/MathML">
            <ci> FLUX_VALUE </ci>
          </math>
          <listOfParameters>
            <parameter id="LOWER_BOUND" value="0" units="mmol_per_gDW_per_hr"/>
            <parameter id="OBJECTIVE_COEFFICIENT" value="0" units="dimensionless"/>
            <parameter id="UPPER_BOUND" value="1000" units="mmol_per_gDW_per_hr"/>
            <parameter id="FLUX_VALUE" value="0" units="mmol_per_gDW_per_hr"/>
          </listOfParameters>
        </kineticLaw>
      </reaction>
      <reaction id="R_CAR_ACOBAMP2" name="adenosylcobyric acid:(R)-1-aminopropan-2-ol ligase (ADP-forming)" reversible="false">
        <notes>
          <html xmlns="http://www.w3.org/1999/xhtml">
            <p>GENE_ASSOCIATION: ( Tery_1861 )</p>
            <p>PROTEIN_ASSOCIATION: </p>
            <p>CONFIDENCE LEVEL: 2</p>
            <p>EC NUMBER: 6.3.1.10</p>
            <p>AUTHORS: </p>
            <p>PROTEIN ASSOCIATION: </p>
            <p>GENE ASSOCIATION: ( Tery_1861 )</p>
            <p>SUBSYSTEM: </p>
          </html>
        </notes>
        <listOfReactants>
          <speciesReference species="m_1aprop2_c" stoichiometry="1"/>
          <speciesReference species="m_adncob_a_c" stoichiometry="1"/>
          <speciesReference species="m_atp_c" stoichiometry="1"/>
        </listOfReactants>
        <listOfProducts>
          <speciesReference species="m_adn_cobam_c" stoichiometry="1"/>
          <speciesReference species="m_adp_c" stoichiometry="1"/>
          <speciesReference species="m_pi_c" stoichiometry="1"/>
          <speciesReference species="m_h_c" stoichiometry="1"/>
        </listOfProducts>
        <kineticLaw>
          <math xmlns="http://www.w3.org/1998/Math/MathML">
            <ci> FLUX_VALUE </ci>
          </math>
          <listOfParameters>
            <parameter id="LOWER_BOUND" value="0" units="mmol_per_gDW_per_hr"/>
            <parameter id="OBJECTIVE_COEFFICIENT" value="0" units="dimensionless"/>
            <parameter id="UPPER_BOUND" value="1000" units="mmol_per_gDW_per_hr"/>
            <parameter id="FLUX_VALUE" value="0" units="mmol_per_gDW_per_hr"/>
          </listOfParameters>
        </kineticLaw>
      </reaction>
      <reaction id="R_CAR_COB2AM" name="ATP:cob(I)yrinic acid-a,c-diamide Cobeta-adenosyltransferase" reversible="false">
        <notes>
          <html xmlns="http://www.w3.org/1999/xhtml">
            <p>GENE_ASSOCIATION: ( Tery_0786 ) and ( Tery_2088 ) and ( Tery_4685 )</p>
            <p>PROTEIN_ASSOCIATION: </p>
            <p>CONFIDENCE LEVEL: 2</p>
            <p>EC NUMBER: 2.5.1.17</p>
            <p>AUTHORS: </p>
            <p>PROTEIN ASSOCIATION: </p>
            <p>GENE ASSOCIATION: ( Tery_0786 ) and ( Tery_2088 ) and ( Tery_4685 )</p>
            <p>SUBSYSTEM: </p>
          </html>
        </notes>
        <listOfReactants>
          <speciesReference species="m_cob_amam_c" stoichiometry="1"/>
          <speciesReference species="m_atp_c" stoichiometry="1"/>
        </listOfReactants>
        <listOfProducts>
          <speciesReference species="m_adn_cob_amam_c" stoichiometry="1"/>
          <speciesReference species="m_pppi_c" stoichiometry="1"/>
        </listOfProducts>
        <kineticLaw>
          <math xmlns="http://www.w3.org/1998/Math/MathML">
            <ci> FLUX_VALUE </ci>
          </math>
          <listOfParameters>
            <parameter id="LOWER_BOUND" value="0" units="mmol_per_gDW_per_hr"/>
            <parameter id="OBJECTIVE_COEFFICIENT" value="0" units="dimensionless"/>
            <parameter id="UPPER_BOUND" value="1000" units="mmol_per_gDW_per_hr"/>
            <parameter id="FLUX_VALUE" value="0" units="mmol_per_gDW_per_hr"/>
          </listOfParameters>
        </kineticLaw>
      </reaction>
      <reaction id="R_CAR_COBAM" name="ATP:cobinamide Cobeta-adenosyltransferase" reversible="true">
        <notes>
          <html xmlns="http://www.w3.org/1999/xhtml">
            <p>GENE_ASSOCIATION: ( Tery_0786 ) and ( Tery_0786 ) and ( Tery_2088 )</p>
            <p>PROTEIN_ASSOCIATION: </p>
            <p>CONFIDENCE LEVEL: 2</p>
            <p>EC NUMBER: 2.5.1.17</p>
            <p>AUTHORS: </p>
            <p>PROTEIN ASSOCIATION: </p>
            <p>GENE ASSOCIATION: ( Tery_0786 ) and ( Tery_0786 ) and ( Tery_2088 )</p>
            <p>SUBSYSTEM: </p>
          </html>
        </notes>
        <listOfReactants>
          <speciesReference species="m_atp_c" stoichiometry="1"/>
          <speciesReference species="m_cobam_c" stoichiometry="1"/>
        </listOfReactants>
        <listOfProducts>
          <speciesReference species="m_adn_cobam_c" stoichiometry="1"/>
          <speciesReference species="m_pppi_c" stoichiometry="1"/>
        </listOfProducts>
        <kineticLaw>
          <math xmlns="http://www.w3.org/1998/Math/MathML">
            <ci> FLUX_VALUE </ci>
          </math>
          <listOfParameters>
            <parameter id="LOWER_BOUND" value="-1000" units="mmol_per_gDW_per_hr"/>
            <parameter id="OBJECTIVE_COEFFICIENT" value="0" units="dimensionless"/>
            <parameter id="UPPER_BOUND" value="1000" units="mmol_per_gDW_per_hr"/>
            <parameter id="FLUX_VALUE" value="0" units="mmol_per_gDW_per_hr"/>
          </listOfParameters>
        </kineticLaw>
      </reaction>
      <reaction id="R_CAR_COBASYN" name="adenosylcobyric acid synthase (glutamine-hydrolysing)" reversible="false">
        <notes>
          <html xmlns="http://www.w3.org/1999/xhtml">
            <p>AUTHORS: </p>
            <p>PROTEIN_ASSOCIATION: </p>
            <p>GENE ASSOCIATION: ( Tery_3957 )</p>
            <p>EC NUMBER: 6.3.5.10</p>
            <p>CONFIDENCE LEVEL: 2</p>
            <p>PROTEIN ASSOCIATION: </p>
            <p>SUBSYSTEM: </p>
            <p>GENE_ASSOCIATION: ( Tery_3957 )</p>
          </html>
        </notes>
        <listOfReactants>
          <speciesReference species="m_gln_c" stoichiometry="4"/>
          <speciesReference species="m_adn_cob_amam_c" stoichiometry="1"/>
          <speciesReference species="m_h2o_c" stoichiometry="4"/>
          <speciesReference species="m_atp_c" stoichiometry="4"/>
        </listOfReactants>
        <listOfProducts>
          <speciesReference species="m_adp_c" stoichiometry="4"/>
          <speciesReference species="m_glu_c" stoichiometry="4"/>
          <speciesReference species="m_pi_c" stoichiometry="4"/>
          <speciesReference species="m_adncob_a_c" stoichiometry="1"/>
          <speciesReference species="m_h_c" stoichiometry="4"/>
        </listOfProducts>
        <kineticLaw>
          <math xmlns="http://www.w3.org/1998/Math/MathML">
            <ci> FLUX_VALUE </ci>
          </math>
          <listOfParameters>
            <parameter id="LOWER_BOUND" value="0" units="mmol_per_gDW_per_hr"/>
            <parameter id="OBJECTIVE_COEFFICIENT" value="0" units="dimensionless"/>
            <parameter id="UPPER_BOUND" value="1000" units="mmol_per_gDW_per_hr"/>
            <parameter id="FLUX_VALUE" value="0" units="mmol_per_gDW_per_hr"/>
          </listOfParameters>
        </kineticLaw>
      </reaction>
      <reaction id="R_CAR_COBIISYN" name="Cobyrinic Acid a,c-diamide synthase" reversible="false">
        <notes>
          <html xmlns="http://www.w3.org/1999/xhtml">
            <p>GENE_ASSOCIATION: ( Tery_0143 or Tery_0517 )</p>
            <p>PROTEIN_ASSOCIATION: </p>
            <p>CONFIDENCE LEVEL: 2</p>
            <p>EC NUMBER: 6.3.5.11</p>
            <p>AUTHORS: </p>
            <p>PROTEIN ASSOCIATION: </p>
            <p>GENE ASSOCIATION: ( Tery_0143 or Tery_0517 )</p>
            <p>SUBSYSTEM: </p>
          </html>
        </notes>
        <listOfReactants>
          <speciesReference species="m_cobyrinate_c" stoichiometry="1"/>
          <speciesReference species="m_gln_c" stoichiometry="2"/>
          <speciesReference species="m_h2o_c" stoichiometry="2"/>
          <speciesReference species="m_atp_c" stoichiometry="2"/>
        </listOfReactants>
        <listOfProducts>
          <speciesReference species="m_adp_c" stoichiometry="2"/>
          <speciesReference species="m_glu_c" stoichiometry="2"/>
          <speciesReference species="m_pi_c" stoichiometry="2"/>
          <speciesReference species="m_co2_diam_c" stoichiometry="1"/>
          <speciesReference species="m_h_c" stoichiometry="2"/>
        </listOfProducts>
        <kineticLaw>
          <math xmlns="http://www.w3.org/1998/Math/MathML">
            <ci> FLUX_VALUE </ci>
          </math>
          <listOfParameters>
            <parameter id="LOWER_BOUND" value="0" units="mmol_per_gDW_per_hr"/>
            <parameter id="OBJECTIVE_COEFFICIENT" value="0" units="dimensionless"/>
            <parameter id="UPPER_BOUND" value="1000" units="mmol_per_gDW_per_hr"/>
            <parameter id="FLUX_VALUE" value="0" units="mmol_per_gDW_per_hr"/>
          </listOfParameters>
        </kineticLaw>
      </reaction>
      <reaction id="R_CAR_cobyrinate" name="precorrin-8X methylmutase" reversible="false">
        <notes>
          <html xmlns="http://www.w3.org/1999/xhtml">
            <p>AUTHORS: </p>
            <p>PROTEIN_ASSOCIATION: </p>
            <p>GENE ASSOCIATION: ( Tery_1670 ) and ( Tery_3745 )</p>
            <p>EC NUMBER: 5.4.99.60</p>
            <p>CONFIDENCE LEVEL: 2</p>
            <p>PROTEIN ASSOCIATION: </p>
            <p>SUBSYSTEM: </p>
            <p>GENE_ASSOCIATION: ( Tery_1670 ) and ( Tery_3745 )</p>
          </html>
        </notes>
        <listOfReactants>
          <speciesReference species="m_co_p8_c" stoichiometry="1"/>
        </listOfReactants>
        <listOfProducts>
          <speciesReference species="m_cobyrinate_c" stoichiometry="1"/>
          <speciesReference species="m_h_c" stoichiometry="1"/>
        </listOfProducts>
        <kineticLaw>
          <math xmlns="http://www.w3.org/1998/Math/MathML">
            <ci> FLUX_VALUE </ci>
          </math>
          <listOfParameters>
            <parameter id="LOWER_BOUND" value="0" units="mmol_per_gDW_per_hr"/>
            <parameter id="OBJECTIVE_COEFFICIENT" value="0" units="dimensionless"/>
            <parameter id="UPPER_BOUND" value="1000" units="mmol_per_gDW_per_hr"/>
            <parameter id="FLUX_VALUE" value="0" units="mmol_per_gDW_per_hr"/>
          </listOfParameters>
        </kineticLaw>
      </reaction>
      <reaction id="R_CAR_coprecor2" name="sirohydrochlorin cobalt-lyase" reversible="false">
        <notes>
          <html xmlns="http://www.w3.org/1999/xhtml">
            <p>GENE_ASSOCIATION: Tery_4741</p>
            <p>PROTEIN_ASSOCIATION: </p>
            <p>CONFIDENCE LEVEL: 2</p>
            <p>EC NUMBER: 4.99.1.3</p>
            <p>AUTHORS: </p>
            <p>PROTEIN ASSOCIATION: </p>
            <p>GENE ASSOCIATION: Tery_4741</p>
            <p>SUBSYSTEM: </p>
          </html>
        </notes>
        <listOfReactants>
          <speciesReference species="m_cobalt2_c" stoichiometry="1"/>
          <speciesReference species="m_pc2_c" stoichiometry="1"/>
        </listOfReactants>
        <listOfProducts>
          <speciesReference species="m_co_precor2_c" stoichiometry="1"/>
          <speciesReference species="m_h_c" stoichiometry="1"/>
        </listOfProducts>
        <kineticLaw>
          <math xmlns="http://www.w3.org/1998/Math/MathML">
            <ci> FLUX_VALUE </ci>
          </math>
          <listOfParameters>
            <parameter id="LOWER_BOUND" value="0" units="mmol_per_gDW_per_hr"/>
            <parameter id="OBJECTIVE_COEFFICIENT" value="0" units="dimensionless"/>
            <parameter id="UPPER_BOUND" value="1000" units="mmol_per_gDW_per_hr"/>
            <parameter id="FLUX_VALUE" value="0" units="mmol_per_gDW_per_hr"/>
          </listOfParameters>
        </kineticLaw>
      </reaction>
      <reaction id="R_CAR_coprecor5b" name="CAR_coprecor5b" reversible="false">
        <notes>
          <html xmlns="http://www.w3.org/1999/xhtml">
            <p>GENE_ASSOCIATION: ( Tery_4366 )</p>
            <p>PROTEIN_ASSOCIATION: </p>
            <p>CONFIDENCE LEVEL: 2</p>
            <p>EC NUMBER: 3.7.1.12</p>
            <p>AUTHORS: </p>
            <p>PROTEIN ASSOCIATION: </p>
            <p>GENE ASSOCIATION: ( Tery_4366 )</p>
            <p>SUBSYSTEM: </p>
          </html>
        </notes>
        <listOfReactants>
          <speciesReference species="m_co_precor5_c" stoichiometry="1"/>
          <speciesReference species="m_h2o_c" stoichiometry="1"/>
        </listOfReactants>
        <listOfProducts>
          <speciesReference species="m_h_c" stoichiometry="1"/>
          <speciesReference species="m_acal_c" stoichiometry="1"/>
          <speciesReference species="m_co_precor5b_c" stoichiometry="1"/>
        </listOfProducts>
        <kineticLaw>
          <math xmlns="http://www.w3.org/1998/Math/MathML">
            <ci> FLUX_VALUE </ci>
          </math>
          <listOfParameters>
            <parameter id="LOWER_BOUND" value="0" units="mmol_per_gDW_per_hr"/>
            <parameter id="OBJECTIVE_COEFFICIENT" value="0" units="dimensionless"/>
            <parameter id="UPPER_BOUND" value="1000" units="mmol_per_gDW_per_hr"/>
            <parameter id="FLUX_VALUE" value="0" units="mmol_per_gDW_per_hr"/>
          </listOfParameters>
        </kineticLaw>
      </reaction>
      <reaction id="R_CAR_coprecor6" name="Cobalt-precorrin-6A synthase" reversible="false">
        <notes>
          <html xmlns="http://www.w3.org/1999/xhtml">
            <p>AUTHORS: </p>
            <p>PROTEIN_ASSOCIATION: </p>
            <p>GENE ASSOCIATION: ( Tery_0905 )</p>
            <p>EC NUMBER: 2.1.1.195</p>
            <p>CONFIDENCE LEVEL: 2</p>
            <p>PROTEIN ASSOCIATION: </p>
            <p>SUBSYSTEM: </p>
            <p>GENE_ASSOCIATION: ( Tery_0905 )</p>
          </html>
        </notes>
        <listOfReactants>
          <speciesReference species="m_sam_c" stoichiometry="1"/>
          <speciesReference species="m_co_precor5b_c" stoichiometry="1"/>
        </listOfReactants>
        <listOfProducts>
          <speciesReference species="m_sah_c" stoichiometry="1"/>
          <speciesReference species="m_co_precor6_c" stoichiometry="1"/>
        </listOfProducts>
        <kineticLaw>
          <math xmlns="http://www.w3.org/1998/Math/MathML">
            <ci> FLUX_VALUE </ci>
          </math>
          <listOfParameters>
            <parameter id="LOWER_BOUND" value="0" units="mmol_per_gDW_per_hr"/>
            <parameter id="OBJECTIVE_COEFFICIENT" value="0" units="dimensionless"/>
            <parameter id="UPPER_BOUND" value="1000" units="mmol_per_gDW_per_hr"/>
            <parameter id="FLUX_VALUE" value="0" units="mmol_per_gDW_per_hr"/>
          </listOfParameters>
        </kineticLaw>
      </reaction>
      <reaction id="R_CAR_coprecor7" name="CAR_coprecor7" reversible="false">
        <notes>
          <html xmlns="http://www.w3.org/1999/xhtml">
            <p>GENE_ASSOCIATION: ( Tery_1288 )</p>
            <p>PROTEIN_ASSOCIATION: </p>
            <p>CONFIDENCE LEVEL: 2</p>
            <p>EC NUMBER: 2.1.1.196</p>
            <p>AUTHORS: </p>
            <p>PROTEIN ASSOCIATION: </p>
            <p>GENE ASSOCIATION: ( Tery_1288 )</p>
            <p>SUBSYSTEM: </p>
          </html>
        </notes>
        <listOfReactants>
          <speciesReference species="m_co_precor6b_c" stoichiometry="1"/>
          <speciesReference species="m_h_c" stoichiometry="1"/>
          <speciesReference species="m_sam_c" stoichiometry="1"/>
        </listOfReactants>
        <listOfProducts>
          <speciesReference species="m_sah_c" stoichiometry="1"/>
          <speciesReference species="m_co2_c" stoichiometry="1"/>
          <speciesReference species="m_co_precor7_c" stoichiometry="1"/>
        </listOfProducts>
        <kineticLaw>
          <math xmlns="http://www.w3.org/1998/Math/MathML">
            <ci> FLUX_VALUE </ci>
          </math>
          <listOfParameters>
            <parameter id="LOWER_BOUND" value="0" units="mmol_per_gDW_per_hr"/>
            <parameter id="OBJECTIVE_COEFFICIENT" value="0" units="dimensionless"/>
            <parameter id="UPPER_BOUND" value="1000" units="mmol_per_gDW_per_hr"/>
            <parameter id="FLUX_VALUE" value="0" units="mmol_per_gDW_per_hr"/>
          </listOfParameters>
        </kineticLaw>
      </reaction>
      <reaction id="R_CAR_coprecor8" name="CAR_coprecor8" reversible="false">
        <notes>
          <html xmlns="http://www.w3.org/1999/xhtml">
            <p>GENE_ASSOCIATION: Tery_0210</p>
            <p>PROTEIN_ASSOCIATION: </p>
            <p>CONFIDENCE LEVEL: 2</p>
            <p>EC NUMBER: 2.1.1.289</p>
            <p>AUTHORS: </p>
            <p>PROTEIN ASSOCIATION: </p>
            <p>GENE ASSOCIATION: Tery_0210</p>
            <p>SUBSYSTEM: </p>
          </html>
        </notes>
        <listOfReactants>
          <speciesReference species="m_co_precor7_c" stoichiometry="1"/>
          <speciesReference species="m_sam_c" stoichiometry="1"/>
        </listOfReactants>
        <listOfProducts>
          <speciesReference species="m_co_p8_c" stoichiometry="1"/>
          <speciesReference species="m_sah_c" stoichiometry="1"/>
        </listOfProducts>
        <kineticLaw>
          <math xmlns="http://www.w3.org/1998/Math/MathML">
            <ci> FLUX_VALUE </ci>
          </math>
          <listOfParameters>
            <parameter id="LOWER_BOUND" value="0" units="mmol_per_gDW_per_hr"/>
            <parameter id="OBJECTIVE_COEFFICIENT" value="0" units="dimensionless"/>
            <parameter id="UPPER_BOUND" value="1000" units="mmol_per_gDW_per_hr"/>
            <parameter id="FLUX_VALUE" value="0" units="mmol_per_gDW_per_hr"/>
          </listOfParameters>
        </kineticLaw>
      </reaction>
      <reaction id="R_CAR_DHN" name="Dihydroneopterin monophosphate dephosphorylase" reversible="false">
        <notes>
          <html xmlns="http://www.w3.org/1999/xhtml">
            <p>GENE_ASSOCIATION: ( Tery_1519 )</p>
            <p>PROTEIN_ASSOCIATION: </p>
            <p>CONFIDENCE LEVEL: 1</p>
            <p>EC NUMBER: 3.6.1.1</p>
            <p>AUTHORS: BLAST</p>
            <p>PROTEIN ASSOCIATION: </p>
            <p>GENE ASSOCIATION: ( Tery_1519 )</p>
            <p>SUBSYSTEM: Metabolism of cofactors and vitamins or Pigment metabolism or Porphyrin and chlorophyll metabolism</p>
          </html>
        </notes>
        <listOfReactants>
          <speciesReference species="m_h2o_c" stoichiometry="1"/>
          <speciesReference species="m_dhpp_c" stoichiometry="1"/>
        </listOfReactants>
        <listOfProducts>
          <speciesReference species="m_dhn_c" stoichiometry="1"/>
          <speciesReference species="m_pi_c" stoichiometry="1"/>
        </listOfProducts>
        <kineticLaw>
          <math xmlns="http://www.w3.org/1998/Math/MathML">
            <ci> FLUX_VALUE </ci>
          </math>
          <listOfParameters>
            <parameter id="LOWER_BOUND" value="0" units="mmol_per_gDW_per_hr"/>
            <parameter id="OBJECTIVE_COEFFICIENT" value="0" units="dimensionless"/>
            <parameter id="UPPER_BOUND" value="1000" units="mmol_per_gDW_per_hr"/>
            <parameter id="FLUX_VALUE" value="0" units="mmol_per_gDW_per_hr"/>
          </listOfParameters>
        </kineticLaw>
      </reaction>
      <reaction id="R_CAR_DHPP" name="Dihydroneopterin triphosphate pyrophosphatase" reversible="false">
        <notes>
          <html xmlns="http://www.w3.org/1999/xhtml">
            <p>GENE_ASSOCIATION: ( Tery_1519 )</p>
            <p>PROTEIN_ASSOCIATION: </p>
            <p>CONFIDENCE LEVEL: 2</p>
            <p>EC NUMBER: 3.6.1.1</p>
            <p>AUTHORS: BLAST</p>
            <p>PROTEIN ASSOCIATION: </p>
            <p>GENE ASSOCIATION: ( Tery_1519 )</p>
            <p>SUBSYSTEM: Metabolism of cofactors and vitamins or Pigment metabolism or Porphyrin and chlorophyll metabolism</p>
          </html>
        </notes>
        <listOfReactants>
          <speciesReference species="m_h2o_c" stoichiometry="1"/>
          <speciesReference species="m_78_dhp3ppp_c" stoichiometry="1"/>
        </listOfReactants>
        <listOfProducts>
          <speciesReference species="m_ppi_c" stoichiometry="1"/>
          <speciesReference species="m_h_c" stoichiometry="1"/>
          <speciesReference species="m_dhpp_c" stoichiometry="1"/>
        </listOfProducts>
        <kineticLaw>
          <math xmlns="http://www.w3.org/1998/Math/MathML">
            <ci> FLUX_VALUE </ci>
          </math>
          <listOfParameters>
            <parameter id="LOWER_BOUND" value="0" units="mmol_per_gDW_per_hr"/>
            <parameter id="OBJECTIVE_COEFFICIENT" value="0" units="dimensionless"/>
            <parameter id="UPPER_BOUND" value="1000" units="mmol_per_gDW_per_hr"/>
            <parameter id="FLUX_VALUE" value="0" units="mmol_per_gDW_per_hr"/>
          </listOfParameters>
        </kineticLaw>
      </reaction>
      <reaction id="R_CAR_DHPSYN" name="dihydropteroate synthase" reversible="false">
        <notes>
          <html xmlns="http://www.w3.org/1999/xhtml">
            <p>GENE_ASSOCIATION: ( Tery_0697 or Tery_0699 or Tery_1381 )</p>
            <p>PROTEIN_ASSOCIATION: </p>
            <p>CONFIDENCE LEVEL: 2</p>
            <p>EC NUMBER: 2.5.1.15</p>
            <p>AUTHORS: </p>
            <p>PROTEIN ASSOCIATION: </p>
            <p>GENE ASSOCIATION: ( Tery_0697 or Tery_0699 or Tery_1381 )</p>
            <p>SUBSYSTEM: Metabolism of cofactors and vitamins or Pigment metabolism or Porphyrin and chlorophyll metabolism</p>
          </html>
        </notes>
        <listOfReactants>
          <speciesReference species="m_6hxdhp_pp_c" stoichiometry="1"/>
          <speciesReference species="m_abee_c" stoichiometry="1"/>
        </listOfReactants>
        <listOfProducts>
          <speciesReference species="m_dihydropteroate_c" stoichiometry="1"/>
          <speciesReference species="m_ppi_c" stoichiometry="1"/>
        </listOfProducts>
        <kineticLaw>
          <math xmlns="http://www.w3.org/1998/Math/MathML">
            <ci> FLUX_VALUE </ci>
          </math>
          <listOfParameters>
            <parameter id="LOWER_BOUND" value="0" units="mmol_per_gDW_per_hr"/>
            <parameter id="OBJECTIVE_COEFFICIENT" value="0" units="dimensionless"/>
            <parameter id="UPPER_BOUND" value="1000" units="mmol_per_gDW_per_hr"/>
            <parameter id="FLUX_VALUE" value="0" units="mmol_per_gDW_per_hr"/>
          </listOfParameters>
        </kineticLaw>
      </reaction>
      <reaction id="R_CAR_DHPSYN2" name="dihydropteroate synthase" reversible="false">
        <notes>
          <html xmlns="http://www.w3.org/1999/xhtml">
            <p>GENE_ASSOCIATION: ( Tery_0697 or Tery_0699 or Tery_1381 )</p>
            <p>PROTEIN_ASSOCIATION: </p>
            <p>CONFIDENCE LEVEL: 2</p>
            <p>EC NUMBER: 2.5.1.15</p>
            <p>AUTHORS: </p>
            <p>PROTEIN ASSOCIATION: </p>
            <p>GENE ASSOCIATION: ( Tery_0697 or Tery_0699 or Tery_1381 )</p>
            <p>SUBSYSTEM: Metabolism of cofactors and vitamins or Pigment metabolism or Porphyrin and chlorophyll metabolism</p>
          </html>
        </notes>
        <listOfReactants>
          <speciesReference species="m_abee_c" stoichiometry="1"/>
          <speciesReference species="m_6hxm_dhop_c" stoichiometry="1"/>
        </listOfReactants>
        <listOfProducts>
          <speciesReference species="m_h2o_c" stoichiometry="1"/>
          <speciesReference species="m_dihydropteroate_c" stoichiometry="1"/>
        </listOfProducts>
        <kineticLaw>
          <math xmlns="http://www.w3.org/1998/Math/MathML">
            <ci> FLUX_VALUE </ci>
          </math>
          <listOfParameters>
            <parameter id="LOWER_BOUND" value="0" units="mmol_per_gDW_per_hr"/>
            <parameter id="OBJECTIVE_COEFFICIENT" value="0" units="dimensionless"/>
            <parameter id="UPPER_BOUND" value="1000" units="mmol_per_gDW_per_hr"/>
            <parameter id="FLUX_VALUE" value="0" units="mmol_per_gDW_per_hr"/>
          </listOfParameters>
        </kineticLaw>
      </reaction>
      <reaction id="R_CAR_6HXDHPP" name="2-amino-4-hydroxy-6-hydroxymethyldihydropteridine pyorophosphokinase" reversible="false">
        <notes>
          <html xmlns="http://www.w3.org/1999/xhtml">
            <p>GENE_ASSOCIATION: ( Tery_0688 )</p>
            <p>PROTEIN_ASSOCIATION: </p>
            <p>CONFIDENCE LEVEL: 2</p>
            <p>EC NUMBER: 2.7.6.3</p>
            <p>AUTHORS: </p>
            <p>PROTEIN ASSOCIATION: </p>
            <p>GENE ASSOCIATION: ( Tery_0688 )</p>
            <p>SUBSYSTEM: Folate biosynthesis or Metabolism of cofactors and vitamins</p>
          </html>
        </notes>
        <listOfReactants>
          <speciesReference species="m_atp_c" stoichiometry="1"/>
          <speciesReference species="m_6hxm_dhop_c" stoichiometry="1"/>
        </listOfReactants>
        <listOfProducts>
          <speciesReference species="m_6hxdhp_pp_c" stoichiometry="1"/>
          <speciesReference species="m_amp_c" stoichiometry="1"/>
          <speciesReference species="m_h_c" stoichiometry="1"/>
        </listOfProducts>
        <kineticLaw>
          <math xmlns="http://www.w3.org/1998/Math/MathML">
            <ci> FLUX_VALUE </ci>
          </math>
          <listOfParameters>
            <parameter id="LOWER_BOUND" value="0" units="mmol_per_gDW_per_hr"/>
            <parameter id="OBJECTIVE_COEFFICIENT" value="0" units="dimensionless"/>
            <parameter id="UPPER_BOUND" value="1000" units="mmol_per_gDW_per_hr"/>
            <parameter id="FLUX_VALUE" value="0" units="mmol_per_gDW_per_hr"/>
          </listOfParameters>
        </kineticLaw>
      </reaction>
      <reaction id="R_CAR_FOSYN" name="FO synthase" reversible="false">
        <notes>
          <html xmlns="http://www.w3.org/1999/xhtml">
            <p>AUTHORS: </p>
            <p>PROTEIN_ASSOCIATION: </p>
            <p>GENE ASSOCIATION: ( Tery_0173 ) and ( Tery_2116 )</p>
            <p>EC NUMBER: 2.5.1.77</p>
            <p>CONFIDENCE LEVEL: 2</p>
            <p>PROTEIN ASSOCIATION: </p>
            <p>SUBSYSTEM: </p>
            <p>GENE_ASSOCIATION: ( Tery_0173 ) and ( Tery_2116 )</p>
          </html>
        </notes>
        <listOfReactants>
          <speciesReference species="m_raau_c" stoichiometry="1"/>
          <speciesReference species="m_p_hxphpyr_c" stoichiometry="1"/>
          <speciesReference species="m_h2o_c" stoichiometry="1"/>
          <speciesReference species="m_sam_c" stoichiometry="2"/>
        </listOfReactants>
        <listOfProducts>
          <speciesReference species="m_5dadn_c" stoichiometry="2"/>
          <speciesReference species="m_fo_c" stoichiometry="1"/>
          <speciesReference species="m_met_c" stoichiometry="2"/>
          <speciesReference species="m_h_c" stoichiometry="3"/>
          <speciesReference species="m_nh4_c" stoichiometry="1"/>
          <speciesReference species="m_oxalate_c" stoichiometry="1"/>
        </listOfProducts>
        <kineticLaw>
          <math xmlns="http://www.w3.org/1998/Math/MathML">
            <ci> FLUX_VALUE </ci>
          </math>
          <listOfParameters>
            <parameter id="LOWER_BOUND" value="0" units="mmol_per_gDW_per_hr"/>
            <parameter id="OBJECTIVE_COEFFICIENT" value="0" units="dimensionless"/>
            <parameter id="UPPER_BOUND" value="1000" units="mmol_per_gDW_per_hr"/>
            <parameter id="FLUX_VALUE" value="0" units="mmol_per_gDW_per_hr"/>
          </listOfParameters>
        </kineticLaw>
      </reaction>
      <reaction id="R_CAR_hbyr" name="Precorrin 8X 11,12-methylmutase" reversible="false">
        <notes>
          <html xmlns="http://www.w3.org/1999/xhtml">
            <p>AUTHORS: </p>
            <p>PROTEIN_ASSOCIATION: </p>
            <p>GENE ASSOCIATION: ( Tery_1670 or Tery_3745 )</p>
            <p>EC NUMBER: 5.4.99.61</p>
            <p>CONFIDENCE LEVEL: 1</p>
            <p>PROTEIN ASSOCIATION: </p>
            <p>SUBSYSTEM: </p>
            <p>GENE_ASSOCIATION: ( Tery_1670 or Tery_3745 )</p>
          </html>
        </notes>
        <listOfReactants>
          <speciesReference species="m_h_c" stoichiometry="1"/>
          <speciesReference species="m_precor8_c" stoichiometry="1"/>
        </listOfReactants>
        <listOfProducts>
          <speciesReference species="m_h_byr_c" stoichiometry="1"/>
        </listOfProducts>
        <kineticLaw>
          <math xmlns="http://www.w3.org/1998/Math/MathML">
            <ci> FLUX_VALUE </ci>
          </math>
          <listOfParameters>
            <parameter id="LOWER_BOUND" value="0" units="mmol_per_gDW_per_hr"/>
            <parameter id="OBJECTIVE_COEFFICIENT" value="0" units="dimensionless"/>
            <parameter id="UPPER_BOUND" value="1000" units="mmol_per_gDW_per_hr"/>
            <parameter id="FLUX_VALUE" value="0" units="mmol_per_gDW_per_hr"/>
          </listOfParameters>
        </kineticLaw>
      </reaction>
      <reaction id="R_CAR_MenE" name="O-Succinylbenzoate:CoA ligase (AMP-forming)" reversible="false">
        <notes>
          <html xmlns="http://www.w3.org/1999/xhtml">
            <p>GENE_ASSOCIATION: ( Tery_4067 )</p>
            <p>PROTEIN_ASSOCIATION: </p>
            <p>CONFIDENCE LEVEL: 2</p>
            <p>EC NUMBER: 6.2.1.26</p>
            <p>AUTHORS: </p>
            <p>PROTEIN ASSOCIATION: </p>
            <p>GENE ASSOCIATION: ( Tery_4067 )</p>
            <p>SUBSYSTEM: </p>
          </html>
        </notes>
        <listOfReactants>
          <speciesReference species="m_coa_c" stoichiometry="1"/>
          <speciesReference species="m_sucbenz_c" stoichiometry="1"/>
          <speciesReference species="m_atp_c" stoichiometry="1"/>
        </listOfReactants>
        <listOfProducts>
          <speciesReference species="m_sucbenz_coa_c" stoichiometry="1"/>
          <speciesReference species="m_ppi_c" stoichiometry="1"/>
          <speciesReference species="m_amp_c" stoichiometry="1"/>
        </listOfProducts>
        <kineticLaw>
          <math xmlns="http://www.w3.org/1998/Math/MathML">
            <ci> FLUX_VALUE </ci>
          </math>
          <listOfParameters>
            <parameter id="LOWER_BOUND" value="0" units="mmol_per_gDW_per_hr"/>
            <parameter id="OBJECTIVE_COEFFICIENT" value="0" units="dimensionless"/>
            <parameter id="UPPER_BOUND" value="1000" units="mmol_per_gDW_per_hr"/>
            <parameter id="FLUX_VALUE" value="0" units="mmol_per_gDW_per_hr"/>
          </listOfParameters>
        </kineticLaw>
      </reaction>
      <reaction id="R_CAR_PPANTAT" name="ATP:pantetheine-4&apos;-phosphate adenylyltransferase" reversible="true">
        <notes>
          <html xmlns="http://www.w3.org/1999/xhtml">
            <p>AUTHORS: </p>
            <p>PROTEIN_ASSOCIATION: </p>
            <p>GENE ASSOCIATION: ( Tery_1572 )</p>
            <p>EC NUMBER: 2.7.7.3</p>
            <p>CONFIDENCE LEVEL: 2</p>
            <p>PROTEIN ASSOCIATION: </p>
            <p>SUBSYSTEM: Metabolism of cofactors and vitamins or Pantothenate and CoA metabolism</p>
            <p>GENE_ASSOCIATION: ( Tery_1572 )</p>
          </html>
        </notes>
        <listOfReactants>
          <speciesReference species="m_h_c" stoichiometry="1"/>
          <speciesReference species="m_atp_c" stoichiometry="1"/>
          <speciesReference species="m_ppnte_c" stoichiometry="1"/>
        </listOfReactants>
        <listOfProducts>
          <speciesReference species="m_ppi_c" stoichiometry="1"/>
          <speciesReference species="m_dpcoa_c" stoichiometry="1"/>
        </listOfProducts>
        <kineticLaw>
          <math xmlns="http://www.w3.org/1998/Math/MathML">
            <ci> FLUX_VALUE </ci>
          </math>
          <listOfParameters>
            <parameter id="LOWER_BOUND" value="-1000" units="mmol_per_gDW_per_hr"/>
            <parameter id="OBJECTIVE_COEFFICIENT" value="0" units="dimensionless"/>
            <parameter id="UPPER_BOUND" value="1000" units="mmol_per_gDW_per_hr"/>
            <parameter id="FLUX_VALUE" value="0" units="mmol_per_gDW_per_hr"/>
          </listOfParameters>
        </kineticLaw>
      </reaction>
      <reaction id="R_CAR_PPNTES" name="N-[(R)-4&apos;-Phosphopantothenoyl]-L-cysteine carboxy-lyase" reversible="false">
        <notes>
          <html xmlns="http://www.w3.org/1999/xhtml">
            <p>GENE_ASSOCIATION: ( Tery_2643 )</p>
            <p>PROTEIN_ASSOCIATION: </p>
            <p>CONFIDENCE LEVEL: 2</p>
            <p>EC NUMBER: 4.1.1.36</p>
            <p>AUTHORS: </p>
            <p>PROTEIN ASSOCIATION: </p>
            <p>GENE ASSOCIATION: ( Tery_2643 )</p>
            <p>SUBSYSTEM: Metabolism of cofactors and vitamins or Pantothenate and CoA metabolism</p>
          </html>
        </notes>
        <listOfReactants>
          <speciesReference species="m_h_c" stoichiometry="1"/>
          <speciesReference species="m_4ppncys_c" stoichiometry="1"/>
        </listOfReactants>
        <listOfProducts>
          <speciesReference species="m_co2_c" stoichiometry="1"/>
          <speciesReference species="m_ppnte_c" stoichiometry="1"/>
        </listOfProducts>
        <kineticLaw>
          <math xmlns="http://www.w3.org/1998/Math/MathML">
            <ci> FLUX_VALUE </ci>
          </math>
          <listOfParameters>
            <parameter id="LOWER_BOUND" value="0" units="mmol_per_gDW_per_hr"/>
            <parameter id="OBJECTIVE_COEFFICIENT" value="0" units="dimensionless"/>
            <parameter id="UPPER_BOUND" value="1000" units="mmol_per_gDW_per_hr"/>
            <parameter id="FLUX_VALUE" value="0" units="mmol_per_gDW_per_hr"/>
          </listOfParameters>
        </kineticLaw>
      </reaction>
      <reaction id="R_CAR_SELP" name="ATP:selenide, water phosphotransferase" reversible="false">
        <notes>
          <html xmlns="http://www.w3.org/1999/xhtml">
            <p>GENE_ASSOCIATION: ( Tery_4785 )</p>
            <p>PROTEIN_ASSOCIATION: </p>
            <p>CONFIDENCE LEVEL: 2</p>
            <p>EC NUMBER: 2.7.9.3</p>
            <p>AUTHORS: </p>
            <p>PROTEIN ASSOCIATION: </p>
            <p>GENE ASSOCIATION: ( Tery_4785 )</p>
            <p>SUBSYSTEM: </p>
          </html>
        </notes>
        <listOfReactants>
          <speciesReference species="m_selenide_c" stoichiometry="1"/>
          <speciesReference species="m_h2o_c" stoichiometry="1"/>
          <speciesReference species="m_atp_c" stoichiometry="1"/>
        </listOfReactants>
        <listOfProducts>
          <speciesReference species="m_selp_c" stoichiometry="1"/>
          <speciesReference species="m_pi_c" stoichiometry="1"/>
          <speciesReference species="m_amp_c" stoichiometry="1"/>
        </listOfProducts>
        <kineticLaw>
          <math xmlns="http://www.w3.org/1998/Math/MathML">
            <ci> FLUX_VALUE </ci>
          </math>
          <listOfParameters>
            <parameter id="LOWER_BOUND" value="0" units="mmol_per_gDW_per_hr"/>
            <parameter id="OBJECTIVE_COEFFICIENT" value="0" units="dimensionless"/>
            <parameter id="UPPER_BOUND" value="1000" units="mmol_per_gDW_per_hr"/>
            <parameter id="FLUX_VALUE" value="0" units="mmol_per_gDW_per_hr"/>
          </listOfParameters>
        </kineticLaw>
      </reaction>
      <reaction id="R_CAR_SHCHC" name="2-succinyl-6-hydroxy-2,4-cyclohexadiene-1-carboxylate synthase" reversible="false">
        <notes>
          <html xmlns="http://www.w3.org/1999/xhtml">
            <p>AUTHORS: </p>
            <p>PROTEIN_ASSOCIATION: </p>
            <p>GENE ASSOCIATION: ( Tery_4069 )</p>
            <p>EC NUMBER: 4.2.99.20</p>
            <p>CONFIDENCE LEVEL: 1</p>
            <p>PROTEIN ASSOCIATION: </p>
            <p>SUBSYSTEM: </p>
            <p>GENE_ASSOCIATION: ( Tery_4069 )</p>
          </html>
        </notes>
        <listOfReactants>
          <speciesReference species="m_2_suc5epyr6ho3ch1cx_c" stoichiometry="1"/>
        </listOfReactants>
        <listOfProducts>
          <speciesReference species="m_pyr_c" stoichiometry="1"/>
          <speciesReference species="m_shchc_c" stoichiometry="1"/>
        </listOfProducts>
        <kineticLaw>
          <math xmlns="http://www.w3.org/1998/Math/MathML">
            <ci> FLUX_VALUE </ci>
          </math>
          <listOfParameters>
            <parameter id="LOWER_BOUND" value="0" units="mmol_per_gDW_per_hr"/>
            <parameter id="OBJECTIVE_COEFFICIENT" value="0" units="dimensionless"/>
            <parameter id="UPPER_BOUND" value="1000" units="mmol_per_gDW_per_hr"/>
            <parameter id="FLUX_VALUE" value="0" units="mmol_per_gDW_per_hr"/>
          </listOfParameters>
        </kineticLaw>
      </reaction>
      <reaction id="R_CAR_UPRG" name="Hydroxymethylbilane hydro-lyase(cyclizing)" reversible="false">
        <notes>
          <html xmlns="http://www.w3.org/1999/xhtml">
            <p>GENE_ASSOCIATION: ( Tery_3325 )</p>
            <p>PROTEIN_ASSOCIATION: </p>
            <p>CONFIDENCE LEVEL: 2</p>
            <p>EC NUMBER: 4.2.1.75</p>
            <p>AUTHORS: </p>
            <p>PROTEIN ASSOCIATION: </p>
            <p>GENE ASSOCIATION: ( Tery_3325 )</p>
            <p>SUBSYSTEM: Biosynthesis of secondary metabolites or Metabolism of cofactors and vitamins or Microbial metabolism in diverse environments or Porphyrin and chlorophyll metabolism</p>
          </html>
        </notes>
        <listOfReactants>
          <speciesReference species="m_hmb_c" stoichiometry="1"/>
        </listOfReactants>
        <listOfProducts>
          <speciesReference species="m_uprg_c" stoichiometry="1"/>
          <speciesReference species="m_h2o_c" stoichiometry="1"/>
        </listOfProducts>
        <kineticLaw>
          <math xmlns="http://www.w3.org/1998/Math/MathML">
            <ci> FLUX_VALUE </ci>
          </math>
          <listOfParameters>
            <parameter id="LOWER_BOUND" value="0" units="mmol_per_gDW_per_hr"/>
            <parameter id="OBJECTIVE_COEFFICIENT" value="0" units="dimensionless"/>
            <parameter id="UPPER_BOUND" value="1000" units="mmol_per_gDW_per_hr"/>
            <parameter id="FLUX_VALUE" value="0" units="mmol_per_gDW_per_hr"/>
          </listOfParameters>
        </kineticLaw>
      </reaction>
      <reaction id="R_CYS_CYSSYN" name="O3-Acetyl-L-serine acetate-lyase (adding hydrogen sulfide)" reversible="false">
        <notes>
          <html xmlns="http://www.w3.org/1999/xhtml">
            <p>GENE_ASSOCIATION: ( Tery_4742 ) and ( Tery_1235 )</p>
            <p>PROTEIN_ASSOCIATION: </p>
            <p>CONFIDENCE LEVEL: 2</p>
            <p>EC NUMBER: ( 2.5.1.47 and 4.2.99.8 or 2.5.1.65 and 4.2.99.8 )</p>
            <p>AUTHORS: </p>
            <p>PROTEIN ASSOCIATION: </p>
            <p>GENE ASSOCIATION: ( Tery_4742 ) and ( Tery_1235 )</p>
            <p>SUBSYSTEM: Amino acid metabolism or Biosynthesis of amino acids or Biosynthesis of antibiotics or Biosynthesis of secondary metabolites or Carbon metabolism or Cysteine and methionine metabolism or Microbial metabolism in diverse environments or Sulfur metabolism</p>
          </html>
        </notes>
        <listOfReactants>
          <speciesReference species="m_h2s_c" stoichiometry="1"/>
          <speciesReference species="m_acser_c" stoichiometry="1"/>
        </listOfReactants>
        <listOfProducts>
          <speciesReference species="m_ac_c" stoichiometry="1"/>
          <speciesReference species="m_h_c" stoichiometry="1"/>
          <speciesReference species="m_cys_c" stoichiometry="1"/>
        </listOfProducts>
        <kineticLaw>
          <math xmlns="http://www.w3.org/1998/Math/MathML">
            <ci> FLUX_VALUE </ci>
          </math>
          <listOfParameters>
            <parameter id="LOWER_BOUND" value="0" units="mmol_per_gDW_per_hr"/>
            <parameter id="OBJECTIVE_COEFFICIENT" value="0" units="dimensionless"/>
            <parameter id="UPPER_BOUND" value="1000" units="mmol_per_gDW_per_hr"/>
            <parameter id="FLUX_VALUE" value="0" units="mmol_per_gDW_per_hr"/>
          </listOfParameters>
        </kineticLaw>
      </reaction>
      <reaction id="R_EN_AKIN" name="ATP:AMP phosphotransferase" reversible="false">
        <notes>
          <html xmlns="http://www.w3.org/1999/xhtml">
            <p>AUTHORS: </p>
            <p>PROTEIN_ASSOCIATION: </p>
            <p>GENE ASSOCIATION: ( Tery_2993 )</p>
            <p>EC NUMBER: 2.7.4.3</p>
            <p>CONFIDENCE LEVEL: 2</p>
            <p>PROTEIN ASSOCIATION: </p>
            <p>SUBSYSTEM: Biosynthesis of antibiotics or Biosynthesis of secondary metabolites or Energy metabolism or Metabolism of cofactors and vitamins or Nucleotide metabolism or Purine metabolism or Thiamine metabolism</p>
            <p>GENE_ASSOCIATION: ( Tery_2993 )</p>
          </html>
        </notes>
        <listOfReactants>
          <speciesReference species="m_amp_c" stoichiometry="1"/>
          <speciesReference species="m_atp_c" stoichiometry="1"/>
        </listOfReactants>
        <listOfProducts>
          <speciesReference species="m_adp_c" stoichiometry="2"/>
        </listOfProducts>
        <kineticLaw>
          <math xmlns="http://www.w3.org/1998/Math/MathML">
            <ci> FLUX_VALUE </ci>
          </math>
          <listOfParameters>
            <parameter id="LOWER_BOUND" value="0" units="mmol_per_gDW_per_hr"/>
            <parameter id="OBJECTIVE_COEFFICIENT" value="0" units="dimensionless"/>
            <parameter id="UPPER_BOUND" value="1000" units="mmol_per_gDW_per_hr"/>
            <parameter id="FLUX_VALUE" value="0" units="mmol_per_gDW_per_hr"/>
          </listOfParameters>
        </kineticLaw>
      </reaction>
      <reaction id="R_EN_ATP" name="ATP phosphohydrolase (protein-secreting)" reversible="false">
        <notes>
          <html xmlns="http://www.w3.org/1999/xhtml">
            <p>GENE_ASSOCIATION: ( Tery_2554 )</p>
            <p>PROTEIN_ASSOCIATION: </p>
            <p>CONFIDENCE LEVEL: 1</p>
            <p>EC NUMBER: |3.6.1.3|3.6.1.5|3.6.1.8|3.6.1.15|3.6.3.1|3.6.3.2|3.6.3.3|3.6.3.4|3.6.3.5|3.6.3.6|3.6.3.7|3.6.3.8|3.6.3.9|3.6.3.10|3.6.3.11|3.6.3.12|3.6.3.14|3.6.3.15|3.6.3.16|3.6.3.17|3.6.3.18|3.6.3.19|3.6.3.20|3.6.3.21|3.6.3.22|3.6.3.23|3.6.3.24|3.6.3.25|3.6.3.26|3.6.3.27|3.6.3.28|3.6.3.29|3.6.3.30|3.6.3.31|3.6.3.32|3.6.3.33|3.6.3.34|3.6.3.35|3.6.3.36|3.6.3.37|3.6.3.38|3.6.3.39|3.6.3.40|3.6.3.41|3.6.3.42|3.6.3.43|3.6.3.44|3.6.3.46|3.6.3.47|3.6.3.48|3.6.3.49|3.6.3.50|3.6.3.51|3.6.3.52|3.6.3.53|3.6.4.1|3.6.4.2|3.6.4.3|3.6.4.4|3.6.4.5|3.6.4.6|3.6.4.7|3.6.4.8|3.6.4.9|3.6.4.10|3.6.4.11|3.6.1.-|</p>
            <p>AUTHORS: </p>
            <p>PROTEIN ASSOCIATION: </p>
            <p>GENE ASSOCIATION: ( Tery_2554 )</p>
            <p>SUBSYSTEM: Energy metabolism or Oxidative phosphorylation or Phosphorus metabolism</p>
          </html>
        </notes>
        <listOfReactants>
          <speciesReference species="m_h2o_c" stoichiometry="1"/>
          <speciesReference species="m_atp_c" stoichiometry="1"/>
        </listOfReactants>
        <listOfProducts>
          <speciesReference species="m_adp_c" stoichiometry="1"/>
          <speciesReference species="m_h_c" stoichiometry="1"/>
          <speciesReference species="m_pi_c" stoichiometry="1"/>
        </listOfProducts>
        <kineticLaw>
          <math xmlns="http://www.w3.org/1998/Math/MathML">
            <ci> FLUX_VALUE </ci>
          </math>
          <listOfParameters>
            <parameter id="LOWER_BOUND" value="62.2628" units="mmol_per_gDW_per_hr"/>
            <parameter id="OBJECTIVE_COEFFICIENT" value="0" units="dimensionless"/>
            <parameter id="UPPER_BOUND" value="1000" units="mmol_per_gDW_per_hr"/>
            <parameter id="FLUX_VALUE" value="0" units="mmol_per_gDW_per_hr"/>
          </listOfParameters>
        </kineticLaw>
      </reaction>
      <reaction id="R_EN_ATP_syn" name="ATP synthase (four protons for one ATP)" reversible="true">
        <notes>
          <html xmlns="http://www.w3.org/1999/xhtml">
            <p>AUTHORS: </p>
            <p>PROTEIN_ASSOCIATION: </p>
            <p>GENE ASSOCIATION: ( Tery_2205 ) and ( Tery_2198 ) and ( Tery_2199 ) and ( Tery_2200 ) and ( Tery_2201 ) and ( Tery_2202 ) and ( Tery_2203 ) and ( Tery_2204 )</p>
            <p>EC NUMBER: 3.6.3.14</p>
            <p>CONFIDENCE LEVEL: 2</p>
            <p>PROTEIN ASSOCIATION: </p>
            <p>SUBSYSTEM: Energy metabolism or Oxidative phosphorylation or Phosphorus metabolism or Photosynthesis</p>
            <p>GENE_ASSOCIATION: ( Tery_2205 ) and ( Tery_2198 ) and ( Tery_2199 ) and ( Tery_2200 ) and ( Tery_2201 ) and ( Tery_2202 ) and ( Tery_2203 ) and ( Tery_2204 )</p>
          </html>
        </notes>
        <listOfReactants>
          <speciesReference species="m_adp_c" stoichiometry="1"/>
          <speciesReference species="m_pi_c" stoichiometry="1"/>
          <speciesReference species="m_h_e" stoichiometry="4"/>
        </listOfReactants>
        <listOfProducts>
          <speciesReference species="m_h2o_c" stoichiometry="1"/>
          <speciesReference species="m_h_c" stoichiometry="3"/>
          <speciesReference species="m_atp_c" stoichiometry="1"/>
        </listOfProducts>
        <kineticLaw>
          <math xmlns="http://www.w3.org/1998/Math/MathML">
            <ci> FLUX_VALUE </ci>
          </math>
          <listOfParameters>
            <parameter id="LOWER_BOUND" value="-1000" units="mmol_per_gDW_per_hr"/>
            <parameter id="OBJECTIVE_COEFFICIENT" value="0" units="dimensionless"/>
            <parameter id="UPPER_BOUND" value="1000" units="mmol_per_gDW_per_hr"/>
            <parameter id="FLUX_VALUE" value="0" units="mmol_per_gDW_per_hr"/>
          </listOfParameters>
        </kineticLaw>
      </reaction>
      <reaction id="R_EN_cAMP" name="ATP pyrophosphate-lyase (cyclizing)" reversible="false">
        <notes>
          <html xmlns="http://www.w3.org/1999/xhtml">
            <p>GENE_ASSOCIATION: ( Tery_0400 or Tery_0647 or Tery_1986 or Tery_2731 or Tery_2857 or Tery_3155 or Tery_3999 or Tery_4585 )</p>
            <p>PROTEIN_ASSOCIATION: </p>
            <p>CONFIDENCE LEVEL: 2</p>
            <p>EC NUMBER: 4.6.1.1</p>
            <p>AUTHORS: </p>
            <p>PROTEIN ASSOCIATION: </p>
            <p>GENE ASSOCIATION: ( Tery_0400 or Tery_0647 or Tery_1986 or Tery_2731 or Tery_2857 or Tery_3155 or Tery_3999 or Tery_4585 )</p>
            <p>SUBSYSTEM: Energy metabolism or Oxidative phosphorylation or Phosphorus metabolism or Photosynthesis</p>
          </html>
        </notes>
        <listOfReactants>
          <speciesReference species="m_atp_c" stoichiometry="1"/>
        </listOfReactants>
        <listOfProducts>
          <speciesReference species="m_ppi_c" stoichiometry="1"/>
          <speciesReference species="m_camp_c" stoichiometry="1"/>
        </listOfProducts>
        <kineticLaw>
          <math xmlns="http://www.w3.org/1998/Math/MathML">
            <ci> FLUX_VALUE </ci>
          </math>
          <listOfParameters>
            <parameter id="LOWER_BOUND" value="0" units="mmol_per_gDW_per_hr"/>
            <parameter id="OBJECTIVE_COEFFICIENT" value="0" units="dimensionless"/>
            <parameter id="UPPER_BOUND" value="1000" units="mmol_per_gDW_per_hr"/>
            <parameter id="FLUX_VALUE" value="0" units="mmol_per_gDW_per_hr"/>
          </listOfParameters>
        </kineticLaw>
      </reaction>
      <reaction id="R_CAR_CoAcRED" name="cob(II)yrinic acid-a,c-diamide:FMN oxidoreductase" reversible="false">
        <notes>
          <html xmlns="http://www.w3.org/1999/xhtml">
            <p>GENE_ASSOCIATION: ( Tery_4461 )</p>
            <p>PROTEIN_ASSOCIATION: </p>
            <p>CONFIDENCE LEVEL: 1</p>
            <p>EC NUMBER: 1.16.8.1</p>
            <p>AUTHORS: </p>
            <p>PROTEIN ASSOCIATION: </p>
            <p>GENE ASSOCIATION: ( Tery_4461 )</p>
            <p>SUBSYSTEM: </p>
          </html>
        </notes>
        <listOfReactants>
          <speciesReference species="m_co2_diam_c" stoichiometry="2"/>
          <speciesReference species="m_fmnh2_c" stoichiometry="1"/>
        </listOfReactants>
        <listOfProducts>
          <speciesReference species="m_h_c" stoichiometry="3"/>
          <speciesReference species="m_cob_amam_c" stoichiometry="2"/>
          <speciesReference species="m_fmn_c" stoichiometry="1"/>
        </listOfProducts>
        <kineticLaw>
          <math xmlns="http://www.w3.org/1998/Math/MathML">
            <ci> FLUX_VALUE </ci>
          </math>
          <listOfParameters>
            <parameter id="LOWER_BOUND" value="0" units="mmol_per_gDW_per_hr"/>
            <parameter id="OBJECTIVE_COEFFICIENT" value="0" units="dimensionless"/>
            <parameter id="UPPER_BOUND" value="1000" units="mmol_per_gDW_per_hr"/>
            <parameter id="FLUX_VALUE" value="0" units="mmol_per_gDW_per_hr"/>
          </listOfParameters>
        </kineticLaw>
      </reaction>
      <reaction id="R_EN_DMQNP" name="2-Octaprenyl-3-methyl-6-methoxy-1,4-benzoquinone ,NADPH2:oxygen" reversible="false">
        <notes>
          <html xmlns="http://www.w3.org/1999/xhtml">
            <p>GENE_ASSOCIATION: Tery_2587</p>
            <p>PROTEIN_ASSOCIATION: </p>
            <p>CONFIDENCE LEVEL: 2</p>
            <p>EC NUMBER: 1.14.13.-</p>
            <p>AUTHORS: </p>
            <p>PROTEIN ASSOCIATION: </p>
            <p>GENE ASSOCIATION: Tery_2587</p>
            <p>SUBSYSTEM: </p>
          </html>
        </notes>
        <listOfReactants>
          <speciesReference species="m_nadph_c" stoichiometry="1"/>
          <speciesReference species="m_o2_c" stoichiometry="1"/>
          <speciesReference species="m_2opre3m6mx14benzquon_c" stoichiometry="1"/>
        </listOfReactants>
        <listOfProducts>
          <speciesReference species="m_2op3m5h6mbq_c" stoichiometry="1"/>
          <speciesReference species="m_nadp_c" stoichiometry="1"/>
          <speciesReference species="m_h2o_c" stoichiometry="1"/>
        </listOfProducts>
        <kineticLaw>
          <math xmlns="http://www.w3.org/1998/Math/MathML">
            <ci> FLUX_VALUE </ci>
          </math>
          <listOfParameters>
            <parameter id="LOWER_BOUND" value="0" units="mmol_per_gDW_per_hr"/>
            <parameter id="OBJECTIVE_COEFFICIENT" value="0" units="dimensionless"/>
            <parameter id="UPPER_BOUND" value="1000" units="mmol_per_gDW_per_hr"/>
            <parameter id="FLUX_VALUE" value="0" units="mmol_per_gDW_per_hr"/>
          </listOfParameters>
        </kineticLaw>
      </reaction>
      <reaction id="R_EN_FADPQ" name="Plastoquinone reduction" reversible="false">
        <notes>
          <html xmlns="http://www.w3.org/1999/xhtml">
            <p>PROTEIN_ASSOCIATION: </p>
            <p>CONFIDENCE LEVEL: 1</p>
            <p>EC NUMBER: </p>
            <p>AUTHORS: </p>
            <p>PROTEIN ASSOCIATION: </p>
            <p>GENE ASSOCIATION: </p>
            <p>SUBSYSTEM: Energy metabolism or Photosynthesis</p>
          </html>
        </notes>
        <listOfReactants>
          <speciesReference species="m_fadh2_c" stoichiometry="1"/>
          <speciesReference species="m_pq9_c" stoichiometry="1"/>
        </listOfReactants>
        <listOfProducts>
          <speciesReference species="m_fad_c" stoichiometry="1"/>
          <speciesReference species="m_h_c" stoichiometry="1"/>
          <speciesReference species="m_pq9h2_c" stoichiometry="1"/>
        </listOfProducts>
        <kineticLaw>
          <math xmlns="http://www.w3.org/1998/Math/MathML">
            <ci> FLUX_VALUE </ci>
          </math>
          <listOfParameters>
            <parameter id="LOWER_BOUND" value="0" units="mmol_per_gDW_per_hr"/>
            <parameter id="OBJECTIVE_COEFFICIENT" value="0" units="dimensionless"/>
            <parameter id="UPPER_BOUND" value="1000" units="mmol_per_gDW_per_hr"/>
            <parameter id="FLUX_VALUE" value="0" units="mmol_per_gDW_per_hr"/>
          </listOfParameters>
        </kineticLaw>
      </reaction>
      <reaction id="R_EN_FEDH2" name="Hydrogen Reduction" reversible="false">
        <notes>
          <html xmlns="http://www.w3.org/1999/xhtml">
            <p>GENE_ASSOCIATION: ( Tery_3368 ) and ( Tery_3369 )</p>
            <p>PROTEIN_ASSOCIATION: </p>
            <p>CONFIDENCE LEVEL: 2</p>
            <p>EC NUMBER: 1.12.99.6</p>
            <p>AUTHORS: </p>
            <p>PROTEIN ASSOCIATION: </p>
            <p>GENE ASSOCIATION: ( Tery_3368 ) and ( Tery_3369 )</p>
            <p>SUBSYSTEM: Energy metabolism or Hydrogen metabolism or Microbial metabolism in diverse environments or Nitrotoluene degradation</p>
          </html>
        </notes>
        <listOfReactants>
          <speciesReference species="m_ox_fedox_c" stoichiometry="2"/>
          <speciesReference species="m_h2_c" stoichiometry="1"/>
        </listOfReactants>
        <listOfProducts>
          <speciesReference species="m_h_c" stoichiometry="2"/>
          <speciesReference species="m_red_fedox_c" stoichiometry="2"/>
        </listOfProducts>
        <kineticLaw>
          <math xmlns="http://www.w3.org/1998/Math/MathML">
            <ci> FLUX_VALUE </ci>
          </math>
          <listOfParameters>
            <parameter id="LOWER_BOUND" value="0" units="mmol_per_gDW_per_hr"/>
            <parameter id="OBJECTIVE_COEFFICIENT" value="0" units="dimensionless"/>
            <parameter id="UPPER_BOUND" value="1000" units="mmol_per_gDW_per_hr"/>
            <parameter id="FLUX_VALUE" value="0" units="mmol_per_gDW_per_hr"/>
          </listOfParameters>
        </kineticLaw>
      </reaction>
      <reaction id="R_EN_FMNRED" name="FMNH2:NAD+ oxidoreductase" reversible="false">
        <notes>
          <html xmlns="http://www.w3.org/1999/xhtml">
            <p>GENE_ASSOCIATION: ( Tery_3252 )</p>
            <p>PROTEIN_ASSOCIATION: </p>
            <p>CONFIDENCE LEVEL: 1</p>
            <p>EC NUMBER: 1.5.1.38</p>
            <p>AUTHORS: </p>
            <p>PROTEIN ASSOCIATION: </p>
            <p>GENE ASSOCIATION: ( Tery_3252 )</p>
            <p>SUBSYSTEM: </p>
          </html>
        </notes>
        <listOfReactants>
          <speciesReference species="m_nadh_c" stoichiometry="1"/>
          <speciesReference species="m_h_c" stoichiometry="2"/>
          <speciesReference species="m_fmn_c" stoichiometry="1"/>
        </listOfReactants>
        <listOfProducts>
          <speciesReference species="m_nad_c" stoichiometry="1"/>
          <speciesReference species="m_fmnh2_c" stoichiometry="1"/>
        </listOfProducts>
        <kineticLaw>
          <math xmlns="http://www.w3.org/1998/Math/MathML">
            <ci> FLUX_VALUE </ci>
          </math>
          <listOfParameters>
            <parameter id="LOWER_BOUND" value="0" units="mmol_per_gDW_per_hr"/>
            <parameter id="OBJECTIVE_COEFFICIENT" value="0" units="dimensionless"/>
            <parameter id="UPPER_BOUND" value="1000" units="mmol_per_gDW_per_hr"/>
            <parameter id="FLUX_VALUE" value="0" units="mmol_per_gDW_per_hr"/>
          </listOfParameters>
        </kineticLaw>
      </reaction>
      <reaction id="R_EN_FMNREDP" name="FMNH2:NADP+ oxidoreductase" reversible="false">
        <notes>
          <html xmlns="http://www.w3.org/1999/xhtml">
            <p>GENE_ASSOCIATION: ( Tery_3252 )</p>
            <p>PROTEIN_ASSOCIATION: </p>
            <p>CONFIDENCE LEVEL: 1</p>
            <p>EC NUMBER: 1.5.1.38</p>
            <p>AUTHORS: </p>
            <p>PROTEIN ASSOCIATION: </p>
            <p>GENE ASSOCIATION: ( Tery_3252 )</p>
            <p>SUBSYSTEM: </p>
          </html>
        </notes>
        <listOfReactants>
          <speciesReference species="m_h_c" stoichiometry="2"/>
          <speciesReference species="m_nadph_c" stoichiometry="1"/>
          <speciesReference species="m_fmn_c" stoichiometry="1"/>
        </listOfReactants>
        <listOfProducts>
          <speciesReference species="m_nadp_c" stoichiometry="1"/>
          <speciesReference species="m_fmnh2_c" stoichiometry="1"/>
        </listOfProducts>
        <kineticLaw>
          <math xmlns="http://www.w3.org/1998/Math/MathML">
            <ci> FLUX_VALUE </ci>
          </math>
          <listOfParameters>
            <parameter id="LOWER_BOUND" value="0" units="mmol_per_gDW_per_hr"/>
            <parameter id="OBJECTIVE_COEFFICIENT" value="0" units="dimensionless"/>
            <parameter id="UPPER_BOUND" value="1000" units="mmol_per_gDW_per_hr"/>
            <parameter id="FLUX_VALUE" value="0" units="mmol_per_gDW_per_hr"/>
          </listOfParameters>
        </kineticLaw>
      </reaction>
      <reaction id="R_EN_NAD" name="NADPH:NAD+ oxidoreductase (B-specific)" reversible="false">
        <notes>
          <html xmlns="http://www.w3.org/1999/xhtml">
            <p>GENE_ASSOCIATION: ( Tery_4703 ) and ( Tery_4704 or Tery_4703 ) and ( Tery_4705 )</p>
            <p>PROTEIN_ASSOCIATION: </p>
            <p>CONFIDENCE LEVEL: 2</p>
            <p>EC NUMBER: 1.6.1.2</p>
            <p>AUTHORS: </p>
            <p>PROTEIN ASSOCIATION: </p>
            <p>GENE ASSOCIATION: ( Tery_4703 ) and ( Tery_4704 or Tery_4703 ) and ( Tery_4705 )</p>
            <p>SUBSYSTEM: Biotin metabolism or Energy metabolism or Metabolism of cofactors and vitamins or Nicotinate and nicotinamide metabolism or Riboflavin metabolism</p>
          </html>
        </notes>
        <listOfReactants>
          <speciesReference species="m_nadph_c" stoichiometry="1"/>
          <speciesReference species="m_nad_c" stoichiometry="1"/>
        </listOfReactants>
        <listOfProducts>
          <speciesReference species="m_nadh_c" stoichiometry="1"/>
          <speciesReference species="m_nadp_c" stoichiometry="1"/>
        </listOfProducts>
        <kineticLaw>
          <math xmlns="http://www.w3.org/1998/Math/MathML">
            <ci> FLUX_VALUE </ci>
          </math>
          <listOfParameters>
            <parameter id="LOWER_BOUND" value="0" units="mmol_per_gDW_per_hr"/>
            <parameter id="OBJECTIVE_COEFFICIENT" value="0" units="dimensionless"/>
            <parameter id="UPPER_BOUND" value="1000" units="mmol_per_gDW_per_hr"/>
            <parameter id="FLUX_VALUE" value="0" units="mmol_per_gDW_per_hr"/>
          </listOfParameters>
        </kineticLaw>
      </reaction>
      <reaction id="R_EN_NADHPQ9H" name="NADH dehydrogenase plastoquinone 4 protons" reversible="false">
        <notes>
          <html xmlns="http://www.w3.org/1999/xhtml">
            <p>GENE_ASSOCIATION: ( Tery_2062 ) and ( Tery_3661 ) and ( Tery_4096 )</p>
            <p>PROTEIN_ASSOCIATION: </p>
            <p>CONFIDENCE LEVEL: 2</p>
            <p>EC NUMBER: 1.6.99.3</p>
            <p>AUTHORS: </p>
            <p>PROTEIN ASSOCIATION: </p>
            <p>GENE ASSOCIATION: ( Tery_2062 ) and ( Tery_3661 ) and ( Tery_4096 )</p>
            <p>SUBSYSTEM: Energy metabolism or Oxidative phosphorylation</p>
          </html>
        </notes>
        <listOfReactants>
          <speciesReference species="m_nadh_c" stoichiometry="1"/>
          <speciesReference species="m_pq9_c" stoichiometry="1"/>
          <speciesReference species="m_h_c" stoichiometry="5"/>
        </listOfReactants>
        <listOfProducts>
          <speciesReference species="m_h_e" stoichiometry="4"/>
          <speciesReference species="m_nad_c" stoichiometry="1"/>
          <speciesReference species="m_pq9h2_c" stoichiometry="1"/>
        </listOfProducts>
        <kineticLaw>
          <math xmlns="http://www.w3.org/1998/Math/MathML">
            <ci> FLUX_VALUE </ci>
          </math>
          <listOfParameters>
            <parameter id="LOWER_BOUND" value="0" units="mmol_per_gDW_per_hr"/>
            <parameter id="OBJECTIVE_COEFFICIENT" value="0" units="dimensionless"/>
            <parameter id="UPPER_BOUND" value="1000" units="mmol_per_gDW_per_hr"/>
            <parameter id="FLUX_VALUE" value="0" units="mmol_per_gDW_per_hr"/>
          </listOfParameters>
        </kineticLaw>
      </reaction>
      <reaction id="R_EN_NADTH" name="NAD(P) transhydrogenase" reversible="false">
        <notes>
          <html xmlns="http://www.w3.org/1999/xhtml">
            <p>PROTEIN_ASSOCIATION: </p>
            <p>CONFIDENCE LEVEL: 1</p>
            <p>EC NUMBER: 1.6.1.1</p>
            <p>AUTHORS: </p>
            <p>PROTEIN ASSOCIATION: </p>
            <p>GENE ASSOCIATION: </p>
            <p>SUBSYSTEM: Energy metabolism or Metabolism of cofactors and vitamins or Nicotinate and nicotinamide metabolism</p>
          </html>
        </notes>
        <listOfReactants>
          <speciesReference species="m_nadh_c" stoichiometry="1"/>
          <speciesReference species="m_nadp_c" stoichiometry="1"/>
          <speciesReference species="m_h_e" stoichiometry="2"/>
        </listOfReactants>
        <listOfProducts>
          <speciesReference species="m_nadph_c" stoichiometry="1"/>
          <speciesReference species="m_h_c" stoichiometry="2"/>
          <speciesReference species="m_nad_c" stoichiometry="1"/>
        </listOfProducts>
        <kineticLaw>
          <math xmlns="http://www.w3.org/1998/Math/MathML">
            <ci> FLUX_VALUE </ci>
          </math>
          <listOfParameters>
            <parameter id="LOWER_BOUND" value="0" units="mmol_per_gDW_per_hr"/>
            <parameter id="OBJECTIVE_COEFFICIENT" value="0" units="dimensionless"/>
            <parameter id="UPPER_BOUND" value="1000" units="mmol_per_gDW_per_hr"/>
            <parameter id="FLUX_VALUE" value="0" units="mmol_per_gDW_per_hr"/>
          </listOfParameters>
        </kineticLaw>
      </reaction>
      <reaction id="R_EN_OROPQ9" name="dihydroorotic acid (menaquinone-8)" reversible="false">
        <notes>
          <html xmlns="http://www.w3.org/1999/xhtml">
            <p>AUTHORS: </p>
            <p>PROTEIN_ASSOCIATION: </p>
            <p>GENE ASSOCIATION: Tery_2007</p>
            <p>EC NUMBER: 1.3.98.1</p>
            <p>CONFIDENCE LEVEL: 2</p>
            <p>PROTEIN ASSOCIATION: </p>
            <p>SUBSYSTEM: Nucleotide metabolism or Pyrimidine metabolism</p>
            <p>GENE_ASSOCIATION: Tery_2007</p>
          </html>
        </notes>
        <listOfReactants>
          <speciesReference species="m_doroa_c" stoichiometry="1"/>
          <speciesReference species="m_pq9_c" stoichiometry="1"/>
        </listOfReactants>
        <listOfProducts>
          <speciesReference species="m_orotate_c" stoichiometry="1"/>
          <speciesReference species="m_pq9h2_c" stoichiometry="1"/>
        </listOfProducts>
        <kineticLaw>
          <math xmlns="http://www.w3.org/1998/Math/MathML">
            <ci> FLUX_VALUE </ci>
          </math>
          <listOfParameters>
            <parameter id="LOWER_BOUND" value="0" units="mmol_per_gDW_per_hr"/>
            <parameter id="OBJECTIVE_COEFFICIENT" value="0" units="dimensionless"/>
            <parameter id="UPPER_BOUND" value="1000" units="mmol_per_gDW_per_hr"/>
            <parameter id="FLUX_VALUE" value="0" units="mmol_per_gDW_per_hr"/>
          </listOfParameters>
        </kineticLaw>
      </reaction>
      <reaction id="R_EN_p_pp" name="Pyrophosphate phosphohydrolase" reversible="false">
        <notes>
          <html xmlns="http://www.w3.org/1999/xhtml">
            <p>AUTHORS: </p>
            <p>PROTEIN_ASSOCIATION: </p>
            <p>GENE ASSOCIATION: ( Tery_1519 )</p>
            <p>EC NUMBER: 3.6.1.1</p>
            <p>CONFIDENCE LEVEL: 2</p>
            <p>PROTEIN ASSOCIATION: </p>
            <p>SUBSYSTEM: Energy metabolism or Oxidative phosphorylation or Phosphorus metabolism</p>
            <p>GENE_ASSOCIATION: ( Tery_1519 )</p>
          </html>
        </notes>
        <listOfReactants>
          <speciesReference species="m_ppi_c" stoichiometry="1"/>
          <speciesReference species="m_h2o_c" stoichiometry="1"/>
        </listOfReactants>
        <listOfProducts>
          <speciesReference species="m_h_c" stoichiometry="1"/>
          <speciesReference species="m_pi_c" stoichiometry="2"/>
        </listOfProducts>
        <kineticLaw>
          <math xmlns="http://www.w3.org/1998/Math/MathML">
            <ci> FLUX_VALUE </ci>
          </math>
          <listOfParameters>
            <parameter id="LOWER_BOUND" value="0" units="mmol_per_gDW_per_hr"/>
            <parameter id="OBJECTIVE_COEFFICIENT" value="0" units="dimensionless"/>
            <parameter id="UPPER_BOUND" value="1000" units="mmol_per_gDW_per_hr"/>
            <parameter id="FLUX_VALUE" value="0" units="mmol_per_gDW_per_hr"/>
          </listOfParameters>
        </kineticLaw>
      </reaction>
      <reaction id="R_EN_ppnK" name="ATP:NAD+ 2&apos;-phosphotransferase" reversible="false">
        <notes>
          <html xmlns="http://www.w3.org/1999/xhtml">
            <p>AUTHORS: </p>
            <p>PROTEIN_ASSOCIATION: </p>
            <p>GENE ASSOCIATION: ( Tery_1770 or Tery_3163 )</p>
            <p>EC NUMBER: 2.7.1.23</p>
            <p>CONFIDENCE LEVEL: 1</p>
            <p>PROTEIN ASSOCIATION: </p>
            <p>SUBSYSTEM: Energy metabolism or Metabolism of cofactors and vitamins or Nicotinate and nicotinamide metabolism</p>
            <p>GENE_ASSOCIATION: ( Tery_1770 or Tery_3163 )</p>
          </html>
        </notes>
        <listOfReactants>
          <speciesReference species="m_nad_c" stoichiometry="1"/>
          <speciesReference species="m_atp_c" stoichiometry="1"/>
        </listOfReactants>
        <listOfProducts>
          <speciesReference species="m_adp_c" stoichiometry="1"/>
          <speciesReference species="m_h_c" stoichiometry="1"/>
          <speciesReference species="m_nadp_c" stoichiometry="1"/>
        </listOfProducts>
        <kineticLaw>
          <math xmlns="http://www.w3.org/1998/Math/MathML">
            <ci> FLUX_VALUE </ci>
          </math>
          <listOfParameters>
            <parameter id="LOWER_BOUND" value="0" units="mmol_per_gDW_per_hr"/>
            <parameter id="OBJECTIVE_COEFFICIENT" value="0" units="dimensionless"/>
            <parameter id="UPPER_BOUND" value="1000" units="mmol_per_gDW_per_hr"/>
            <parameter id="FLUX_VALUE" value="0" units="mmol_per_gDW_per_hr"/>
          </listOfParameters>
        </kineticLaw>
      </reaction>
      <reaction id="R_EN_pppi" name="exopolyphosphorylase: triphosphate" reversible="false">
        <notes>
          <html xmlns="http://www.w3.org/1999/xhtml">
            <p>AUTHORS: </p>
            <p>PROTEIN_ASSOCIATION: </p>
            <p>GENE ASSOCIATION: ( Tery_1774 ) and ( Tery_2384 ) and ( Tery_3481 )</p>
            <p>EC NUMBER: 3.6.1.11</p>
            <p>CONFIDENCE LEVEL: 2</p>
            <p>PROTEIN ASSOCIATION: </p>
            <p>SUBSYSTEM: Biosynthesis of secondary metabolites or Energy metabolism or Nicotinate and nicotinamide metabolism or Nucleotide metabolism or Purine metabolism or Pyrimidine metabolism</p>
            <p>GENE_ASSOCIATION: ( Tery_1774 ) and ( Tery_2384 ) and ( Tery_3481 )</p>
          </html>
        </notes>
        <listOfReactants>
          <speciesReference species="m_h2o_c" stoichiometry="1"/>
          <speciesReference species="m_pppi_c" stoichiometry="1"/>
        </listOfReactants>
        <listOfProducts>
          <speciesReference species="m_ppi_c" stoichiometry="1"/>
          <speciesReference species="m_pi_c" stoichiometry="1"/>
        </listOfProducts>
        <kineticLaw>
          <math xmlns="http://www.w3.org/1998/Math/MathML">
            <ci> FLUX_VALUE </ci>
          </math>
          <listOfParameters>
            <parameter id="LOWER_BOUND" value="0" units="mmol_per_gDW_per_hr"/>
            <parameter id="OBJECTIVE_COEFFICIENT" value="0" units="dimensionless"/>
            <parameter id="UPPER_BOUND" value="1000" units="mmol_per_gDW_per_hr"/>
            <parameter id="FLUX_VALUE" value="0" units="mmol_per_gDW_per_hr"/>
          </listOfParameters>
        </kineticLaw>
      </reaction>
      <reaction id="R_EN_FADPRO" name="EN_FADPRO" reversible="false">
        <notes>
          <html xmlns="http://www.w3.org/1999/xhtml">
            <p>AUTHORS: </p>
            <p>PROTEIN_ASSOCIATION: </p>
            <p>GENE ASSOCIATION: ( Tery_4908 )</p>
            <p>EC NUMBER: 1.5.1.2</p>
            <p>CONFIDENCE LEVEL: 2</p>
            <p>PROTEIN ASSOCIATION: </p>
            <p>SUBSYSTEM: Amino acid metabolism or Arginine and proline metabolism or Biosynthesis of amino acids or Biosynthesis of antibiotics or Biosynthesis of secondary metabolites</p>
            <p>GENE_ASSOCIATION: ( Tery_4908 )</p>
          </html>
        </notes>
        <listOfReactants>
          <speciesReference species="m_fad_c" stoichiometry="1"/>
          <speciesReference species="m_pro_c" stoichiometry="1"/>
        </listOfReactants>
        <listOfProducts>
          <speciesReference species="m_fadh2_c" stoichiometry="1"/>
          <speciesReference species="m_p5c_c" stoichiometry="1"/>
        </listOfProducts>
        <kineticLaw>
          <math xmlns="http://www.w3.org/1998/Math/MathML">
            <ci> FLUX_VALUE </ci>
          </math>
          <listOfParameters>
            <parameter id="LOWER_BOUND" value="0" units="mmol_per_gDW_per_hr"/>
            <parameter id="OBJECTIVE_COEFFICIENT" value="0" units="dimensionless"/>
            <parameter id="UPPER_BOUND" value="1000" units="mmol_per_gDW_per_hr"/>
            <parameter id="FLUX_VALUE" value="0" units="mmol_per_gDW_per_hr"/>
          </listOfParameters>
        </kineticLaw>
      </reaction>
      <reaction id="R_CAR_surE" name="Stationary Phase Survival Protein" reversible="true">
        <notes>
          <html xmlns="http://www.w3.org/1999/xhtml">
            <p>AUTHORS: </p>
            <p>PROTEIN_ASSOCIATION: </p>
            <p>GENE ASSOCIATION: ( Tery_1774 ) and ( Tery_2384 ) and ( Tery_3481 )</p>
            <p>EC NUMBER: 3.1.3.5</p>
            <p>CONFIDENCE LEVEL: 2</p>
            <p>PROTEIN ASSOCIATION: </p>
            <p>SUBSYSTEM: </p>
            <p>GENE_ASSOCIATION: ( Tery_1774 ) and ( Tery_2384 ) and ( Tery_3481 )</p>
          </html>
        </notes>
        <listOfReactants>
          <speciesReference species="m_h2o_c" stoichiometry="1"/>
          <speciesReference species="m_nmn_c" stoichiometry="1"/>
        </listOfReactants>
        <listOfProducts>
          <speciesReference species="m_rnam_c" stoichiometry="1"/>
          <speciesReference species="m_pi_c" stoichiometry="1"/>
        </listOfProducts>
        <kineticLaw>
          <math xmlns="http://www.w3.org/1998/Math/MathML">
            <ci> FLUX_VALUE </ci>
          </math>
          <listOfParameters>
            <parameter id="LOWER_BOUND" value="-1000" units="mmol_per_gDW_per_hr"/>
            <parameter id="OBJECTIVE_COEFFICIENT" value="0" units="dimensionless"/>
            <parameter id="UPPER_BOUND" value="1000" units="mmol_per_gDW_per_hr"/>
            <parameter id="FLUX_VALUE" value="0" units="mmol_per_gDW_per_hr"/>
          </listOfParameters>
        </kineticLaw>
      </reaction>
      <reaction id="R_EN_TRDR" name="TRDR" reversible="false">
        <notes>
          <html xmlns="http://www.w3.org/1999/xhtml">
            <p>GENE_ASSOCIATION: ( Tery_1699 )</p>
            <p>PROTEIN_ASSOCIATION: </p>
            <p>CONFIDENCE LEVEL: 2</p>
            <p>EC NUMBER: 1.8.1.9</p>
            <p>AUTHORS: </p>
            <p>PROTEIN ASSOCIATION: </p>
            <p>GENE ASSOCIATION: ( Tery_1699 )</p>
            <p>SUBSYSTEM: Energy metabolism or Metabolism of cofactors and vitamins or Selenocompound metabolism</p>
          </html>
        </notes>
        <listOfReactants>
          <speciesReference species="m_h_c" stoichiometry="1"/>
          <speciesReference species="m_nadph_c" stoichiometry="1"/>
          <speciesReference species="m_trdox_c" stoichiometry="1"/>
        </listOfReactants>
        <listOfProducts>
          <speciesReference species="m_trdrd_c" stoichiometry="1"/>
          <speciesReference species="m_nadp_c" stoichiometry="1"/>
        </listOfProducts>
        <kineticLaw>
          <math xmlns="http://www.w3.org/1998/Math/MathML">
            <ci> FLUX_VALUE </ci>
          </math>
          <listOfParameters>
            <parameter id="LOWER_BOUND" value="0" units="mmol_per_gDW_per_hr"/>
            <parameter id="OBJECTIVE_COEFFICIENT" value="0" units="dimensionless"/>
            <parameter id="UPPER_BOUND" value="1000" units="mmol_per_gDW_per_hr"/>
            <parameter id="FLUX_VALUE" value="0" units="mmol_per_gDW_per_hr"/>
          </listOfParameters>
        </kineticLaw>
      </reaction>
      <reaction id="R_EN_TRDRF" name="TRDRF" reversible="false">
        <notes>
          <html xmlns="http://www.w3.org/1999/xhtml">
            <p>GENE_ASSOCIATION: ( Tery_1567 ) and ( Tery_1949 )</p>
            <p>PROTEIN_ASSOCIATION: </p>
            <p>CONFIDENCE LEVEL: 2</p>
            <p>EC NUMBER: 1.8.7.2</p>
            <p>AUTHORS: </p>
            <p>PROTEIN ASSOCIATION: </p>
            <p>GENE ASSOCIATION: ( Tery_1567 ) and ( Tery_1949 )</p>
            <p>SUBSYSTEM: Energy metabolism or Metabolism of cofactors and vitamins or Selenocompound metabolism</p>
          </html>
        </notes>
        <listOfReactants>
          <speciesReference species="m_ox_fedox_c" stoichiometry="2"/>
          <speciesReference species="m_trdrd_c" stoichiometry="1"/>
        </listOfReactants>
        <listOfProducts>
          <speciesReference species="m_trdox_c" stoichiometry="1"/>
          <speciesReference species="m_h_c" stoichiometry="2"/>
          <speciesReference species="m_red_fedox_c" stoichiometry="2"/>
        </listOfProducts>
        <kineticLaw>
          <math xmlns="http://www.w3.org/1998/Math/MathML">
            <ci> FLUX_VALUE </ci>
          </math>
          <listOfParameters>
            <parameter id="LOWER_BOUND" value="0" units="mmol_per_gDW_per_hr"/>
            <parameter id="OBJECTIVE_COEFFICIENT" value="0" units="dimensionless"/>
            <parameter id="UPPER_BOUND" value="1000" units="mmol_per_gDW_per_hr"/>
            <parameter id="FLUX_VALUE" value="0" units="mmol_per_gDW_per_hr"/>
          </listOfParameters>
        </kineticLaw>
      </reaction>
      <reaction id="R_CAR_14dhx_nth" name="O-Succinylbenzoyl-CoA 1,4-dihydroxy-2-naphthoate-lyase" reversible="false">
        <notes>
          <html xmlns="http://www.w3.org/1999/xhtml">
            <p>GENE_ASSOCIATION: ( Tery_4064 )</p>
            <p>PROTEIN_ASSOCIATION: </p>
            <p>CONFIDENCE LEVEL: 2</p>
            <p>EC NUMBER: 3.1.2.28</p>
            <p>AUTHORS: </p>
            <p>PROTEIN ASSOCIATION: </p>
            <p>GENE ASSOCIATION: ( Tery_4064 )</p>
            <p>SUBSYSTEM: </p>
          </html>
        </notes>
        <listOfReactants>
          <speciesReference species="m_h2o_c" stoichiometry="1"/>
          <speciesReference species="m_14dhnap_c" stoichiometry="1"/>
[truncated: 1,416,880 more chars]
